# Supplementary material for: Transcriptome and proteome profiling reveal complementary scavenger and immune features of rat liver sinusoidal endothelial cells and liver macrophages
Source: BMC Mol Cell Biol. 2020 Nov 27;21:85. doi: 10.1186/s12860-020-00331-9 (PMC7694354; doi:10.1186/s12860-020-00331-9)
Supplement: Supplementary file 1 — Additional file 1. Gene set enrichment analysis. The Excel file (.xls) shows the output of gene set enrichment analysis (GSEA) [49, 50] of pre-ranked gene lists from the rat LSEC and KC RNA-seq datasets, associated with Gene Ontology (GO) biological processes (BP). The genes were pre-ranked based on expression. We have used the C5 collection of annotated gene sets in the Molecular Signatures Database (release 6.2; BP) [53] which consists of gene sets derived from GO [51, 52]. Name of worksheets: “GSEA_plot”, “GSEA_RNAseq_LSEC_BP”, and “GSEA_RNAseq_KC_BP”. The worksheet named “GSEA_Plot” contains the selected enriched BPs shown in Fig. 4. [file 12860_2020_331_MOESM1_ESM.xlsx]

## Sheet: GSEA_Plot
NAME	Proper	SIZE	ES	NES	FDR
ACTIVATION OF IMMUNE RESPONSE	Activation Of Immune Response	403	0.337381	1.82451	0.0283031
ACTOMYOSIN STRUCTURE ORGANIZATION	Actomyosin Structure Organization	110	-0.453395	-1.85706	0.0091742
ADAPTIVE IMMUNE RESPONSE	Adaptive Immune Response	223	0.401908	2.03863	0.00677049
ADHERENS JUNCTION ORGANIZATION	Adherens Junction Organization	93	-0.482232	-1.92789	0.00455222
ANTIGEN PROCESSING AND PRESENTATION OF EXOGENOUS PEPTIDE ANTIGEN VIA MHC CLASS I	Antigen Processing And Presentation Of Exogenous Peptide Antigen Via Mhc Class I	68	0.42159	1.779	0.0355729
ANTIGEN RECEPTOR MEDIATED SIGNALING PATHWAY	Antigen Receptor Mediated Signaling Pathway	167	0.371383	1.81355	0.0306613
BLOOD VESSEL MORPHOGENESIS	Blood Vessel Morphogenesis	366	-0.498354	-2.32781	2.72e-05
BLOOD VESSEL REMODELING	Blood Vessel Remodeling	27	-0.539374	-1.69756	0.0338782
BRANCHING INVOLVED IN BLOOD VESSEL MORPHOGENESIS	Branching Involved In Blood Vessel Morphogenesis	18	-0.665328	-1.89042	0.00665337
CANONICAL WNT SIGNALING PATHWAY	Canonical Wnt Signaling Pathway	205	-0.39545	-1.75076	0.0228289
CELL ACTIVATION INVOLVED IN IMMUNE RESPONSE	Cell Activation Involved In Immune Response	477	0.422563	2.32349	0.000381
CELL CELL JUNCTION ORGANIZATION	Cell Cell Junction Organization	85	-0.510062	-2.00777	0.00211685
CELL CELL SIGNALING BY WNT	Cell Cell Signaling By Wnt	323	-0.379271	-1.75655	0.0219649
CELL JUNCTION ORGANIZATION	Cell Junction Organization	181	-0.447249	-1.95028	0.00364714
CELL SUBSTRATE ADHESION	Cell Substrate Adhesion	213	-0.405112	-1.79843	0.0148815
CELL SURFACE RECEPTOR SIGNALING PATHWAY INVOLVED IN CELL CELL SIGNALING	Cell Surface Receptor Signaling Pathway Involved In Cell Cell Signaling	353	-0.385321	-1.79163	0.0154275
CELLULAR RESPONSE TO LIPOPROTEIN PARTICLE STIMULUS	Cellular Response To Lipoprotein Particle Stimulus	23	0.58191	1.90306	0.0169404
CELLULAR RESPONSE TO VASCULAR ENDOTHELIAL GROWTH FACTOR STIMULUS	Cellular Response To Vascular Endothelial Growth Factor Stimulus	39	-0.695083	-2.37626	0
COMPLEMENT ACTIVATION	Complement Activation	32	0.503778	1.80899	0.0312696
CONNECTIVE TISSUE DEVELOPMENT	Connective Tissue Development	116	-0.479385	-1.97167	0.00307159
CYTOKINE SECRETION	Cytokine Secretion	125	0.380892	1.78672	0.034294
DEFENSE RESPONSE TO BACTERIUM	Defense Response To Bacterium	84	0.428229	1.88019	0.0203061
ENDOTHELIUM DEVELOPMENT	Endothelium Development	79	-0.602352	-2.34272	0
ESTABLISHMENT OF ENDOTHELIAL BARRIER	Establishment Of Endothelial Barrier	33	-0.558196	-1.82975	0.0113579
HIPPO SIGNALING	Hippo Signaling	31	-0.620858	-2.021	0.00198485
HOMOPHILIC CELL ADHESION VIA PLASMA MEMBRANE ADHESION MOLECULES	Homophilic Cell Adhesion Via Plasma Membrane Adhesion Molecules	43	-0.489875	-1.70812	0.0320076
IMMUNE RESPONSE REGULATING CELL SURFACE RECEPTOR SIGNALING PATHWAY	Immune Response Regulating Cell Surface Receptor Signaling Pathway	262	0.350633	1.81119	0.0309523
INTERFERON GAMMA PRODUCTION	Interferon Gamma Production	55	0.492524	1.99757	0.00960718
INTERLEUKIN 6 PRODUCTION	Interleukin 6 Production	82	0.461368	2.0175	0.00863074
LEUKOCYTE ACTIVATION INVOLVED IN INFLAMMATORY RESPONSE	Leukocyte Activation Involved In Inflammatory Response	23	0.604275	1.98432	0.0104881
LYMPHOCYTE ACTIVATION	Lymphocyte Activation	406	0.364336	1.97177	0.0110659
LYMPHOCYTE DIFFERENTIATION	Lymphocyte Differentiation	210	0.362206	1.82369	0.0281769
LYTIC VACUOLE ORGANIZATION	Lytic Vacuole Organization	53	0.43851	1.75614	0.0411475
MORPHOGENESIS OF A BRANCHING STRUCTURE	Morphogenesis Of A Branching Structure	94	-0.463999	-1.85789	0.00920312
MYD88 DEPENDENT TOLL LIKE RECEPTOR SIGNALING PATHWAY	Myd88 Dependent Toll Like Receptor Signaling Pathway	28	0.579786	2.00946	0.0087764
MYELOID LEUKOCYTE ACTIVATION	Myeloid Leukocyte Activation	452	0.429649	2.3502	0.000508
NOTCH SIGNALING PATHWAY	Notch Signaling Pathway	112	-0.456258	-1.86438	0.00868773
PATTERN SPECIFICATION PROCESS	Pattern Specification Process	168	-0.470345	-2.02981	0.00199355
PHAGOCYTOSIS	Phagocytosis	194	0.389026	1.9437	0.0129121
PHAGOSOME ACIDIFICATION	Phagosome Acidification	19	0.593103	1.85377	0.0243395
PRODUCTION OF MOLECULAR MEDIATOR INVOLVED IN INFLAMMATORY RESPONSE	Production Of Molecular Mediator Involved In Inflammatory Response	44	0.550513	2.11963	0.00362981
REGULATION OF BMP SIGNALING PATHWAY	Regulation Of Bmp Signaling Pathway	36	-0.585041	-1.96303	0.00333187
REGULATION OF CELLULAR RESPONSE TO TRANSFORMING GROWTH FACTOR BETA STIMULUS	Regulation Of Cellular Response To Transforming Growth Factor Beta Stimulus	74	-0.521993	-2.00313	0.00218121
REGULATION OF HUMORAL IMMUNE RESPONSE	Regulation Of Humoral Immune Response	31	0.597745	2.12933	0.00335161
REGULATION OF IMMUNE EFFECTOR PROCESS	Regulation Of Immune Effector Process	238	0.364931	1.87784	0.0204848
REGULATION OF LEUKOCYTE MEDIATED IMMUNITY	Regulation Of Leukocyte Mediated Immunity	114	0.430527	1.98502	0.0106728
REGULATION OF PH	Regulation Of Ph	55	0.519671	2.10263	0.00364542
REGULATION OF PHAGOCYTOSIS	Regulation Of Phagocytosis	62	0.510648	2.11441	0.00376694
REGULATION OF VASCULAR PERMEABILITY	Regulation Of Vascular Permeability	17	-0.694384	-1.94771	0.00375458
RESPIRATORY BURST	Respiratory Burst	23	0.602493	1.95942	0.011651
RESPONSE TO BMP	Response To Bmp	67	-0.477726	-1.8089	0.0135396
RESPONSE TO TRANSFORMING GROWTH FACTOR BETA	Response To Transforming Growth Factor Beta	152	-0.459046	-1.95504	0.0035124
SPROUTING ANGIOGENESIS	Sprouting Angiogenesis	74	-0.585035	-2.2412	0.000119
TRANSFERRIN TRANSPORT	Transferrin Transport	26	0.550137	1.87208	0.0214261
TRANSFORMING GROWTH FACTOR BETA RECEPTOR SIGNALING PATHWAY	Transforming Growth Factor Beta Receptor Signaling Pathway	124	-0.436226	-1.82008	0.0122665
VASCULAR ENDOTHELIAL GROWTH FACTOR RECEPTOR SIGNALING PATHWAY	Vascular Endothelial Growth Factor Receptor Signaling Pathway	75	-0.442632	-1.71542	0.0303622
VASCULAR PROCESS IN CIRCULATORY SYSTEM	Vascular Process In Circulatory System	74	-0.44538	-1.70581	0.0325073
VASCULOGENESIS	Vasculogenesis	50	-0.682317	-2.44498	0

## Sheet: GSEA_RNAseq_LSEC_BP
NAME	GS<br> follow link to MSigDB	GS DETAILS	SIZE	ES	NES	NOM p-val	FDR q-val	FWER p-val	RANK AT MAX	LEADING EDGE
GO_VASCULOGENESIS	GO_VASCULOGENESIS	Details ...	50	-0.682317	-2.44498	0	0	0	917	tags=48%, list=9%, signal=52%
GO_OUTFLOW_TRACT_MORPHOGENESIS	GO_OUTFLOW_TRACT_MORPHOGENESIS	Details ...	38	-0.715292	-2.41864	0	0	0	2457	tags=74%, list=24%, signal=96%
GO_CELLULAR_RESPONSE_TO_VASCULAR_ENDOTHELIAL_GROWTH_FACTOR_STIMULUS	GO_CELLULAR_RESPONSE_TO_VASCULAR_ENDOTHELIAL_GROWTH_FACTOR_STIMULUS	Details ...	39	-0.695083	-2.37626	0	0	0	1197	tags=51%, list=12%, signal=58%
GO_ENDOTHELIUM_DEVELOPMENT	GO_ENDOTHELIUM_DEVELOPMENT	Details ...	79	-0.602352	-2.34272	0	0	0	1542	tags=49%, list=15%, signal=58%
GO_VASCULAR_ENDOTHELIAL_GROWTH_FACTOR_SIGNALING_PATHWAY	GO_VASCULAR_ENDOTHELIAL_GROWTH_FACTOR_SIGNALING_PATHWAY	Details ...	24	-0.764927	-2.34189	0	1.91865e-05	0.0001	1197	tags=67%, list=12%, signal=75%
GO_CARDIOVASCULAR_SYSTEM_DEVELOPMENT	GO_CARDIOVASCULAR_SYSTEM_DEVELOPMENT	Details ...	438	-0.492534	-2.33243	0	1.59888e-05	0.0001	2065	tags=43%, list=20%, signal=52%
GO_BLOOD_VESSEL_MORPHOGENESIS	GO_BLOOD_VESSEL_MORPHOGENESIS	Details ...	366	-0.498354	-2.32781	0	2.72348e-05	0.0002	2065	tags=45%, list=20%, signal=54%
GO_HEART_MORPHOGENESIS	GO_HEART_MORPHOGENESIS	Details ...	128	-0.549257	-2.29392	0	7.1751e-05	0.0006	2457	tags=54%, list=24%, signal=70%
GO_TUBE_MORPHOGENESIS	GO_TUBE_MORPHOGENESIS	Details ...	490	-0.474006	-2.2598	0	9.5748e-05	0.0009	2070	tags=42%, list=20%, signal=50%
GO_ENDOTHELIAL_CELL_PROLIFERATION	GO_ENDOTHELIAL_CELL_PROLIFERATION	Details ...	93	-0.563783	-2.25498	0	0.000105092	0.0011	1439	tags=40%, list=14%, signal=46%
GO_NEGATIVE_REGULATION_OF_VASCULATURE_DEVELOPMENT	GO_NEGATIVE_REGULATION_OF_VASCULATURE_DEVELOPMENT	Details ...	78	-0.579175	-2.24461	0	0.000112685	0.0013	912	tags=33%, list=9%, signal=36%
GO_SPROUTING_ANGIOGENESIS	GO_SPROUTING_ANGIOGENESIS	Details ...	74	-0.585035	-2.2412	0	0.000119095	0.0015	1680	tags=50%, list=16%, signal=59%
GO_REGULATION_OF_CELLULAR_RESPONSE_TO_GROWTH_FACTOR_STIMULUS	GO_REGULATION_OF_CELLULAR_RESPONSE_TO_GROWTH_FACTOR_STIMULUS	Details ...	145	-0.526594	-2.23716	0	0.000109934	0.0015	2450	tags=52%, list=24%, signal=68%
GO_POSITIVE_REGULATION_OF_ENDOTHELIAL_CELL_PROLIFERATION	GO_POSITIVE_REGULATION_OF_ENDOTHELIAL_CELL_PROLIFERATION	Details ...	59	-0.602477	-2.2248	0	0.000115517	0.0017	1439	tags=44%, list=14%, signal=51%
GO_EYE_MORPHOGENESIS	GO_EYE_MORPHOGENESIS	Details ...	66	-0.586258	-2.21069	0	0.000139707	0.0022	2314	tags=55%, list=22%, signal=70%
GO_RENAL_TUBULE_DEVELOPMENT	GO_RENAL_TUBULE_DEVELOPMENT	Details ...	36	-0.659304	-2.20978	0	0.000130975	0.0022	2070	tags=58%, list=20%, signal=73%
GO_CARDIAC_CHAMBER_MORPHOGENESIS	GO_CARDIAC_CHAMBER_MORPHOGENESIS	Details ...	62	-0.59451	-2.20727	0	0.000140018	0.0025	2418	tags=65%, list=23%, signal=84%
GO_REGULATION_OF_TRANSMEMBRANE_RECEPTOR_PROTEIN_SERINE_THREONINE_KINASE_SIGNALING_PATHWAY	GO_REGULATION_OF_TRANSMEMBRANE_RECEPTOR_PROTEIN_SERINE_THREONINE_KINASE_SIGNALING_PATHWAY	Details ...	112	-0.536454	-2.20443	0	0.000148147	0.0028	2450	tags=52%, list=24%, signal=67%
GO_CARDIAC_CHAMBER_DEVELOPMENT	GO_CARDIAC_CHAMBER_DEVELOPMENT	Details ...	85	-0.551968	-2.17112	0	0.000295973	0.0059	2418	tags=54%, list=23%, signal=70%
GO_TISSUE_MORPHOGENESIS	GO_TISSUE_MORPHOGENESIS	Details ...	350	-0.461202	-2.14934	0	0.000476845	0.0099	2472	tags=45%, list=24%, signal=57%
GO_ENDOTHELIAL_CELL_MIGRATION	GO_ENDOTHELIAL_CELL_MIGRATION		142	-0.506221	-2.14456	0	0.000494992	0.0108	1501	tags=37%, list=15%, signal=43%
GO_REGULATION_OF_VASCULATURE_DEVELOPMENT	GO_REGULATION_OF_VASCULATURE_DEVELOPMENT		203	-0.483564	-2.13857	0	0.000563726	0.0129	1538	tags=37%, list=15%, signal=43%
GO_SENSORY_ORGAN_MORPHOGENESIS	GO_SENSORY_ORGAN_MORPHOGENESIS		100	-0.530276	-2.1356	0	0.000580861	0.0139	2314	tags=50%, list=22%, signal=64%
GO_MESONEPHRIC_TUBULE_MORPHOGENESIS	GO_MESONEPHRIC_TUBULE_MORPHOGENESIS		23	-0.701743	-2.1321	0	0.00060863	0.0152	2070	tags=65%, list=20%, signal=81%
GO_REGULATION_OF_ENDOTHELIAL_CELL_MIGRATION	GO_REGULATION_OF_ENDOTHELIAL_CELL_MIGRATION		109	-0.522544	-2.13162	0	0.000595842	0.0155	1435	tags=38%, list=14%, signal=43%
GO_BLOOD_VESSEL_ENDOTHELIAL_CELL_MIGRATION	GO_BLOOD_VESSEL_ENDOTHELIAL_CELL_MIGRATION		86	-0.541034	-2.12694	0	0.000631695	0.0171	912	tags=33%, list=9%, signal=35%
GO_EXTRACELLULAR_STRUCTURE_ORGANIZATION	GO_EXTRACELLULAR_STRUCTURE_ORGANIZATION		223	-0.474041	-2.11441	0	0.000827737	0.0233	1668	tags=41%, list=16%, signal=48%
GO_CARDIAC_SEPTUM_DEVELOPMENT	GO_CARDIAC_SEPTUM_DEVELOPMENT		61	-0.567277	-2.10981	0	0.000869738	0.0254	2418	tags=56%, list=23%, signal=72%
GO_MESENCHYME_DEVELOPMENT	GO_MESENCHYME_DEVELOPMENT		130	-0.50373	-2.10294	0	0.000958131	0.029	2418	tags=48%, list=23%, signal=63%
GO_ANIMAL_ORGAN_MORPHOGENESIS	GO_ANIMAL_ORGAN_MORPHOGENESIS		485	-0.439927	-2.1016	0	0.000951737	0.0297	2472	tags=44%, list=24%, signal=55%
GO_SENSORY_SYSTEM_DEVELOPMENT	GO_SENSORY_SYSTEM_DEVELOPMENT		170	-0.479209	-2.07363	0	0.00146579	0.0465	2370	tags=44%, list=23%, signal=56%
GO_REGULATION_OF_CARTILAGE_DEVELOPMENT	GO_REGULATION_OF_CARTILAGE_DEVELOPMENT		27	-0.657554	-2.07019	0	0.00153286	0.0501	2246	tags=70%, list=22%, signal=90%
GO_HEART_DEVELOPMENT	GO_HEART_DEVELOPMENT		303	-0.45155	-2.06854	0	0.00149801	0.0505	2356	tags=41%, list=23%, signal=51%
GO_CELL_CELL_JUNCTION_ASSEMBLY	GO_CELL_CELL_JUNCTION_ASSEMBLY		69	-0.54321	-2.06783	0	0.00146795	0.051	949	tags=36%, list=9%, signal=40%
GO_TISSUE_MIGRATION	GO_TISSUE_MIGRATION		190	-0.469392	-2.06326	0	0.00155966	0.0557	1435	tags=33%, list=14%, signal=38%
GO_NEGATIVE_REGULATION_OF_BLOOD_VESSEL_ENDOTHELIAL_CELL_MIGRATION	GO_NEGATIVE_REGULATION_OF_BLOOD_VESSEL_ENDOTHELIAL_CELL_MIGRATION		26	-0.66282	-2.06059	0	0.00160118	0.0585	1346	tags=42%, list=13%, signal=49%
GO_CARDIAC_MUSCLE_TISSUE_DEVELOPMENT	GO_CARDIAC_MUSCLE_TISSUE_DEVELOPMENT		105	-0.507523	-2.06053	0	0.00156314	0.0587	2418	tags=52%, list=23%, signal=68%
GO_MUSCLE_ORGAN_MORPHOGENESIS	GO_MUSCLE_ORGAN_MORPHOGENESIS		35	-0.615046	-2.05391	0	0.0016957	0.0653	2639	tags=77%, list=26%, signal=103%
GO_CAMERA_TYPE_EYE_DEVELOPMENT	GO_CAMERA_TYPE_EYE_DEVELOPMENT		143	-0.482759	-2.04935	0	0.00179433	0.0707	2327	tags=43%, list=23%, signal=55%
GO_EMBRYONIC_ORGAN_DEVELOPMENT	GO_EMBRYONIC_ORGAN_DEVELOPMENT		213	-0.460968	-2.0481	0	0.00178521	0.0721	1901	tags=38%, list=18%, signal=45%
GO_CARTILAGE_DEVELOPMENT	GO_CARTILAGE_DEVELOPMENT		80	-0.524874	-2.0477	0	0.00175094	0.0724	1556	tags=41%, list=15%, signal=48%
GO_EMBRYONIC_MORPHOGENESIS	GO_EMBRYONIC_MORPHOGENESIS		279	-0.447972	-2.04406	0	0.00184531	0.0781	2070	tags=39%, list=20%, signal=48%
GO_EPITHELIAL_TUBE_MORPHOGENESIS	GO_EPITHELIAL_TUBE_MORPHOGENESIS		170	-0.471882	-2.04278	0	0.00185339	0.0803	2418	tags=46%, list=23%, signal=60%
GO_REGULATION_OF_EPITHELIAL_CELL_MIGRATION	GO_REGULATION_OF_EPITHELIAL_CELL_MIGRATION		147	-0.481293	-2.0408	0	0.00186333	0.0826	1435	tags=34%, list=14%, signal=39%
GO_AORTA_DEVELOPMENT	GO_AORTA_DEVELOPMENT		34	-0.616175	-2.03927	0	0.00186666	0.0844	1879	tags=50%, list=18%, signal=61%
GO_OUTFLOW_TRACT_SEPTUM_MORPHOGENESIS	GO_OUTFLOW_TRACT_SEPTUM_MORPHOGENESIS		15	-0.752159	-2.03676	0.000346801	0.00192138	0.0885	2418	tags=93%, list=23%, signal=122%
GO_EPITHELIAL_CELL_DIFFERENTIATION	GO_EPITHELIAL_CELL_DIFFERENTIATION		288	-0.445557	-2.03651	0	0.00188457	0.0887	1700	tags=34%, list=16%, signal=40%
GO_CARDIAC_SEPTUM_MORPHOGENESIS	GO_CARDIAC_SEPTUM_MORPHOGENESIS		40	-0.593278	-2.0326	0	0.00198693	0.0952	2418	tags=68%, list=23%, signal=88%
GO_CELL_JUNCTION_ASSEMBLY	GO_CELL_JUNCTION_ASSEMBLY		152	-0.476601	-2.03144	0	0.0019816	0.0969	1238	tags=35%, list=12%, signal=39%
GO_PATTERN_SPECIFICATION_PROCESS	GO_PATTERN_SPECIFICATION_PROCESS		168	-0.470345	-2.02981	0	0.00199355	0.0993	1876	tags=38%, list=18%, signal=46%
GO_CHONDROCYTE_DIFFERENTIATION	GO_CHONDROCYTE_DIFFERENTIATION		44	-0.580346	-2.02897	0	0.00197697	0.1005	1556	tags=48%, list=15%, signal=56%
GO_NEPHRON_MORPHOGENESIS	GO_NEPHRON_MORPHOGENESIS		28	-0.638054	-2.02743	0	0.00199943	0.1034	2070	tags=57%, list=20%, signal=71%
GO_EPITHELIAL_CELL_PROLIFERATION	GO_EPITHELIAL_CELL_PROLIFERATION		211	-0.457788	-2.02671	0	0.00197963	0.1043	1596	tags=34%, list=15%, signal=39%
GO_CORONARY_VASCULATURE_DEVELOPMENT	GO_CORONARY_VASCULATURE_DEVELOPMENT		28	-0.638559	-2.02616	0.000323468	0.00195192	0.1048	1044	tags=43%, list=10%, signal=48%
GO_POSITIVE_REGULATION_OF_TRANSMEMBRANE_RECEPTOR_PROTEIN_SERINE_THREONINE_KINASE_SIGNALING_PATHWAY	GO_POSITIVE_REGULATION_OF_TRANSMEMBRANE_RECEPTOR_PROTEIN_SERINE_THREONINE_KINASE_SIGNALING_PATHWAY		56	-0.557023	-2.02432	0	0.00196675	0.1074	2211	tags=48%, list=21%, signal=61%
GO_SENSORY_ORGAN_DEVELOPMENT	GO_SENSORY_ORGAN_DEVELOPMENT		234	-0.450933	-2.02132	0	0.00201179	0.1118	2327	tags=41%, list=23%, signal=52%
GO_HIPPO_SIGNALING	GO_HIPPO_SIGNALING		31	-0.620858	-2.021	0	0.00198485	0.1121	992	tags=35%, list=10%, signal=39%
GO_REGULATION_OF_EPITHELIAL_CELL_DIFFERENTIATION	GO_REGULATION_OF_EPITHELIAL_CELL_DIFFERENTIATION		71	-0.529498	-2.0192	0	0.0020132	0.115	2206	tags=44%, list=21%, signal=55%
GO_CARDIAC_VENTRICLE_DEVELOPMENT	GO_CARDIAC_VENTRICLE_DEVELOPMENT		59	-0.543102	-2.01887	0	0.00199053	0.1155	2719	tags=59%, list=26%, signal=80%
GO_POSITIVE_REGULATION_OF_ENDOTHELIAL_CELL_MIGRATION	GO_POSITIVE_REGULATION_OF_ENDOTHELIAL_CELL_MIGRATION		67	-0.535684	-2.01617	0	0.00203534	0.1196	768	tags=31%, list=7%, signal=34%
GO_CARDIAC_MUSCLE_TISSUE_MORPHOGENESIS	GO_CARDIAC_MUSCLE_TISSUE_MORPHOGENESIS		28	-0.637049	-2.01522	0	0.00203816	0.1217	1420	tags=57%, list=14%, signal=66%
GO_MESONEPHROS_DEVELOPMENT	GO_MESONEPHROS_DEVELOPMENT		39	-0.590386	-2.01341	0	0.00207767	0.1259	2418	tags=59%, list=23%, signal=77%
GO_POSITIVE_REGULATION_OF_MUSCLE_TISSUE_DEVELOPMENT	GO_POSITIVE_REGULATION_OF_MUSCLE_TISSUE_DEVELOPMENT		38	-0.592458	-2.0123	0.00030931	0.00208105	0.128	1084	tags=34%, list=11%, signal=38%
GO_BRANCHING_MORPHOGENESIS_OF_AN_EPITHELIAL_TUBE	GO_BRANCHING_MORPHOGENESIS_OF_AN_EPITHELIAL_TUBE		69	-0.528317	-2.01084	0	0.00207978	0.1299	2418	tags=61%, list=23%, signal=79%
GO_MORPHOGENESIS_OF_AN_EPITHELIUM	GO_MORPHOGENESIS_OF_AN_EPITHELIUM		301	-0.436856	-2.0096	0	0.00208008	0.1315	2467	tags=41%, list=24%, signal=53%
GO_CELL_CELL_JUNCTION_ORGANIZATION	GO_CELL_CELL_JUNCTION_ORGANIZATION		85	-0.510062	-2.00777	0	0.00211684	0.1354	949	tags=35%, list=9%, signal=39%
GO_ARTERY_DEVELOPMENT	GO_ARTERY_DEVELOPMENT		47	-0.566543	-2.00685	0	0.00211093	0.1372	1501	tags=40%, list=15%, signal=47%
GO_REGULATION_OF_EMBRYONIC_DEVELOPMENT	GO_REGULATION_OF_EMBRYONIC_DEVELOPMENT		71	-0.525245	-2.00344	0	0.00219796	0.144	2002	tags=41%, list=19%, signal=50%
GO_REGULATION_OF_CELLULAR_RESPONSE_TO_TRANSFORMING_GROWTH_FACTOR_BETA_STIMULUS	GO_REGULATION_OF_CELLULAR_RESPONSE_TO_TRANSFORMING_GROWTH_FACTOR_BETA_STIMULUS		74	-0.521993	-2.00313	0.000144155	0.00218121	0.1451	2450	tags=53%, list=24%, signal=69%
GO_ANTERIOR_POSTERIOR_PATTERN_SPECIFICATION	GO_ANTERIOR_POSTERIOR_PATTERN_SPECIFICATION		75	-0.518503	-1.99875	0	0.00231821	0.1553	1507	tags=43%, list=15%, signal=50%
GO_NEGATIVE_REGULATION_OF_CELLULAR_RESPONSE_TO_GROWTH_FACTOR_STIMULUS	GO_NEGATIVE_REGULATION_OF_CELLULAR_RESPONSE_TO_GROWTH_FACTOR_STIMULUS		80	-0.511182	-1.99852	0.000143616	0.00229099	0.1557	2450	tags=52%, list=24%, signal=68%
GO_INCLUSION_BODY_ASSEMBLY	GO_INCLUSION_BODY_ASSEMBLY		17	-0.711942	-1.99516	0.000334728	0.0023785	0.1634	2423	tags=71%, list=24%, signal=92%
GO_RESPONSE_TO_GROWTH_FACTOR	GO_RESPONSE_TO_GROWTH_FACTOR		403	-0.424267	-1.99487	0	0.00235512	0.1639	2084	tags=35%, list=20%, signal=42%
GO_EMBRYONIC_HEART_TUBE_DEVELOPMENT	GO_EMBRYONIC_HEART_TUBE_DEVELOPMENT		39	-0.584207	-1.99206	0	0.00244702	0.1723	2327	tags=51%, list=23%, signal=66%
GO_MUSCLE_STRUCTURE_DEVELOPMENT	GO_MUSCLE_STRUCTURE_DEVELOPMENT		327	-0.43083	-1.9904	0	0.00247417	0.1761	2472	tags=43%, list=24%, signal=55%
GO_EMBRYONIC_ORGAN_MORPHOGENESIS	GO_EMBRYONIC_ORGAN_MORPHOGENESIS		120	-0.481021	-1.98572	0	0.00264519	0.1896	1901	tags=39%, list=18%, signal=47%
GO_NEPHRON_DEVELOPMENT	GO_NEPHRON_DEVELOPMENT		64	-0.529156	-1.98236	0.000147362	0.00275088	0.1993	1700	tags=45%, list=16%, signal=54%
GO_NEGATIVE_REGULATION_OF_EPITHELIAL_CELL_MIGRATION	GO_NEGATIVE_REGULATION_OF_EPITHELIAL_CELL_MIGRATION		45	-0.565696	-1.98201	0	0.00272774	0.2003	1435	tags=38%, list=14%, signal=44%
GO_MUSCLE_TISSUE_DEVELOPMENT	GO_MUSCLE_TISSUE_DEVELOPMENT		188	-0.451937	-1.98198	0	0.00269441	0.2003	1538	tags=35%, list=15%, signal=40%
GO_KIDNEY_EPITHELIUM_DEVELOPMENT	GO_KIDNEY_EPITHELIUM_DEVELOPMENT		58	-0.538845	-1.97613	0	0.00290669	0.2167	1700	tags=45%, list=16%, signal=53%
GO_CONNECTIVE_TISSUE_DEVELOPMENT	GO_CONNECTIVE_TISSUE_DEVELOPMENT		116	-0.479385	-1.97167	0	0.00307159	0.2297	1556	tags=38%, list=15%, signal=44%
GO_HEART_TRABECULA_MORPHOGENESIS	GO_HEART_TRABECULA_MORPHOGENESIS		20	-0.67594	-1.96918	0.000656168	0.00316229	0.2378	587	tags=45%, list=6%, signal=48%
GO_REGULATION_OF_SPROUTING_ANGIOGENESIS	GO_REGULATION_OF_SPROUTING_ANGIOGENESIS		46	-0.557166	-1.96705	0.00015321	0.00322558	0.2442	1538	tags=43%, list=15%, signal=51%
GO_CARDIAC_ATRIUM_DEVELOPMENT	GO_CARDIAC_ATRIUM_DEVELOPMENT		17	-0.700455	-1.96524	0.000337838	0.00327935	0.251	1375	tags=59%, list=13%, signal=68%
GO_REGULATION_OF_BMP_SIGNALING_PATHWAY	GO_REGULATION_OF_BMP_SIGNALING_PATHWAY		36	-0.585041	-1.96303	0.000158831	0.00333187	0.2571	2790	tags=67%, list=27%, signal=91%
GO_REGIONALIZATION	GO_REGIONALIZATION		130	-0.468171	-1.96278	0	0.003312	0.2584	1716	tags=38%, list=17%, signal=46%
GO_DETERMINATION_OF_HEART_LEFT_RIGHT_ASYMMETRY	GO_DETERMINATION_OF_HEART_LEFT_RIGHT_ASYMMETRY		31	-0.606643	-1.9609	0	0.00335971	0.2644	764	tags=32%, list=7%, signal=35%
GO_SMOOTH_MUSCLE_CELL_DIFFERENTIATION	GO_SMOOTH_MUSCLE_CELL_DIFFERENTIATION		33	-0.593288	-1.95835	0.000474308	0.00345629	0.273	2418	tags=61%, list=23%, signal=79%
GO_NEPHRON_EPITHELIUM_DEVELOPMENT	GO_NEPHRON_EPITHELIUM_DEVELOPMENT		42	-0.566011	-1.95782	0	0.00345299	0.2756	1700	tags=48%, list=16%, signal=57%
GO_KERATAN_SULFATE_BIOSYNTHETIC_PROCESS	GO_KERATAN_SULFATE_BIOSYNTHETIC_PROCESS		15	-0.720863	-1.95692	0.000341822	0.00346131	0.2793	1957	tags=73%, list=19%, signal=90%
GO_RESPONSE_TO_TRANSFORMING_GROWTH_FACTOR_BETA	GO_RESPONSE_TO_TRANSFORMING_GROWTH_FACTOR_BETA		152	-0.459046	-1.95504	0	0.0035124	0.2858	2472	tags=45%, list=24%, signal=58%
GO_ENDOCARDIAL_CUSHION_DEVELOPMENT	GO_ENDOCARDIAL_CUSHION_DEVELOPMENT		21	-0.660591	-1.9549	0.000332502	0.00347933	0.286	2229	tags=67%, list=22%, signal=85%
GO_NEGATIVE_REGULATION_OF_EPITHELIAL_CELL_DIFFERENTIATION	GO_NEGATIVE_REGULATION_OF_EPITHELIAL_CELL_DIFFERENTIATION		21	-0.660001	-1.9519	0.001001	0.00359806	0.2966	1542	tags=43%, list=15%, signal=50%
GO_CELL_JUNCTION_ORGANIZATION	GO_CELL_JUNCTION_ORGANIZATION		181	-0.447249	-1.95028	0	0.00364714	0.3028	1238	tags=33%, list=12%, signal=37%
GO_REGULATION_OF_VASCULAR_PERMEABILITY	GO_REGULATION_OF_VASCULAR_PERMEABILITY		17	-0.694384	-1.94771	0	0.00375458	0.3124	1197	tags=71%, list=12%, signal=80%
GO_POSITIVE_REGULATION_OF_VASCULATURE_DEVELOPMENT	GO_POSITIVE_REGULATION_OF_VASCULATURE_DEVELOPMENT		119	-0.469764	-1.94543	0	0.0038408	0.3211	2301	tags=51%, list=22%, signal=65%
GO_VENTRICULAR_SEPTUM_DEVELOPMENT	GO_VENTRICULAR_SEPTUM_DEVELOPMENT		40	-0.566309	-1.94281	0.000308976	0.00392532	0.3299	2719	tags=60%, list=26%, signal=81%
GO_ANIMAL_ORGAN_FORMATION	GO_ANIMAL_ORGAN_FORMATION		21	-0.656038	-1.94101	0.000328947	0.00399036	0.3375	2418	tags=62%, list=23%, signal=81%
GO_MYOFIBRIL_ASSEMBLY	GO_MYOFIBRIL_ASSEMBLY		23	-0.641018	-1.93713	0.000165317	0.00418141	0.3523	2327	tags=61%, list=23%, signal=78%
GO_GASTRULATION_WITH_MOUTH_FORMING_SECOND	GO_GASTRULATION_WITH_MOUTH_FORMING_SECOND		15	-0.7136	-1.93539	0.000670578	0.00423517	0.3594	2408	tags=80%, list=23%, signal=104%
GO_POSITIVE_REGULATION_OF_EPITHELIAL_CELL_PROLIFERATION	GO_POSITIVE_REGULATION_OF_EPITHELIAL_CELL_PROLIFERATION		99	-0.479376	-1.93128	0	0.00443443	0.3742	1596	tags=36%, list=15%, signal=43%
GO_NEGATIVE_REGULATION_OF_SPROUTING_ANGIOGENESIS	GO_NEGATIVE_REGULATION_OF_SPROUTING_ANGIOGENESIS		22	-0.644135	-1.92911	0.000656383	0.00452099	0.3828	1381	tags=45%, list=13%, signal=52%
GO_ADHERENS_JUNCTION_ORGANIZATION	GO_ADHERENS_JUNCTION_ORGANIZATION		93	-0.482232	-1.92789	0	0.00455222	0.3877	2103	tags=48%, list=20%, signal=60%
GO_AMEBOIDAL_TYPE_CELL_MIGRATION	GO_AMEBOIDAL_TYPE_CELL_MIGRATION		252	-0.425396	-1.92637	0	0.00460119	0.3945	1524	tags=32%, list=15%, signal=36%
GO_CAMERA_TYPE_EYE_MORPHOGENESIS	GO_CAMERA_TYPE_EYE_MORPHOGENESIS		50	-0.538811	-1.92266	0.000449035	0.00479121	0.4096	2314	tags=50%, list=22%, signal=64%
GO_REGULATION_OF_CHONDROCYTE_DIFFERENTIATION	GO_REGULATION_OF_CHONDROCYTE_DIFFERENTIATION		17	-0.687417	-1.92119	0.00132341	0.0048496	0.4164	1507	tags=59%, list=15%, signal=69%
GO_MUSCLE_ORGAN_DEVELOPMENT	GO_MUSCLE_ORGAN_DEVELOPMENT		194	-0.43416	-1.91057	0	0.00562452	0.4676	2418	tags=42%, list=23%, signal=54%
GO_EPIDERMAL_CELL_DIFFERENTIATION	GO_EPIDERMAL_CELL_DIFFERENTIATION		81	-0.490491	-1.91021	0.000285878	0.00559716	0.4692	2025	tags=42%, list=20%, signal=52%
GO_RETINA_DEVELOPMENT_IN_CAMERA_TYPE_EYE	GO_RETINA_DEVELOPMENT_IN_CAMERA_TYPE_EYE		67	-0.504632	-1.90969	0.000147689	0.00558604	0.4713	1879	tags=39%, list=18%, signal=47%
GO_RENAL_SYSTEM_DEVELOPMENT	GO_RENAL_SYSTEM_DEVELOPMENT		159	-0.444075	-1.90545	0	0.0058637	0.4906	1801	tags=38%, list=17%, signal=45%
GO_MESENCHYMAL_CELL_DIFFERENTIATION	GO_MESENCHYMAL_CELL_DIFFERENTIATION		108	-0.467392	-1.90266	0	0.00601742	0.5045	2418	tags=46%, list=23%, signal=60%
GO_TRANSMEMBRANE_RECEPTOR_PROTEIN_SERINE_THREONINE_KINASE_SIGNALING_PATHWAY	GO_TRANSMEMBRANE_RECEPTOR_PROTEIN_SERINE_THREONINE_KINASE_SIGNALING_PATHWAY		176	-0.436797	-1.90093	0	0.00611623	0.5131	2472	tags=43%, list=24%, signal=56%
GO_STRIATED_MUSCLE_CELL_PROLIFERATION	GO_STRIATED_MUSCLE_CELL_PROLIFERATION		35	-0.569032	-1.8964	0.000631213	0.00647584	0.5379	2434	tags=60%, list=24%, signal=78%
GO_CENTRAL_NERVOUS_SYSTEM_NEURON_DIFFERENTIATION	GO_CENTRAL_NERVOUS_SYSTEM_NEURON_DIFFERENTIATION		67	-0.499703	-1.89444	0.000147016	0.00657003	0.5456	1635	tags=39%, list=16%, signal=46%
GO_REGULATION_OF_VASCULAR_ENDOTHELIAL_GROWTH_FACTOR_RECEPTOR_SIGNALING_PATHWAY	GO_REGULATION_OF_VASCULAR_ENDOTHELIAL_GROWTH_FACTOR_RECEPTOR_SIGNALING_PATHWAY		24	-0.61787	-1.89377	0.00097704	0.00657193	0.5482	785	tags=42%, list=8%, signal=45%
GO_SOMITE_DEVELOPMENT	GO_SOMITE_DEVELOPMENT		33	-0.576277	-1.89292	0.000319234	0.00658859	0.5526	1719	tags=45%, list=17%, signal=54%
GO_NEGATIVE_REGULATION_OF_EPITHELIAL_CELL_PROLIFERATION	GO_NEGATIVE_REGULATION_OF_EPITHELIAL_CELL_PROLIFERATION		71	-0.493821	-1.89153	0.000147232	0.00665517	0.5597	2457	tags=45%, list=24%, signal=59%
GO_REGULATION_OF_EPIDERMIS_DEVELOPMENT	GO_REGULATION_OF_EPIDERMIS_DEVELOPMENT		38	-0.559118	-1.89065	0.00015586	0.00668138	0.5641	2164	tags=50%, list=21%, signal=63%
GO_BRANCHING_INVOLVED_IN_BLOOD_VESSEL_MORPHOGENESIS	GO_BRANCHING_INVOLVED_IN_BLOOD_VESSEL_MORPHOGENESIS		18	-0.665328	-1.89042	0.000330742	0.00665337	0.5658	2667	tags=83%, list=26%, signal=112%
GO_SYNAPSE_ORGANIZATION	GO_SYNAPSE_ORGANIZATION		192	-0.429276	-1.88829	0	0.00679595	0.5753	1275	tags=33%, list=12%, signal=37%
GO_POSITIVE_REGULATION_OF_EMBRYONIC_DEVELOPMENT	GO_POSITIVE_REGULATION_OF_EMBRYONIC_DEVELOPMENT		17	-0.672397	-1.88642	0.00152827	0.00692369	0.5853	1957	tags=65%, list=19%, signal=80%
GO_EPITHELIAL_TO_MESENCHYMAL_TRANSITION	GO_EPITHELIAL_TO_MESENCHYMAL_TRANSITION		75	-0.490733	-1.88576	0	0.00692563	0.5882	2418	tags=49%, list=23%, signal=64%
GO_CARDIAC_VENTRICLE_MORPHOGENESIS	GO_CARDIAC_VENTRICLE_MORPHOGENESIS		29	-0.592391	-1.88454	0.00145114	0.00699196	0.5944	1104	tags=45%, list=11%, signal=50%
GO_POSITIVE_REGULATION_OF_CELLULAR_RESPONSE_TO_TRANSFORMING_GROWTH_FACTOR_BETA_STIMULUS	GO_POSITIVE_REGULATION_OF_CELLULAR_RESPONSE_TO_TRANSFORMING_GROWTH_FACTOR_BETA_STIMULUS		23	-0.621277	-1.88125	0.000812876	0.00723496	0.609	2211	tags=48%, list=21%, signal=61%
GO_POSITIVE_REGULATION_OF_BLOOD_VESSEL_ENDOTHELIAL_CELL_MIGRATION	GO_POSITIVE_REGULATION_OF_BLOOD_VESSEL_ENDOTHELIAL_CELL_MIGRATION		38	-0.5522	-1.87894	0.000312061	0.00742164	0.6235	747	tags=32%, list=7%, signal=34%
GO_POSITIVE_REGULATION_OF_EPITHELIAL_CELL_MIGRATION	GO_POSITIVE_REGULATION_OF_EPITHELIAL_CELL_MIGRATION		94	-0.468646	-1.87364	0	0.00791545	0.6515	915	tags=28%, list=9%, signal=30%
GO_ENDOTHELIAL_CELL_DEVELOPMENT	GO_ENDOTHELIAL_CELL_DEVELOPMENT		43	-0.539348	-1.87352	0.000154345	0.00786364	0.6519	2122	tags=49%, list=21%, signal=61%
GO_POSITIVE_REGULATION_OF_EPITHELIAL_CELL_DIFFERENTIATION	GO_POSITIVE_REGULATION_OF_EPITHELIAL_CELL_DIFFERENTIATION		23	-0.618002	-1.86654	0.00114323	0.00854838	0.6848	2979	tags=70%, list=29%, signal=98%
GO_INSULIN_LIKE_GROWTH_FACTOR_RECEPTOR_SIGNALING_PATHWAY	GO_INSULIN_LIKE_GROWTH_FACTOR_RECEPTOR_SIGNALING_PATHWAY		21	-0.629896	-1.86606	0.00113489	0.008545	0.6874	1711	tags=48%, list=17%, signal=57%
GO_NOTCH_SIGNALING_PATHWAY	GO_NOTCH_SIGNALING_PATHWAY		112	-0.456258	-1.86438	0	0.00868773	0.6959	2444	tags=44%, list=24%, signal=57%
GO_UROGENITAL_SYSTEM_DEVELOPMENT	GO_UROGENITAL_SYSTEM_DEVELOPMENT		176	-0.426464	-1.86061	0	0.00907654	0.7143	2070	tags=40%, list=20%, signal=49%
GO_CORNIFICATION	GO_CORNIFICATION		16	-0.675569	-1.85943	0.00135272	0.00914526	0.7191	1946	tags=75%, list=19%, signal=92%
GO_FORMATION_OF_PRIMARY_GERM_LAYER	GO_FORMATION_OF_PRIMARY_GERM_LAYER		60	-0.501436	-1.85806	0	0.0092544	0.7251	2523	tags=53%, list=24%, signal=70%
GO_MORPHOGENESIS_OF_A_BRANCHING_STRUCTURE	GO_MORPHOGENESIS_OF_A_BRANCHING_STRUCTURE		94	-0.463999	-1.85789	0	0.00920312	0.7254	2070	tags=48%, list=20%, signal=59%
GO_CARDIAC_MUSCLE_CELL_PROLIFERATION	GO_CARDIAC_MUSCLE_CELL_PROLIFERATION		28	-0.58296	-1.85786	0.00128721	0.00913918	0.7256	2418	tags=61%, list=23%, signal=79%
GO_ACTOMYOSIN_STRUCTURE_ORGANIZATION	GO_ACTOMYOSIN_STRUCTURE_ORGANIZATION		110	-0.453395	-1.85706	0.000137817	0.0091742	0.7301	1316	tags=35%, list=13%, signal=39%
GO_POSITIVE_REGULATION_OF_BMP_SIGNALING_PATHWAY	GO_POSITIVE_REGULATION_OF_BMP_SIGNALING_PATHWAY		15	-0.682855	-1.85638	0.0027416	0.00917631	0.7326	2164	tags=67%, list=21%, signal=84%
GO_NEGATIVE_REGULATION_OF_DEVELOPMENTAL_PROCESS	GO_NEGATIVE_REGULATION_OF_DEVELOPMENTAL_PROCESS		489	-0.389148	-1.85627	0	0.00911811	0.7329	2387	tags=38%, list=23%, signal=48%
GO_MUSCLE_CELL_DIFFERENTIATION	GO_MUSCLE_CELL_DIFFERENTIATION		173	-0.42795	-1.85481	0	0.00922286	0.7405	2418	tags=44%, list=23%, signal=56%
GO_APPENDAGE_MORPHOGENESIS	GO_APPENDAGE_MORPHOGENESIS		52	-0.513288	-1.85415	0.000302252	0.00924089	0.7442	2490	tags=52%, list=24%, signal=68%
GO_REGULATION_OF_SYNAPSE_STRUCTURE_OR_ACTIVITY	GO_REGULATION_OF_SYNAPSE_STRUCTURE_OR_ACTIVITY		108	-0.45385	-1.85275	0	0.00933515	0.7497	1687	tags=39%, list=16%, signal=46%
GO_POSITIVE_REGULATION_OF_CARDIAC_MUSCLE_TISSUE_DEVELOPMENT	GO_POSITIVE_REGULATION_OF_CARDIAC_MUSCLE_TISSUE_DEVELOPMENT		26	-0.593608	-1.85172	0.00131406	0.00939465	0.754	1084	tags=35%, list=11%, signal=39%
GO_APPENDAGE_DEVELOPMENT	GO_APPENDAGE_DEVELOPMENT		67	-0.489501	-1.85149	0.000146735	0.00936026	0.755	2490	tags=48%, list=24%, signal=63%
GO_EPIDERMIS_DEVELOPMENT	GO_EPIDERMIS_DEVELOPMENT		129	-0.440097	-1.84197	0	0.0104643	0.7965	2164	tags=40%, list=21%, signal=49%
GO_SKIN_DEVELOPMENT	GO_SKIN_DEVELOPMENT		110	-0.448899	-1.84145	0	0.0104673	0.7989	2070	tags=42%, list=20%, signal=52%
GO_ENDOCRINE_PROCESS	GO_ENDOCRINE_PROCESS		33	-0.560744	-1.83954	0.00141532	0.0106388	0.8061	771	tags=36%, list=7%, signal=39%
GO_POSITIVE_REGULATION_OF_CELL_JUNCTION_ASSEMBLY	GO_POSITIVE_REGULATION_OF_CELL_JUNCTION_ASSEMBLY		25	-0.596641	-1.83913	0.00129262	0.010617	0.8073	625	tags=32%, list=6%, signal=34%
GO_SYNAPSE_MATURATION	GO_SYNAPSE_MATURATION		16	-0.665482	-1.837	0.00356174	0.0108226	0.8153	1490	tags=56%, list=14%, signal=66%
GO_HEART_VALVE_DEVELOPMENT	GO_HEART_VALVE_DEVELOPMENT		33	-0.558789	-1.83621	0.000315457	0.0108578	0.8182	1684	tags=48%, list=16%, signal=58%
GO_SOMITOGENESIS	GO_SOMITOGENESIS		26	-0.589779	-1.83587	0.00113177	0.0108325	0.8198	1220	tags=38%, list=12%, signal=44%
GO_SPECIFICATION_OF_SYMMETRY	GO_SPECIFICATION_OF_SYMMETRY		55	-0.502529	-1.83403	0.000300571	0.0110093	0.8277	1524	tags=33%, list=15%, signal=38%
GO_REGULATION_OF_NEURONAL_SYNAPTIC_PLASTICITY	GO_REGULATION_OF_NEURONAL_SYNAPTIC_PLASTICITY		22	-0.611214	-1.831	0.00215732	0.0113346	0.8376	1537	tags=45%, list=15%, signal=53%
GO_NEUROMUSCULAR_JUNCTION_DEVELOPMENT	GO_NEUROMUSCULAR_JUNCTION_DEVELOPMENT		26	-0.587662	-1.83067	0.000805802	0.0113104	0.8392	623	tags=38%, list=6%, signal=41%
GO_ESTABLISHMENT_OF_ENDOTHELIAL_BARRIER	GO_ESTABLISHMENT_OF_ENDOTHELIAL_BARRIER		33	-0.558196	-1.82975	0.000798467	0.0113579	0.8426	1507	tags=42%, list=15%, signal=50%
GO_AORTIC_VALVE_DEVELOPMENT	GO_AORTIC_VALVE_DEVELOPMENT		18	-0.638737	-1.82739	0.000834167	0.011644	0.8508	1684	tags=56%, list=16%, signal=66%
GO_REGULATION_OF_EPIDERMAL_CELL_DIFFERENTIATION	GO_REGULATION_OF_EPIDERMAL_CELL_DIFFERENTIATION		26	-0.582371	-1.82493	0.00179915	0.0119036	0.8582	2164	tags=50%, list=21%, signal=63%
GO_NEURON_PROJECTION_GUIDANCE	GO_NEURON_PROJECTION_GUIDANCE		127	-0.436961	-1.8236	0	0.0120103	0.8624	1547	tags=38%, list=15%, signal=44%
GO_MORPHOGENESIS_OF_AN_EPITHELIAL_SHEET	GO_MORPHOGENESIS_OF_AN_EPITHELIAL_SHEET		40	-0.532883	-1.8227	0.00077918	0.012064	0.8656	1901	tags=43%, list=18%, signal=52%
GO_ORGAN_GROWTH	GO_ORGAN_GROWTH		88	-0.45976	-1.82217	0	0.0120715	0.8671	1269	tags=34%, list=12%, signal=39%
GO_GASTRULATION	GO_GASTRULATION		100	-0.451511	-1.82215	0.000138812	0.0120008	0.8672	2070	tags=41%, list=20%, signal=51%
GO_TRANSFORMING_GROWTH_FACTOR_BETA_RECEPTOR_SIGNALING_PATHWAY	GO_TRANSFORMING_GROWTH_FACTOR_BETA_RECEPTOR_SIGNALING_PATHWAY		124	-0.436226	-1.82008	0.000135538	0.0122665	0.8738	2472	tags=44%, list=24%, signal=57%
GO_KERATINIZATION	GO_KERATINIZATION		18	-0.634938	-1.81639	0.00216811	0.0127497	0.8841	1946	tags=67%, list=19%, signal=82%
GO_CELL_SUBSTRATE_JUNCTION_ASSEMBLY	GO_CELL_SUBSTRATE_JUNCTION_ASSEMBLY		67	-0.480136	-1.8147	0.000437892	0.0129286	0.8888	1238	tags=37%, list=12%, signal=42%
GO_COLLAGEN_BIOSYNTHETIC_PROCESS	GO_COLLAGEN_BIOSYNTHETIC_PROCESS		27	-0.573455	-1.81025	0.00243902	0.0135729	0.9024	887	tags=33%, list=9%, signal=36%
GO_POSITIVE_REGULATION_OF_HEART_GROWTH	GO_POSITIVE_REGULATION_OF_HEART_GROWTH		23	-0.596321	-1.80969	0.0021294	0.0135774	0.9047	969	tags=35%, list=9%, signal=38%
GO_SPINAL_CORD_DEVELOPMENT	GO_SPINAL_CORD_DEVELOPMENT		36	-0.539743	-1.80898	0.0020284	0.0136073	0.9067	1695	tags=36%, list=16%, signal=43%
GO_RESPONSE_TO_BMP	GO_RESPONSE_TO_BMP		67	-0.477726	-1.8089	0.000732493	0.0135396	0.9069	2450	tags=51%, list=24%, signal=66%
GO_MESODERM_MORPHOGENESIS	GO_MESODERM_MORPHOGENESIS		32	-0.552508	-1.80658	0.00176423	0.0138233	0.9119	2418	tags=56%, list=23%, signal=73%
GO_CARDIAC_MUSCLE_CELL_ACTION_POTENTIAL_INVOLVED_IN_CONTRACTION	GO_CARDIAC_MUSCLE_CELL_ACTION_POTENTIAL_INVOLVED_IN_CONTRACTION		19	-0.625107	-1.80617	0.00384615	0.0138122	0.9126	1027	tags=47%, list=10%, signal=53%
GO_RESPIRATORY_SYSTEM_DEVELOPMENT	GO_RESPIRATORY_SYSTEM_DEVELOPMENT		103	-0.445834	-1.80036	0.000138485	0.0147164	0.9256	2418	tags=44%, list=23%, signal=57%
GO_POSITIVE_REGULATION_OF_TRANSCRIPTION_FROM_RNA_POLYMERASE_II_PROMOTER_INVOLVED_IN_CELLULAR_RESPONSE_TO_CHEMICAL_STIMULUS	GO_POSITIVE_REGULATION_OF_TRANSCRIPTION_FROM_RNA_POLYMERASE_II_PROMOTER_INVOLVED_IN_CELLULAR_RESPONSE_TO_CHEMICAL_STIMULUS		16	-0.652975	-1.8	0.00237449	0.0146938	0.9268	2070	tags=50%, list=20%, signal=62%
GO_CELL_SUBSTRATE_ADHESION	GO_CELL_SUBSTRATE_ADHESION		213	-0.405112	-1.79843	0	0.0148815	0.9304	1238	tags=30%, list=12%, signal=33%
GO_NEGATIVE_REGULATION_OF_ENDOTHELIAL_CELL_PROLIFERATION	GO_NEGATIVE_REGULATION_OF_ENDOTHELIAL_CELL_PROLIFERATION		26	-0.576398	-1.79817	0.00239425	0.0148491	0.9312	1435	tags=42%, list=14%, signal=49%
GO_POSITIVE_REGULATION_OF_MUSCLE_CELL_DIFFERENTIATION	GO_POSITIVE_REGULATION_OF_MUSCLE_CELL_DIFFERENTIATION		49	-0.503874	-1.79743	0.000451196	0.014901	0.9328	2200	tags=43%, list=21%, signal=54%
GO_REGULATION_OF_CELL_MIGRATION_INVOLVED_IN_SPROUTING_ANGIOGENESIS	GO_REGULATION_OF_CELL_MIGRATION_INVOLVED_IN_SPROUTING_ANGIOGENESIS		29	-0.560439	-1.79733	0.00243506	0.0148343	0.9329	912	tags=34%, list=9%, signal=38%
GO_REGULATION_OF_NOTCH_SIGNALING_PATHWAY	GO_REGULATION_OF_NOTCH_SIGNALING_PATHWAY		60	-0.484309	-1.79432	0.000594619	0.0152675	0.9397	2556	tags=48%, list=25%, signal=64%
GO_AORTA_MORPHOGENESIS	GO_AORTA_MORPHOGENESIS		19	-0.622458	-1.79402	0.00417851	0.0152493	0.9402	2472	tags=63%, list=24%, signal=83%
GO_ENDODERM_DEVELOPMENT	GO_ENDODERM_DEVELOPMENT		40	-0.522401	-1.79255	0.00125156	0.0154234	0.9431	1713	tags=48%, list=17%, signal=57%
GO_CELL_FATE_DETERMINATION	GO_CELL_FATE_DETERMINATION		15	-0.660428	-1.79235	0.00292851	0.0153788	0.9437	2074	tags=73%, list=20%, signal=92%
GO_CELL_SURFACE_RECEPTOR_SIGNALING_PATHWAY_INVOLVED_IN_CELL_CELL_SIGNALING	GO_CELL_SURFACE_RECEPTOR_SIGNALING_PATHWAY_INVOLVED_IN_CELL_CELL_SIGNALING		353	-0.385321	-1.79163	0	0.0154275	0.9454	2467	tags=36%, list=24%, signal=46%
GO_SKELETAL_SYSTEM_MORPHOGENESIS	GO_SKELETAL_SYSTEM_MORPHOGENESIS		101	-0.442481	-1.79109	0.000138543	0.015442	0.946	1650	tags=39%, list=16%, signal=46%
GO_ACTIN_MEDIATED_CELL_CONTRACTION	GO_ACTIN_MEDIATED_CELL_CONTRACTION		41	-0.517817	-1.78748	0.00155885	0.0160437	0.9537	1292	tags=41%, list=13%, signal=47%
GO_FEEDING_BEHAVIOR	GO_FEEDING_BEHAVIOR		27	-0.565206	-1.78226	0.00307543	0.0169709	0.9615	1159	tags=33%, list=11%, signal=37%
GO_ODONTOGENESIS_OF_DENTIN_CONTAINING_TOOTH	GO_ODONTOGENESIS_OF_DENTIN_CONTAINING_TOOTH		30	-0.548029	-1.77819	0.00322217	0.0177178	0.9676	2689	tags=70%, list=26%, signal=94%
GO_NEGATIVE_REGULATION_OF_ENDOTHELIAL_CELL_APOPTOTIC_PROCESS	GO_NEGATIVE_REGULATION_OF_ENDOTHELIAL_CELL_APOPTOTIC_PROCESS		19	-0.616035	-1.77416	0.00269179	0.0184674	0.9739	3032	tags=68%, list=29%, signal=97%
GO_ARTERY_MORPHOGENESIS	GO_ARTERY_MORPHOGENESIS		33	-0.537512	-1.76508	0.00188206	0.0203679	0.9818	1879	tags=42%, list=18%, signal=52%
GO_REGULATION_OF_OSTEOBLAST_DIFFERENTIATION	GO_REGULATION_OF_OSTEOBLAST_DIFFERENTIATION		61	-0.475135	-1.7632	0.00133889	0.0207058	0.9828	2018	tags=44%, list=20%, signal=55%
GO_LYMPH_VESSEL_DEVELOPMENT	GO_LYMPH_VESSEL_DEVELOPMENT		17	-0.627557	-1.76272	0.00541455	0.0207022	0.9831	1435	tags=53%, list=14%, signal=61%
GO_KIDNEY_MORPHOGENESIS	GO_KIDNEY_MORPHOGENESIS		35	-0.526306	-1.75855	0.00318117	0.0216045	0.9858	2070	tags=49%, list=20%, signal=61%
GO_CELL_CELL_SIGNALING_BY_WNT	GO_CELL_CELL_SIGNALING_BY_WNT		323	-0.379271	-1.75655	0	0.0219649	0.9875	2467	tags=35%, list=24%, signal=45%
GO_LUNG_EPITHELIUM_DEVELOPMENT	GO_LUNG_EPITHELIUM_DEVELOPMENT		17	-0.626583	-1.75497	0.00634815	0.0222319	0.9889	2731	tags=53%, list=26%, signal=72%
GO_EPITHELIAL_CELL_DEVELOPMENT	GO_EPITHELIAL_CELL_DEVELOPMENT		117	-0.426231	-1.75297	0	0.0226251	0.9896	1625	tags=31%, list=16%, signal=36%
GO_NEGATIVE_REGULATION_OF_CATION_CHANNEL_ACTIVITY	GO_NEGATIVE_REGULATION_OF_CATION_CHANNEL_ACTIVITY		18	-0.615808	-1.75153	0.00672495	0.0228726	0.9905	2140	tags=50%, list=21%, signal=63%
GO_REGULATION_OF_POSTSYNAPSE_ORGANIZATION	GO_REGULATION_OF_POSTSYNAPSE_ORGANIZATION		48	-0.49143	-1.75124	0.00152648	0.0228246	0.9906	1625	tags=35%, list=16%, signal=42%
GO_CANONICAL_WNT_SIGNALING_PATHWAY	GO_CANONICAL_WNT_SIGNALING_PATHWAY		205	-0.39545	-1.75076	0	0.0228289	0.9909	1935	tags=30%, list=19%, signal=36%
GO_HEART_GROWTH	GO_HEART_GROWTH		53	-0.483046	-1.74985	0.0012171	0.0229347	0.9913	1239	tags=34%, list=12%, signal=38%
GO_REGULATION_OF_HORMONE_LEVELS	GO_REGULATION_OF_HORMONE_LEVELS		224	-0.391959	-1.74972	0	0.0228532	0.9917	1539	tags=29%, list=15%, signal=33%
GO_HORMONE_METABOLIC_PROCESS	GO_HORMONE_METABOLIC_PROCESS		86	-0.442177	-1.74912	0.00042851	0.0229037	0.9923	1700	tags=34%, list=16%, signal=40%
GO_CARDIOCYTE_DIFFERENTIATION	GO_CARDIOCYTE_DIFFERENTIATION		73	-0.45519	-1.74582	0.000720877	0.0236456	0.9934	1420	tags=34%, list=14%, signal=39%
GO_ADHERENS_JUNCTION_ASSEMBLY	GO_ADHERENS_JUNCTION_ASSEMBLY		66	-0.463484	-1.74456	0.00133254	0.0238673	0.9938	2103	tags=45%, list=20%, signal=57%
GO_ACTIN_FILAMENT_BASED_MOVEMENT	GO_ACTIN_FILAMENT_BASED_MOVEMENT		60	-0.469751	-1.74207	0.00134168	0.0243961	0.9947	2310	tags=50%, list=22%, signal=64%
GO_SEMI_LUNAR_VALVE_DEVELOPMENT	GO_SEMI_LUNAR_VALVE_DEVELOPMENT		21	-0.588321	-1.73694	0.00535296	0.0256522	0.9958	1684	tags=52%, list=16%, signal=62%
GO_POSTSYNAPTIC_SPECIALIZATION_ORGANIZATION	GO_POSTSYNAPTIC_SPECIALIZATION_ORGANIZATION		16	-0.624711	-1.73585	0.00625211	0.0258344	0.996	915	tags=44%, list=9%, signal=48%
GO_VENTRICULAR_CARDIAC_MUSCLE_TISSUE_DEVELOPMENT	GO_VENTRICULAR_CARDIAC_MUSCLE_TISSUE_DEVELOPMENT		26	-0.553046	-1.73536	0.00618389	0.0258562	0.996	1413	tags=50%, list=14%, signal=58%
GO_NEGATIVE_REGULATION_OF_OSTEOBLAST_DIFFERENTIATION	GO_NEGATIVE_REGULATION_OF_OSTEOBLAST_DIFFERENTIATION		24	-0.566929	-1.73026	0.00670044	0.0271764	0.997	1340	tags=42%, list=13%, signal=48%
GO_MESENCHYME_MORPHOGENESIS	GO_MESENCHYME_MORPHOGENESIS		20	-0.589188	-1.72997	0.00501421	0.0271275	0.997	2229	tags=60%, list=22%, signal=76%
GO_VENTRICULAR_SEPTUM_MORPHOGENESIS	GO_VENTRICULAR_SEPTUM_MORPHOGENESIS		25	-0.562615	-1.72971	0.00683594	0.0270693	0.997	2639	tags=68%, list=26%, signal=91%
GO_SKELETAL_SYSTEM_DEVELOPMENT	GO_SKELETAL_SYSTEM_DEVELOPMENT		248	-0.381887	-1.72823	0	0.0273822	0.9973	1690	tags=33%, list=16%, signal=38%
GO_ENDOCHONDRAL_BONE_MORPHOGENESIS	GO_ENDOCHONDRAL_BONE_MORPHOGENESIS		30	-0.536336	-1.72809	0.00352734	0.0272936	0.9973	2247	tags=57%, list=22%, signal=72%
GO_METANEPHROS_DEVELOPMENT	GO_METANEPHROS_DEVELOPMENT		36	-0.514095	-1.72483	0.00302355	0.0281518	0.9978	2070	tags=56%, list=20%, signal=69%
GO_AUTONOMIC_NERVOUS_SYSTEM_DEVELOPMENT	GO_AUTONOMIC_NERVOUS_SYSTEM_DEVELOPMENT		18	-0.606574	-1.72319	0.00705645	0.0284867	0.9983	1507	tags=50%, list=15%, signal=58%
GO_NEGATIVE_REGULATION_OF_FAT_CELL_DIFFERENTIATION	GO_NEGATIVE_REGULATION_OF_FAT_CELL_DIFFERENTIATION		28	-0.542554	-1.72045	0.00337566	0.0291756	0.9986	1920	tags=50%, list=19%, signal=61%
GO_NEGATIVE_REGULATION_OF_WNT_SIGNALING_PATHWAY	GO_NEGATIVE_REGULATION_OF_WNT_SIGNALING_PATHWAY		127	-0.412569	-1.71887	0.000134463	0.0295547	0.9988	1935	tags=30%, list=19%, signal=36%
GO_SKELETAL_MUSCLE_ORGAN_DEVELOPMENT	GO_SKELETAL_MUSCLE_ORGAN_DEVELOPMENT		79	-0.44059	-1.71759	0.0026004	0.0298144	0.9988	1515	tags=32%, list=15%, signal=37%
GO_VASCULAR_ENDOTHELIAL_GROWTH_FACTOR_RECEPTOR_SIGNALING_PATHWAY	GO_VASCULAR_ENDOTHELIAL_GROWTH_FACTOR_RECEPTOR_SIGNALING_PATHWAY		75	-0.442632	-1.71542	0.00115825	0.0303622	0.9988	1238	tags=36%, list=12%, signal=41%
GO_NEURONAL_STEM_CELL_POPULATION_MAINTENANCE	GO_NEURONAL_STEM_CELL_POPULATION_MAINTENANCE		15	-0.631235	-1.71467	0.00858441	0.0304627	0.9989	1479	tags=40%, list=14%, signal=47%
GO_SEGMENTATION	GO_SEGMENTATION		39	-0.501914	-1.71238	0.00407587	0.0310593	0.9992	1220	tags=33%, list=12%, signal=38%
GO_ENDOCARDIAL_CUSHION_MORPHOGENESIS	GO_ENDOCARDIAL_CUSHION_MORPHOGENESIS		15	-0.628408	-1.70957	0.00741115	0.0318113	0.9993	2229	tags=67%, list=22%, signal=85%
GO_PATHWAY_RESTRICTED_SMAD_PROTEIN_PHOSPHORYLATION	GO_PATHWAY_RESTRICTED_SMAD_PROTEIN_PHOSPHORYLATION		35	-0.511975	-1.70888	0.00475285	0.0319015	0.9993	2907	tags=66%, list=28%, signal=91%
GO_HOMOPHILIC_CELL_ADHESION_VIA_PLASMA_MEMBRANE_ADHESION_MOLECULES	GO_HOMOPHILIC_CELL_ADHESION_VIA_PLASMA_MEMBRANE_ADHESION_MOLECULES		43	-0.489875	-1.70812	0.00356203	0.0320076	0.9994	671	tags=33%, list=7%, signal=35%
GO_GLOMERULUS_DEVELOPMENT	GO_GLOMERULUS_DEVELOPMENT		30	-0.530612	-1.70804	0.00446999	0.0318864	0.9994	1316	tags=50%, list=13%, signal=57%
GO_VASCULAR_PROCESS_IN_CIRCULATORY_SYSTEM	GO_VASCULAR_PROCESS_IN_CIRCULATORY_SYSTEM		74	-0.44538	-1.70581	0.00115674	0.0325073	0.9995	1457	tags=35%, list=14%, signal=41%
GO_CELL_MIGRATION_INVOLVED_IN_SPROUTING_ANGIOGENESIS	GO_CELL_MIGRATION_INVOLVED_IN_SPROUTING_ANGIOGENESIS		40	-0.496048	-1.70508	0.00485285	0.0325994	0.9995	2059	tags=43%, list=20%, signal=53%
GO_TRABECULA_MORPHOGENESIS	GO_TRABECULA_MORPHOGENESIS		26	-0.544926	-1.70408	0.00656946	0.0327985	0.9995	587	tags=35%, list=6%, signal=37%
GO_SCHWANN_CELL_DIFFERENTIATION	GO_SCHWANN_CELL_DIFFERENTIATION		24	-0.559868	-1.70347	0.00732541	0.0328642	0.9995	1632	tags=38%, list=16%, signal=44%
GO_DEFINITIVE_HEMOPOIESIS	GO_DEFINITIVE_HEMOPOIESIS		15	-0.627004	-1.70297	0.00792848	0.0328785	0.9996	1403	tags=67%, list=14%, signal=77%
GO_NEGATIVE_REGULATION_OF_TRANSMEMBRANE_RECEPTOR_PROTEIN_SERINE_THREONINE_KINASE_SIGNALING_PATHWAY	GO_NEGATIVE_REGULATION_OF_TRANSMEMBRANE_RECEPTOR_PROTEIN_SERINE_THREONINE_KINASE_SIGNALING_PATHWAY		59	-0.459585	-1.70183	0.0019208	0.0331224	0.9997	2450	tags=49%, list=24%, signal=64%
GO_REGULATION_OF_EPITHELIAL_TO_MESENCHYMAL_TRANSITION	GO_REGULATION_OF_EPITHELIAL_TO_MESENCHYMAL_TRANSITION		49	-0.476557	-1.70163	0.0030755	0.0330437	0.9997	1763	tags=41%, list=17%, signal=49%
GO_ACTIN_FILAMENT_BASED_PROCESS	GO_ACTIN_FILAMENT_BASED_PROCESS		449	-0.358206	-1.70057	0	0.0332718	0.9997	2171	tags=36%, list=21%, signal=43%
GO_CELL_MORPHOGENESIS_INVOLVED_IN_DIFFERENTIATION	GO_CELL_MORPHOGENESIS_INVOLVED_IN_DIFFERENTIATION		400	-0.361205	-1.69972	0	0.0334239	0.9997	1556	tags=29%, list=15%, signal=33%
GO_CELLULAR_HORMONE_METABOLIC_PROCESS	GO_CELLULAR_HORMONE_METABOLIC_PROCESS		39	-0.497784	-1.69966	0.00466999	0.0332979	0.9997	1700	tags=36%, list=16%, signal=43%
GO_BLOOD_VESSEL_REMODELING	GO_BLOOD_VESSEL_REMODELING		27	-0.539374	-1.69756	0.00560628	0.0338782	0.9997	2046	tags=48%, list=20%, signal=60%
GO_NEGATIVE_REGULATION_OF_TRANSCRIPTION_BY_RNA_POLYMERASE_II	GO_NEGATIVE_REGULATION_OF_TRANSCRIPTION_BY_RNA_POLYMERASE_II		484	-0.354898	-1.69465	0	0.0347417	0.9998	2469	tags=33%, list=24%, signal=41%
GO_REGULATION_OF_MYOBLAST_DIFFERENTIATION	GO_REGULATION_OF_MYOBLAST_DIFFERENTIATION		26	-0.545103	-1.69242	0.0065136	0.0354237	0.9999	953	tags=38%, list=9%, signal=42%
GO_NEGATIVE_REGULATION_OF_CELLULAR_RESPONSE_TO_TRANSFORMING_GROWTH_FACTOR_BETA_STIMULUS	GO_NEGATIVE_REGULATION_OF_CELLULAR_RESPONSE_TO_TRANSFORMING_GROWTH_FACTOR_BETA_STIMULUS		48	-0.47489	-1.69206	0.00365019	0.0354076	0.9999	2907	tags=60%, list=28%, signal=84%
GO_CARDIAC_EPITHELIAL_TO_MESENCHYMAL_TRANSITION	GO_CARDIAC_EPITHELIAL_TO_MESENCHYMAL_TRANSITION		17	-0.602974	-1.69148	0.0109152	0.0354741	0.9999	2229	tags=71%, list=22%, signal=90%
GO_EMBRYONIC_CAMERA_TYPE_EYE_DEVELOPMENT	GO_EMBRYONIC_CAMERA_TYPE_EYE_DEVELOPMENT		21	-0.573982	-1.68989	0.00806452	0.0358832	0.9999	2301	tags=57%, list=22%, signal=73%
GO_MUSCLE_CELL_DEVELOPMENT	GO_MUSCLE_CELL_DEVELOPMENT		74	-0.438888	-1.68939	0.00159768	0.035902	0.9999	1439	tags=36%, list=14%, signal=42%
GO_DEVELOPMENTAL_GROWTH	GO_DEVELOPMENTAL_GROWTH		336	-0.363481	-1.68833	0	0.0361456	0.9999	2418	tags=38%, list=23%, signal=49%
GO_REGULATION_OF_DENDRITIC_SPINE_MORPHOGENESIS	GO_REGULATION_OF_DENDRITIC_SPINE_MORPHOGENESIS		25	-0.547006	-1.68722	0.00668951	0.0364084	0.9999	866	tags=32%, list=8%, signal=35%
GO_EMBRYONIC_EYE_MORPHOGENESIS	GO_EMBRYONIC_EYE_MORPHOGENESIS		16	-0.61105	-1.68709	0.00863821	0.0363002	0.9999	2301	tags=56%, list=22%, signal=72%
GO_CELL_DIFFERENTIATION_INVOLVED_IN_KIDNEY_DEVELOPMENT	GO_CELL_DIFFERENTIATION_INVOLVED_IN_KIDNEY_DEVELOPMENT		27	-0.537946	-1.68642	0.00886525	0.0363971	0.9999	1700	tags=52%, list=16%, signal=62%
GO_NEGATIVE_REGULATION_OF_PEPTIDE_HORMONE_SECRETION	GO_NEGATIVE_REGULATION_OF_PEPTIDE_HORMONE_SECRETION		18	-0.587455	-1.68125	0.00938967	0.0381339	1	1476	tags=56%, list=14%, signal=65%
GO_REGULATION_OF_GASTRULATION	GO_REGULATION_OF_GASTRULATION		20	-0.573975	-1.68046	0.00808447	0.038254	1	294	tags=25%, list=3%, signal=26%
GO_GLANDULAR_EPITHELIAL_CELL_DEVELOPMENT	GO_GLANDULAR_EPITHELIAL_CELL_DEVELOPMENT		15	-0.618927	-1.67807	0.0115299	0.0390122	1	521	tags=27%, list=5%, signal=28%
GO_POSITIVE_REGULATION_OF_OSTEOBLAST_DIFFERENTIATION	GO_POSITIVE_REGULATION_OF_OSTEOBLAST_DIFFERENTIATION		31	-0.518353	-1.67764	0.0075393	0.0390216	1	2018	tags=52%, list=20%, signal=64%
GO_MESENCHYMAL_CELL_PROLIFERATION	GO_MESENCHYMAL_CELL_PROLIFERATION		20	-0.571966	-1.67432	0.00923439	0.0401362	1	2418	tags=55%, list=23%, signal=72%
GO_RESPONSE_TO_ESTROGEN	GO_RESPONSE_TO_ESTROGEN		38	-0.493925	-1.67376	0.00649042	0.0401839	1	2981	tags=58%, list=29%, signal=81%
GO_SYNAPSE_ASSEMBLY	GO_SYNAPSE_ASSEMBLY		58	-0.454157	-1.67217	0.002673	0.0406626	1	1275	tags=38%, list=12%, signal=43%
GO_REPRODUCTIVE_SYSTEM_DEVELOPMENT	GO_REPRODUCTIVE_SYSTEM_DEVELOPMENT		217	-0.375044	-1.67093	0	0.0409821	1	2534	tags=40%, list=25%, signal=52%
GO_ACTIN_FILAMENT_BUNDLE_ORGANIZATION	GO_ACTIN_FILAMENT_BUNDLE_ORGANIZATION		104	-0.41137	-1.66659	0.0008285	0.0425898	1	1171	tags=32%, list=11%, signal=35%
GO_POSITIVE_REGULATION_OF_ANIMAL_ORGAN_MORPHOGENESIS	GO_POSITIVE_REGULATION_OF_ANIMAL_ORGAN_MORPHOGENESIS		35	-0.499932	-1.66463	0.00550488	0.0432506	1	2418	tags=54%, list=23%, signal=71%
GO_NEGATIVE_REGULATION_OF_TRANSPORTER_ACTIVITY	GO_NEGATIVE_REGULATION_OF_TRANSPORTER_ACTIVITY		36	-0.495121	-1.66252	0.00769586	0.0439406	1	800	tags=25%, list=8%, signal=27%
GO_PLACENTA_DEVELOPMENT	GO_PLACENTA_DEVELOPMENT		87	-0.421744	-1.66246	0.00127334	0.0437908	1	3041	tags=53%, list=30%, signal=74%
GO_POSITIVE_REGULATION_OF_ORGAN_GROWTH	GO_POSITIVE_REGULATION_OF_ORGAN_GROWTH		28	-0.523437	-1.65969	0.00970089	0.0448068	1	969	tags=32%, list=9%, signal=35%
GO_TRANSMEMBRANE_RECEPTOR_PROTEIN_TYROSINE_KINASE_SIGNALING_PATHWAY	GO_TRANSMEMBRANE_RECEPTOR_PROTEIN_TYROSINE_KINASE_SIGNALING_PATHWAY		439	-0.35056	-1.65933	0	0.044784	1	1763	tags=29%, list=17%, signal=34%
GO_LENS_DEVELOPMENT_IN_CAMERA_TYPE_EYE	GO_LENS_DEVELOPMENT_IN_CAMERA_TYPE_EYE		37	-0.491646	-1.6572	0.00867097	0.0455509	1	2434	tags=54%, list=24%, signal=71%
GO_CELL_FATE_SPECIFICATION	GO_CELL_FATE_SPECIFICATION		17	-0.590088	-1.65661	0.0162629	0.0456394	1	2026	tags=65%, list=20%, signal=80%
GO_ENDOTHELIAL_CELL_APOPTOTIC_PROCESS	GO_ENDOTHELIAL_CELL_APOPTOTIC_PROCESS		38	-0.489736	-1.6565	0.00656045	0.0455081	1	2301	tags=50%, list=22%, signal=64%
GO_REGULATION_OF_KERATINOCYTE_DIFFERENTIATION	GO_REGULATION_OF_KERATINOCYTE_DIFFERENTIATION		18	-0.580296	-1.65333	0.013986	0.046708	1	1596	tags=39%, list=15%, signal=46%
GO_POSITIVE_REGULATION_OF_NOTCH_SIGNALING_PATHWAY	GO_POSITIVE_REGULATION_OF_NOTCH_SIGNALING_PATHWAY		32	-0.504291	-1.65332	0.0108384	0.0465309	1	1542	tags=41%, list=15%, signal=48%
GO_OSTEOBLAST_DIFFERENTIATION	GO_OSTEOBLAST_DIFFERENTIATION		112	-0.403121	-1.65309	0.000692425	0.0464565	1	2069	tags=37%, list=20%, signal=45%
GO_CELL_MATRIX_ADHESION	GO_CELL_MATRIX_ADHESION		142	-0.389976	-1.64957	0.00013344	0.0478668	1	1563	tags=32%, list=15%, signal=38%
GO_STRIATED_MUSCLE_CELL_DIFFERENTIATION	GO_STRIATED_MUSCLE_CELL_DIFFERENTIATION		124	-0.396592	-1.64607	0.00107831	0.0493251	1	2103	tags=40%, list=20%, signal=49%
GO_NEGATIVE_REGULATION_OF_CELL_MOTILITY	GO_NEGATIVE_REGULATION_OF_CELL_MOTILITY		165	-0.380929	-1.64588	0	0.0492437	1	1763	tags=34%, list=17%, signal=40%
GO_REGULATION_OF_HEART_MORPHOGENESIS	GO_REGULATION_OF_HEART_MORPHOGENESIS		16	-0.596481	-1.64579	0.0183718	0.0490916	1	2353	tags=75%, list=23%, signal=97%
GO_C21_STEROID_HORMONE_METABOLIC_PROCESS	GO_C21_STEROID_HORMONE_METABOLIC_PROCESS		15	-0.604825	-1.64408	0.0158217	0.0496992	1	2575	tags=53%, list=25%, signal=71%
GO_REGULATION_OF_ENDOTHELIAL_CELL_DIFFERENTIATION	GO_REGULATION_OF_ENDOTHELIAL_CELL_DIFFERENTIATION		25	-0.534781	-1.64401	0.0136671	0.0495429	1	2206	tags=48%, list=21%, signal=61%
GO_NEGATIVE_REGULATION_OF_LOCOMOTION	GO_NEGATIVE_REGULATION_OF_LOCOMOTION		192	-0.373081	-1.64173	0	0.0504486	1	1985	tags=35%, list=19%, signal=42%
GO_BONE_MORPHOGENESIS	GO_BONE_MORPHOGENESIS		47	-0.463018	-1.63739	0.00825814	0.0523735	1	2247	tags=51%, list=22%, signal=65%
GO_ADENYLATE_CYCLASE_ACTIVATING_G_PROTEIN_COUPLED_RECEPTOR_SIGNALING_PATHWAY	GO_ADENYLATE_CYCLASE_ACTIVATING_G_PROTEIN_COUPLED_RECEPTOR_SIGNALING_PATHWAY		49	-0.458448	-1.63322	0.00709329	0.0542266	1	1697	tags=41%, list=16%, signal=49%
GO_WOUND_HEALING	GO_WOUND_HEALING		318	-0.352365	-1.63218	0	0.0545713	1	1542	tags=30%, list=15%, signal=34%
GO_NEGATIVE_REGULATION_OF_BIOMINERAL_TISSUE_DEVELOPMENT	GO_NEGATIVE_REGULATION_OF_BIOMINERAL_TISSUE_DEVELOPMENT		16	-0.591886	-1.63043	0.0192112	0.0552732	1	1340	tags=44%, list=13%, signal=50%
GO_EMBRYO_DEVELOPMENT_ENDING_IN_BIRTH_OR_EGG_HATCHING	GO_EMBRYO_DEVELOPMENT_ENDING_IN_BIRTH_OR_EGG_HATCHING		355	-0.349963	-1.63016	0.00011711	0.055215	1	2452	tags=33%, list=24%, signal=42%
GO_REGULATION_OF_NEURON_DIFFERENTIATION	GO_REGULATION_OF_NEURON_DIFFERENTIATION		343	-0.350195	-1.62876	0	0.0557559	1	2387	tags=37%, list=23%, signal=47%
GO_REGULATION_OF_DENDRITIC_SPINE_DEVELOPMENT	GO_REGULATION_OF_DENDRITIC_SPINE_DEVELOPMENT		41	-0.474154	-1.62847	0.00819672	0.0557135	1	2242	tags=39%, list=22%, signal=50%
GO_RESPONSE_TO_PROSTAGLANDIN	GO_RESPONSE_TO_PROSTAGLANDIN		17	-0.579876	-1.6275	0.0150273	0.0559981	1	1181	tags=29%, list=11%, signal=33%
GO_ENDOCRINE_HORMONE_SECRETION	GO_ENDOCRINE_HORMONE_SECRETION		19	-0.564977	-1.62664	0.0171429	0.0562438	1	741	tags=37%, list=7%, signal=40%
GO_REGULATION_OF_WOUND_HEALING	GO_REGULATION_OF_WOUND_HEALING		80	-0.417162	-1.62543	0.00272245	0.0566639	1	2229	tags=41%, list=22%, signal=52%
GO_RESPONSE_TO_COPPER_ION	GO_RESPONSE_TO_COPPER_ION		25	-0.530606	-1.6253	0.0135769	0.0565348	1	2336	tags=60%, list=23%, signal=77%
GO_NEGATIVE_REGULATION_OF_BMP_SIGNALING_PATHWAY	GO_NEGATIVE_REGULATION_OF_BMP_SIGNALING_PATHWAY		20	-0.553468	-1.62381	0.0152875	0.0570907	1	2639	tags=60%, list=26%, signal=80%
GO_POSITIVE_REGULATION_OF_PATHWAY_RESTRICTED_SMAD_PROTEIN_PHOSPHORYLATION	GO_POSITIVE_REGULATION_OF_PATHWAY_RESTRICTED_SMAD_PROTEIN_PHOSPHORYLATION		24	-0.526764	-1.62265	0.0177756	0.0575177	1	2209	tags=54%, list=21%, signal=69%
GO_NEGATIVE_REGULATION_OF_RESPONSE_TO_WOUNDING	GO_NEGATIVE_REGULATION_OF_RESPONSE_TO_WOUNDING		51	-0.451408	-1.62229	0.00627103	0.0574858	1	1305	tags=29%, list=13%, signal=34%
GO_MEMBRANE_BIOGENESIS	GO_MEMBRANE_BIOGENESIS		20	-0.55344	-1.61951	0.0161983	0.0587835	1	1687	tags=40%, list=16%, signal=48%
GO_MALE_SEX_DIFFERENTIATION	GO_MALE_SEX_DIFFERENTIATION		72	-0.423275	-1.6175	0.00419985	0.0596762	1	2490	tags=47%, list=24%, signal=62%
GO_HORMONE_TRANSPORT	GO_HORMONE_TRANSPORT		149	-0.380026	-1.61571	0.00105638	0.0604678	1	1512	tags=28%, list=15%, signal=32%
GO_CENTRAL_NERVOUS_SYSTEM_DEVELOPMENT	GO_CENTRAL_NERVOUS_SYSTEM_DEVELOPMENT		491	-0.339197	-1.615	0	0.06064	1	1635	tags=25%, list=16%, signal=28%
GO_SMAD_PROTEIN_SIGNAL_TRANSDUCTION	GO_SMAD_PROTEIN_SIGNAL_TRANSDUCTION		34	-0.487917	-1.61474	0.013867	0.0605779	1	2209	tags=47%, list=21%, signal=60%
GO_SARCOMERE_ORGANIZATION	GO_SARCOMERE_ORGANIZATION		15	-0.59567	-1.61393	0.0221156	0.0608244	1	2660	tags=60%, list=26%, signal=81%
GO_CENTRAL_NERVOUS_SYSTEM_NEURON_DEVELOPMENT	GO_CENTRAL_NERVOUS_SYSTEM_NEURON_DEVELOPMENT		38	-0.476127	-1.61373	0.0106056	0.0607227	1	3063	tags=55%, list=30%, signal=78%
GO_RESPONSE_TO_WOUNDING	GO_RESPONSE_TO_WOUNDING		381	-0.344246	-1.61247	0	0.0612083	1	1542	tags=29%, list=15%, signal=32%
GO_PROTEIN_KINASE_C_ACTIVATING_G_PROTEIN_COUPLED_RECEPTOR_SIGNALING_PATHWAY	GO_PROTEIN_KINASE_C_ACTIVATING_G_PROTEIN_COUPLED_RECEPTOR_SIGNALING_PATHWAY		15	-0.589495	-1.61247	0.0211172	0.0610017	1	710	tags=40%, list=7%, signal=43%
GO_REGULATION_OF_ACTIN_FILAMENT_BASED_PROCESS	GO_REGULATION_OF_ACTIN_FILAMENT_BASED_PROCESS		233	-0.358826	-1.61245	0.000124486	0.0608012	1	1181	tags=26%, list=11%, signal=29%
GO_RESPONSE_TO_CATECHOLAMINE	GO_RESPONSE_TO_CATECHOLAMINE		23	-0.536648	-1.61222	0.0155203	0.060726	1	2103	tags=43%, list=20%, signal=55%
GO_REGULATION_OF_WNT_SIGNALING_PATHWAY	GO_REGULATION_OF_WNT_SIGNALING_PATHWAY		223	-0.360512	-1.61168	0	0.0608117	1	2460	tags=33%, list=24%, signal=43%
GO_FACE_DEVELOPMENT	GO_FACE_DEVELOPMENT		33	-0.49047	-1.60781	0.0175245	0.0627876	1	2546	tags=52%, list=25%, signal=68%
GO_SUPRAMOLECULAR_FIBER_ORGANIZATION	GO_SUPRAMOLECULAR_FIBER_ORGANIZATION		386	-0.34321	-1.6077	0	0.0626383	1	1181	tags=23%, list=11%, signal=25%
GO_APICAL_JUNCTION_ASSEMBLY	GO_APICAL_JUNCTION_ASSEMBLY		43	-0.461015	-1.60583	0.0110437	0.063492	1	3112	tags=58%, list=30%, signal=83%
GO_NEGATIVE_REGULATION_OF_OSSIFICATION	GO_NEGATIVE_REGULATION_OF_OSSIFICATION		39	-0.472421	-1.60554	0.012035	0.0634238	1	1340	tags=36%, list=13%, signal=41%
GO_BONE_GROWTH	GO_BONE_GROWTH		16	-0.581967	-1.60478	0.021595	0.0636507	1	2418	tags=75%, list=23%, signal=98%
GO_BETA_CATENIN_TCF_COMPLEX_ASSEMBLY	GO_BETA_CATENIN_TCF_COMPLEX_ASSEMBLY		24	-0.522931	-1.60386	0.0181818	0.063989	1	2540	tags=50%, list=25%, signal=66%
GO_REGULATION_OF_CARDIAC_MUSCLE_TISSUE_DEVELOPMENT	GO_REGULATION_OF_CARDIAC_MUSCLE_TISSUE_DEVELOPMENT		46	-0.455811	-1.60325	0.00935296	0.0641404	1	2418	tags=48%, list=23%, signal=62%
GO_NEGATIVE_REGULATION_OF_CELL_DIFFERENTIATION	GO_NEGATIVE_REGULATION_OF_CELL_DIFFERENTIATION		345	-0.343556	-1.60145	0	0.0649583	1	2387	tags=36%, list=23%, signal=45%
GO_REGULATION_OF_ANIMAL_ORGAN_MORPHOGENESIS	GO_REGULATION_OF_ANIMAL_ORGAN_MORPHOGENESIS		135	-0.382222	-1.60116	0.00134735	0.0649061	1	2467	tags=38%, list=24%, signal=49%
GO_CIRCULATORY_SYSTEM_PROCESS	GO_CIRCULATORY_SYSTEM_PROCESS		232	-0.357032	-1.59976	0.000125	0.0655244	1	1879	tags=34%, list=18%, signal=41%
GO_POSITIVE_REGULATION_OF_SPROUTING_ANGIOGENESIS	GO_POSITIVE_REGULATION_OF_SPROUTING_ANGIOGENESIS		23	-0.532376	-1.59966	0.0189419	0.065368	1	1538	tags=43%, list=15%, signal=51%
GO_CELLULAR_COMPONENT_ASSEMBLY_INVOLVED_IN_MORPHOGENESIS	GO_CELLULAR_COMPONENT_ASSEMBLY_INVOLVED_IN_MORPHOGENESIS		47	-0.450629	-1.59795	0.00991307	0.0661495	1	2070	tags=38%, list=20%, signal=48%
GO_NEGATIVE_REGULATION_OF_STEM_CELL_DIFFERENTIATION	GO_NEGATIVE_REGULATION_OF_STEM_CELL_DIFFERENTIATION		15	-0.587601	-1.59744	0.0206275	0.0662488	1	2697	tags=53%, list=26%, signal=72%
GO_POSITIVE_REGULATION_OF_BLOOD_CIRCULATION	GO_POSITIVE_REGULATION_OF_BLOOD_CIRCULATION		29	-0.501518	-1.59589	0.0148078	0.0669569	1	1377	tags=45%, list=13%, signal=52%
GO_DEVELOPMENTAL_PROCESS_INVOLVED_IN_REPRODUCTION	GO_DEVELOPMENTAL_PROCESS_INVOLVED_IN_REPRODUCTION		303	-0.347155	-1.59588	0.00011909	0.0667496	1	3052	tags=45%, list=30%, signal=62%
GO_NEGATIVE_REGULATION_OF_INTRACELLULAR_STEROID_HORMONE_RECEPTOR_SIGNALING_PATHWAY	GO_NEGATIVE_REGULATION_OF_INTRACELLULAR_STEROID_HORMONE_RECEPTOR_SIGNALING_PATHWAY		24	-0.521529	-1.59373	0.0217709	0.0678102	1	2697	tags=50%, list=26%, signal=68%
GO_CARTILAGE_DEVELOPMENT_INVOLVED_IN_ENDOCHONDRAL_BONE_MORPHOGENESIS	GO_CARTILAGE_DEVELOPMENT_INVOLVED_IN_ENDOCHONDRAL_BONE_MORPHOGENESIS		17	-0.569747	-1.59243	0.0199493	0.068345	1	2835	tags=76%, list=28%, signal=105%
GO_REGULATION_OF_CELL_SUBSTRATE_ADHESION	GO_REGULATION_OF_CELL_SUBSTRATE_ADHESION		129	-0.381475	-1.59058	0.00257243	0.0692714	1	1305	tags=27%, list=13%, signal=31%
GO_CELL_FATE_COMMITMENT	GO_CELL_FATE_COMMITMENT		83	-0.406596	-1.58761	0.00586972	0.0709011	1	2074	tags=43%, list=20%, signal=54%
GO_REGULATION_OF_NERVOUS_SYSTEM_DEVELOPMENT	GO_REGULATION_OF_NERVOUS_SYSTEM_DEVELOPMENT		459	-0.334383	-1.58679	0.000112969	0.0711714	1	2387	tags=36%, list=23%, signal=44%
GO_PROTEIN_TRIMERIZATION	GO_PROTEIN_TRIMERIZATION		34	-0.478633	-1.58398	0.0161623	0.0726925	1	2070	tags=47%, list=20%, signal=59%
GO_INTERMEDIATE_FILAMENT_BASED_PROCESS	GO_INTERMEDIATE_FILAMENT_BASED_PROCESS		23	-0.524009	-1.58284	0.0202581	0.0732041	1	1099	tags=35%, list=11%, signal=39%
GO_REGULATION_OF_DENDRITE_MORPHOGENESIS	GO_REGULATION_OF_DENDRITE_MORPHOGENESIS		51	-0.441118	-1.58278	0.011489	0.0730156	1	1003	tags=24%, list=10%, signal=26%
GO_CELL_CELL_ADHESION_VIA_PLASMA_MEMBRANE_ADHESION_MOLECULES	GO_CELL_CELL_ADHESION_VIA_PLASMA_MEMBRANE_ADHESION_MOLECULES		87	-0.401673	-1.58231	0.00591549	0.0730913	1	1560	tags=33%, list=15%, signal=39%
GO_RESPONSE_TO_RETINOIC_ACID	GO_RESPONSE_TO_RETINOIC_ACID		50	-0.442273	-1.58209	0.0110355	0.0729984	1	1465	tags=34%, list=14%, signal=39%
GO_SCHWANN_CELL_DEVELOPMENT	GO_SCHWANN_CELL_DEVELOPMENT		17	-0.566508	-1.5815	0.0287637	0.0731397	1	1632	tags=35%, list=16%, signal=42%
GO_CYCLIC_NUCLEOTIDE_MEDIATED_SIGNALING	GO_CYCLIC_NUCLEOTIDE_MEDIATED_SIGNALING		78	-0.404977	-1.58065	0.0049354	0.0734449	1	2417	tags=46%, list=23%, signal=60%
GO_REGULATION_OF_CELL_JUNCTION_ASSEMBLY	GO_REGULATION_OF_CELL_JUNCTION_ASSEMBLY		66	-0.417699	-1.58064	0.0073913	0.0732223	1	1235	tags=29%, list=12%, signal=32%
GO_CEREBELLAR_PURKINJE_CELL_LAYER_DEVELOPMENT	GO_CEREBELLAR_PURKINJE_CELL_LAYER_DEVELOPMENT		16	-0.571921	-1.58017	0.026849	0.0732905	1	1548	tags=44%, list=15%, signal=51%
GO_CELL_MORPHOGENESIS_INVOLVED_IN_NEURON_DIFFERENTIATION	GO_CELL_MORPHOGENESIS_INVOLVED_IN_NEURON_DIFFERENTIATION		306	-0.343693	-1.57978	0.000119432	0.0733125	1	1547	tags=28%, list=15%, signal=32%
GO_REGULATION_OF_VASOCONSTRICTION	GO_REGULATION_OF_VASOCONSTRICTION		24	-0.515961	-1.57912	0.0215054	0.0735095	1	1375	tags=42%, list=13%, signal=48%
GO_DENDRITE_DEVELOPMENT	GO_DENDRITE_DEVELOPMENT		127	-0.377754	-1.57733	0.00243112	0.0744348	1	2242	tags=35%, list=22%, signal=44%
GO_CARDIAC_MUSCLE_CELL_ACTION_POTENTIAL	GO_CARDIAC_MUSCLE_CELL_ACTION_POTENTIAL		29	-0.493427	-1.57699	0.0176423	0.0744271	1	1027	tags=38%, list=10%, signal=42%
GO_CARDIAC_MUSCLE_CELL_CONTRACTION	GO_CARDIAC_MUSCLE_CELL_CONTRACTION		29	-0.491296	-1.57588	0.020061	0.0749241	1	1292	tags=38%, list=13%, signal=43%
GO_MUSCLE_SYSTEM_PROCESS	GO_MUSCLE_SYSTEM_PROCESS		197	-0.357331	-1.57524	0.00101846	0.0751087	1	2140	tags=37%, list=21%, signal=45%
GO_REGULATION_OF_MUSCLE_CELL_DIFFERENTIATION	GO_REGULATION_OF_MUSCLE_CELL_DIFFERENTIATION		91	-0.395438	-1.57398	0.00479752	0.075734	1	2418	tags=41%, list=23%, signal=53%
GO_ACTIN_FILAMENT_ORGANIZATION	GO_ACTIN_FILAMENT_ORGANIZATION		247	-0.348173	-1.57096	0.000246093	0.0774815	1	1181	tags=26%, list=11%, signal=28%
GO_EMBRYONIC_PATTERN_SPECIFICATION	GO_EMBRYONIC_PATTERN_SPECIFICATION		26	-0.507493	-1.57071	0.0227053	0.07741	1	1538	tags=46%, list=15%, signal=54%
GO_DIGESTIVE_SYSTEM_DEVELOPMENT	GO_DIGESTIVE_SYSTEM_DEVELOPMENT		59	-0.424191	-1.56968	0.00924132	0.0778964	1	2472	tags=46%, list=24%, signal=60%
GO_MYOBLAST_DIFFERENTIATION	GO_MYOBLAST_DIFFERENTIATION		45	-0.447937	-1.56752	0.0110892	0.0791466	1	953	tags=27%, list=9%, signal=29%
GO_NEGATIVE_REGULATION_OF_HORMONE_SECRETION	GO_NEGATIVE_REGULATION_OF_HORMONE_SECRETION		27	-0.497687	-1.56699	0.0224992	0.0792599	1	1482	tags=48%, list=14%, signal=56%
GO_SOMATIC_STEM_CELL_POPULATION_MAINTENANCE	GO_SOMATIC_STEM_CELL_POPULATION_MAINTENANCE		37	-0.464177	-1.56653	0.0195591	0.0793547	1	2493	tags=51%, list=24%, signal=67%
GO_CELL_PART_MORPHOGENESIS	GO_CELL_PART_MORPHOGENESIS		362	-0.335524	-1.56595	0	0.0794947	1	1660	tags=27%, list=16%, signal=31%
GO_POSITIVE_REGULATION_OF_FOCAL_ADHESION_ASSEMBLY	GO_POSITIVE_REGULATION_OF_FOCAL_ADHESION_ASSEMBLY		19	-0.540319	-1.56419	0.0274588	0.0804645	1	625	tags=32%, list=6%, signal=34%
GO_SUBSTRATE_ADHESION_DEPENDENT_CELL_SPREADING	GO_SUBSTRATE_ADHESION_DEPENDENT_CELL_SPREADING		67	-0.413703	-1.56286	0.00799526	0.0811363	1	1441	tags=31%, list=14%, signal=36%
GO_EMBRYONIC_SKELETAL_SYSTEM_MORPHOGENESIS	GO_EMBRYONIC_SKELETAL_SYSTEM_MORPHOGENESIS		36	-0.465436	-1.5609	0.0190551	0.0822682	1	2448	tags=50%, list=24%, signal=65%
GO_POSITIVE_REGULATION_OF_EPIDERMIS_DEVELOPMENT	GO_POSITIVE_REGULATION_OF_EPIDERMIS_DEVELOPMENT		15	-0.575439	-1.56021	0.0313356	0.0824917	1	2823	tags=73%, list=27%, signal=101%
GO_CEREBELLAR_CORTEX_DEVELOPMENT	GO_CEREBELLAR_CORTEX_DEVELOPMENT		26	-0.497882	-1.55942	0.0239804	0.0828368	1	3110	tags=54%, list=30%, signal=77%
GO_STEM_CELL_DIFFERENTIATION	GO_STEM_CELL_DIFFERENTIATION		141	-0.367225	-1.55782	0.00240128	0.0837405	1	2460	tags=35%, list=24%, signal=46%
GO_CELLULAR_RESPONSE_TO_GROWTH_HORMONE_STIMULUS	GO_CELLULAR_RESPONSE_TO_GROWTH_HORMONE_STIMULUS		15	-0.574287	-1.55655	0.0336983	0.084365	1	1200	tags=40%, list=12%, signal=45%
GO_HEAD_DEVELOPMENT	GO_HEAD_DEVELOPMENT		397	-0.329335	-1.55632	0.000115407	0.0842711	1	2102	tags=29%, list=20%, signal=35%
GO_FIBROBLAST_GROWTH_FACTOR_RECEPTOR_SIGNALING_PATHWAY	GO_FIBROBLAST_GROWTH_FACTOR_RECEPTOR_SIGNALING_PATHWAY		56	-0.424852	-1.55592	0.0111935	0.0843042	1	2626	tags=45%, list=25%, signal=60%
GO_REGULATION_OF_RHO_PROTEIN_SIGNAL_TRANSDUCTION	GO_REGULATION_OF_RHO_PROTEIN_SIGNAL_TRANSDUCTION		91	-0.390714	-1.55591	0.00553113	0.0840693	1	1563	tags=35%, list=15%, signal=41%
GO_EPHRIN_RECEPTOR_SIGNALING_PATHWAY	GO_EPHRIN_RECEPTOR_SIGNALING_PATHWAY		58	-0.421804	-1.55544	0.0122736	0.0841653	1	1639	tags=34%, list=16%, signal=41%
GO_ENDOCRINE_SYSTEM_DEVELOPMENT	GO_ENDOCRINE_SYSTEM_DEVELOPMENT		47	-0.439835	-1.55539	0.0135865	0.0839655	1	1700	tags=34%, list=16%, signal=41%
GO_ODONTOGENESIS	GO_ODONTOGENESIS		47	-0.439323	-1.55366	0.0161758	0.0849268	1	3041	tags=66%, list=30%, signal=93%
GO_NEURAL_CREST_CELL_MIGRATION	GO_NEURAL_CREST_CELL_MIGRATION		24	-0.504859	-1.5518	0.0261866	0.0860178	1	947	tags=33%, list=9%, signal=37%
GO_HOMOTYPIC_CELL_CELL_ADHESION	GO_HOMOTYPIC_CELL_CELL_ADHESION		49	-0.43303	-1.54935	0.0156511	0.0875658	1	1305	tags=33%, list=13%, signal=37%
GO_POSITIVE_REGULATION_OF_EPITHELIAL_TO_MESENCHYMAL_TRANSITION	GO_POSITIVE_REGULATION_OF_EPITHELIAL_TO_MESENCHYMAL_TRANSITION		31	-0.476687	-1.54905	0.0248693	0.0875316	1	1684	tags=42%, list=16%, signal=50%
GO_METANEPHRIC_NEPHRON_DEVELOPMENT	GO_METANEPHRIC_NEPHRON_DEVELOPMENT		15	-0.573937	-1.54805	0.0364637	0.088048	1	1700	tags=60%, list=16%, signal=72%
GO_G_PROTEIN_COUPLED_RECEPTOR_SIGNALING_PATHWAY_COUPLED_TO_CYCLIC_NUCLEOTIDE_SECOND_MESSENGER	GO_G_PROTEIN_COUPLED_RECEPTOR_SIGNALING_PATHWAY_COUPLED_TO_CYCLIC_NUCLEOTIDE_SECOND_MESSENGER		83	-0.394305	-1.54798	0.00854336	0.0878428	1	1697	tags=37%, list=16%, signal=44%
GO_VASCULAR_SMOOTH_MUSCLE_CELL_DIFFERENTIATION	GO_VASCULAR_SMOOTH_MUSCLE_CELL_DIFFERENTIATION		16	-0.561583	-1.54719	0.0350604	0.0881612	1	1457	tags=44%, list=14%, signal=51%
GO_REGULATION_OF_MESENCHYMAL_CELL_PROLIFERATION	GO_REGULATION_OF_MESENCHYMAL_CELL_PROLIFERATION		17	-0.552026	-1.54702	0.0325025	0.0880429	1	2418	tags=53%, list=23%, signal=69%
GO_DENDRITE_MORPHOGENESIS	GO_DENDRITE_MORPHOGENESIS		77	-0.398412	-1.54553	0.00831753	0.0888913	1	1625	tags=29%, list=16%, signal=34%
GO_REGULATION_OF_CATION_CHANNEL_ACTIVITY	GO_REGULATION_OF_CATION_CHANNEL_ACTIVITY		61	-0.416469	-1.54549	0.00895255	0.0886751	1	2140	tags=43%, list=21%, signal=53%
GO_REGULATION_OF_SYNAPSE_ASSEMBLY	GO_REGULATION_OF_SYNAPSE_ASSEMBLY		37	-0.458833	-1.54542	0.022327	0.0884763	1	2126	tags=54%, list=21%, signal=68%
GO_NEURON_MIGRATION	GO_NEURON_MIGRATION		72	-0.402596	-1.54485	0.00837182	0.0886488	1	2127	tags=42%, list=21%, signal=52%
GO_REGULATION_OF_KIDNEY_DEVELOPMENT	GO_REGULATION_OF_KIDNEY_DEVELOPMENT		24	-0.50356	-1.54458	0.0280629	0.0886125	1	1894	tags=46%, list=18%, signal=56%
GO_REGULATION_OF_SYSTEMIC_ARTERIAL_BLOOD_PRESSURE	GO_REGULATION_OF_SYSTEMIC_ARTERIAL_BLOOD_PRESSURE		37	-0.458397	-1.54257	0.0191403	0.0898618	1	1457	tags=43%, list=14%, signal=50%
GO_MESODERM_DEVELOPMENT	GO_MESODERM_DEVELOPMENT		53	-0.424339	-1.54159	0.0152961	0.0903372	1	2418	tags=51%, list=23%, signal=66%
GO_PERIPHERAL_NERVOUS_SYSTEM_DEVELOPMENT	GO_PERIPHERAL_NERVOUS_SYSTEM_DEVELOPMENT		33	-0.469732	-1.54141	0.0200063	0.0902234	1	1196	tags=27%, list=12%, signal=31%
GO_POSITIVE_REGULATION_OF_CELL_SUBSTRATE_ADHESION	GO_POSITIVE_REGULATION_OF_CELL_SUBSTRATE_ADHESION		74	-0.399953	-1.54103	0.00794798	0.0902623	1	1305	tags=30%, list=13%, signal=34%
GO_RETINOIC_ACID_RECEPTOR_SIGNALING_PATHWAY	GO_RETINOIC_ACID_RECEPTOR_SIGNALING_PATHWAY		18	-0.538517	-1.54027	0.03852	0.0905814	1	2870	tags=67%, list=28%, signal=92%
GO_TUBE_FORMATION	GO_TUBE_FORMATION		86	-0.3907	-1.53937	0.00790798	0.0910021	1	2490	tags=37%, list=24%, signal=49%
GO_COLLAGEN_CATABOLIC_PROCESS	GO_COLLAGEN_CATABOLIC_PROCESS		21	-0.520375	-1.53878	0.030837	0.0912015	1	2028	tags=52%, list=20%, signal=65%
GO_POSITIVE_REGULATION_OF_ADHERENS_JUNCTION_ORGANIZATION	GO_POSITIVE_REGULATION_OF_ADHERENS_JUNCTION_ORGANIZATION		24	-0.504575	-1.5373	0.0278734	0.0920486	1	1079	tags=33%, list=10%, signal=37%
GO_NEURAL_CREST_CELL_DIFFERENTIATION	GO_NEURAL_CREST_CELL_DIFFERENTIATION		42	-0.443816	-1.53683	0.0203258	0.0921519	1	2414	tags=43%, list=23%, signal=56%
GO_NEGATIVE_REGULATION_OF_CELL_POPULATION_PROLIFERATION	GO_NEGATIVE_REGULATION_OF_CELL_POPULATION_PROLIFERATION		391	-0.327769	-1.53679	0.000116564	0.0919353	1	1563	tags=25%, list=15%, signal=29%
GO_REGULATION_OF_DENDRITE_DEVELOPMENT	GO_REGULATION_OF_DENDRITE_DEVELOPMENT		83	-0.391599	-1.53502	0.00909996	0.0930295	1	2242	tags=35%, list=22%, signal=44%
GO_DIENCEPHALON_DEVELOPMENT	GO_DIENCEPHALON_DEVELOPMENT		17	-0.544941	-1.53498	0.0381705	0.0928061	1	2046	tags=53%, list=20%, signal=66%
GO_REGULATION_OF_ACTOMYOSIN_STRUCTURE_ORGANIZATION	GO_REGULATION_OF_ACTOMYOSIN_STRUCTURE_ORGANIZATION		65	-0.408369	-1.53481	0.011516	0.0927022	1	1171	tags=28%, list=11%, signal=31%
GO_ENDODERM_FORMATION	GO_ENDODERM_FORMATION		27	-0.489374	-1.53352	0.0270313	0.0934528	1	1507	tags=41%, list=15%, signal=48%
GO_BASEMENT_MEMBRANE_ORGANIZATION	GO_BASEMENT_MEMBRANE_ORGANIZATION		15	-0.561425	-1.53241	0.0398291	0.0940464	1	1096	tags=47%, list=11%, signal=52%
GO_RHO_PROTEIN_SIGNAL_TRANSDUCTION	GO_RHO_PROTEIN_SIGNAL_TRANSDUCTION		133	-0.364518	-1.53236	0.00378685	0.0938351	1	1563	tags=32%, list=15%, signal=37%
GO_NEGATIVE_REGULATION_OF_NOTCH_SIGNALING_PATHWAY	GO_NEGATIVE_REGULATION_OF_NOTCH_SIGNALING_PATHWAY		23	-0.504757	-1.53074	0.0338787	0.094823	1	2556	tags=48%, list=25%, signal=63%
GO_MAINTENANCE_OF_CELL_NUMBER	GO_MAINTENANCE_OF_CELL_NUMBER		97	-0.380796	-1.52992	0.00708416	0.0952228	1	2889	tags=39%, list=28%, signal=54%
GO_AMINOGLYCAN_BIOSYNTHETIC_PROCESS	GO_AMINOGLYCAN_BIOSYNTHETIC_PROCESS		60	-0.412601	-1.52918	0.0143159	0.0955473	1	1730	tags=33%, list=17%, signal=40%
GO_REGULATION_OF_VIRAL_INDUCED_CYTOPLASMIC_PATTERN_RECOGNITION_RECEPTOR_SIGNALING_PATHWAY	GO_REGULATION_OF_VIRAL_INDUCED_CYTOPLASMIC_PATTERN_RECOGNITION_RECEPTOR_SIGNALING_PATHWAY		16	-0.55255	-1.52817	0.0428305	0.0960715	1	2764	tags=56%, list=27%, signal=77%
GO_NERVOUS_SYSTEM_PROCESS	GO_NERVOUS_SYSTEM_PROCESS		343	-0.328606	-1.52525	0.000469153	0.0981186	1	2057	tags=32%, list=20%, signal=38%
GO_EXTRACELLULAR_MATRIX_DISASSEMBLY	GO_EXTRACELLULAR_MATRIX_DISASSEMBLY		39	-0.447286	-1.52507	0.0242319	0.0980153	1	1544	tags=38%, list=15%, signal=45%
GO_EAR_DEVELOPMENT	GO_EAR_DEVELOPMENT		86	-0.388787	-1.52368	0.0089349	0.0988687	1	1901	tags=34%, list=18%, signal=41%
GO_RESPONSE_TO_FIBROBLAST_GROWTH_FACTOR	GO_RESPONSE_TO_FIBROBLAST_GROWTH_FACTOR		75	-0.396986	-1.52354	0.0124819	0.0987289	1	2626	tags=40%, list=25%, signal=53%
GO_TAXIS	GO_TAXIS		319	-0.329751	-1.52315	0.000118106	0.0987935	1	1632	tags=30%, list=16%, signal=35%
GO_REGULATION_OF_EXTRACELLULAR_MATRIX_ORGANIZATION	GO_REGULATION_OF_EXTRACELLULAR_MATRIX_ORGANIZATION		23	-0.5058	-1.52247	0.034374	0.0990652	1	625	tags=35%, list=6%, signal=37%
GO_REGULATION_OF_BEHAVIOR	GO_REGULATION_OF_BEHAVIOR		22	-0.509625	-1.52082	0.0335614	0.100142	1	1874	tags=41%, list=18%, signal=50%
GO_REGULATION_OF_ADHERENS_JUNCTION_ORGANIZATION	GO_REGULATION_OF_ADHERENS_JUNCTION_ORGANIZATION		49	-0.425491	-1.52048	0.0189631	0.100161	1	1235	tags=31%, list=12%, signal=35%
GO_REGULATION_OF_AMYLOID_PRECURSOR_PROTEIN_CATABOLIC_PROCESS	GO_REGULATION_OF_AMYLOID_PRECURSOR_PROTEIN_CATABOLIC_PROCESS		20	-0.519601	-1.52002	0.0369205	0.100283	1	1527	tags=35%, list=15%, signal=41%
GO_PEPTIDYL_PROLINE_MODIFICATION	GO_PEPTIDYL_PROLINE_MODIFICATION		39	-0.44553	-1.51695	0.0229401	0.102556	1	2703	tags=38%, list=26%, signal=52%
GO_OSSIFICATION	GO_OSSIFICATION		199	-0.344476	-1.51688	0.00216754	0.102357	1	2069	tags=32%, list=20%, signal=39%
GO_AMINOGLYCAN_CATABOLIC_PROCESS	GO_AMINOGLYCAN_CATABOLIC_PROCESS		33	-0.461612	-1.51501	0.0261912	0.103627	1	1438	tags=33%, list=14%, signal=39%
GO_POSITIVE_REGULATION_OF_CALCIUM_ION_TRANSPORT_INTO_CYTOSOL	GO_POSITIVE_REGULATION_OF_CALCIUM_ION_TRANSPORT_INTO_CYTOSOL		20	-0.519845	-1.51495	0.0363244	0.103405	1	557	tags=30%, list=5%, signal=32%
GO_CHEMICAL_SYNAPTIC_TRANSMISSION_POSTSYNAPTIC	GO_CHEMICAL_SYNAPTIC_TRANSMISSION_POSTSYNAPTIC		38	-0.448595	-1.51413	0.0254767	0.10383	1	2242	tags=45%, list=22%, signal=57%
GO_NEGATIVE_REGULATION_OF_KINASE_ACTIVITY	GO_NEGATIVE_REGULATION_OF_KINASE_ACTIVITY		179	-0.345937	-1.51233	0.00311324	0.105081	1	1273	tags=23%, list=12%, signal=26%
GO_REGULATION_OF_HORMONE_SECRETION	GO_REGULATION_OF_HORMONE_SECRETION		124	-0.36292	-1.51096	0.00517007	0.105981	1	1512	tags=27%, list=15%, signal=31%
GO_REGULATION_OF_SIGNALING_RECEPTOR_ACTIVITY	GO_REGULATION_OF_SIGNALING_RECEPTOR_ACTIVITY		177	-0.346847	-1.51089	0.00258365	0.105778	1	1867	tags=33%, list=18%, signal=40%
GO_POSITIVE_REGULATION_OF_HISTONE_METHYLATION	GO_POSITIVE_REGULATION_OF_HISTONE_METHYLATION		28	-0.478593	-1.51086	0.0339337	0.105544	1	3293	tags=54%, list=32%, signal=79%
GO_POSTSYNAPSE_ORGANIZATION	GO_POSTSYNAPSE_ORGANIZATION		85	-0.383468	-1.51026	0.0104653	0.10579	1	915	tags=26%, list=9%, signal=28%
GO_CARDIAC_CELL_DEVELOPMENT	GO_CARDIAC_CELL_DEVELOPMENT		40	-0.442103	-1.50839	0.0249647	0.107103	1	1069	tags=33%, list=10%, signal=36%
GO_CELLULAR_COMPONENT_MAINTENANCE	GO_CELLULAR_COMPONENT_MAINTENANCE		32	-0.463563	-1.50799	0.0292203	0.107189	1	2345	tags=56%, list=23%, signal=73%
GO_NEGATIVE_REGULATION_OF_PHOSPHORYLATION	GO_NEGATIVE_REGULATION_OF_PHOSPHORYLATION		302	-0.327123	-1.50668	0.000837321	0.108056	1	2132	tags=31%, list=21%, signal=38%
GO_COLLAGEN_FIBRIL_ORGANIZATION	GO_COLLAGEN_FIBRIL_ORGANIZATION		27	-0.479295	-1.50615	0.0321446	0.108249	1	430	tags=26%, list=4%, signal=27%
GO_SYNCYTIUM_FORMATION	GO_SYNCYTIUM_FORMATION		30	-0.4677	-1.50564	0.035697	0.108431	1	1316	tags=37%, list=13%, signal=42%
GO_REGULATION_OF_HEART_RATE	GO_REGULATION_OF_HEART_RATE		33	-0.457413	-1.50345	0.0281225	0.110047	1	1377	tags=36%, list=13%, signal=42%
GO_REGULATION_OF_ACTIN_FILAMENT_BUNDLE_ASSEMBLY	GO_REGULATION_OF_ACTIN_FILAMENT_BUNDLE_ASSEMBLY		65	-0.39818	-1.50136	0.015032	0.111615	1	1171	tags=26%, list=11%, signal=29%
GO_SEX_DIFFERENTIATION	GO_SEX_DIFFERENTIATION		121	-0.362083	-1.50134	0.00643131	0.111358	1	2502	tags=38%, list=24%, signal=50%
GO_PRI_MIRNA_TRANSCRIPTION_BY_RNA_POLYMERASE_II	GO_PRI_MIRNA_TRANSCRIPTION_BY_RNA_POLYMERASE_II		32	-0.458837	-1.5002	0.0348563	0.112079	1	2327	tags=44%, list=23%, signal=56%
GO_REGULATION_OF_OSSIFICATION	GO_REGULATION_OF_OSSIFICATION		100	-0.371823	-1.49948	0.00857585	0.112437	1	1538	tags=31%, list=15%, signal=36%
GO_AMYLOID_BETA_METABOLIC_PROCESS	GO_AMYLOID_BETA_METABOLIC_PROCESS		30	-0.465515	-1.49892	0.0335223	0.112654	1	1527	tags=30%, list=15%, signal=35%
GO_DITERPENOID_METABOLIC_PROCESS	GO_DITERPENOID_METABOLIC_PROCESS		31	-0.460387	-1.49836	0.0353295	0.1129	1	2169	tags=35%, list=21%, signal=45%
GO_REGULATION_OF_CELL_DEVELOPMENT	GO_REGULATION_OF_CELL_DEVELOPMENT		488	-0.314125	-1.49814	0.00022409	0.112823	1	2387	tags=34%, list=23%, signal=43%
GO_SENSORY_PERCEPTION_OF_MECHANICAL_STIMULUS	GO_SENSORY_PERCEPTION_OF_MECHANICAL_STIMULUS		55	-0.409479	-1.49799	0.0204234	0.112687	1	1466	tags=33%, list=14%, signal=38%
GO_CONTRACTILE_ACTIN_FILAMENT_BUNDLE_ASSEMBLY	GO_CONTRACTILE_ACTIN_FILAMENT_BUNDLE_ASSEMBLY		72	-0.389976	-1.49789	0.0152816	0.112494	1	1171	tags=29%, list=11%, signal=33%
GO_DIGESTIVE_TRACT_MORPHOGENESIS	GO_DIGESTIVE_TRACT_MORPHOGENESIS		15	-0.550319	-1.49545	0.0522015	0.114388	1	861	tags=40%, list=8%, signal=44%
GO_POSITIVE_REGULATION_OF_NERVOUS_SYSTEM_DEVELOPMENT	GO_POSITIVE_REGULATION_OF_NERVOUS_SYSTEM_DEVELOPMENT		271	-0.328465	-1.49508	0.000361707	0.114453	1	2387	tags=36%, list=23%, signal=46%
GO_MULTI_ORGANISM_BEHAVIOR	GO_MULTI_ORGANISM_BEHAVIOR		27	-0.474448	-1.49309	0.0399023	0.115959	1	650	tags=22%, list=6%, signal=24%
GO_BIOMINERAL_TISSUE_DEVELOPMENT	GO_BIOMINERAL_TISSUE_DEVELOPMENT		72	-0.390945	-1.49172	0.015772	0.116944	1	1700	tags=33%, list=16%, signal=40%
GO_REGULATION_OF_BLOOD_PRESSURE	GO_REGULATION_OF_BLOOD_PRESSURE		72	-0.389885	-1.49144	0.0161808	0.11692	1	1533	tags=36%, list=15%, signal=42%
GO_REGULATION_OF_HISTONE_H3_K4_METHYLATION	GO_REGULATION_OF_HISTONE_H3_K4_METHYLATION		19	-0.517655	-1.48989	0.0491474	0.118054	1	2799	tags=53%, list=27%, signal=72%
GO_ENDOTHELIAL_CELL_CHEMOTAXIS	GO_ENDOTHELIAL_CELL_CHEMOTAXIS		17	-0.531051	-1.48913	0.0489674	0.118474	1	709	tags=35%, list=7%, signal=38%
GO_NEGATIVE_REGULATION_OF_CELL_GROWTH	GO_NEGATIVE_REGULATION_OF_CELL_GROWTH		101	-0.368845	-1.4877	0.0111483	0.119509	1	2219	tags=40%, list=22%, signal=50%
GO_HINDBRAIN_DEVELOPMENT	GO_HINDBRAIN_DEVELOPMENT		76	-0.385188	-1.48665	0.0148844	0.12019	1	2053	tags=36%, list=20%, signal=44%
GO_NEGATIVE_REGULATION_OF_PROTEIN_MODIFICATION_PROCESS	GO_NEGATIVE_REGULATION_OF_PROTEIN_MODIFICATION_PROCESS		403	-0.315557	-1.48545	0.000344471	0.121008	1	2221	tags=30%, list=22%, signal=37%
GO_REGULATION_OF_RESPONSE_TO_WOUNDING	GO_REGULATION_OF_RESPONSE_TO_WOUNDING		96	-0.371236	-1.48491	0.011768	0.121221	1	2229	tags=36%, list=22%, signal=46%
GO_REGULATION_OF_NEURON_PROJECTION_DEVELOPMENT	GO_REGULATION_OF_NEURON_PROJECTION_DEVELOPMENT		274	-0.325655	-1.48422	0.000731529	0.1216	1	2383	tags=36%, list=23%, signal=45%
GO_REGULATION_OF_ACTIN_FILAMENT_ORGANIZATION	GO_REGULATION_OF_ACTIN_FILAMENT_ORGANIZATION		168	-0.34338	-1.48397	0.00454309	0.121549	1	1181	tags=25%, list=11%, signal=28%
GO_REGULATION_OF_MRNA_PROCESSING	GO_REGULATION_OF_MRNA_PROCESSING		109	-0.36282	-1.48268	0.0112095	0.12249	1	3128	tags=42%, list=30%, signal=60%
GO_ASTROCYTE_DIFFERENTIATION	GO_ASTROCYTE_DIFFERENTIATION		42	-0.428697	-1.48224	0.0305021	0.122639	1	1420	tags=33%, list=14%, signal=39%
GO_NEGATIVE_REGULATION_OF_CELL_SUBSTRATE_ADHESION	GO_NEGATIVE_REGULATION_OF_CELL_SUBSTRATE_ADHESION		38	-0.436737	-1.48117	0.0327894	0.123368	1	849	tags=21%, list=8%, signal=23%
GO_REGULATION_OF_TUBE_SIZE	GO_REGULATION_OF_TUBE_SIZE		61	-0.396699	-1.47866	0.0240713	0.125491	1	1457	tags=30%, list=14%, signal=34%
GO_AXON_DEVELOPMENT	GO_AXON_DEVELOPMENT		264	-0.324998	-1.47788	0.00145932	0.12594	1	1547	tags=27%, list=15%, signal=31%
GO_HETEROPHILIC_CELL_CELL_ADHESION_VIA_PLASMA_MEMBRANE_CELL_ADHESION_MOLECULES	GO_HETEROPHILIC_CELL_CELL_ADHESION_VIA_PLASMA_MEMBRANE_CELL_ADHESION_MOLECULES		21	-0.501896	-1.47702	0.0478509	0.126477	1	1485	tags=48%, list=14%, signal=56%
GO_MORPHOGENESIS_OF_EMBRYONIC_EPITHELIUM	GO_MORPHOGENESIS_OF_EMBRYONIC_EPITHELIUM		80	-0.378502	-1.47683	0.015985	0.126368	1	1700	tags=29%, list=16%, signal=34%
GO_PROTEIN_LOCALIZATION_TO_CELL_PERIPHERY	GO_PROTEIN_LOCALIZATION_TO_CELL_PERIPHERY		205	-0.334057	-1.47679	0.00365147	0.126116	1	2335	tags=35%, list=23%, signal=44%
GO_SULFUR_COMPOUND_CATABOLIC_PROCESS	GO_SULFUR_COMPOUND_CATABOLIC_PROCESS		25	-0.475604	-1.47538	0.0423348	0.127176	1	1695	tags=36%, list=16%, signal=43%
GO_EMBRYONIC_HEMOPOIESIS	GO_EMBRYONIC_HEMOPOIESIS		17	-0.523669	-1.47502	0.0556864	0.127255	1	2330	tags=47%, list=23%, signal=61%
GO_NEGATIVE_REGULATION_OF_PHOSPHORUS_METABOLIC_PROCESS	GO_NEGATIVE_REGULATION_OF_PHOSPHORUS_METABOLIC_PROCESS		360	-0.315962	-1.47501	0.000468549	0.126973	1	2132	tags=29%, list=21%, signal=35%
GO_REGULATION_OF_TRANS_SYNAPTIC_SIGNALING	GO_REGULATION_OF_TRANS_SYNAPTIC_SIGNALING		197	-0.334989	-1.47456	0.00359251	0.12712	1	2356	tags=37%, list=23%, signal=46%
GO_NEGATIVE_REGULATION_OF_MRNA_PROCESSING	GO_NEGATIVE_REGULATION_OF_MRNA_PROCESSING		27	-0.471022	-1.47417	0.0441579	0.127212	1	2523	tags=44%, list=24%, signal=59%
GO_NEGATIVE_REGULATION_OF_CALCIUM_ION_TRANSPORT	GO_NEGATIVE_REGULATION_OF_CALCIUM_ION_TRANSPORT		25	-0.47684	-1.47276	0.0483506	0.128292	1	2140	tags=36%, list=21%, signal=45%
GO_DEVELOPMENTAL_GROWTH_INVOLVED_IN_MORPHOGENESIS	GO_DEVELOPMENTAL_GROWTH_INVOLVED_IN_MORPHOGENESIS		120	-0.356781	-1.4725	0.00957002	0.12826	1	2418	tags=40%, list=23%, signal=52%
GO_RESPONSE_TO_LEUKEMIA_INHIBITORY_FACTOR	GO_RESPONSE_TO_LEUKEMIA_INHIBITORY_FACTOR		65	-0.39084	-1.47157	0.0196798	0.128902	1	2639	tags=42%, list=26%, signal=55%
GO_REGULATION_OF_SYSTEM_PROCESS	GO_REGULATION_OF_SYSTEM_PROCESS		250	-0.326825	-1.47136	0.0015945	0.128806	1	2286	tags=36%, list=22%, signal=46%
GO_MULTICELLULAR_ORGANISM_GROWTH	GO_MULTICELLULAR_ORGANISM_GROWTH		93	-0.367487	-1.46831	0.0170567	0.13155	1	2502	tags=40%, list=24%, signal=52%
GO_POSITIVE_REGULATION_OF_PRI_MIRNA_TRANSCRIPTION_BY_RNA_POLYMERASE_II	GO_POSITIVE_REGULATION_OF_PRI_MIRNA_TRANSCRIPTION_BY_RNA_POLYMERASE_II		22	-0.490217	-1.46803	0.0495066	0.13152	1	1538	tags=41%, list=15%, signal=48%
GO_RESPONSE_TO_LEAD_ION	GO_RESPONSE_TO_LEAD_ION		19	-0.510162	-1.46726	0.0570241	0.132013	1	1126	tags=32%, list=11%, signal=35%
GO_REGULATION_OF_MORPHOGENESIS_OF_AN_EPITHELIUM	GO_REGULATION_OF_MORPHOGENESIS_OF_AN_EPITHELIUM		107	-0.359687	-1.46566	0.0132359	0.133333	1	2467	tags=34%, list=24%, signal=44%
GO_REGULATION_OF_CELL_PROJECTION_ORGANIZATION	GO_REGULATION_OF_CELL_PROJECTION_ORGANIZATION		382	-0.312398	-1.46502	0.00116144	0.133682	1	2093	tags=31%, list=20%, signal=38%
GO_FOREBRAIN_CELL_MIGRATION	GO_FOREBRAIN_CELL_MIGRATION		29	-0.459526	-1.46462	0.0453894	0.133788	1	1579	tags=38%, list=15%, signal=45%
GO_RESPONSE_TO_GROWTH_HORMONE	GO_RESPONSE_TO_GROWTH_HORMONE		21	-0.494384	-1.46436	0.0542495	0.133761	1	1596	tags=33%, list=15%, signal=39%
GO_DORSAL_VENTRAL_PATTERN_FORMATION	GO_DORSAL_VENTRAL_PATTERN_FORMATION		29	-0.457613	-1.46325	0.0449493	0.134596	1	2470	tags=48%, list=24%, signal=63%
GO_MOLTING_CYCLE	GO_MOLTING_CYCLE		45	-0.418615	-1.46231	0.0337618	0.135264	1	2164	tags=38%, list=21%, signal=48%
GO_NEGATIVE_REGULATION_OF_CALCIUM_ION_TRANSMEMBRANE_TRANSPORT	GO_NEGATIVE_REGULATION_OF_CALCIUM_ION_TRANSMEMBRANE_TRANSPORT		18	-0.513502	-1.46229	0.0584492	0.134992	1	2140	tags=39%, list=21%, signal=49%
GO_HINDBRAIN_MORPHOGENESIS	GO_HINDBRAIN_MORPHOGENESIS		20	-0.501092	-1.46159	0.0586068	0.135427	1	2718	tags=55%, list=26%, signal=75%
GO_BILE_ACID_METABOLIC_PROCESS	GO_BILE_ACID_METABOLIC_PROCESS		22	-0.48615	-1.46082	0.0506981	0.135889	1	1756	tags=36%, list=17%, signal=44%
GO_NEGATIVE_REGULATION_OF_INSULIN_SECRETION	GO_NEGATIVE_REGULATION_OF_INSULIN_SECRETION		16	-0.53135	-1.46022	0.0635858	0.136201	1	1476	tags=50%, list=14%, signal=58%
GO_SIGNAL_RELEASE	GO_SIGNAL_RELEASE		214	-0.328796	-1.46018	0.00441306	0.135946	1	1512	tags=24%, list=15%, signal=28%
GO_REGULATION_OF_SYNAPTIC_PLASTICITY	GO_REGULATION_OF_SYNAPTIC_PLASTICITY		80	-0.374713	-1.45911	0.0201758	0.136736	1	2327	tags=36%, list=23%, signal=46%
GO_MUSCLE_CONTRACTION	GO_MUSCLE_CONTRACTION		137	-0.34576	-1.45844	0.010268	0.137159	1	2140	tags=37%, list=21%, signal=46%
GO_MOLTING_CYCLE_PROCESS	GO_MOLTING_CYCLE_PROCESS		39	-0.427559	-1.45806	0.0379826	0.13725	1	2164	tags=41%, list=21%, signal=52%
GO_PLATELET_DEGRANULATION	GO_PLATELET_DEGRANULATION		97	-0.362525	-1.45782	0.0164163	0.137199	1	1305	tags=26%, list=13%, signal=29%
GO_POSITIVE_REGULATION_OF_DEVELOPMENTAL_GROWTH	GO_POSITIVE_REGULATION_OF_DEVELOPMENTAL_GROWTH		92	-0.366191	-1.4568	0.0179121	0.137944	1	2418	tags=41%, list=23%, signal=53%
GO_POSITIVE_REGULATION_OF_LOCOMOTION	GO_POSITIVE_REGULATION_OF_LOCOMOTION		328	-0.314973	-1.45668	0.00117536	0.137783	1	1690	tags=28%, list=16%, signal=33%
GO_CEREBRAL_CORTEX_DEVELOPMENT	GO_CEREBRAL_CORTEX_DEVELOPMENT		66	-0.387864	-1.45615	0.0258595	0.138027	1	1579	tags=26%, list=15%, signal=30%
GO_PROTEIN_LOCALIZATION_TO_PLASMA_MEMBRANE	GO_PROTEIN_LOCALIZATION_TO_PLASMA_MEMBRANE		174	-0.335336	-1.45594	0.00571503	0.137949	1	2383	tags=35%, list=23%, signal=45%
GO_NEGATIVE_REGULATION_OF_RHO_PROTEIN_SIGNAL_TRANSDUCTION	GO_NEGATIVE_REGULATION_OF_RHO_PROTEIN_SIGNAL_TRANSDUCTION		16	-0.528391	-1.45509	0.0624049	0.138517	1	2051	tags=56%, list=20%, signal=70%
GO_ESTABLISHMENT_OF_PROTEIN_LOCALIZATION_TO_PLASMA_MEMBRANE	GO_ESTABLISHMENT_OF_PROTEIN_LOCALIZATION_TO_PLASMA_MEMBRANE		45	-0.41489	-1.4548	0.0356277	0.138517	1	1297	tags=27%, list=13%, signal=30%
GO_NEGATIVE_REGULATION_OF_TRANSFERASE_ACTIVITY	GO_NEGATIVE_REGULATION_OF_TRANSFERASE_ACTIVITY		199	-0.329373	-1.4545	0.00519382	0.138528	1	1944	tags=27%, list=19%, signal=33%
GO_EMBRYONIC_PLACENTA_DEVELOPMENT	GO_EMBRYONIC_PLACENTA_DEVELOPMENT		56	-0.398694	-1.45448	0.0325167	0.138246	1	2418	tags=43%, list=23%, signal=56%
GO_NEGATIVE_REGULATION_OF_VIRAL_TRANSCRIPTION	GO_NEGATIVE_REGULATION_OF_VIRAL_TRANSCRIPTION		16	-0.528293	-1.45379	0.0629536	0.138671	1	846	tags=19%, list=8%, signal=20%
GO_MRNA_TRANSCRIPTION	GO_MRNA_TRANSCRIPTION		21	-0.492611	-1.45372	0.0606663	0.138467	1	2823	tags=57%, list=27%, signal=79%
GO_SEMAPHORIN_PLEXIN_SIGNALING_PATHWAY	GO_SEMAPHORIN_PLEXIN_SIGNALING_PATHWAY		23	-0.481458	-1.45353	0.0537705	0.13837	1	836	tags=35%, list=8%, signal=38%
GO_LENS_FIBER_CELL_DIFFERENTIATION	GO_LENS_FIBER_CELL_DIFFERENTIATION		17	-0.517404	-1.45351	0.0644391	0.138108	1	1625	tags=35%, list=16%, signal=42%
GO_REGULATION_OF_BIOMINERAL_TISSUE_DEVELOPMENT	GO_REGULATION_OF_BIOMINERAL_TISSUE_DEVELOPMENT		44	-0.413835	-1.45292	0.0375963	0.138419	1	2018	tags=43%, list=20%, signal=53%
GO_EMBRYONIC_DIGIT_MORPHOGENESIS	GO_EMBRYONIC_DIGIT_MORPHOGENESIS		26	-0.466469	-1.45222	0.052623	0.138831	1	2490	tags=46%, list=24%, signal=61%
GO_MICROTUBULE_ORGANIZING_CENTER_LOCALIZATION	GO_MICROTUBULE_ORGANIZING_CENTER_LOCALIZATION		26	-0.464493	-1.45124	0.0513443	0.139529	1	3052	tags=58%, list=30%, signal=82%
GO_REGULATION_OF_ENDOCRINE_PROCESS	GO_REGULATION_OF_ENDOCRINE_PROCESS		16	-0.527211	-1.45035	0.0657398	0.140151	1	643	tags=31%, list=6%, signal=33%
GO_GENITALIA_DEVELOPMENT	GO_GENITALIA_DEVELOPMENT		19	-0.505408	-1.44952	0.0633791	0.140732	1	2502	tags=63%, list=24%, signal=83%
GO_GLANDULAR_EPITHELIAL_CELL_DIFFERENTIATION	GO_GLANDULAR_EPITHELIAL_CELL_DIFFERENTIATION		25	-0.468987	-1.44884	0.0589752	0.141139	1	1700	tags=32%, list=16%, signal=38%
GO_POSITIVE_REGULATION_OF_CYCLIN_DEPENDENT_PROTEIN_KINASE_ACTIVITY	GO_POSITIVE_REGULATION_OF_CYCLIN_DEPENDENT_PROTEIN_KINASE_ACTIVITY		26	-0.464369	-1.44537	0.0532208	0.144472	1	3386	tags=54%, list=33%, signal=80%
GO_MODIFICATION_OF_MORPHOLOGY_OR_PHYSIOLOGY_OF_OTHER_ORGANISM_INVOLVED_IN_SYMBIOTIC_INTERACTION	GO_MODIFICATION_OF_MORPHOLOGY_OR_PHYSIOLOGY_OF_OTHER_ORGANISM_INVOLVED_IN_SYMBIOTIC_INTERACTION		73	-0.375766	-1.44519	0.0251966	0.14438	1	2775	tags=38%, list=27%, signal=52%
GO_POSITIVE_REGULATION_OF_HEART_CONTRACTION	GO_POSITIVE_REGULATION_OF_HEART_CONTRACTION		16	-0.522034	-1.44454	0.0695755	0.144789	1	1377	tags=50%, list=13%, signal=58%
GO_AMINOGLYCAN_METABOLIC_PROCESS	GO_AMINOGLYCAN_METABOLIC_PROCESS		67	-0.381926	-1.44396	0.0260047	0.145129	1	1730	tags=31%, list=17%, signal=37%
GO_SYNAPTIC_SIGNALING	GO_SYNAPTIC_SIGNALING		276	-0.316762	-1.44338	0.00242866	0.145463	1	2327	tags=35%, list=23%, signal=44%
GO_INNER_EAR_MORPHOGENESIS	GO_INNER_EAR_MORPHOGENESIS		31	-0.44553	-1.44323	0.0509413	0.14533	1	1901	tags=45%, list=18%, signal=55%
GO_REGULATION_OF_MUSCLE_ORGAN_DEVELOPMENT	GO_REGULATION_OF_MUSCLE_ORGAN_DEVELOPMENT		75	-0.376215	-1.44241	0.0269136	0.145925	1	2418	tags=40%, list=23%, signal=52%
GO_POSITIVE_REGULATION_OF_CALCIUM_ION_TRANSMEMBRANE_TRANSPORT	GO_POSITIVE_REGULATION_OF_CALCIUM_ION_TRANSMEMBRANE_TRANSPORT		25	-0.466189	-1.44216	0.0535193	0.145893	1	2140	tags=48%, list=21%, signal=60%
GO_GLIAL_CELL_DIFFERENTIATION	GO_GLIAL_CELL_DIFFERENTIATION		113	-0.351056	-1.44207	0.0168263	0.14569	1	1220	tags=24%, list=12%, signal=27%
GO_NEGATIVE_REGULATION_OF_RESPONSE_TO_EXTERNAL_STIMULUS	GO_NEGATIVE_REGULATION_OF_RESPONSE_TO_EXTERNAL_STIMULUS		182	-0.330364	-1.4399	0.00690008	0.147747	1	2130	tags=33%, list=21%, signal=41%
GO_GLAND_MORPHOGENESIS	GO_GLAND_MORPHOGENESIS		59	-0.388681	-1.43989	0.0336795	0.147453	1	2064	tags=39%, list=20%, signal=48%
GO_NEGATIVE_REGULATION_OF_CATALYTIC_ACTIVITY	GO_NEGATIVE_REGULATION_OF_CATALYTIC_ACTIVITY		460	-0.302954	-1.4371	0.000561293	0.150205	1	1521	tags=21%, list=15%, signal=24%
GO_NEURON_PROJECTION_EXTENSION_INVOLVED_IN_NEURON_PROJECTION_GUIDANCE	GO_NEURON_PROJECTION_EXTENSION_INVOLVED_IN_NEURON_PROJECTION_GUIDANCE		20	-0.491936	-1.43635	0.0648792	0.150729	1	1888	tags=45%, list=18%, signal=55%
GO_CEREBRAL_CORTEX_CELL_MIGRATION	GO_CEREBRAL_CORTEX_CELL_MIGRATION		23	-0.474399	-1.43602	0.0562399	0.150782	1	1579	tags=39%, list=15%, signal=46%
GO_IN_UTERO_EMBRYONIC_DEVELOPMENT	GO_IN_UTERO_EMBRYONIC_DEVELOPMENT		227	-0.32149	-1.43596	0.00446761	0.15055	1	3039	tags=40%, list=29%, signal=55%
GO_MORPHOGENESIS_OF_A_POLARIZED_EPITHELIUM	GO_MORPHOGENESIS_OF_A_POLARIZED_EPITHELIUM		95	-0.357818	-1.43539	0.0225957	0.150884	1	2467	tags=33%, list=24%, signal=43%
GO_REGULATION_OF_CYTOSKELETON_ORGANIZATION	GO_REGULATION_OF_CYTOSKELETON_ORGANIZATION		334	-0.309136	-1.43437	0.00141476	0.151699	1	2164	tags=30%, list=21%, signal=36%
GO_POSITIVE_REGULATION_OF_P38MAPK_CASCADE	GO_POSITIVE_REGULATION_OF_P38MAPK_CASCADE		20	-0.490487	-1.43416	0.0612483	0.151622	1	1778	tags=40%, list=17%, signal=48%
GO_RESPONSE_TO_ESTRADIOL	GO_RESPONSE_TO_ESTRADIOL		68	-0.377844	-1.4338	0.031981	0.151713	1	2891	tags=43%, list=28%, signal=59%
GO_PLACENTA_BLOOD_VESSEL_DEVELOPMENT	GO_PLACENTA_BLOOD_VESSEL_DEVELOPMENT		21	-0.483229	-1.43155	0.0668533	0.153911	1	1963	tags=38%, list=19%, signal=47%
GO_FOREBRAIN_DEVELOPMENT	GO_FOREBRAIN_DEVELOPMENT		177	-0.330024	-1.43148	0.0088929	0.153681	1	1579	tags=24%, list=15%, signal=28%
GO_EAR_MORPHOGENESIS	GO_EAR_MORPHOGENESIS		39	-0.423042	-1.43063	0.049673	0.154357	1	1901	tags=38%, list=18%, signal=47%
GO_G0_TO_G1_TRANSITION	GO_G0_TO_G1_TRANSITION		35	-0.430367	-1.42946	0.0525738	0.155362	1	3584	tags=43%, list=35%, signal=65%
GO_BONE_DEVELOPMENT	GO_BONE_DEVELOPMENT		112	-0.347841	-1.42934	0.0183012	0.155198	1	1690	tags=32%, list=16%, signal=38%
GO_POSITIVE_REGULATION_OF_STRESS_FIBER_ASSEMBLY	GO_POSITIVE_REGULATION_OF_STRESS_FIBER_ASSEMBLY		39	-0.419744	-1.42745	0.0446387	0.15704	1	1171	tags=31%, list=11%, signal=35%
GO_REGULATION_OF_SMOOTH_MUSCLE_CELL_DIFFERENTIATION	GO_REGULATION_OF_SMOOTH_MUSCLE_CELL_DIFFERENTIATION		19	-0.497707	-1.42683	0.0716332	0.157457	1	2418	tags=47%, list=23%, signal=62%
GO_REGULATION_OF_CELL_SHAPE	GO_REGULATION_OF_CELL_SHAPE		114	-0.347327	-1.42648	0.0215054	0.157552	1	1200	tags=28%, list=12%, signal=31%
GO_CELLULAR_MODIFIED_AMINO_ACID_METABOLIC_PROCESS	GO_CELLULAR_MODIFIED_AMINO_ACID_METABOLIC_PROCESS		16	-0.514792	-1.42535	0.0773118	0.158535	1	379	tags=19%, list=4%, signal=19%
GO_NEGATIVE_REGULATION_OF_EPITHELIAL_CELL_APOPTOTIC_PROCESS	GO_NEGATIVE_REGULATION_OF_EPITHELIAL_CELL_APOPTOTIC_PROCESS		26	-0.456439	-1.42456	0.0640442	0.159135	1	3032	tags=58%, list=29%, signal=82%
GO_CELLULAR_RESPONSE_TO_RETINOIC_ACID	GO_CELLULAR_RESPONSE_TO_RETINOIC_ACID		28	-0.449998	-1.42425	0.0610786	0.159169	1	904	tags=29%, list=9%, signal=31%
GO_POSITIVE_REGULATION_OF_TRANSCRIPTION_FROM_RNA_POLYMERASE_II_PROMOTER_IN_RESPONSE_TO_STRESS	GO_POSITIVE_REGULATION_OF_TRANSCRIPTION_FROM_RNA_POLYMERASE_II_PROMOTER_IN_RESPONSE_TO_STRESS		21	-0.480442	-1.42183	0.0680272	0.161666	1	2047	tags=38%, list=20%, signal=47%
GO_REGULATION_OF_ORGAN_GROWTH	GO_REGULATION_OF_ORGAN_GROWTH		57	-0.38835	-1.4211	0.0397572	0.162206	1	2490	tags=44%, list=24%, signal=58%
GO_REGULATION_OF_HEART_GROWTH	GO_REGULATION_OF_HEART_GROWTH		40	-0.415692	-1.42082	0.052331	0.162214	1	1239	tags=30%, list=12%, signal=34%
GO_NEGATIVE_REGULATION_OF_GROWTH	GO_NEGATIVE_REGULATION_OF_GROWTH		137	-0.33759	-1.41909	0.0154238	0.16392	1	2365	tags=40%, list=23%, signal=51%
GO_REGULATION_OF_LONG_TERM_SYNAPTIC_POTENTIATION	GO_REGULATION_OF_LONG_TERM_SYNAPTIC_POTENTIATION		20	-0.483854	-1.41783	0.0693965	0.16512	1	866	tags=30%, list=8%, signal=33%
GO_NEGATIVE_REGULATION_OF_RECEPTOR_SIGNALING_PATHWAY_VIA_STAT	GO_NEGATIVE_REGULATION_OF_RECEPTOR_SIGNALING_PATHWAY_VIA_STAT		17	-0.502745	-1.41779	0.0754242	0.164846	1	2955	tags=47%, list=29%, signal=66%
GO_CRANIAL_NERVE_DEVELOPMENT	GO_CRANIAL_NERVE_DEVELOPMENT		18	-0.499315	-1.41667	0.078974	0.165877	1	1879	tags=56%, list=18%, signal=68%
GO_REGULATION_OF_SUPRAMOLECULAR_FIBER_ORGANIZATION	GO_REGULATION_OF_SUPRAMOLECULAR_FIBER_ORGANIZATION		220	-0.317501	-1.41629	0.00757671	0.166024	1	1181	tags=22%, list=11%, signal=25%
GO_REGULATION_OF_SMALL_GTPASE_MEDIATED_SIGNAL_TRANSDUCTION	GO_REGULATION_OF_SMALL_GTPASE_MEDIATED_SIGNAL_TRANSDUCTION		236	-0.315407	-1.41598	0.00498256	0.166069	1	1221	tags=25%, list=12%, signal=27%
GO_REGULATION_OF_CELL_ADHESION	GO_REGULATION_OF_CELL_ADHESION		403	-0.299951	-1.41469	0.00196192	0.167273	1	1450	tags=25%, list=14%, signal=28%
GO_REGULATION_OF_PROTEIN_LOCALIZATION_TO_SYNAPSE	GO_REGULATION_OF_PROTEIN_LOCALIZATION_TO_SYNAPSE		16	-0.514976	-1.4141	0.0832909	0.167656	1	1901	tags=56%, list=18%, signal=69%
GO_PLATELET_ACTIVATION	GO_PLATELET_ACTIVATION		108	-0.346322	-1.41286	0.0207117	0.16882	1	1305	tags=28%, list=13%, signal=31%
GO_NEGATIVE_REGULATION_OF_RESPONSE_TO_CYTOKINE_STIMULUS	GO_NEGATIVE_REGULATION_OF_RESPONSE_TO_CYTOKINE_STIMULUS		34	-0.4286	-1.41248	0.0576164	0.168957	1	1738	tags=35%, list=17%, signal=42%
GO_HEART_PROCESS	GO_HEART_PROCESS		120	-0.34079	-1.41231	0.0192728	0.168839	1	2140	tags=38%, list=21%, signal=47%
GO_POSITIVE_REGULATION_OF_ION_TRANSMEMBRANE_TRANSPORT	GO_POSITIVE_REGULATION_OF_ION_TRANSMEMBRANE_TRANSPORT		59	-0.381849	-1.41012	0.0418716	0.171162	1	1056	tags=25%, list=10%, signal=28%
GO_G_PROTEIN_COUPLED_RECEPTOR_SIGNALING_PATHWAY	GO_G_PROTEIN_COUPLED_RECEPTOR_SIGNALING_PATHWAY		316	-0.305678	-1.40942	0.00273257	0.171684	1	1724	tags=29%, list=17%, signal=34%
GO_CELL_CELL_ADHESION	GO_CELL_CELL_ADHESION		410	-0.298895	-1.40883	0.00229095	0.172088	1	1507	tags=27%, list=15%, signal=30%
GO_CELLULAR_ALDEHYDE_METABOLIC_PROCESS	GO_CELLULAR_ALDEHYDE_METABOLIC_PROCESS		23	-0.46531	-1.40792	0.0739196	0.172898	1	2091	tags=43%, list=20%, signal=54%
GO_SKELETAL_MUSCLE_CELL_DIFFERENTIATION	GO_SKELETAL_MUSCLE_CELL_DIFFERENTIATION		32	-0.431333	-1.40723	0.0673417	0.173436	1	1000	tags=25%, list=10%, signal=28%
GO_CELL_CELL_ADHESION_MEDIATED_BY_CADHERIN	GO_CELL_CELL_ADHESION_MEDIATED_BY_CADHERIN		18	-0.494615	-1.40683	0.0796489	0.173603	1	1272	tags=33%, list=12%, signal=38%
GO_REGULATION_OF_CARDIOCYTE_DIFFERENTIATION	GO_REGULATION_OF_CARDIOCYTE_DIFFERENTIATION		27	-0.44869	-1.40671	0.0647598	0.173429	1	1420	tags=33%, list=14%, signal=39%
GO_NEGATIVE_REGULATION_OF_NEURON_DIFFERENTIATION	GO_NEGATIVE_REGULATION_OF_NEURON_DIFFERENTIATION		108	-0.34645	-1.40565	0.0230834	0.174396	1	1324	tags=25%, list=13%, signal=28%
GO_DEVELOPMENTAL_MATURATION	GO_DEVELOPMENTAL_MATURATION		135	-0.334361	-1.40553	0.0177712	0.17423	1	1536	tags=27%, list=15%, signal=32%
GO_TELENCEPHALON_DEVELOPMENT	GO_TELENCEPHALON_DEVELOPMENT		129	-0.337183	-1.40543	0.0171215	0.174032	1	2327	tags=32%, list=23%, signal=41%
GO_RESPONSE_TO_MECHANICAL_STIMULUS	GO_RESPONSE_TO_MECHANICAL_STIMULUS		123	-0.337752	-1.40507	0.0209952	0.174152	1	1254	tags=23%, list=12%, signal=26%
GO_NEGATIVE_REGULATION_OF_PROTEIN_SERINE_THREONINE_KINASE_ACTIVITY	GO_NEGATIVE_REGULATION_OF_PROTEIN_SERINE_THREONINE_KINASE_ACTIVITY		96	-0.349981	-1.40428	0.0315731	0.174812	1	1273	tags=25%, list=12%, signal=28%
GO_REGULATION_OF_RAS_PROTEIN_SIGNAL_TRANSDUCTION	GO_REGULATION_OF_RAS_PROTEIN_SIGNAL_TRANSDUCTION		157	-0.327602	-1.40402	0.0164943	0.174803	1	1221	tags=25%, list=12%, signal=28%
GO_EPITHELIAL_CELL_APOPTOTIC_PROCESS	GO_EPITHELIAL_CELL_APOPTOTIC_PROCESS		69	-0.367957	-1.40321	0.0388178	0.17549	1	2335	tags=41%, list=23%, signal=52%
GO_NEGATIVE_REGULATION_OF_MRNA_SPLICING_VIA_SPLICEOSOME	GO_NEGATIVE_REGULATION_OF_MRNA_SPLICING_VIA_SPLICEOSOME		18	-0.494171	-1.40284	0.0873282	0.175634	1	2274	tags=44%, list=22%, signal=57%
GO_REGULATION_OF_FAT_CELL_DIFFERENTIATION	GO_REGULATION_OF_FAT_CELL_DIFFERENTIATION		67	-0.37098	-1.4028	0.0400712	0.175361	1	2169	tags=36%, list=21%, signal=45%
GO_CARDIAC_MUSCLE_CELL_DIFFERENTIATION	GO_CARDIAC_MUSCLE_CELL_DIFFERENTIATION		56	-0.383527	-1.40168	0.0477048	0.176434	1	2327	tags=41%, list=23%, signal=53%
GO_POSITIVE_REGULATION_OF_NEURON_DIFFERENTIATION	GO_POSITIVE_REGULATION_OF_NEURON_DIFFERENTIATION		198	-0.317599	-1.40163	0.0100842	0.176182	1	2387	tags=35%, list=23%, signal=45%
GO_REGULATION_OF_POSTSYNAPTIC_MEMBRANE_NEUROTRANSMITTER_RECEPTOR_LEVELS	GO_REGULATION_OF_POSTSYNAPTIC_MEMBRANE_NEUROTRANSMITTER_RECEPTOR_LEVELS		38	-0.412255	-1.40122	0.0589817	0.176356	1	1830	tags=34%, list=18%, signal=41%
GO_SENSORY_PERCEPTION	GO_SENSORY_PERCEPTION		153	-0.328034	-1.40078	0.0170275	0.176563	1	1940	tags=33%, list=19%, signal=40%
GO_DEVELOPMENT_OF_PRIMARY_FEMALE_SEXUAL_CHARACTERISTICS	GO_DEVELOPMENT_OF_PRIMARY_FEMALE_SEXUAL_CHARACTERISTICS		50	-0.389784	-1.40034	0.0516217	0.1768	1	3110	tags=48%, list=30%, signal=68%
GO_REGULATION_OF_CALCIUM_ION_TRANSMEMBRANE_TRANSPORTER_ACTIVITY	GO_REGULATION_OF_CALCIUM_ION_TRANSMEMBRANE_TRANSPORTER_ACTIVITY		36	-0.416966	-1.39949	0.0639291	0.177561	1	2140	tags=42%, list=21%, signal=52%
GO_CARDIAC_MUSCLE_CONTRACTION	GO_CARDIAC_MUSCLE_CONTRACTION		58	-0.380558	-1.39913	0.0448031	0.177682	1	2239	tags=43%, list=22%, signal=55%
GO_PROTEIN_LOCALIZATION_TO_SYNAPSE	GO_PROTEIN_LOCALIZATION_TO_SYNAPSE		38	-0.412587	-1.39896	0.0617477	0.177581	1	1901	tags=39%, list=18%, signal=48%
GO_COAGULATION	GO_COAGULATION		204	-0.316023	-1.39808	0.00932107	0.178354	1	1534	tags=27%, list=15%, signal=32%
GO_INACTIVATION_OF_MAPK_ACTIVITY	GO_INACTIVATION_OF_MAPK_ACTIVITY		24	-0.455556	-1.39733	0.0789688	0.178956	1	1232	tags=29%, list=12%, signal=33%
GO_PANCREAS_DEVELOPMENT	GO_PANCREAS_DEVELOPMENT		32	-0.425102	-1.39545	0.0713251	0.181024	1	1507	tags=28%, list=15%, signal=33%
GO_REGULATION_OF_MAPK_CASCADE	GO_REGULATION_OF_MAPK_CASCADE		430	-0.295299	-1.39453	0.00239507	0.181876	1	2084	tags=30%, list=20%, signal=36%
GO_REGULATION_OF_SODIUM_ION_TRANSMEMBRANE_TRANSPORTER_ACTIVITY	GO_REGULATION_OF_SODIUM_ION_TRANSMEMBRANE_TRANSPORTER_ACTIVITY		29	-0.434765	-1.3942	0.0740326	0.181977	1	849	tags=28%, list=8%, signal=30%
GO_FAT_SOLUBLE_VITAMIN_METABOLIC_PROCESS	GO_FAT_SOLUBLE_VITAMIN_METABOLIC_PROCESS		19	-0.482807	-1.39356	0.0852122	0.182478	1	2292	tags=58%, list=22%, signal=74%
GO_HISTONE_H3_K9_MODIFICATION	GO_HISTONE_H3_K9_MODIFICATION		27	-0.444264	-1.39306	0.0804467	0.182778	1	3365	tags=52%, list=33%, signal=77%
GO_GLAND_DEVELOPMENT	GO_GLAND_DEVELOPMENT		229	-0.310769	-1.39253	0.0107994	0.183124	1	2070	tags=30%, list=20%, signal=37%
GO_POSITIVE_REGULATION_OF_ACTIN_FILAMENT_BUNDLE_ASSEMBLY	GO_POSITIVE_REGULATION_OF_ACTIN_FILAMENT_BUNDLE_ASSEMBLY		44	-0.39907	-1.39111	0.0690621	0.184624	1	1171	tags=27%, list=11%, signal=31%
GO_POSITIVE_REGULATION_OF_WOUND_HEALING	GO_POSITIVE_REGULATION_OF_WOUND_HEALING		34	-0.416481	-1.38968	0.0659651	0.18615	1	2229	tags=38%, list=22%, signal=49%
GO_BEHAVIOR	GO_BEHAVIOR		250	-0.306584	-1.389	0.0102292	0.18671	1	2057	tags=28%, list=20%, signal=34%
GO_ROOF_OF_MOUTH_DEVELOPMENT	GO_ROOF_OF_MOUTH_DEVELOPMENT		42	-0.401661	-1.38894	0.0622767	0.18645	1	2229	tags=48%, list=22%, signal=61%
GO_REGULATION_OF_CALCIUM_ION_TRANSMEMBRANE_TRANSPORT	GO_REGULATION_OF_CALCIUM_ION_TRANSMEMBRANE_TRANSPORT		67	-0.366187	-1.38615	0.0465015	0.189765	1	2140	tags=40%, list=21%, signal=51%
GO_PEPTIDYL_SERINE_DEPHOSPHORYLATION	GO_PEPTIDYL_SERINE_DEPHOSPHORYLATION		15	-0.509273	-1.38572	0.0981513	0.189999	1	2208	tags=33%, list=21%, signal=42%
GO_PURINE_NUCLEOSIDE_BIOSYNTHETIC_PROCESS	GO_PURINE_NUCLEOSIDE_BIOSYNTHETIC_PROCESS		16	-0.502326	-1.38554	0.099427	0.189906	1	2390	tags=44%, list=23%, signal=57%
GO_REGULATION_OF_MRNA_SPLICING_VIA_SPLICEOSOME	GO_REGULATION_OF_MRNA_SPLICING_VIA_SPLICEOSOME		77	-0.356973	-1.38516	0.0432448	0.19008	1	3128	tags=42%, list=30%, signal=59%
GO_EMBRYONIC_SKELETAL_SYSTEM_DEVELOPMENT	GO_EMBRYONIC_SKELETAL_SYSTEM_DEVELOPMENT		50	-0.386977	-1.3844	0.0589759	0.190778	1	2546	tags=46%, list=25%, signal=61%
GO_REGULATION_OF_PEPTIDE_HORMONE_SECRETION	GO_REGULATION_OF_PEPTIDE_HORMONE_SECRETION		101	-0.343303	-1.38428	0.0369647	0.190587	1	1512	tags=26%, list=15%, signal=30%
GO_REGULATION_OF_CELL_MORPHOGENESIS	GO_REGULATION_OF_CELL_MORPHOGENESIS		307	-0.300466	-1.383	0.00666429	0.191956	1	1660	tags=26%, list=16%, signal=30%
GO_POSITIVE_REGULATION_OF_PROTEIN_BINDING	GO_POSITIVE_REGULATION_OF_PROTEIN_BINDING		71	-0.361422	-1.38005	0.044787	0.195494	1	1827	tags=27%, list=18%, signal=32%
GO_SALIVARY_GLAND_DEVELOPMENT	GO_SALIVARY_GLAND_DEVELOPMENT		19	-0.475154	-1.37658	0.0949739	0.199907	1	2418	tags=47%, list=23%, signal=62%
GO_RETINA_MORPHOGENESIS_IN_CAMERA_TYPE_EYE	GO_RETINA_MORPHOGENESIS_IN_CAMERA_TYPE_EYE		20	-0.469597	-1.37593	0.096305	0.200461	1	2301	tags=50%, list=22%, signal=64%
GO_REGULATION_OF_RNA_SPLICING	GO_REGULATION_OF_RNA_SPLICING		102	-0.341737	-1.37483	0.0371349	0.201596	1	3128	tags=40%, list=30%, signal=57%
GO_REGULATION_OF_BLOOD_CIRCULATION	GO_REGULATION_OF_BLOOD_CIRCULATION		113	-0.336151	-1.37415	0.0322625	0.202193	1	1377	tags=28%, list=13%, signal=32%
GO_EPIBOLY	GO_EPIBOLY		24	-0.45025	-1.37288	0.0908795	0.203591	1	1862	tags=38%, list=18%, signal=46%
GO_REGULATION_OF_AMYLOID_BETA_FORMATION	GO_REGULATION_OF_AMYLOID_BETA_FORMATION		17	-0.491258	-1.37252	0.102743	0.203738	1	1527	tags=29%, list=15%, signal=34%
GO_COLUMNAR_CUBOIDAL_EPITHELIAL_CELL_DIFFERENTIATION	GO_COLUMNAR_CUBOIDAL_EPITHELIAL_CELL_DIFFERENTIATION		54	-0.376622	-1.37217	0.0584979	0.203854	1	1700	tags=26%, list=16%, signal=31%
GO_REGULATION_OF_VIRAL_TRANSCRIPTION	GO_REGULATION_OF_VIRAL_TRANSCRIPTION		51	-0.380871	-1.37207	0.0633181	0.20364	1	2493	tags=31%, list=24%, signal=41%
GO_SMALL_GTPASE_MEDIATED_SIGNAL_TRANSDUCTION	GO_SMALL_GTPASE_MEDIATED_SIGNAL_TRANSDUCTION		390	-0.292404	-1.37195	0.00507849	0.203451	1	1229	tags=22%, list=12%, signal=24%
GO_REGULATION_OF_CELL_MATRIX_ADHESION	GO_REGULATION_OF_CELL_MATRIX_ADHESION		74	-0.355991	-1.3718	0.0441262	0.203312	1	1700	tags=30%, list=16%, signal=35%
GO_ADIPOSE_TISSUE_DEVELOPMENT	GO_ADIPOSE_TISSUE_DEVELOPMENT		25	-0.447172	-1.37123	0.0894176	0.203748	1	2466	tags=44%, list=24%, signal=58%
GO_SECOND_MESSENGER_MEDIATED_SIGNALING	GO_SECOND_MESSENGER_MEDIATED_SIGNALING		197	-0.311013	-1.36911	0.0182788	0.206367	1	2184	tags=34%, list=21%, signal=42%
GO_NEURAL_TUBE_DEVELOPMENT	GO_NEURAL_TUBE_DEVELOPMENT		96	-0.341099	-1.36743	0.0417308	0.208338	1	2307	tags=31%, list=22%, signal=40%
GO_OVULATION_CYCLE	GO_OVULATION_CYCLE		30	-0.426168	-1.36712	0.082394	0.208414	1	1103	tags=23%, list=11%, signal=26%
GO_REGULATION_OF_EPITHELIAL_CELL_APOPTOTIC_PROCESS	GO_REGULATION_OF_EPITHELIAL_CELL_APOPTOTIC_PROCESS		50	-0.383257	-1.36701	0.0628846	0.208225	1	1982	tags=36%, list=19%, signal=44%
GO_CIRCADIAN_REGULATION_OF_GENE_EXPRESSION	GO_CIRCADIAN_REGULATION_OF_GENE_EXPRESSION		42	-0.395554	-1.36685	0.0679582	0.208088	1	2120	tags=31%, list=21%, signal=39%
GO_POSITIVE_REGULATION_OF_STRIATED_MUSCLE_CELL_DIFFERENTIATION	GO_POSITIVE_REGULATION_OF_STRIATED_MUSCLE_CELL_DIFFERENTIATION		29	-0.425538	-1.36633	0.08842	0.208448	1	835	tags=24%, list=8%, signal=26%
GO_AXIS_SPECIFICATION	GO_AXIS_SPECIFICATION		33	-0.417021	-1.3643	0.0815409	0.210956	1	2408	tags=45%, list=23%, signal=59%
GO_NEURON_MATURATION	GO_NEURON_MATURATION		24	-0.44637	-1.36422	0.0940887	0.210711	1	813	tags=29%, list=8%, signal=32%
GO_RIBOSOMAL_SMALL_SUBUNIT_ASSEMBLY	GO_RIBOSOMAL_SMALL_SUBUNIT_ASSEMBLY		16	-0.49299	-1.36343	0.109036	0.211473	1	2623	tags=44%, list=25%, signal=59%
GO_POSITIVE_REGULATION_OF_CELL_DEVELOPMENT	GO_POSITIVE_REGULATION_OF_CELL_DEVELOPMENT		292	-0.296865	-1.36321	0.0102994	0.211424	1	2387	tags=34%, list=23%, signal=42%
GO_REGULATION_OF_TRANSPORTER_ACTIVITY	GO_REGULATION_OF_TRANSPORTER_ACTIVITY		111	-0.333428	-1.36272	0.0360669	0.211773	1	2140	tags=32%, list=21%, signal=40%
GO_REGULATION_OF_RNA_METABOLIC_PROCESS	GO_REGULATION_OF_RNA_METABOLIC_PROCESS		170	-0.314126	-1.36192	0.0214463	0.212567	1	3128	tags=39%, list=30%, signal=56%
GO_NEGATIVE_REGULATION_OF_PEPTIDASE_ACTIVITY	GO_NEGATIVE_REGULATION_OF_PEPTIDASE_ACTIVITY		115	-0.331694	-1.36178	0.033006	0.212427	1	1451	tags=23%, list=14%, signal=26%
GO_REGULATION_OF_BODY_FLUID_LEVELS	GO_REGULATION_OF_BODY_FLUID_LEVELS		272	-0.299018	-1.36139	0.0103105	0.21263	1	1908	tags=29%, list=19%, signal=35%
GO_NEGATIVE_REGULATION_OF_RESPONSE_TO_BIOTIC_STIMULUS	GO_NEGATIVE_REGULATION_OF_RESPONSE_TO_BIOTIC_STIMULUS		27	-0.433429	-1.35961	0.0963836	0.214854	1	3649	tags=67%, list=35%, signal=103%
GO_RESPONSE_TO_VITAMIN	GO_RESPONSE_TO_VITAMIN		47	-0.384876	-1.35932	0.0666155	0.214901	1	2891	tags=57%, list=28%, signal=79%
GO_CHAPERONE_MEDIATED_PROTEIN_FOLDING	GO_CHAPERONE_MEDIATED_PROTEIN_FOLDING		45	-0.387245	-1.35901	0.0740797	0.214988	1	1459	tags=24%, list=14%, signal=28%
GO_REGULATION_OF_CATION_TRANSMEMBRANE_TRANSPORT	GO_REGULATION_OF_CATION_TRANSMEMBRANE_TRANSPORT		143	-0.321417	-1.35864	0.0289428	0.215166	1	2140	tags=34%, list=21%, signal=42%
GO_NEGATIVE_REGULATION_OF_COLD_INDUCED_THERMOGENESIS	GO_NEGATIVE_REGULATION_OF_COLD_INDUCED_THERMOGENESIS		30	-0.421724	-1.35843	0.0849538	0.215101	1	1918	tags=43%, list=19%, signal=53%
GO_PEPTIDE_HORMONE_SECRETION	GO_PEPTIDE_HORMONE_SECRETION		119	-0.328581	-1.35697	0.034577	0.216869	1	1512	tags=24%, list=15%, signal=27%
GO_POSITIVE_REGULATION_OF_RESPONSE_TO_ENDOPLASMIC_RETICULUM_STRESS	GO_POSITIVE_REGULATION_OF_RESPONSE_TO_ENDOPLASMIC_RETICULUM_STRESS		33	-0.412075	-1.35688	0.0856638	0.216642	1	2490	tags=36%, list=24%, signal=48%
GO_RAS_PROTEIN_SIGNAL_TRANSDUCTION	GO_RAS_PROTEIN_SIGNAL_TRANSDUCTION		303	-0.295023	-1.35576	0.0117436	0.217914	1	1229	tags=21%, list=12%, signal=24%
GO_WNT_SIGNALING_PATHWAY_CALCIUM_MODULATING_PATHWAY	GO_WNT_SIGNALING_PATHWAY_CALCIUM_MODULATING_PATHWAY		24	-0.442162	-1.35519	0.102071	0.2184	1	2148	tags=46%, list=21%, signal=58%
GO_POSITIVE_REGULATION_OF_OSSIFICATION	GO_POSITIVE_REGULATION_OF_OSSIFICATION		43	-0.388358	-1.35514	0.0778443	0.218112	1	1743	tags=40%, list=17%, signal=47%
GO_REGULATION_OF_SYSTEMIC_ARTERIAL_BLOOD_PRESSURE_MEDIATED_BY_A_CHEMICAL_SIGNAL	GO_REGULATION_OF_SYSTEMIC_ARTERIAL_BLOOD_PRESSURE_MEDIATED_BY_A_CHEMICAL_SIGNAL		19	-0.468646	-1.35502	0.10454	0.217915	1	1457	tags=42%, list=14%, signal=49%
GO_REGULATION_OF_GLUTAMATE_RECEPTOR_SIGNALING_PATHWAY	GO_REGULATION_OF_GLUTAMATE_RECEPTOR_SIGNALING_PATHWAY		21	-0.459269	-1.35467	0.106111	0.218078	1	1830	tags=52%, list=18%, signal=64%
GO_EPITHELIAL_CELL_DIFFERENTIATION_INVOLVED_IN_KIDNEY_DEVELOPMENT	GO_EPITHELIAL_CELL_DIFFERENTIATION_INVOLVED_IN_KIDNEY_DEVELOPMENT		22	-0.454464	-1.35438	0.103245	0.218155	1	1674	tags=41%, list=16%, signal=49%
GO_ALTERNATIVE_MRNA_SPLICING_VIA_SPLICEOSOME	GO_ALTERNATIVE_MRNA_SPLICING_VIA_SPLICEOSOME		59	-0.365187	-1.35225	0.069463	0.220883	1	3128	tags=44%, list=30%, signal=63%
GO_STRIATED_MUSCLE_CELL_APOPTOTIC_PROCESS	GO_STRIATED_MUSCLE_CELL_APOPTOTIC_PROCESS		22	-0.45285	-1.35191	0.108771	0.221008	1	1981	tags=36%, list=19%, signal=45%
GO_FOREBRAIN_NEURON_DIFFERENTIATION	GO_FOREBRAIN_NEURON_DIFFERENTIATION		16	-0.493298	-1.35176	0.111653	0.220859	1	3063	tags=75%, list=30%, signal=107%
GO_EXOCRINE_SYSTEM_DEVELOPMENT	GO_EXOCRINE_SYSTEM_DEVELOPMENT		21	-0.456715	-1.35103	0.107317	0.22156	1	1632	tags=38%, list=16%, signal=45%
GO_NON_CANONICAL_WNT_SIGNALING_PATHWAY	GO_NON_CANONICAL_WNT_SIGNALING_PATHWAY		100	-0.335769	-1.35098	0.047334	0.221278	1	2467	tags=33%, list=24%, signal=43%
GO_POSITIVE_REGULATION_OF_FIBROBLAST_PROLIFERATION	GO_POSITIVE_REGULATION_OF_FIBROBLAST_PROLIFERATION		35	-0.403841	-1.35016	0.0908086	0.222136	1	1920	tags=31%, list=19%, signal=38%
GO_LIMBIC_SYSTEM_DEVELOPMENT	GO_LIMBIC_SYSTEM_DEVELOPMENT		53	-0.373177	-1.34978	0.0754059	0.222328	1	3063	tags=42%, list=30%, signal=59%
GO_REGULATION_OF_SYNAPTIC_TRANSMISSION_GLUTAMATERGIC	GO_REGULATION_OF_SYNAPTIC_TRANSMISSION_GLUTAMATERGIC		28	-0.425519	-1.34825	0.0997279	0.224222	1	1922	tags=46%, list=19%, signal=57%
GO_NEURON_PROJECTION_ORGANIZATION	GO_NEURON_PROJECTION_ORGANIZATION		54	-0.370549	-1.34808	0.0719282	0.224112	1	866	tags=24%, list=8%, signal=26%
GO_MICROTUBULE_CYTOSKELETON_ORGANIZATION	GO_MICROTUBULE_CYTOSKELETON_ORGANIZATION		314	-0.292059	-1.34792	0.0119867	0.223983	1	3079	tags=37%, list=30%, signal=51%
GO_RECEPTOR_MEDIATED_ENDOCYTOSIS	GO_RECEPTOR_MEDIATED_ENDOCYTOSIS		182	-0.308099	-1.34754	0.0246079	0.224196	1	1486	tags=25%, list=14%, signal=28%
GO_EMBRYO_IMPLANTATION	GO_EMBRYO_IMPLANTATION		32	-0.413343	-1.34645	0.0951169	0.22543	1	1294	tags=31%, list=13%, signal=36%
GO_CELL_GROWTH	GO_CELL_GROWTH		276	-0.295638	-1.34616	0.0130107	0.225512	1	2383	tags=33%, list=23%, signal=42%
GO_REGULATION_OF_COLLAGEN_BIOSYNTHETIC_PROCESS	GO_REGULATION_OF_COLLAGEN_BIOSYNTHETIC_PROCESS		21	-0.454507	-1.34203	0.116367	0.231354	1	2130	tags=38%, list=21%, signal=48%
GO_POSITIVE_REGULATION_OF_CELL_POPULATION_PROLIFERATION	GO_POSITIVE_REGULATION_OF_CELL_POPULATION_PROLIFERATION		479	-0.282013	-1.34031	0.00449893	0.233588	1	1938	tags=27%, list=19%, signal=31%
GO_NEGATIVE_REGULATION_OF_ION_TRANSPORT	GO_NEGATIVE_REGULATION_OF_ION_TRANSPORT		62	-0.360365	-1.34029	0.0734328	0.233241	1	1628	tags=26%, list=16%, signal=30%
GO_SYNAPTIC_TRANSMISSION_GLUTAMATERGIC	GO_SYNAPTIC_TRANSMISSION_GLUTAMATERGIC		35	-0.401343	-1.34016	0.0953822	0.233074	1	1922	tags=40%, list=19%, signal=49%
GO_GLIOGENESIS	GO_GLIOGENESIS		153	-0.313033	-1.33868	0.0352585	0.234955	1	1220	tags=22%, list=12%, signal=24%
GO_NERVE_DEVELOPMENT	GO_NERVE_DEVELOPMENT		30	-0.415544	-1.33851	0.102486	0.234853	1	1879	tags=43%, list=18%, signal=53%
GO_PRESYNAPSE_ORGANIZATION	GO_PRESYNAPSE_ORGANIZATION		17	-0.477859	-1.33834	0.119811	0.234736	1	2126	tags=59%, list=21%, signal=74%
GO_REGULATION_OF_NEUROLOGICAL_SYSTEM_PROCESS	GO_REGULATION_OF_NEUROLOGICAL_SYSTEM_PROCESS		59	-0.362379	-1.33815	0.0756925	0.234653	1	2351	tags=41%, list=23%, signal=52%
GO_NEGATIVE_REGULATION_OF_COAGULATION	GO_NEGATIVE_REGULATION_OF_COAGULATION		34	-0.403272	-1.33811	0.0919759	0.234336	1	2224	tags=35%, list=22%, signal=45%
GO_RESPONSE_TO_ACID_CHEMICAL	GO_RESPONSE_TO_ACID_CHEMICAL		197	-0.303041	-1.33661	0.024613	0.236253	1	1596	tags=23%, list=15%, signal=27%
GO_FEMALE_SEX_DIFFERENTIATION	GO_FEMALE_SEX_DIFFERENTIATION		56	-0.365768	-1.33643	0.0797209	0.236158	1	2441	tags=38%, list=24%, signal=49%
GO_REGULATION_OF_REPRODUCTIVE_PROCESS	GO_REGULATION_OF_REPRODUCTIVE_PROCESS		60	-0.359274	-1.3358	0.0713314	0.236765	1	2556	tags=42%, list=25%, signal=55%
GO_FACE_MORPHOGENESIS	GO_FACE_MORPHOGENESIS		19	-0.463312	-1.33423	0.119578	0.238848	1	2546	tags=58%, list=25%, signal=77%
GO_TIGHT_JUNCTION_ORGANIZATION	GO_TIGHT_JUNCTION_ORGANIZATION		37	-0.396055	-1.33362	0.0953049	0.239397	1	1132	tags=27%, list=11%, signal=30%
GO_CEREBRAL_CORTEX_RADIALLY_ORIENTED_CELL_MIGRATION	GO_CEREBRAL_CORTEX_RADIALLY_ORIENTED_CELL_MIGRATION		16	-0.481953	-1.33333	0.12946	0.239471	1	1579	tags=38%, list=15%, signal=44%
GO_MYOTUBE_DIFFERENTIATION	GO_MYOTUBE_DIFFERENTIATION		49	-0.374434	-1.33309	0.0818278	0.239466	1	1786	tags=37%, list=17%, signal=44%
GO_REGULATION_OF_PROTEIN_SUMOYLATION	GO_REGULATION_OF_PROTEIN_SUMOYLATION		16	-0.485161	-1.33281	0.123844	0.239515	1	1507	tags=31%, list=15%, signal=37%
GO_POSITIVE_REGULATION_OF_BINDING	GO_POSITIVE_REGULATION_OF_BINDING		124	-0.319711	-1.33202	0.0455658	0.240383	1	2703	tags=34%, list=26%, signal=45%
GO_REGULATION_OF_MUSCLE_SYSTEM_PROCESS	GO_REGULATION_OF_MUSCLE_SYSTEM_PROCESS		113	-0.323398	-1.33096	0.0509954	0.241676	1	2140	tags=35%, list=21%, signal=44%
GO_COLUMNAR_CUBOIDAL_EPITHELIAL_CELL_DEVELOPMENT	GO_COLUMNAR_CUBOIDAL_EPITHELIAL_CELL_DEVELOPMENT		33	-0.406955	-1.33078	0.100989	0.241585	1	1075	tags=21%, list=10%, signal=24%
GO_NEURON_PROJECTION_REGENERATION	GO_NEURON_PROJECTION_REGENERATION		31	-0.409299	-1.3306	0.102383	0.241496	1	1213	tags=26%, list=12%, signal=29%
GO_NEGATIVE_REGULATION_OF_DNA_BIOSYNTHETIC_PROCESS	GO_NEGATIVE_REGULATION_OF_DNA_BIOSYNTHETIC_PROCESS		26	-0.427944	-1.33054	0.108496	0.241222	1	1944	tags=27%, list=19%, signal=33%
GO_NEGATIVE_REGULATION_OF_CELLULAR_COMPONENT_ORGANIZATION	GO_NEGATIVE_REGULATION_OF_CELLULAR_COMPONENT_ORGANIZATION		415	-0.281496	-1.33	0.0101819	0.2417	1	2361	tags=28%, list=23%, signal=35%
GO_NEGATIVE_REGULATION_OF_CELL_DEVELOPMENT	GO_NEGATIVE_REGULATION_OF_CELL_DEVELOPMENT		153	-0.310629	-1.32959	0.0374478	0.241946	1	1324	tags=23%, list=13%, signal=26%
GO_DENDRITIC_SPINE_MORPHOGENESIS	GO_DENDRITIC_SPINE_MORPHOGENESIS		32	-0.408849	-1.32829	0.103388	0.243626	1	866	tags=25%, list=8%, signal=27%
GO_NEGATIVE_REGULATION_OF_ION_TRANSMEMBRANE_TRANSPORT	GO_NEGATIVE_REGULATION_OF_ION_TRANSMEMBRANE_TRANSPORT		48	-0.372558	-1.32813	0.085507	0.243491	1	965	tags=21%, list=9%, signal=23%
GO_POSITIVE_REGULATION_OF_MUSCLE_CONTRACTION	GO_POSITIVE_REGULATION_OF_MUSCLE_CONTRACTION		16	-0.47834	-1.32767	0.131933	0.243843	1	1377	tags=44%, list=13%, signal=50%
GO_MULTICELLULAR_ORGANISMAL_RESPONSE_TO_STRESS	GO_MULTICELLULAR_ORGANISMAL_RESPONSE_TO_STRESS		29	-0.413627	-1.32563	0.108961	0.246679	1	1387	tags=28%, list=13%, signal=32%
GO_NEGATIVE_REGULATION_OF_PROTEIN_BINDING	GO_NEGATIVE_REGULATION_OF_PROTEIN_BINDING		69	-0.347888	-1.32446	0.0730238	0.24818	1	2046	tags=30%, list=20%, signal=38%
GO_REGULATION_OF_CALCIUM_ION_TRANSPORT	GO_REGULATION_OF_CALCIUM_ION_TRANSPORT		116	-0.320106	-1.32341	0.0476971	0.249475	1	2140	tags=35%, list=21%, signal=44%
GO_POSITIVE_CHEMOTAXIS	GO_POSITIVE_CHEMOTAXIS		24	-0.431194	-1.3212	0.114595	0.25266	1	1213	tags=38%, list=12%, signal=42%
GO_HISTONE_H3_K9_METHYLATION	GO_HISTONE_H3_K9_METHYLATION		23	-0.434443	-1.32117	0.119317	0.252325	1	3365	tags=48%, list=33%, signal=71%
GO_PALLIUM_DEVELOPMENT	GO_PALLIUM_DEVELOPMENT		95	-0.331767	-1.3201	0.0625705	0.253675	1	2327	tags=28%, list=23%, signal=36%
GO_REGULATION_OF_STEM_CELL_PROLIFERATION	GO_REGULATION_OF_STEM_CELL_PROLIFERATION		26	-0.422287	-1.31945	0.123686	0.254326	1	2387	tags=42%, list=23%, signal=55%
GO_CARBOHYDRATE_HOMEOSTASIS	GO_CARBOHYDRATE_HOMEOSTASIS		125	-0.317673	-1.31945	0.0481451	0.253948	1	2502	tags=34%, list=24%, signal=44%
GO_NEGATIVE_REGULATION_OF_HEMOPOIESIS	GO_NEGATIVE_REGULATION_OF_HEMOPOIESIS		85	-0.335494	-1.31929	0.068838	0.253802	1	1981	tags=34%, list=19%, signal=42%
GO_NEUROEPITHELIAL_CELL_DIFFERENTIATION	GO_NEUROEPITHELIAL_CELL_DIFFERENTIATION		24	-0.429856	-1.31787	0.122991	0.255766	1	1700	tags=33%, list=16%, signal=40%
GO_POSITIVE_REGULATION_OF_SYNAPSE_ASSEMBLY	GO_POSITIVE_REGULATION_OF_SYNAPSE_ASSEMBLY		22	-0.440481	-1.31773	0.129229	0.255608	1	1985	tags=45%, list=19%, signal=56%
GO_ASTROCYTE_DEVELOPMENT	GO_ASTROCYTE_DEVELOPMENT		24	-0.433288	-1.31742	0.120695	0.25574	1	563	tags=29%, list=5%, signal=31%
GO_REGULATION_OF_CYCLIN_DEPENDENT_PROTEIN_KINASE_ACTIVITY	GO_REGULATION_OF_CYCLIN_DEPENDENT_PROTEIN_KINASE_ACTIVITY		68	-0.346949	-1.31728	0.078125	0.255597	1	3613	tags=53%, list=35%, signal=81%
GO_TISSUE_REGENERATION	GO_TISSUE_REGENERATION		30	-0.409274	-1.31689	0.113341	0.255826	1	2229	tags=43%, list=22%, signal=55%
GO_SPINDLE_ORGANIZATION	GO_SPINDLE_ORGANIZATION		117	-0.318566	-1.31653	0.0518092	0.256029	1	2189	tags=26%, list=21%, signal=32%
GO_RESPONSE_TO_TOPOLOGICALLY_INCORRECT_PROTEIN	GO_RESPONSE_TO_TOPOLOGICALLY_INCORRECT_PROTEIN		149	-0.308411	-1.31605	0.0446131	0.256436	1	3110	tags=36%, list=30%, signal=50%
GO_MUSCLE_HYPERTROPHY	GO_MUSCLE_HYPERTROPHY		56	-0.360449	-1.31546	0.0838039	0.257005	1	1200	tags=23%, list=12%, signal=26%
GO_PHOTORECEPTOR_CELL_DIFFERENTIATION	GO_PHOTORECEPTOR_CELL_DIFFERENTIATION		21	-0.446914	-1.31443	0.126974	0.25834	1	2731	tags=48%, list=26%, signal=65%
GO_ISOPRENOID_METABOLIC_PROCESS	GO_ISOPRENOID_METABOLIC_PROCESS		40	-0.383555	-1.31441	0.107759	0.257988	1	2169	tags=30%, list=21%, signal=38%
GO_REGULATION_OF_PROTEIN_BINDING	GO_REGULATION_OF_PROTEIN_BINDING		150	-0.307903	-1.31441	0.0463376	0.257605	1	2046	tags=27%, list=20%, signal=34%
GO_CELL_DIVISION	GO_CELL_DIVISION		390	-0.279812	-1.31366	0.0103081	0.258452	1	2893	tags=32%, list=28%, signal=42%
GO_NEGATIVE_REGULATION_OF_MUSCLE_CELL_APOPTOTIC_PROCESS	GO_NEGATIVE_REGULATION_OF_MUSCLE_CELL_APOPTOTIC_PROCESS		22	-0.43788	-1.31341	0.12818	0.258476	1	2340	tags=45%, list=23%, signal=59%
GO_NEGATIVE_REGULATION_OF_RNA_METABOLIC_PROCESS	GO_NEGATIVE_REGULATION_OF_RNA_METABOLIC_PROCESS		39	-0.38423	-1.31194	0.105545	0.260544	1	3065	tags=46%, list=30%, signal=65%
GO_REGULATION_OF_SKELETAL_MUSCLE_TISSUE_DEVELOPMENT	GO_REGULATION_OF_SKELETAL_MUSCLE_TISSUE_DEVELOPMENT		25	-0.423552	-1.31143	0.124123	0.261018	1	764	tags=24%, list=7%, signal=26%
GO_POSITIVE_REGULATION_OF_MITOTIC_CELL_CYCLE	GO_POSITIVE_REGULATION_OF_MITOTIC_CELL_CYCLE		107	-0.323043	-1.31088	0.0626646	0.261572	1	3127	tags=40%, list=30%, signal=57%
GO_REGULATION_OF_RELEASE_OF_SEQUESTERED_CALCIUM_ION_INTO_CYTOSOL	GO_REGULATION_OF_RELEASE_OF_SEQUESTERED_CALCIUM_ION_INTO_CYTOSOL		37	-0.390173	-1.31043	0.106744	0.261942	1	2140	tags=46%, list=21%, signal=58%
GO_NEGATIVE_REGULATION_OF_HYDROLASE_ACTIVITY	GO_NEGATIVE_REGULATION_OF_HYDROLASE_ACTIVITY		234	-0.291018	-1.30916	0.0311265	0.263723	1	1521	tags=20%, list=15%, signal=23%
GO_LONG_TERM_SYNAPTIC_POTENTIATION	GO_LONG_TERM_SYNAPTIC_POTENTIATION		37	-0.389028	-1.3081	0.108964	0.265103	1	866	tags=24%, list=8%, signal=26%
GO_BODY_MORPHOGENESIS	GO_BODY_MORPHOGENESIS		30	-0.40664	-1.30803	0.119583	0.264829	1	2986	tags=60%, list=29%, signal=84%
GO_NEGATIVE_REGULATION_OF_BLOOD_VESSEL_DIAMETER	GO_NEGATIVE_REGULATION_OF_BLOOD_VESSEL_DIAMETER		32	-0.398573	-1.30784	0.118121	0.264768	1	1375	tags=31%, list=13%, signal=36%
GO_POSITIVE_REGULATION_OF_MAPK_CASCADE	GO_POSITIVE_REGULATION_OF_MAPK_CASCADE		300	-0.283897	-1.30735	0.0213506	0.265192	1	2084	tags=30%, list=20%, signal=36%
GO_EXIT_FROM_MITOSIS	GO_EXIT_FROM_MITOSIS		26	-0.420464	-1.30729	0.132235	0.264906	1	1751	tags=31%, list=17%, signal=37%
GO_POSITIVE_REGULATION_OF_PROTEOLYSIS_INVOLVED_IN_CELLULAR_PROTEIN_CATABOLIC_PROCESS	GO_POSITIVE_REGULATION_OF_PROTEOLYSIS_INVOLVED_IN_CELLULAR_PROTEIN_CATABOLIC_PROCESS		96	-0.325889	-1.30677	0.0692104	0.265404	1	2415	tags=31%, list=23%, signal=40%
GO_ACTIVIN_RECEPTOR_SIGNALING_PATHWAY	GO_ACTIVIN_RECEPTOR_SIGNALING_PATHWAY		20	-0.445538	-1.30653	0.132047	0.265431	1	2821	tags=55%, list=27%, signal=76%
GO_POSITIVE_REGULATION_OF_MULTI_ORGANISM_PROCESS	GO_POSITIVE_REGULATION_OF_MULTI_ORGANISM_PROCESS		129	-0.311244	-1.30632	0.0568336	0.265382	1	2493	tags=30%, list=24%, signal=39%
GO_G2_DNA_DAMAGE_CHECKPOINT	GO_G2_DNA_DAMAGE_CHECKPOINT		22	-0.436233	-1.30557	0.128898	0.266251	1	2107	tags=41%, list=20%, signal=51%
GO_REGULATION_OF_DEVELOPMENTAL_GROWTH	GO_REGULATION_OF_DEVELOPMENTAL_GROWTH		173	-0.300205	-1.30503	0.0433769	0.266788	1	2502	tags=37%, list=24%, signal=48%
GO_NEGATIVE_REGULATION_OF_CYCLIN_DEPENDENT_PROTEIN_KINASE_ACTIVITY	GO_NEGATIVE_REGULATION_OF_CYCLIN_DEPENDENT_PROTEIN_KINASE_ACTIVITY		22	-0.435669	-1.30409	0.132748	0.267969	1	1435	tags=27%, list=14%, signal=32%
GO_INTRACELLULAR_RECEPTOR_SIGNALING_PATHWAY	GO_INTRACELLULAR_RECEPTOR_SIGNALING_PATHWAY		193	-0.296977	-1.30406	0.0412809	0.26762	1	2897	tags=39%, list=28%, signal=53%
GO_EYE_PHOTORECEPTOR_CELL_DIFFERENTIATION	GO_EYE_PHOTORECEPTOR_CELL_DIFFERENTIATION		15	-0.483181	-1.3038	0.151181	0.267685	1	2731	tags=53%, list=26%, signal=72%
GO_INNER_EAR_AUDITORY_RECEPTOR_CELL_DIFFERENTIATION	GO_INNER_EAR_AUDITORY_RECEPTOR_CELL_DIFFERENTIATION		17	-0.463135	-1.30325	0.143914	0.268203	1	1220	tags=29%, list=12%, signal=33%
GO_NEGATIVE_REGULATION_OF_SMOOTH_MUSCLE_CELL_PROLIFERATION	GO_NEGATIVE_REGULATION_OF_SMOOTH_MUSCLE_CELL_PROLIFERATION		24	-0.426776	-1.3022	0.134075	0.269577	1	1594	tags=42%, list=15%, signal=49%
GO_MODIFICATION_OF_MORPHOLOGY_OR_PHYSIOLOGY_OF_OTHER_ORGANISM	GO_MODIFICATION_OF_MORPHOLOGY_OR_PHYSIOLOGY_OF_OTHER_ORGANISM		82	-0.332539	-1.30207	0.0736827	0.269425	1	2775	tags=35%, list=27%, signal=48%
GO_PHENOL_CONTAINING_COMPOUND_METABOLIC_PROCESS	GO_PHENOL_CONTAINING_COMPOUND_METABOLIC_PROCESS		15	-0.478918	-1.30133	0.150908	0.270259	1	1050	tags=33%, list=10%, signal=37%
GO_POSITIVE_REGULATION_OF_UBIQUITIN_DEPENDENT_PROTEIN_CATABOLIC_PROCESS	GO_POSITIVE_REGULATION_OF_UBIQUITIN_DEPENDENT_PROTEIN_CATABOLIC_PROCESS		77	-0.334858	-1.30112	0.0832616	0.270249	1	1539	tags=23%, list=15%, signal=27%
GO_MITOTIC_CYTOKINESIS	GO_MITOTIC_CYTOKINESIS		52	-0.360206	-1.30106	0.100168	0.269959	1	2093	tags=29%, list=20%, signal=36%
GO_NEGATIVE_REGULATION_OF_DEFENSE_RESPONSE_TO_VIRUS	GO_NEGATIVE_REGULATION_OF_DEFENSE_RESPONSE_TO_VIRUS		18	-0.454054	-1.29884	0.140315	0.273357	1	2945	tags=56%, list=29%, signal=78%
GO_ESTABLISHMENT_OR_MAINTENANCE_OF_CELL_POLARITY	GO_ESTABLISHMENT_OR_MAINTENANCE_OF_CELL_POLARITY		145	-0.305541	-1.29714	0.0529491	0.275887	1	2164	tags=30%, list=21%, signal=38%
GO_REGULATION_OF_PEPTIDYL_THREONINE_PHOSPHORYLATION	GO_REGULATION_OF_PEPTIDYL_THREONINE_PHOSPHORYLATION		25	-0.421038	-1.29695	0.135148	0.275821	1	3476	tags=60%, list=34%, signal=90%
GO_REGULATION_OF_PHOSPHOLIPID_METABOLIC_PROCESS	GO_REGULATION_OF_PHOSPHOLIPID_METABOLIC_PROCESS		52	-0.35958	-1.29682	0.106683	0.275651	1	1251	tags=27%, list=12%, signal=30%
GO_CYTOSKELETON_DEPENDENT_CYTOKINESIS	GO_CYTOSKELETON_DEPENDENT_CYTOKINESIS		68	-0.343086	-1.29655	0.0911841	0.275724	1	1931	tags=25%, list=19%, signal=31%
GO_NEGATIVE_REGULATION_OF_RNA_SPLICING	GO_NEGATIVE_REGULATION_OF_RNA_SPLICING		21	-0.437502	-1.29646	0.142078	0.275502	1	3065	tags=48%, list=30%, signal=68%
GO_REGULATION_OF_SODIUM_ION_TRANSMEMBRANE_TRANSPORT	GO_REGULATION_OF_SODIUM_ION_TRANSMEMBRANE_TRANSPORT		34	-0.392954	-1.29563	0.127593	0.27653	1	849	tags=24%, list=8%, signal=26%
GO_LABYRINTHINE_LAYER_DEVELOPMENT	GO_LABYRINTHINE_LAYER_DEVELOPMENT		29	-0.403617	-1.29445	0.133567	0.278178	1	1865	tags=34%, list=18%, signal=42%
GO_MATERNAL_PLACENTA_DEVELOPMENT	GO_MATERNAL_PLACENTA_DEVELOPMENT		23	-0.427012	-1.29428	0.139272	0.278059	1	3373	tags=65%, list=33%, signal=97%
GO_REGULATION_OF_CALCIUM_ION_IMPORT	GO_REGULATION_OF_CALCIUM_ION_IMPORT		17	-0.461375	-1.29371	0.156218	0.278684	1	1922	tags=53%, list=19%, signal=65%
GO_POSITIVE_REGULATION_OF_PROTEOLYSIS	GO_POSITIVE_REGULATION_OF_PROTEOLYSIS		235	-0.288714	-1.2937	0.0327403	0.27831	1	2046	tags=27%, list=20%, signal=33%
GO_DENDRITIC_SPINE_DEVELOPMENT	GO_DENDRITIC_SPINE_DEVELOPMENT		57	-0.352558	-1.2936	0.0955472	0.278079	1	2242	tags=33%, list=22%, signal=42%
GO_REGULATION_OF_ESTABLISHMENT_OF_PLANAR_POLARITY	GO_REGULATION_OF_ESTABLISHMENT_OF_PLANAR_POLARITY		77	-0.334433	-1.29286	0.0866842	0.278972	1	2467	tags=30%, list=24%, signal=39%
GO_POSITIVE_REGULATION_OF_CELL_CYCLE_G1_S_PHASE_TRANSITION	GO_POSITIVE_REGULATION_OF_CELL_CYCLE_G1_S_PHASE_TRANSITION		35	-0.387081	-1.29119	0.124783	0.281526	1	2357	tags=34%, list=23%, signal=44%
GO_POSITIVE_REGULATION_OF_SIGNAL_TRANSDUCTION_BY_P53_CLASS_MEDIATOR	GO_POSITIVE_REGULATION_OF_SIGNAL_TRANSDUCTION_BY_P53_CLASS_MEDIATOR		17	-0.462498	-1.29063	0.15246	0.282122	1	1253	tags=24%, list=12%, signal=27%
GO_NEGATIVE_REGULATION_OF_PROTEIN_MODIFICATION_BY_SMALL_PROTEIN_CONJUGATION_OR_REMOVAL	GO_NEGATIVE_REGULATION_OF_PROTEIN_MODIFICATION_BY_SMALL_PROTEIN_CONJUGATION_OR_REMOVAL		63	-0.344142	-1.29019	0.101853	0.282518	1	1971	tags=27%, list=19%, signal=33%
GO_PROSTATE_GLAND_DEVELOPMENT	GO_PROSTATE_GLAND_DEVELOPMENT		20	-0.440816	-1.29018	0.147478	0.28213	1	2418	tags=45%, list=23%, signal=59%
GO_MODULATION_BY_HOST_OF_VIRAL_PROCESS	GO_MODULATION_BY_HOST_OF_VIRAL_PROCESS		17	-0.457722	-1.28934	0.158118	0.283194	1	2545	tags=41%, list=25%, signal=55%
GO_POSITIVE_REGULATION_OF_CATION_CHANNEL_ACTIVITY	GO_POSITIVE_REGULATION_OF_CATION_CHANNEL_ACTIVITY		19	-0.446628	-1.28912	0.153576	0.283204	1	866	tags=32%, list=8%, signal=34%
GO_REGULATION_OF_POSTSYNAPTIC_MEMBRANE_POTENTIAL	GO_REGULATION_OF_POSTSYNAPTIC_MEMBRANE_POTENTIAL		43	-0.371392	-1.28861	0.120091	0.283718	1	2057	tags=40%, list=20%, signal=49%
GO_MRNA_CIS_SPLICING_VIA_SPLICEOSOME	GO_MRNA_CIS_SPLICING_VIA_SPLICEOSOME		27	-0.407851	-1.28843	0.132066	0.283649	1	3976	tags=59%, list=39%, signal=96%
GO_P38MAPK_CASCADE	GO_P38MAPK_CASCADE		35	-0.386196	-1.28835	0.124013	0.283395	1	2084	tags=37%, list=20%, signal=46%
GO_MITOTIC_G2_DNA_DAMAGE_CHECKPOINT	GO_MITOTIC_G2_DNA_DAMAGE_CHECKPOINT		15	-0.477089	-1.2874	0.1605	0.284664	1	969	tags=33%, list=9%, signal=37%
GO_STRIATED_MUSCLE_CONTRACTION	GO_STRIATED_MUSCLE_CONTRACTION		69	-0.33812	-1.28586	0.0986678	0.286942	1	2239	tags=38%, list=22%, signal=48%
GO_REGULATION_OF_HISTONE_METHYLATION	GO_REGULATION_OF_HISTONE_METHYLATION		44	-0.367951	-1.28555	0.117519	0.287087	1	3924	tags=55%, list=38%, signal=88%
GO_MRNA_TRANSCRIPTION_BY_RNA_POLYMERASE_II	GO_MRNA_TRANSCRIPTION_BY_RNA_POLYMERASE_II		16	-0.465065	-1.28552	0.154748	0.286751	1	2823	tags=56%, list=27%, signal=77%
GO_DETECTION_OF_STIMULUS_INVOLVED_IN_SENSORY_PERCEPTION	GO_DETECTION_OF_STIMULUS_INVOLVED_IN_SENSORY_PERCEPTION		19	-0.444669	-1.28442	0.150581	0.288308	1	1940	tags=42%, list=19%, signal=52%
GO_ESTABLISHMENT_OF_CELL_POLARITY	GO_ESTABLISHMENT_OF_CELL_POLARITY		94	-0.321426	-1.28422	0.0858956	0.288254	1	1643	tags=27%, list=16%, signal=31%
GO_ENTRY_INTO_OTHER_ORGANISM_INVOLVED_IN_SYMBIOTIC_INTERACTION	GO_ENTRY_INTO_OTHER_ORGANISM_INVOLVED_IN_SYMBIOTIC_INTERACTION		88	-0.324455	-1.28368	0.0891345	0.288805	1	1507	tags=27%, list=15%, signal=32%
GO_REGULATION_OF_ACTIN_FILAMENT_BASED_MOVEMENT	GO_REGULATION_OF_ACTIN_FILAMENT_BASED_MOVEMENT		18	-0.449563	-1.2826	0.154853	0.290349	1	1292	tags=33%, list=13%, signal=38%
GO_POSITIVE_REGULATION_OF_G1_S_TRANSITION_OF_MITOTIC_CELL_CYCLE	GO_POSITIVE_REGULATION_OF_G1_S_TRANSITION_OF_MITOTIC_CELL_CYCLE		27	-0.408725	-1.28251	0.142418	0.290107	1	2357	tags=41%, list=23%, signal=53%
GO_MITOTIC_METAPHASE_PLATE_CONGRESSION	GO_MITOTIC_METAPHASE_PLATE_CONGRESSION		30	-0.395652	-1.28202	0.13104	0.290602	1	2570	tags=30%, list=25%, signal=40%
GO_REGULATION_OF_GROWTH	GO_REGULATION_OF_GROWTH		379	-0.27342	-1.28062	0.025174	0.29275	1	2387	tags=32%, list=23%, signal=40%
GO_GLUTAMATE_RECEPTOR_SIGNALING_PATHWAY	GO_GLUTAMATE_RECEPTOR_SIGNALING_PATHWAY		33	-0.388843	-1.28024	0.136485	0.293033	1	1830	tags=42%, list=18%, signal=51%
GO_DEVELOPMENT_OF_PRIMARY_SEXUAL_CHARACTERISTICS	GO_DEVELOPMENT_OF_PRIMARY_SEXUAL_CHARACTERISTICS		99	-0.317947	-1.27977	0.0870459	0.293481	1	3034	tags=42%, list=29%, signal=60%
GO_STRIATED_MUSCLE_ADAPTATION	GO_STRIATED_MUSCLE_ADAPTATION		22	-0.430178	-1.27957	0.153808	0.293439	1	1945	tags=36%, list=19%, signal=45%
GO_POSITIVE_REGULATION_OF_CELL_ADHESION	GO_POSITIVE_REGULATION_OF_CELL_ADHESION		242	-0.28331	-1.27721	0.0432519	0.297294	1	1251	tags=24%, list=12%, signal=26%
GO_NEGATIVE_REGULATION_OF_CELL_ADHESION	GO_NEGATIVE_REGULATION_OF_CELL_ADHESION		162	-0.29635	-1.27713	0.0629234	0.297031	1	1450	tags=23%, list=14%, signal=26%
GO_POSITIVE_REGULATION_OF_TRANSPORTER_ACTIVITY	GO_POSITIVE_REGULATION_OF_TRANSPORTER_ACTIVITY		40	-0.372635	-1.27684	0.12753	0.297152	1	1056	tags=25%, list=10%, signal=28%
GO_REGULATION_OF_CALCIUM_ION_TRANSPORT_INTO_CYTOSOL	GO_REGULATION_OF_CALCIUM_ION_TRANSPORT_INTO_CYTOSOL		47	-0.362766	-1.27669	0.117899	0.297019	1	2140	tags=43%, list=21%, signal=53%
GO_VASCULAR_ENDOTHELIAL_GROWTH_FACTOR_PRODUCTION	GO_VASCULAR_ENDOTHELIAL_GROWTH_FACTOR_PRODUCTION		20	-0.434796	-1.27471	0.153796	0.300279	1	683	tags=25%, list=7%, signal=27%
GO_REGULATION_OF_BINDING	GO_REGULATION_OF_BINDING		242	-0.282746	-1.27383	0.0427761	0.301468	1	2319	tags=29%, list=23%, signal=37%
GO_CELLULAR_DETOXIFICATION	GO_CELLULAR_DETOXIFICATION		66	-0.338105	-1.27374	0.10497	0.301216	1	2000	tags=33%, list=19%, signal=41%
GO_MYOBLAST_FUSION	GO_MYOBLAST_FUSION		20	-0.433629	-1.27092	0.164315	0.30603	1	1678	tags=40%, list=16%, signal=48%
GO_REGULATION_OF_COAGULATION	GO_REGULATION_OF_COAGULATION		52	-0.351153	-1.26987	0.122933	0.307574	1	2023	tags=35%, list=20%, signal=43%
GO_REGULATION_OF_MEGAKARYOCYTE_DIFFERENTIATION	GO_REGULATION_OF_MEGAKARYOCYTE_DIFFERENTIATION		38	-0.374631	-1.26928	0.135018	0.308253	1	2540	tags=39%, list=25%, signal=52%
GO_MECHANORECEPTOR_DIFFERENTIATION	GO_MECHANORECEPTOR_DIFFERENTIATION		26	-0.408079	-1.26922	0.152177	0.307956	1	1220	tags=23%, list=12%, signal=26%
GO_MULTICELLULAR_ORGANISMAL_SIGNALING	GO_MULTICELLULAR_ORGANISMAL_SIGNALING		67	-0.335224	-1.26911	0.110069	0.307735	1	1027	tags=27%, list=10%, signal=30%
GO_REGULATION_OF_GLYCOPROTEIN_BIOSYNTHETIC_PROCESS	GO_REGULATION_OF_GLYCOPROTEIN_BIOSYNTHETIC_PROCESS		25	-0.411859	-1.26736	0.14917	0.310576	1	1862	tags=36%, list=18%, signal=44%
GO_MEGAKARYOCYTE_DIFFERENTIATION	GO_MEGAKARYOCYTE_DIFFERENTIATION		50	-0.35476	-1.26719	0.12366	0.310481	1	2540	tags=42%, list=25%, signal=55%
GO_REGULATION_OF_SPINDLE_ORGANIZATION	GO_REGULATION_OF_SPINDLE_ORGANIZATION		27	-0.402583	-1.26614	0.151604	0.312007	1	3575	tags=44%, list=35%, signal=68%
GO_NEGATIVE_CHEMOTAXIS	GO_NEGATIVE_CHEMOTAXIS		22	-0.422532	-1.26513	0.163248	0.313528	1	1888	tags=36%, list=18%, signal=44%
GO_REGULATION_OF_CELL_MORPHOGENESIS_INVOLVED_IN_DIFFERENTIATION	GO_REGULATION_OF_CELL_MORPHOGENESIS_INVOLVED_IN_DIFFERENTIATION		174	-0.291747	-1.26511	0.0650259	0.313141	1	1537	tags=24%, list=15%, signal=28%
GO_PROTEIN_LOCALIZATION_TO_MEMBRANE	GO_PROTEIN_LOCALIZATION_TO_MEMBRANE		422	-0.267829	-1.26492	0.0255349	0.313089	1	2307	tags=27%, list=22%, signal=34%
GO_POST_TRANSLATIONAL_PROTEIN_MODIFICATION	GO_POST_TRANSLATIONAL_PROTEIN_MODIFICATION		260	-0.278013	-1.26431	0.0438726	0.313827	1	1357	tags=16%, list=13%, signal=18%
GO_CYTOKINESIS	GO_CYTOKINESIS		113	-0.307479	-1.26405	0.0862756	0.313913	1	2846	tags=31%, list=28%, signal=42%
GO_GLIAL_CELL_DEVELOPMENT	GO_GLIAL_CELL_DEVELOPMENT		62	-0.338476	-1.26024	0.12712	0.320808	1	1196	tags=24%, list=12%, signal=27%
GO_FOREBRAIN_GENERATION_OF_NEURONS	GO_FOREBRAIN_GENERATION_OF_NEURONS		22	-0.421004	-1.26011	0.162681	0.320635	1	1501	tags=36%, list=15%, signal=42%
GO_MITOTIC_SPINDLE_ORGANIZATION	GO_MITOTIC_SPINDLE_ORGANIZATION		79	-0.324313	-1.25995	0.110537	0.320517	1	2846	tags=33%, list=28%, signal=45%
GO_CENTRAL_NERVOUS_SYSTEM_NEURON_AXONOGENESIS	GO_CENTRAL_NERVOUS_SYSTEM_NEURON_AXONOGENESIS		21	-0.42586	-1.25929	0.174264	0.321361	1	2396	tags=38%, list=23%, signal=50%
GO_REGULATION_OF_NUCLEAR_DIVISION	GO_REGULATION_OF_NUCLEAR_DIVISION		129	-0.301683	-1.25924	0.0873243	0.321033	1	3411	tags=40%, list=33%, signal=58%
GO_REGULATION_OF_HORMONE_METABOLIC_PROCESS	GO_REGULATION_OF_HORMONE_METABOLIC_PROCESS		22	-0.420551	-1.25795	0.171632	0.323094	1	2292	tags=45%, list=22%, signal=58%
GO_LUNG_MORPHOGENESIS	GO_LUNG_MORPHOGENESIS		24	-0.413121	-1.25693	0.168468	0.324645	1	2418	tags=50%, list=23%, signal=65%
GO_DETOXIFICATION	GO_DETOXIFICATION		70	-0.329864	-1.2557	0.124211	0.326632	1	2000	tags=33%, list=19%, signal=40%
GO_REGULATION_OF_HORMONE_BIOSYNTHETIC_PROCESS	GO_REGULATION_OF_HORMONE_BIOSYNTHETIC_PROCESS		17	-0.447754	-1.25553	0.175968	0.326524	1	2292	tags=47%, list=22%, signal=60%
GO_MAMMARY_GLAND_MORPHOGENESIS	GO_MAMMARY_GLAND_MORPHOGENESIS		25	-0.407049	-1.2549	0.168395	0.327315	1	2870	tags=60%, list=28%, signal=83%
GO_EPITHELIAL_CELL_MORPHOGENESIS	GO_EPITHELIAL_CELL_MORPHOGENESIS		16	-0.453123	-1.25458	0.183261	0.327521	1	1759	tags=44%, list=17%, signal=53%
GO_PHOSPHATIDYLINOSITOL_3_KINASE_SIGNALING	GO_PHOSPHATIDYLINOSITOL_3_KINASE_SIGNALING		97	-0.312307	-1.25425	0.10327	0.327728	1	1251	tags=25%, list=12%, signal=28%
GO_AMYLOID_PRECURSOR_PROTEIN_METABOLIC_PROCESS	GO_AMYLOID_PRECURSOR_PROTEIN_METABOLIC_PROCESS		39	-0.370027	-1.25386	0.14705	0.328065	1	1527	tags=28%, list=15%, signal=33%
GO_TISSUE_REMODELING	GO_TISSUE_REMODELING		91	-0.314689	-1.25337	0.10812	0.328594	1	1012	tags=25%, list=10%, signal=28%
GO_HEPATICOBILIARY_SYSTEM_DEVELOPMENT	GO_HEPATICOBILIARY_SYSTEM_DEVELOPMENT		87	-0.317551	-1.25294	0.111111	0.328997	1	2913	tags=40%, list=28%, signal=56%
GO_MITOTIC_G2_M_TRANSITION_CHECKPOINT	GO_MITOTIC_G2_M_TRANSITION_CHECKPOINT		21	-0.422638	-1.25287	0.173346	0.328712	1	969	tags=29%, list=9%, signal=31%
GO_POSITIVE_REGULATION_OF_CELL_MATRIX_ADHESION	GO_POSITIVE_REGULATION_OF_CELL_MATRIX_ADHESION		34	-0.378127	-1.25245	0.155611	0.329112	1	722	tags=24%, list=7%, signal=25%
GO_HISTONE_H3_K4_METHYLATION	GO_HISTONE_H3_K4_METHYLATION		41	-0.363522	-1.25205	0.153606	0.329469	1	2799	tags=37%, list=27%, signal=50%
GO_NEUROTROPHIN_TRK_RECEPTOR_SIGNALING_PATHWAY	GO_NEUROTROPHIN_TRK_RECEPTOR_SIGNALING_PATHWAY		18	-0.438123	-1.25094	0.172414	0.331213	1	2820	tags=50%, list=27%, signal=69%
GO_REGULATION_OF_CARDIAC_MUSCLE_CONTRACTION	GO_REGULATION_OF_CARDIAC_MUSCLE_CONTRACTION		36	-0.374618	-1.25072	0.152934	0.331221	1	2140	tags=42%, list=21%, signal=52%
GO_NEGATIVE_REGULATION_OF_NEURON_PROJECTION_DEVELOPMENT	GO_NEGATIVE_REGULATION_OF_NEURON_PROJECTION_DEVELOPMENT		80	-0.320329	-1.25005	0.120702	0.332116	1	1324	tags=25%, list=13%, signal=28%
GO_REGULATION_OF_LIPID_KINASE_ACTIVITY	GO_REGULATION_OF_LIPID_KINASE_ACTIVITY		49	-0.350657	-1.24922	0.14779	0.333335	1	1251	tags=29%, list=12%, signal=32%
GO_METAPHASE_PLATE_CONGRESSION	GO_METAPHASE_PLATE_CONGRESSION		39	-0.366817	-1.24855	0.154329	0.33424	1	2570	tags=31%, list=25%, signal=41%
GO_POSITIVE_REGULATION_OF_RESPONSE_TO_WOUNDING	GO_POSITIVE_REGULATION_OF_RESPONSE_TO_WOUNDING		40	-0.365174	-1.24815	0.152808	0.334586	1	410	tags=18%, list=4%, signal=18%
GO_POSITIVE_REGULATION_OF_PROTEIN_CATABOLIC_PROCESS	GO_POSITIVE_REGULATION_OF_PROTEIN_CATABOLIC_PROCESS		163	-0.290463	-1.24792	0.0739204	0.334605	1	1539	tags=21%, list=15%, signal=24%
GO_NEGATIVE_REGULATION_OF_SUPRAMOLECULAR_FIBER_ORGANIZATION	GO_NEGATIVE_REGULATION_OF_SUPRAMOLECULAR_FIBER_ORGANIZATION		70	-0.326361	-1.24781	0.12424	0.334406	1	1079	tags=23%, list=10%, signal=25%
GO_NEGATIVE_REGULATION_OF_EXTRINSIC_APOPTOTIC_SIGNALING_PATHWAY_VIA_DEATH_DOMAIN_RECEPTORS	GO_NEGATIVE_REGULATION_OF_EXTRINSIC_APOPTOTIC_SIGNALING_PATHWAY_VIA_DEATH_DOMAIN_RECEPTORS		27	-0.398453	-1.24729	0.169367	0.334979	1	2335	tags=44%, list=23%, signal=57%
GO_ADAPTIVE_THERMOGENESIS	GO_ADAPTIVE_THERMOGENESIS		89	-0.314334	-1.24717	0.115901	0.334786	1	1918	tags=33%, list=19%, signal=40%
GO_INTRASPECIES_INTERACTION_BETWEEN_ORGANISMS	GO_INTRASPECIES_INTERACTION_BETWEEN_ORGANISMS		20	-0.425237	-1.24577	0.181743	0.33713	1	650	tags=20%, list=6%, signal=21%
GO_FIBROBLAST_PROLIFERATION	GO_FIBROBLAST_PROLIFERATION		56	-0.339546	-1.24479	0.137761	0.338671	1	2046	tags=30%, list=20%, signal=38%
GO_REGULATION_OF_METAL_ION_TRANSPORT	GO_REGULATION_OF_METAL_ION_TRANSPORT		172	-0.285853	-1.24389	0.0858146	0.340026	1	2140	tags=31%, list=21%, signal=38%
GO_NEGATIVE_REGULATION_OF_PEPTIDYL_SERINE_PHOSPHORYLATION	GO_NEGATIVE_REGULATION_OF_PEPTIDYL_SERINE_PHOSPHORYLATION		19	-0.429362	-1.24215	0.186509	0.343083	1	1292	tags=32%, list=13%, signal=36%
GO_NEGATIVE_REGULATION_OF_BINDING	GO_NEGATIVE_REGULATION_OF_BINDING		104	-0.307374	-1.24203	0.110059	0.342891	1	2319	tags=32%, list=23%, signal=41%
GO_OVULATION_CYCLE_PROCESS	GO_OVULATION_CYCLE_PROCESS		22	-0.412499	-1.24134	0.180923	0.343833	1	1103	tags=23%, list=11%, signal=25%
GO_PROTEIN_HETEROOLIGOMERIZATION	GO_PROTEIN_HETEROOLIGOMERIZATION		68	-0.327438	-1.2407	0.133833	0.344697	1	2889	tags=41%, list=28%, signal=57%
GO_PROTEIN_COMPLEX_OLIGOMERIZATION	GO_PROTEIN_COMPLEX_OLIGOMERIZATION		319	-0.268836	-1.24049	0.0520833	0.344688	1	2103	tags=27%, list=20%, signal=33%
GO_ASSOCIATIVE_LEARNING	GO_ASSOCIATIVE_LEARNING		33	-0.377243	-1.2403	0.165003	0.344635	1	563	tags=18%, list=5%, signal=19%
GO_POSITIVE_REGULATION_OF_VASCULAR_ENDOTHELIAL_GROWTH_FACTOR_PRODUCTION	GO_POSITIVE_REGULATION_OF_VASCULAR_ENDOTHELIAL_GROWTH_FACTOR_PRODUCTION		17	-0.441516	-1.23956	0.191705	0.345697	1	355	tags=24%, list=3%, signal=24%
GO_REGULATION_OF_MEIOTIC_CELL_CYCLE	GO_REGULATION_OF_MEIOTIC_CELL_CYCLE		21	-0.42098	-1.23926	0.182536	0.345867	1	2556	tags=43%, list=25%, signal=57%
GO_RESPONSE_TO_MORPHINE	GO_RESPONSE_TO_MORPHINE		18	-0.435547	-1.23868	0.19204	0.3466	1	1696	tags=33%, list=16%, signal=40%
GO_CELL_COMMUNICATION_INVOLVED_IN_CARDIAC_CONDUCTION	GO_CELL_COMMUNICATION_INVOLVED_IN_CARDIAC_CONDUCTION		21	-0.417699	-1.23719	0.185823	0.34919	1	2140	tags=57%, list=21%, signal=72%
GO_POSITIVE_REGULATION_OF_VIRAL_TRANSCRIPTION	GO_POSITIVE_REGULATION_OF_VIRAL_TRANSCRIPTION		34	-0.3745	-1.23696	0.168282	0.349215	1	2493	tags=35%, list=24%, signal=46%
GO_PROTEIN_HYDROXYLATION	GO_PROTEIN_HYDROXYLATION		16	-0.445386	-1.23431	0.19973	0.354297	1	2603	tags=50%, list=25%, signal=67%
GO_CELLULAR_RESPONSE_TO_VIRUS	GO_CELLULAR_RESPONSE_TO_VIRUS		38	-0.364842	-1.23369	0.166279	0.35511	1	2764	tags=42%, list=27%, signal=57%
GO_PERK_MEDIATED_UNFOLDED_PROTEIN_RESPONSE	GO_PERK_MEDIATED_UNFOLDED_PROTEIN_RESPONSE		16	-0.448744	-1.23348	0.197152	0.355086	1	3110	tags=56%, list=30%, signal=80%
GO_REGULATION_OF_PROTEIN_SERINE_THREONINE_KINASE_ACTIVITY	GO_REGULATION_OF_PROTEIN_SERINE_THREONINE_KINASE_ACTIVITY		334	-0.266475	-1.23325	0.0513456	0.355138	1	1824	tags=24%, list=18%, signal=29%
GO_MULTI_ORGANISM_REPRODUCTIVE_PROCESS	GO_MULTI_ORGANISM_REPRODUCTIVE_PROCESS		415	-0.261343	-1.23228	0.0422744	0.356711	1	3041	tags=37%, list=30%, signal=50%
GO_REGULATION_OF_PEPTIDASE_ACTIVITY	GO_REGULATION_OF_PEPTIDASE_ACTIVITY		231	-0.275178	-1.23205	0.0724039	0.356744	1	2046	tags=25%, list=20%, signal=31%
GO_REGULATION_OF_GTPASE_ACTIVITY	GO_REGULATION_OF_GTPASE_ACTIVITY		329	-0.266207	-1.23185	0.0526316	0.356728	1	2043	tags=28%, list=20%, signal=33%
GO_POSITIVE_REGULATION_OF_SIGNALING_RECEPTOR_ACTIVITY	GO_POSITIVE_REGULATION_OF_SIGNALING_RECEPTOR_ACTIVITY		22	-0.410254	-1.2315	0.186786	0.356985	1	866	tags=27%, list=8%, signal=30%
GO_PROTEIN_REFOLDING	GO_PROTEIN_REFOLDING		24	-0.402961	-1.2312	0.189032	0.357181	1	2425	tags=29%, list=24%, signal=38%
GO_INTERACTION_WITH_HOST	GO_INTERACTION_WITH_HOST		146	-0.288135	-1.23035	0.102937	0.358496	1	1836	tags=25%, list=18%, signal=30%
GO_CELL_CYCLE_ARREST	GO_CELL_CYCLE_ARREST		166	-0.28556	-1.23023	0.0918618	0.358304	1	2208	tags=27%, list=21%, signal=33%
GO_POSITIVE_REGULATION_OF_NEURON_PROJECTION_DEVELOPMENT	GO_POSITIVE_REGULATION_OF_NEURON_PROJECTION_DEVELOPMENT		161	-0.285167	-1.22957	0.0996455	0.359222	1	2383	tags=33%, list=23%, signal=42%
GO_ACTION_POTENTIAL	GO_ACTION_POTENTIAL		49	-0.344685	-1.229	0.154793	0.359968	1	1027	tags=27%, list=10%, signal=29%
GO_POSITIVE_REGULATION_OF_VIRAL_GENOME_REPLICATION	GO_POSITIVE_REGULATION_OF_VIRAL_GENOME_REPLICATION		32	-0.376642	-1.2288	0.181483	0.359923	1	3263	tags=31%, list=32%, signal=46%
GO_REGULATION_OF_STRESS_ACTIVATED_PROTEIN_KINASE_SIGNALING_CASCADE	GO_REGULATION_OF_STRESS_ACTIVATED_PROTEIN_KINASE_SIGNALING_CASCADE		155	-0.287187	-1.22847	0.094823	0.360149	1	2035	tags=31%, list=20%, signal=38%
GO_DOPAMINE_RECEPTOR_SIGNALING_PATHWAY	GO_DOPAMINE_RECEPTOR_SIGNALING_PATHWAY		23	-0.405652	-1.22846	0.192079	0.359747	1	1004	tags=30%, list=10%, signal=34%
GO_PROTEIN_HOMOOLIGOMERIZATION	GO_PROTEIN_HOMOOLIGOMERIZATION		188	-0.280768	-1.22789	0.0912106	0.360464	1	1873	tags=26%, list=18%, signal=31%
GO_POSITIVE_REGULATION_OF_CELL_CYCLE_PHASE_TRANSITION	GO_POSITIVE_REGULATION_OF_CELL_CYCLE_PHASE_TRANSITION		66	-0.32517	-1.22787	0.143699	0.360059	1	2550	tags=32%, list=25%, signal=42%
GO_SENSORY_PERCEPTION_OF_LIGHT_STIMULUS	GO_SENSORY_PERCEPTION_OF_LIGHT_STIMULUS		57	-0.333812	-1.22718	0.154879	0.361066	1	1650	tags=30%, list=16%, signal=35%
GO_POSITIVE_REGULATION_OF_CELL_CYCLE	GO_POSITIVE_REGULATION_OF_CELL_CYCLE		246	-0.271872	-1.22635	0.0728102	0.362366	1	3240	tags=37%, list=31%, signal=53%
GO_POSITIVE_REGULATION_OF_CELLULAR_COMPONENT_BIOGENESIS	GO_POSITIVE_REGULATION_OF_CELLULAR_COMPONENT_BIOGENESIS		346	-0.263825	-1.22542	0.0559152	0.363857	1	1766	tags=22%, list=17%, signal=26%
GO_NEGATIVE_REGULATION_OF_REPRODUCTIVE_PROCESS	GO_NEGATIVE_REGULATION_OF_REPRODUCTIVE_PROCESS		21	-0.41526	-1.22488	0.198659	0.364536	1	1918	tags=38%, list=19%, signal=47%
GO_LOCOMOTORY_BEHAVIOR	GO_LOCOMOTORY_BEHAVIOR		84	-0.312901	-1.22441	0.132324	0.365078	1	943	tags=21%, list=9%, signal=23%
GO_REGULATION_OF_FILOPODIUM_ASSEMBLY	GO_REGULATION_OF_FILOPODIUM_ASSEMBLY		28	-0.385016	-1.22305	0.192754	0.36747	1	1181	tags=32%, list=11%, signal=36%
GO_POSITIVE_REGULATION_OF_ION_TRANSPORT	GO_POSITIVE_REGULATION_OF_ION_TRANSPORT		113	-0.297846	-1.22292	0.121975	0.367289	1	866	tags=19%, list=8%, signal=20%
GO_NEGATIVE_REGULATION_OF_CELL_PROJECTION_ORGANIZATION	GO_NEGATIVE_REGULATION_OF_CELL_PROJECTION_ORGANIZATION		95	-0.305206	-1.22138	0.126753	0.370081	1	2074	tags=32%, list=20%, signal=39%
GO_CELL_PROJECTION_ASSEMBLY	GO_CELL_PROJECTION_ASSEMBLY		335	-0.263713	-1.21938	0.0633333	0.373896	1	2147	tags=26%, list=21%, signal=32%
GO_REGULATION_OF_MULTI_ORGANISM_PROCESS	GO_REGULATION_OF_MULTI_ORGANISM_PROCESS		253	-0.270526	-1.21917	0.0819492	0.373885	1	2870	tags=36%, list=28%, signal=49%
GO_MULTICELLULAR_ORGANISM_REPRODUCTION	GO_MULTICELLULAR_ORGANISM_REPRODUCTION		348	-0.261794	-1.21857	0.0606167	0.374733	1	3041	tags=37%, list=30%, signal=51%
GO_DEVELOPMENTAL_CELL_GROWTH	GO_DEVELOPMENTAL_CELL_GROWTH		125	-0.291865	-1.21786	0.121245	0.375822	1	2383	tags=34%, list=23%, signal=43%
GO_NEGATIVE_REGULATION_OF_STRIATED_MUSCLE_CELL_DIFFERENTIATION	GO_NEGATIVE_REGULATION_OF_STRIATED_MUSCLE_CELL_DIFFERENTIATION		20	-0.418153	-1.21769	0.204058	0.375716	1	2378	tags=50%, list=23%, signal=65%
GO_CARDIAC_CONDUCTION	GO_CARDIAC_CONDUCTION		52	-0.336818	-1.21721	0.166364	0.376295	1	1027	tags=27%, list=10%, signal=30%
GO_REGULATION_OF_STRIATED_MUSCLE_CELL_DIFFERENTIATION	GO_REGULATION_OF_STRIATED_MUSCLE_CELL_DIFFERENTIATION		56	-0.332766	-1.21663	0.1661	0.377092	1	2070	tags=34%, list=20%, signal=42%
GO_MUSCLE_CELL_PROLIFERATION	GO_MUSCLE_CELL_PROLIFERATION		115	-0.296372	-1.21547	0.126631	0.379153	1	2434	tags=34%, list=24%, signal=44%
GO_REGULATION_OF_PROTEOLYSIS	GO_REGULATION_OF_PROTEOLYSIS		433	-0.256557	-1.21469	0.0542415	0.380362	1	2046	tags=23%, list=20%, signal=28%
GO_NEGATIVE_REGULATION_OF_TRANSMEMBRANE_TRANSPORT	GO_NEGATIVE_REGULATION_OF_TRANSMEMBRANE_TRANSPORT		64	-0.322898	-1.21451	0.159805	0.380297	1	1190	tags=20%, list=12%, signal=23%
GO_SEXUAL_REPRODUCTION	GO_SEXUAL_REPRODUCTION		325	-0.262584	-1.21295	0.0697785	0.383207	1	3008	tags=36%, list=29%, signal=50%
GO_STEM_CELL_PROLIFERATION	GO_STEM_CELL_PROLIFERATION		49	-0.339088	-1.21161	0.17434	0.385674	1	2553	tags=39%, list=25%, signal=51%
GO_BILE_ACID_BIOSYNTHETIC_PROCESS	GO_BILE_ACID_BIOSYNTHETIC_PROCESS		16	-0.43994	-1.21142	0.219737	0.385616	1	1756	tags=38%, list=17%, signal=45%
GO_POSITIVE_REGULATION_OF_PEPTIDASE_ACTIVITY	GO_POSITIVE_REGULATION_OF_PEPTIDASE_ACTIVITY		116	-0.293462	-1.21125	0.133932	0.385533	1	2308	tags=31%, list=22%, signal=40%
GO_VIRAL_LIFE_CYCLE	GO_VIRAL_LIFE_CYCLE		232	-0.269755	-1.21098	0.0892372	0.385667	1	2636	tags=29%, list=26%, signal=38%
GO_POSITIVE_REGULATION_OF_MUSCLE_HYPERTROPHY	GO_POSITIVE_REGULATION_OF_MUSCLE_HYPERTROPHY		22	-0.403825	-1.21093	0.217146	0.385307	1	2896	tags=41%, list=28%, signal=57%
GO_POSITIVE_REGULATION_OF_MITOCHONDRIAL_OUTER_MEMBRANE_PERMEABILIZATION_INVOLVED_IN_APOPTOTIC_SIGNALING_PATHWAY	GO_POSITIVE_REGULATION_OF_MITOCHONDRIAL_OUTER_MEMBRANE_PERMEABILIZATION_INVOLVED_IN_APOPTOTIC_SIGNALING_PATHWAY		25	-0.391654	-1.20997	0.203999	0.386953	1	2046	tags=28%, list=20%, signal=35%
GO_POSITIVE_REGULATION_OF_TRANSMEMBRANE_TRANSPORT	GO_POSITIVE_REGULATION_OF_TRANSMEMBRANE_TRANSPORT		85	-0.308059	-1.20985	0.142306	0.386747	1	1147	tags=20%, list=11%, signal=22%
GO_POSITIVE_REGULATION_OF_DNA_REPLICATION	GO_POSITIVE_REGULATION_OF_DNA_REPLICATION		22	-0.405253	-1.20933	0.211316	0.387441	1	1872	tags=32%, list=18%, signal=39%
GO_TYROSINE_PHOSPHORYLATION_OF_STAT_PROTEIN	GO_TYROSINE_PHOSPHORYLATION_OF_STAT_PROTEIN		43	-0.346075	-1.2088	0.180661	0.388124	1	1827	tags=35%, list=18%, signal=42%
GO_REGULATION_OF_PROTEASOMAL_UBIQUITIN_DEPENDENT_PROTEIN_CATABOLIC_PROCESS	GO_REGULATION_OF_PROTEASOMAL_UBIQUITIN_DEPENDENT_PROTEIN_CATABOLIC_PROCESS		99	-0.300157	-1.20868	0.143534	0.387926	1	1981	tags=22%, list=19%, signal=27%
GO_LAMELLIPODIUM_ASSEMBLY	GO_LAMELLIPODIUM_ASSEMBLY		49	-0.338913	-1.20843	0.179109	0.388004	1	1166	tags=24%, list=11%, signal=27%
GO_REGULATION_OF_SYNCYTIUM_FORMATION_BY_PLASMA_MEMBRANE_FUSION	GO_REGULATION_OF_SYNCYTIUM_FORMATION_BY_PLASMA_MEMBRANE_FUSION		18	-0.423822	-1.20828	0.217173	0.387858	1	1678	tags=33%, list=16%, signal=40%
GO_RIG_I_SIGNALING_PATHWAY	GO_RIG_I_SIGNALING_PATHWAY		15	-0.445605	-1.20789	0.225784	0.388249	1	2764	tags=47%, list=27%, signal=64%
GO_MODULATION_OF_EXCITATORY_POSTSYNAPTIC_POTENTIAL	GO_MODULATION_OF_EXCITATORY_POSTSYNAPTIC_POTENTIAL		21	-0.404746	-1.20789	0.214955	0.387795	1	2242	tags=48%, list=22%, signal=61%
GO_NEGATIVE_REGULATION_OF_RESPONSE_TO_OXIDATIVE_STRESS	GO_NEGATIVE_REGULATION_OF_RESPONSE_TO_OXIDATIVE_STRESS		29	-0.378339	-1.20689	0.200778	0.3895	1	1981	tags=34%, list=19%, signal=43%
GO_PEPTIDE_METABOLIC_PROCESS	GO_PEPTIDE_METABOLIC_PROCESS		72	-0.314514	-1.20593	0.161491	0.391187	1	1594	tags=26%, list=15%, signal=31%
GO_CELLULAR_PROTEIN_CONTAINING_COMPLEX_LOCALIZATION	GO_CELLULAR_PROTEIN_CONTAINING_COMPLEX_LOCALIZATION		19	-0.415738	-1.2059	0.217059	0.390791	1	3052	tags=47%, list=30%, signal=67%
GO_NEGATIVE_REGULATION_OF_MUSCLE_CELL_DIFFERENTIATION	GO_NEGATIVE_REGULATION_OF_MUSCLE_CELL_DIFFERENTIATION		31	-0.372876	-1.20584	0.200891	0.390462	1	2378	tags=42%, list=23%, signal=54%
GO_HAIR_CELL_DIFFERENTIATION	GO_HAIR_CELL_DIFFERENTIATION		20	-0.413591	-1.20558	0.216114	0.390573	1	1507	tags=30%, list=15%, signal=35%
GO_INTERACTION_WITH_SYMBIONT	GO_INTERACTION_WITH_SYMBIONT		48	-0.339855	-1.20552	0.181259	0.390238	1	2545	tags=31%, list=25%, signal=41%
GO_AMYLOID_PRECURSOR_PROTEIN_CATABOLIC_PROCESS	GO_AMYLOID_PRECURSOR_PROTEIN_CATABOLIC_PROCESS		29	-0.377788	-1.20429	0.213667	0.392449	1	1527	tags=28%, list=15%, signal=32%
GO_REGULATION_OF_INSULIN_SECRETION	GO_REGULATION_OF_INSULIN_SECRETION		88	-0.303485	-1.20332	0.154988	0.394108	1	1512	tags=24%, list=15%, signal=28%
GO_FILOPODIUM_ASSEMBLY	GO_FILOPODIUM_ASSEMBLY		41	-0.350773	-1.20313	0.196127	0.394084	1	1181	tags=32%, list=11%, signal=36%
GO_REGULATION_OF_MUSCLE_ADAPTATION	GO_REGULATION_OF_MUSCLE_ADAPTATION		56	-0.329029	-1.20254	0.174506	0.394914	1	2112	tags=32%, list=20%, signal=40%
GO_REGULATION_OF_RESPONSE_TO_EXTERNAL_STIMULUS	GO_REGULATION_OF_RESPONSE_TO_EXTERNAL_STIMULUS		429	-0.25441	-1.20184	0.0675384	0.396	1	2369	tags=31%, list=23%, signal=39%
GO_FAT_CELL_DIFFERENTIATION	GO_FAT_CELL_DIFFERENTIATION		129	-0.287109	-1.20118	0.136302	0.397005	1	2211	tags=30%, list=21%, signal=38%
GO_JNK_CASCADE	GO_JNK_CASCADE		138	-0.284477	-1.20096	0.134377	0.397029	1	1919	tags=30%, list=19%, signal=36%
GO_ANOIKIS	GO_ANOIKIS		24	-0.394078	-1.20083	0.216207	0.396847	1	2026	tags=33%, list=20%, signal=41%
GO_MIRNA_METABOLIC_PROCESS	GO_MIRNA_METABOLIC_PROCESS		17	-0.427727	-1.20024	0.227188	0.397684	1	2389	tags=35%, list=23%, signal=46%
GO_ERK1_AND_ERK2_CASCADE	GO_ERK1_AND_ERK2_CASCADE		174	-0.277178	-1.20018	0.120237	0.397345	1	2070	tags=29%, list=20%, signal=36%
GO_PEPTIDYL_THREONINE_MODIFICATION	GO_PEPTIDYL_THREONINE_MODIFICATION		81	-0.308596	-1.19992	0.169035	0.397453	1	3240	tags=44%, list=31%, signal=64%
GO_POSITIVE_REGULATION_OF_STRESS_ACTIVATED_PROTEIN_KINASE_SIGNALING_CASCADE	GO_POSITIVE_REGULATION_OF_STRESS_ACTIVATED_PROTEIN_KINASE_SIGNALING_CASCADE		108	-0.293938	-1.19894	0.151123	0.399176	1	1919	tags=31%, list=19%, signal=38%
GO_TEMPERATURE_HOMEOSTASIS	GO_TEMPERATURE_HOMEOSTASIS		102	-0.295351	-1.19858	0.154959	0.399516	1	1827	tags=30%, list=18%, signal=37%
GO_ACTIN_CYTOSKELETON_REORGANIZATION	GO_ACTIN_CYTOSKELETON_REORGANIZATION		70	-0.315003	-1.19845	0.175114	0.399348	1	1521	tags=29%, list=15%, signal=33%
GO_REGULATION_OF_CHEMOTAXIS	GO_REGULATION_OF_CHEMOTAXIS		112	-0.292285	-1.1983	0.145258	0.399212	1	1594	tags=28%, list=15%, signal=32%
GO_POSITIVE_REGULATION_OF_RNA_SPLICING	GO_POSITIVE_REGULATION_OF_RNA_SPLICING		27	-0.383371	-1.19811	0.219731	0.399168	1	3694	tags=52%, list=36%, signal=81%
GO_CELLULAR_RESPONSE_TO_ACID_CHEMICAL	GO_CELLULAR_RESPONSE_TO_ACID_CHEMICAL		121	-0.288535	-1.19774	0.142107	0.399529	1	2472	tags=31%, list=24%, signal=41%
GO_MICROTUBULE_BASED_PROCESS	GO_MICROTUBULE_BASED_PROCESS		432	-0.253189	-1.19744	0.0683712	0.399747	1	2324	tags=25%, list=23%, signal=31%
GO_NEGATIVE_REGULATION_OF_NERVOUS_SYSTEM_DEVELOPMENT	GO_NEGATIVE_REGULATION_OF_NERVOUS_SYSTEM_DEVELOPMENT		147	-0.281625	-1.19626	0.135114	0.401928	1	1324	tags=20%, list=13%, signal=23%
GO_POSITIVE_REGULATION_OF_SUPRAMOLECULAR_FIBER_ORGANIZATION	GO_POSITIVE_REGULATION_OF_SUPRAMOLECULAR_FIBER_ORGANIZATION		139	-0.283595	-1.196	0.139142	0.402025	1	1181	tags=20%, list=11%, signal=22%
GO_MULTICELLULAR_ORGANISMAL_HOMEOSTASIS	GO_MULTICELLULAR_ORGANISMAL_HOMEOSTASIS		242	-0.26474	-1.19576	0.105036	0.402118	1	1837	tags=27%, list=18%, signal=32%
GO_REGULATION_OF_AXON_GUIDANCE	GO_REGULATION_OF_AXON_GUIDANCE		24	-0.390214	-1.19535	0.218913	0.402572	1	2167	tags=42%, list=21%, signal=53%
GO_REGULATION_OF_CHROMATIN_BINDING	GO_REGULATION_OF_CHROMATIN_BINDING		17	-0.426239	-1.19225	0.232562	0.409117	1	2692	tags=53%, list=26%, signal=72%
GO_ENTRAINMENT_OF_CIRCADIAN_CLOCK	GO_ENTRAINMENT_OF_CIRCADIAN_CLOCK		21	-0.402608	-1.19119	0.231442	0.411035	1	3128	tags=43%, list=30%, signal=61%
GO_POSITIVE_REGULATION_OF_HYDROLASE_ACTIVITY	GO_POSITIVE_REGULATION_OF_HYDROLASE_ACTIVITY		489	-0.249471	-1.19093	0.06566	0.411152	1	2046	tags=26%, list=20%, signal=31%
GO_REGULATION_OF_ENDOPLASMIC_RETICULUM_UNFOLDED_PROTEIN_RESPONSE	GO_REGULATION_OF_ENDOPLASMIC_RETICULUM_UNFOLDED_PROTEIN_RESPONSE		21	-0.404839	-1.19082	0.231183	0.410912	1	3110	tags=38%, list=30%, signal=54%
GO_FEAR_RESPONSE	GO_FEAR_RESPONSE		15	-0.438705	-1.19082	0.240278	0.410464	1	3610	tags=67%, list=35%, signal=102%
GO_NEGATIVE_REGULATION_OF_NUCLEAR_DIVISION	GO_NEGATIVE_REGULATION_OF_NUCLEAR_DIVISION		35	-0.359416	-1.19021	0.209778	0.411374	1	3643	tags=43%, list=35%, signal=66%
GO_ENDOCYTOSIS	GO_ENDOCYTOSIS		361	-0.255403	-1.18931	0.084197	0.412959	1	1801	tags=25%, list=17%, signal=29%
GO_POSITIVE_REGULATION_OF_JNK_CASCADE	GO_POSITIVE_REGULATION_OF_JNK_CASCADE		89	-0.300332	-1.18912	0.167817	0.412919	1	1919	tags=34%, list=19%, signal=41%
GO_PROTEIN_PEPTIDYL_PROLYL_ISOMERIZATION	GO_PROTEIN_PEPTIDYL_PROLYL_ISOMERIZATION		29	-0.372303	-1.18906	0.22224	0.412592	1	2703	tags=31%, list=26%, signal=42%
GO_PLATELET_AGGREGATION	GO_PLATELET_AGGREGATION		41	-0.346886	-1.18898	0.202139	0.412296	1	1305	tags=27%, list=13%, signal=31%
GO_ADULT_BEHAVIOR	GO_ADULT_BEHAVIOR		49	-0.333051	-1.1879	0.203113	0.414271	1	943	tags=20%, list=9%, signal=22%
GO_MATING	GO_MATING		16	-0.428027	-1.18772	0.23861	0.414195	1	2731	tags=50%, list=26%, signal=68%
GO_REGULATION_OF_CELL_PROJECTION_ASSEMBLY	GO_REGULATION_OF_CELL_PROJECTION_ASSEMBLY		111	-0.289578	-1.18762	0.15393	0.413966	1	2147	tags=31%, list=21%, signal=38%
GO_INOSITOL_LIPID_MEDIATED_SIGNALING	GO_INOSITOL_LIPID_MEDIATED_SIGNALING		120	-0.288189	-1.18683	0.155878	0.415282	1	1251	tags=23%, list=12%, signal=26%
GO_MUSCLE_ADAPTATION	GO_MUSCLE_ADAPTATION		68	-0.312562	-1.18681	0.188383	0.414852	1	2112	tags=31%, list=20%, signal=39%
GO_POSITIVE_REGULATION_OF_CYTOKINESIS	GO_POSITIVE_REGULATION_OF_CYTOKINESIS		21	-0.401686	-1.18666	0.240132	0.414743	1	687	tags=19%, list=7%, signal=20%
GO_POSITIVE_REGULATION_OF_CELL_PROJECTION_ORGANIZATION	GO_POSITIVE_REGULATION_OF_CELL_PROJECTION_ORGANIZATION		230	-0.265156	-1.18606	0.118846	0.415654	1	2383	tags=31%, list=23%, signal=40%
GO_POSITIVE_REGULATION_OF_VIRAL_PROCESS	GO_POSITIVE_REGULATION_OF_VIRAL_PROCESS		86	-0.301053	-1.18497	0.178812	0.417669	1	2493	tags=27%, list=24%, signal=35%
GO_COTRANSLATIONAL_PROTEIN_TARGETING_TO_MEMBRANE	GO_COTRANSLATIONAL_PROTEIN_TARGETING_TO_MEMBRANE		83	-0.301705	-1.18491	0.172884	0.417347	1	3417	tags=41%, list=33%, signal=61%
GO_PEPTIDYL_LYSINE_METHYLATION	GO_PEPTIDYL_LYSINE_METHYLATION		84	-0.300659	-1.18451	0.176739	0.417795	1	3365	tags=38%, list=33%, signal=56%
GO_REGULATION_OF_EXIT_FROM_MITOSIS	GO_REGULATION_OF_EXIT_FROM_MITOSIS		15	-0.435428	-1.18391	0.246762	0.418703	1	3280	tags=47%, list=32%, signal=68%
GO_REGULATION_OF_ANATOMICAL_STRUCTURE_SIZE	GO_REGULATION_OF_ANATOMICAL_STRUCTURE_SIZE		284	-0.258299	-1.18363	0.109122	0.418841	1	1181	tags=19%, list=11%, signal=21%
GO_POSITIVE_REGULATION_OF_ERK1_AND_ERK2_CASCADE	GO_POSITIVE_REGULATION_OF_ERK1_AND_ERK2_CASCADE		108	-0.290171	-1.18321	0.166251	0.419327	1	2069	tags=31%, list=20%, signal=39%
GO_BONE_MINERALIZATION	GO_BONE_MINERALIZATION		54	-0.324702	-1.18239	0.196849	0.420755	1	1420	tags=28%, list=14%, signal=32%
GO_POSITIVE_REGULATION_OF_REPRODUCTIVE_PROCESS	GO_POSITIVE_REGULATION_OF_REPRODUCTIVE_PROCESS		27	-0.377239	-1.18149	0.235762	0.422365	1	3415	tags=59%, list=33%, signal=88%
GO_CELLULAR_GLUCOSE_HOMEOSTASIS	GO_CELLULAR_GLUCOSE_HOMEOSTASIS		81	-0.302681	-1.18099	0.186551	0.423034	1	1596	tags=23%, list=15%, signal=28%
GO_AXON_EXTENSION	GO_AXON_EXTENSION		73	-0.307101	-1.18084	0.189008	0.422903	1	2383	tags=37%, list=23%, signal=48%
GO_REGENERATION	GO_REGENERATION		106	-0.289593	-1.18014	0.175395	0.424065	1	1632	tags=25%, list=16%, signal=30%
GO_REGULATION_OF_MUSCLE_HYPERTROPHY	GO_REGULATION_OF_MUSCLE_HYPERTROPHY		42	-0.340518	-1.17965	0.215176	0.424725	1	1479	tags=26%, list=14%, signal=30%
GO_POSITIVE_REGULATION_OF_GTPASE_ACTIVITY	GO_POSITIVE_REGULATION_OF_GTPASE_ACTIVITY		276	-0.257881	-1.1793	0.11331	0.425066	1	2043	tags=28%, list=20%, signal=33%
GO_LEARNING	GO_LEARNING		60	-0.318412	-1.17899	0.201365	0.425305	1	866	tags=18%, list=8%, signal=20%
GO_ANTIMICROBIAL_HUMORAL_RESPONSE	GO_ANTIMICROBIAL_HUMORAL_RESPONSE		31	-0.362759	-1.17802	0.230868	0.427094	1	2212	tags=35%, list=21%, signal=45%
GO_PEPTIDYL_TYROSINE_MODIFICATION	GO_PEPTIDYL_TYROSINE_MODIFICATION		214	-0.265291	-1.17721	0.128687	0.428492	1	1293	tags=23%, list=13%, signal=26%
GO_NEGATIVE_REGULATION_OF_CARDIAC_MUSCLE_TISSUE_DEVELOPMENT	GO_NEGATIVE_REGULATION_OF_CARDIAC_MUSCLE_TISSUE_DEVELOPMENT		19	-0.410108	-1.17682	0.25231	0.428962	1	2276	tags=53%, list=22%, signal=67%
GO_REGULATION_OF_MEMBRANE_POTENTIAL	GO_REGULATION_OF_MEMBRANE_POTENTIAL		154	-0.274232	-1.17659	0.155098	0.429009	1	1126	tags=20%, list=11%, signal=22%
GO_REGULATION_OF_BONE_MINERALIZATION	GO_REGULATION_OF_BONE_MINERALIZATION		37	-0.347551	-1.17623	0.223313	0.429379	1	2018	tags=41%, list=20%, signal=50%
GO_ATTACHMENT_OF_SPINDLE_MICROTUBULES_TO_KINETOCHORE	GO_ATTACHMENT_OF_SPINDLE_MICROTUBULES_TO_KINETOCHORE		19	-0.404256	-1.17574	0.250249	0.430011	1	1766	tags=26%, list=17%, signal=32%
GO_POSITIVE_REGULATION_OF_CYTOSKELETON_ORGANIZATION	GO_POSITIVE_REGULATION_OF_CYTOSKELETON_ORGANIZATION		149	-0.275133	-1.17533	0.154612	0.430504	1	1181	tags=19%, list=11%, signal=21%
GO_VENTRICULAR_SYSTEM_DEVELOPMENT	GO_VENTRICULAR_SYSTEM_DEVELOPMENT		16	-0.426524	-1.17461	0.255239	0.431698	1	3753	tags=56%, list=36%, signal=88%
GO_CELLULAR_RESPONSE_TO_KETONE	GO_CELLULAR_RESPONSE_TO_KETONE		55	-0.322785	-1.17392	0.213633	0.43284	1	1689	tags=24%, list=16%, signal=28%
GO_POSITIVE_REGULATION_OF_KIDNEY_DEVELOPMENT	GO_POSITIVE_REGULATION_OF_KIDNEY_DEVELOPMENT		15	-0.432798	-1.1729	0.256402	0.434735	1	1894	tags=40%, list=18%, signal=49%
GO_POSITIVE_REGULATION_OF_NEUROLOGICAL_SYSTEM_PROCESS	GO_POSITIVE_REGULATION_OF_NEUROLOGICAL_SYSTEM_PROCESS		23	-0.388029	-1.17173	0.246224	0.436995	1	2054	tags=43%, list=20%, signal=54%
GO_CELL_MATURATION	GO_CELL_MATURATION		76	-0.303721	-1.17077	0.197756	0.438773	1	2002	tags=32%, list=19%, signal=39%
GO_NEURON_PROJECTION_EXTENSION	GO_NEURON_PROJECTION_EXTENSION		96	-0.291112	-1.1707	0.180951	0.438465	1	2383	tags=35%, list=23%, signal=46%
GO_MALE_GAMETE_GENERATION	GO_MALE_GAMETE_GENERATION		207	-0.263425	-1.17027	0.142011	0.439002	1	3034	tags=36%, list=29%, signal=50%
GO_MAINTENANCE_OF_PROTEIN_LOCATION	GO_MAINTENANCE_OF_PROTEIN_LOCATION		78	-0.300682	-1.17021	0.197177	0.438664	1	990	tags=18%, list=10%, signal=20%
GO_RESPONSE_TO_CALCIUM_ION	GO_RESPONSE_TO_CALCIUM_ION		76	-0.301917	-1.16989	0.19959	0.438942	1	1335	tags=20%, list=13%, signal=23%
GO_LUNG_ALVEOLUS_DEVELOPMENT	GO_LUNG_ALVEOLUS_DEVELOPMENT		22	-0.391083	-1.16958	0.255768	0.439192	1	3126	tags=45%, list=30%, signal=65%
GO_REGULATION_OF_CALCINEURIN_MEDIATED_SIGNALING	GO_REGULATION_OF_CALCINEURIN_MEDIATED_SIGNALING		23	-0.386431	-1.16873	0.254041	0.440717	1	1450	tags=22%, list=14%, signal=25%
GO_MITOTIC_CELL_CYCLE_CHECKPOINT	GO_MITOTIC_CELL_CYCLE_CHECKPOINT		121	-0.281781	-1.16794	0.178326	0.442092	1	3667	tags=44%, list=36%, signal=67%
GO_ERYTHROCYTE_HOMEOSTASIS	GO_ERYTHROCYTE_HOMEOSTASIS		86	-0.295541	-1.167	0.197471	0.443829	1	1801	tags=26%, list=17%, signal=31%
GO_CYTOPLASMIC_PATTERN_RECOGNITION_RECEPTOR_SIGNALING_PATHWAY_IN_RESPONSE_TO_VIRUS	GO_CYTOPLASMIC_PATTERN_RECOGNITION_RECEPTOR_SIGNALING_PATHWAY_IN_RESPONSE_TO_VIRUS		22	-0.389505	-1.16603	0.25551	0.445658	1	2764	tags=45%, list=27%, signal=62%
GO_NEGATIVE_REGULATION_OF_PROTEOLYSIS	GO_NEGATIVE_REGULATION_OF_PROTEOLYSIS		181	-0.26702	-1.16587	0.158379	0.445549	1	1472	tags=18%, list=14%, signal=21%
GO_RESPONSE_TO_HEPATOCYTE_GROWTH_FACTOR	GO_RESPONSE_TO_HEPATOCYTE_GROWTH_FACTOR		16	-0.423995	-1.16577	0.269464	0.445291	1	1213	tags=31%, list=12%, signal=35%
GO_REGULATION_OF_PROTEIN_TYROSINE_KINASE_ACTIVITY	GO_REGULATION_OF_PROTEIN_TYROSINE_KINASE_ACTIVITY		58	-0.317759	-1.16574	0.220883	0.444878	1	1590	tags=28%, list=15%, signal=32%
GO_MODULATION_OF_TRANSCRIPTION_IN_OTHER_ORGANISM_INVOLVED_IN_SYMBIOTIC_INTERACTION	GO_MODULATION_OF_TRANSCRIPTION_IN_OTHER_ORGANISM_INVOLVED_IN_SYMBIOTIC_INTERACTION		20	-0.400326	-1.16574	0.258914	0.44441	1	2410	tags=25%, list=23%, signal=33%
GO_RESPONSE_TO_BRONCHODILATOR	GO_RESPONSE_TO_BRONCHODILATOR		26	-0.374222	-1.16555	0.25274	0.444392	1	2356	tags=46%, list=23%, signal=60%
GO_GAMETE_GENERATION	GO_GAMETE_GENERATION		275	-0.256577	-1.16536	0.129884	0.444364	1	3034	tags=36%, list=29%, signal=50%
GO_CELL_CHEMOTAXIS	GO_CELL_CHEMOTAXIS		156	-0.272278	-1.16535	0.163841	0.443898	1	1299	tags=24%, list=13%, signal=27%
GO_POSITIVE_REGULATION_OF_CALCIUM_ION_TRANSPORT	GO_POSITIVE_REGULATION_OF_CALCIUM_ION_TRANSPORT		49	-0.326452	-1.16522	0.229291	0.443738	1	2140	tags=37%, list=21%, signal=46%
GO_VISUAL_BEHAVIOR	GO_VISUAL_BEHAVIOR		25	-0.377028	-1.16494	0.250206	0.443942	1	2026	tags=28%, list=20%, signal=35%
GO_NEGATIVE_REGULATION_OF_DENDRITE_DEVELOPMENT	GO_NEGATIVE_REGULATION_OF_DENDRITE_DEVELOPMENT		15	-0.42857	-1.1649	0.261431	0.443558	1	1856	tags=33%, list=18%, signal=41%
GO_LOW_DENSITY_LIPOPROTEIN_RECEPTOR_PARTICLE_METABOLIC_PROCESS	GO_LOW_DENSITY_LIPOPROTEIN_RECEPTOR_PARTICLE_METABOLIC_PROCESS		17	-0.413728	-1.16484	0.268031	0.443231	1	3418	tags=53%, list=33%, signal=79%
GO_REGULATION_OF_MUSCLE_CONTRACTION	GO_REGULATION_OF_MUSCLE_CONTRACTION		64	-0.309937	-1.16353	0.214527	0.445874	1	1377	tags=28%, list=13%, signal=32%
GO_ADENYLATE_CYCLASE_INHIBITING_G_PROTEIN_COUPLED_RECEPTOR_SIGNALING_PATHWAY	GO_ADENYLATE_CYCLASE_INHIBITING_G_PROTEIN_COUPLED_RECEPTOR_SIGNALING_PATHWAY		26	-0.372623	-1.16309	0.250244	0.446441	1	1159	tags=31%, list=11%, signal=35%
GO_REGULATION_OF_NITRIC_OXIDE_SYNTHASE_ACTIVITY	GO_REGULATION_OF_NITRIC_OXIDE_SYNTHASE_ACTIVITY		32	-0.35659	-1.16307	0.242477	0.446035	1	2137	tags=34%, list=21%, signal=43%
GO_POSITIVE_REGULATION_OF_PROTEIN_LOCALIZATION_TO_MEMBRANE	GO_POSITIVE_REGULATION_OF_PROTEIN_LOCALIZATION_TO_MEMBRANE		79	-0.298775	-1.16292	0.203763	0.445903	1	2054	tags=28%, list=20%, signal=35%
GO_REGULATION_OF_MEMBRANE_PERMEABILITY	GO_REGULATION_OF_MEMBRANE_PERMEABILITY		55	-0.316933	-1.16195	0.219026	0.447702	1	3030	tags=40%, list=29%, signal=56%
GO_RHYTHMIC_PROCESS	GO_RHYTHMIC_PROCESS		161	-0.269897	-1.16167	0.17317	0.447906	1	2120	tags=24%, list=21%, signal=29%
GO_VIRAL_GENOME_REPLICATION	GO_VIRAL_GENOME_REPLICATION		87	-0.293888	-1.16042	0.199886	0.450436	1	3088	tags=33%, list=30%, signal=47%
GO_MEMBRANE_PROTEIN_ECTODOMAIN_PROTEOLYSIS	GO_MEMBRANE_PROTEIN_ECTODOMAIN_PROTEOLYSIS		34	-0.350861	-1.16023	0.237291	0.450381	1	1136	tags=26%, list=11%, signal=30%
GO_POSITIVE_REGULATION_OF_DENDRITIC_SPINE_DEVELOPMENT	GO_POSITIVE_REGULATION_OF_DENDRITIC_SPINE_DEVELOPMENT		24	-0.379776	-1.16022	0.257898	0.449934	1	2242	tags=33%, list=22%, signal=43%
GO_DNA_SYNTHESIS_INVOLVED_IN_DNA_REPAIR	GO_DNA_SYNTHESIS_INVOLVED_IN_DNA_REPAIR		41	-0.338494	-1.15932	0.244319	0.451601	1	3784	tags=49%, list=37%, signal=77%
GO_ANTERIOR_POSTERIOR_AXIS_SPECIFICATION	GO_ANTERIOR_POSTERIOR_AXIS_SPECIFICATION		19	-0.400119	-1.15928	0.259229	0.451235	1	2408	tags=53%, list=23%, signal=69%
GO_RESPONSE_TO_OXYGEN_LEVELS	GO_RESPONSE_TO_OXYGEN_LEVELS		263	-0.254622	-1.15899	0.145659	0.451415	1	2410	tags=29%, list=23%, signal=37%
GO_MEMORY	GO_MEMORY		55	-0.316348	-1.1588	0.218382	0.451406	1	1527	tags=24%, list=15%, signal=28%
GO_NEGATIVE_REGULATION_OF_CELL_CYCLE	GO_NEGATIVE_REGULATION_OF_CELL_CYCLE		441	-0.244739	-1.15869	0.107009	0.451182	1	2538	tags=26%, list=25%, signal=33%
GO_MITOTIC_NUCLEAR_DIVISION	GO_MITOTIC_NUCLEAR_DIVISION		195	-0.262676	-1.15868	0.164196	0.450745	1	3411	tags=36%, list=33%, signal=53%
GO_ERBB2_SIGNALING_PATHWAY	GO_ERBB2_SIGNALING_PATHWAY		19	-0.399932	-1.15846	0.261584	0.450803	1	2222	tags=42%, list=22%, signal=54%
GO_HOMEOSTASIS_OF_NUMBER_OF_CELLS_WITHIN_A_TISSUE	GO_HOMEOSTASIS_OF_NUMBER_OF_CELLS_WITHIN_A_TISSUE		18	-0.407933	-1.15816	0.271398	0.45104	1	1403	tags=33%, list=14%, signal=39%
GO_ESTABLISHMENT_OF_EPITHELIAL_CELL_POLARITY	GO_ESTABLISHMENT_OF_EPITHELIAL_CELL_POLARITY		20	-0.397432	-1.15717	0.263722	0.452939	1	1477	tags=35%, list=14%, signal=41%
GO_NEGATIVE_REGULATION_OF_CELL_MATRIX_ADHESION	GO_NEGATIVE_REGULATION_OF_CELL_MATRIX_ADHESION		25	-0.374047	-1.15562	0.260751	0.4562	1	724	tags=16%, list=7%, signal=17%
GO_ACTIVATION_OF_CYSTEINE_TYPE_ENDOPEPTIDASE_ACTIVITY_INVOLVED_IN_APOPTOTIC_PROCESS	GO_ACTIVATION_OF_CYSTEINE_TYPE_ENDOPEPTIDASE_ACTIVITY_INVOLVED_IN_APOPTOTIC_PROCESS		55	-0.317023	-1.15562	0.232086	0.455732	1	2272	tags=35%, list=22%, signal=44%
GO_REGULATION_OF_CIRCADIAN_RHYTHM	GO_REGULATION_OF_CIRCADIAN_RHYTHM		62	-0.309722	-1.15561	0.229241	0.455278	1	2076	tags=26%, list=20%, signal=32%
GO_HEAD_MORPHOGENESIS	GO_HEAD_MORPHOGENESIS		23	-0.382742	-1.15554	0.26327	0.454972	1	2986	tags=57%, list=29%, signal=79%
GO_CELLULAR_RESPONSE_TO_HORMONE_STIMULUS	GO_CELLULAR_RESPONSE_TO_HORMONE_STIMULUS		418	-0.244641	-1.15475	0.122323	0.456365	1	2297	tags=26%, list=22%, signal=32%
GO_ESTABLISHMENT_OR_MAINTENANCE_OF_BIPOLAR_CELL_POLARITY	GO_ESTABLISHMENT_OR_MAINTENANCE_OF_BIPOLAR_CELL_POLARITY		26	-0.371166	-1.15463	0.258674	0.456189	1	3353	tags=54%, list=33%, signal=80%
GO_GOLGI_TO_PLASMA_MEMBRANE_PROTEIN_TRANSPORT	GO_GOLGI_TO_PLASMA_MEMBRANE_PROTEIN_TRANSPORT		32	-0.353883	-1.15437	0.256271	0.456329	1	1297	tags=22%, list=13%, signal=25%
GO_REGULATION_OF_CAMP_MEDIATED_SIGNALING	GO_REGULATION_OF_CAMP_MEDIATED_SIGNALING		18	-0.405739	-1.15296	0.275258	0.459219	1	2645	tags=44%, list=26%, signal=60%
GO_REGULATION_OF_PHOSPHOLIPASE_C_ACTIVITY	GO_REGULATION_OF_PHOSPHOLIPASE_C_ACTIVITY		18	-0.407462	-1.15226	0.279622	0.460426	1	1521	tags=50%, list=15%, signal=59%
GO_REGULATION_OF_EXECUTION_PHASE_OF_APOPTOSIS	GO_REGULATION_OF_EXECUTION_PHASE_OF_APOPTOSIS		20	-0.393316	-1.15177	0.270469	0.46115	1	2335	tags=40%, list=23%, signal=52%
GO_PLASMA_MEMBRANE_ORGANIZATION	GO_PLASMA_MEMBRANE_ORGANIZATION		59	-0.311048	-1.15078	0.234055	0.463048	1	1931	tags=32%, list=19%, signal=39%
GO_NEGATIVE_REGULATION_OF_TRANSPORT	GO_NEGATIVE_REGULATION_OF_TRANSPORT		256	-0.253862	-1.15001	0.161653	0.464456	1	1527	tags=23%, list=15%, signal=26%
GO_PROTEIN_TRANSPORT_WITHIN_PLASMA_MEMBRANE	GO_PROTEIN_TRANSPORT_WITHIN_PLASMA_MEMBRANE		24	-0.374879	-1.1498	0.266239	0.464478	1	1830	tags=33%, list=18%, signal=40%
GO_NEGATIVE_REGULATION_OF_SMOOTHENED_SIGNALING_PATHWAY	GO_NEGATIVE_REGULATION_OF_SMOOTHENED_SIGNALING_PATHWAY		17	-0.410871	-1.14922	0.279464	0.465391	1	2654	tags=53%, list=26%, signal=71%
GO_NEGATIVE_REGULATION_OF_LEUKOCYTE_MIGRATION	GO_NEGATIVE_REGULATION_OF_LEUKOCYTE_MIGRATION		24	-0.37786	-1.1472	0.273955	0.46981	1	2038	tags=46%, list=20%, signal=57%
GO_RECEPTOR_INTERNALIZATION	GO_RECEPTOR_INTERNALIZATION		66	-0.304611	-1.1467	0.240148	0.470561	1	1486	tags=26%, list=14%, signal=30%
GO_REGULATION_OF_ASTROCYTE_DIFFERENTIATION	GO_REGULATION_OF_ASTROCYTE_DIFFERENTIATION		17	-0.405986	-1.1461	0.271039	0.471497	1	1878	tags=35%, list=18%, signal=43%
GO_NEGATIVE_REGULATION_OF_REGULATED_SECRETORY_PATHWAY	GO_NEGATIVE_REGULATION_OF_REGULATED_SECRETORY_PATHWAY		17	-0.408464	-1.14577	0.275279	0.47181	1	851	tags=29%, list=8%, signal=32%
GO_SYNAPTIC_VESICLE_CYCLE	GO_SYNAPTIC_VESICLE_CYCLE		90	-0.289125	-1.14478	0.216688	0.473755	1	1508	tags=20%, list=15%, signal=23%
GO_REGULATION_OF_MAP_KINASE_ACTIVITY	GO_REGULATION_OF_MAP_KINASE_ACTIVITY		224	-0.25625	-1.14451	0.172047	0.473933	1	1521	tags=22%, list=15%, signal=25%
GO_CELLULAR_RESPONSE_TO_CARBOHYDRATE_STIMULUS	GO_CELLULAR_RESPONSE_TO_CARBOHYDRATE_STIMULUS		80	-0.29396	-1.14448	0.229612	0.473508	1	2401	tags=33%, list=23%, signal=42%
GO_POSITIVE_REGULATION_OF_MYOTUBE_DIFFERENTIATION	GO_POSITIVE_REGULATION_OF_MYOTUBE_DIFFERENTIATION		16	-0.411481	-1.14424	0.286477	0.473599	1	741	tags=25%, list=7%, signal=27%
GO_NEGATIVE_REGULATION_OF_CELLULAR_AMIDE_METABOLIC_PROCESS	GO_NEGATIVE_REGULATION_OF_CELLULAR_AMIDE_METABOLIC_PROCESS		112	-0.279282	-1.14404	0.210147	0.473602	1	2341	tags=32%, list=23%, signal=41%
GO_REGULATION_OF_MONOOXYGENASE_ACTIVITY	GO_REGULATION_OF_MONOOXYGENASE_ACTIVITY		35	-0.344478	-1.14357	0.264024	0.474283	1	2877	tags=43%, list=28%, signal=59%
GO_RENAL_SYSTEM_PROCESS	GO_RENAL_SYSTEM_PROCESS		53	-0.316173	-1.14254	0.245111	0.476312	1	1273	tags=25%, list=12%, signal=28%
GO_REGULATION_OF_STEM_CELL_DIFFERENTIATION	GO_REGULATION_OF_STEM_CELL_DIFFERENTIATION		83	-0.292632	-1.14241	0.222959	0.476142	1	2767	tags=33%, list=27%, signal=44%
GO_PHOSPHATE_ION_TRANSPORT	GO_PHOSPHATE_ION_TRANSPORT		16	-0.414228	-1.14117	0.288091	0.478705	1	2456	tags=38%, list=24%, signal=49%
GO_PRIMARY_ALCOHOL_METABOLIC_PROCESS	GO_PRIMARY_ALCOHOL_METABOLIC_PROCESS		32	-0.349482	-1.14096	0.274501	0.47872	1	2008	tags=34%, list=19%, signal=43%
GO_EMBRYONIC_PLACENTA_MORPHOGENESIS	GO_EMBRYONIC_PLACENTA_MORPHOGENESIS		15	-0.419452	-1.14096	0.288072	0.478243	1	991	tags=33%, list=10%, signal=37%
GO_POSITIVE_REGULATION_OF_SODIUM_ION_TRANSPORT	GO_POSITIVE_REGULATION_OF_SODIUM_ION_TRANSPORT		19	-0.394994	-1.14072	0.285642	0.478326	1	2489	tags=37%, list=24%, signal=48%
GO_GLIAL_CELL_PROLIFERATION	GO_GLIAL_CELL_PROLIFERATION		27	-0.364037	-1.14068	0.274191	0.477965	1	1220	tags=30%, list=12%, signal=34%
GO_NEGATIVE_REGULATION_OF_PROTEIN_LOCALIZATION_TO_NUCLEUS	GO_NEGATIVE_REGULATION_OF_PROTEIN_LOCALIZATION_TO_NUCLEUS		17	-0.407588	-1.14039	0.287968	0.478171	1	2149	tags=41%, list=21%, signal=52%
GO_REGULATION_OF_VIRAL_GENOME_REPLICATION	GO_REGULATION_OF_VIRAL_GENOME_REPLICATION		65	-0.304271	-1.14039	0.246586	0.477687	1	3088	tags=35%, list=30%, signal=50%
GO_REGULATION_OF_PROTEIN_LOCALIZATION_TO_NUCLEUS	GO_REGULATION_OF_PROTEIN_LOCALIZATION_TO_NUCLEUS		85	-0.290101	-1.14031	0.23066	0.4774	1	2149	tags=27%, list=21%, signal=34%
GO_REGULATION_OF_STRIATED_MUSCLE_CONTRACTION	GO_REGULATION_OF_STRIATED_MUSCLE_CONTRACTION		38	-0.335948	-1.14017	0.266401	0.477258	1	2140	tags=39%, list=21%, signal=50%
GO_DNA_INTEGRITY_CHECKPOINT	GO_DNA_INTEGRITY_CHECKPOINT		120	-0.274474	-1.13954	0.215294	0.47832	1	3494	tags=42%, list=34%, signal=62%
GO_NEGATIVE_REGULATION_OF_REACTIVE_OXYGEN_SPECIES_BIOSYNTHETIC_PROCESS	GO_NEGATIVE_REGULATION_OF_REACTIVE_OXYGEN_SPECIES_BIOSYNTHETIC_PROCESS		20	-0.391859	-1.13941	0.285691	0.478164	1	1778	tags=40%, list=17%, signal=48%
GO_IMPORT_INTO_CELL	GO_IMPORT_INTO_CELL		423	-0.240748	-1.13922	0.142776	0.47813	1	1749	tags=23%, list=17%, signal=27%
GO_TRANSLESION_SYNTHESIS	GO_TRANSLESION_SYNTHESIS		35	-0.342084	-1.13698	0.274772	0.483184	1	3169	tags=43%, list=31%, signal=62%
GO_RESPONSE_TO_INTERLEUKIN_7	GO_RESPONSE_TO_INTERLEUKIN_7		21	-0.384102	-1.13697	0.290688	0.482729	1	1103	tags=29%, list=11%, signal=32%
GO_MULTI_MULTICELLULAR_ORGANISM_PROCESS	GO_MULTI_MULTICELLULAR_ORGANISM_PROCESS		116	-0.275753	-1.13625	0.223023	0.484009	1	2979	tags=41%, list=29%, signal=56%
GO_REGULATION_OF_ION_TRANSMEMBRANE_TRANSPORT	GO_REGULATION_OF_ION_TRANSMEMBRANE_TRANSPORT		180	-0.260836	-1.13542	0.197284	0.485572	1	2140	tags=29%, list=21%, signal=37%
GO_REGULATION_OF_ERYTHROCYTE_DIFFERENTIATION	GO_REGULATION_OF_ERYTHROCYTE_DIFFERENTIATION		33	-0.346547	-1.13524	0.27616	0.485517	1	1587	tags=30%, list=15%, signal=36%
GO_NUCLEUS_LOCALIZATION	GO_NUCLEUS_LOCALIZATION		17	-0.40293	-1.13485	0.292122	0.485992	1	3390	tags=65%, list=33%, signal=96%
GO_REGULATION_OF_MITOTIC_CELL_CYCLE	GO_REGULATION_OF_MITOTIC_CELL_CYCLE		458	-0.238662	-1.13443	0.144085	0.486537	1	2550	tags=26%, list=25%, signal=34%
GO_CELLULAR_RESPONSE_TO_ABIOTIC_STIMULUS	GO_CELLULAR_RESPONSE_TO_ABIOTIC_STIMULUS		203	-0.256854	-1.13442	0.194973	0.486075	1	2584	tags=29%, list=25%, signal=37%
GO_CELLULAR_RESPONSE_TO_UV	GO_CELLULAR_RESPONSE_TO_UV		63	-0.302819	-1.1334	0.257931	0.488113	1	2667	tags=29%, list=26%, signal=38%
GO_CELLULAR_RESPONSE_TO_TOPOLOGICALLY_INCORRECT_PROTEIN	GO_CELLULAR_RESPONSE_TO_TOPOLOGICALLY_INCORRECT_PROTEIN		120	-0.272449	-1.13262	0.226885	0.489576	1	3110	tags=35%, list=30%, signal=50%
GO_REGULATION_OF_ACTION_POTENTIAL	GO_REGULATION_OF_ACTION_POTENTIAL		24	-0.371594	-1.13257	0.290007	0.489206	1	944	tags=25%, list=9%, signal=27%
GO_MAMMARY_GLAND_EPITHELIUM_DEVELOPMENT	GO_MAMMARY_GLAND_EPITHELIUM_DEVELOPMENT		42	-0.325785	-1.13192	0.269551	0.490336	1	2886	tags=45%, list=28%, signal=63%
GO_TRANSCRIPTION_INITIATION_FROM_RNA_POLYMERASE_II_PROMOTER	GO_TRANSCRIPTION_INITIATION_FROM_RNA_POLYMERASE_II_PROMOTER		133	-0.269671	-1.13162	0.219619	0.490607	1	3053	tags=33%, list=30%, signal=46%
GO_NEGATIVE_REGULATION_OF_EXOCYTOSIS	GO_NEGATIVE_REGULATION_OF_EXOCYTOSIS		21	-0.383854	-1.1306	0.297209	0.492676	1	851	tags=24%, list=8%, signal=26%
GO_REGULATION_OF_PROTEIN_LOCALIZATION_TO_MEMBRANE	GO_REGULATION_OF_PROTEIN_LOCALIZATION_TO_MEMBRANE		120	-0.272588	-1.13039	0.224018	0.492719	1	2335	tags=28%, list=23%, signal=36%
GO_POSITIVE_REGULATION_OF_CELLULAR_PROTEIN_LOCALIZATION	GO_POSITIVE_REGULATION_OF_CELLULAR_PROTEIN_LOCALIZATION		234	-0.251914	-1.13005	0.190899	0.493088	1	2054	tags=24%, list=20%, signal=29%
GO_CELL_CYCLE_G2_M_PHASE_TRANSITION	GO_CELL_CYCLE_G2_M_PHASE_TRANSITION		204	-0.255629	-1.12972	0.201818	0.493421	1	3076	tags=31%, list=30%, signal=43%
GO_NUCLEAR_MIGRATION	GO_NUCLEAR_MIGRATION		16	-0.410344	-1.1297	0.302934	0.492986	1	3390	tags=69%, list=33%, signal=102%
GO_REGULATION_OF_ATPASE_ACTIVITY	GO_REGULATION_OF_ATPASE_ACTIVITY		49	-0.317627	-1.12954	0.27484	0.492898	1	2628	tags=31%, list=25%, signal=41%
GO_SPHINGOLIPID_BIOSYNTHETIC_PROCESS	GO_SPHINGOLIPID_BIOSYNTHETIC_PROCESS		63	-0.302917	-1.12899	0.257927	0.493767	1	2094	tags=35%, list=20%, signal=44%
GO_RHYTHMIC_BEHAVIOR	GO_RHYTHMIC_BEHAVIOR		18	-0.398641	-1.12867	0.292241	0.494067	1	1860	tags=33%, list=18%, signal=41%
GO_REGULATION_OF_RECEPTOR_INTERNALIZATION	GO_REGULATION_OF_RECEPTOR_INTERNALIZATION		34	-0.339809	-1.12718	0.282915	0.497316	1	1472	tags=26%, list=14%, signal=31%
GO_NEGATIVE_REGULATION_OF_AXON_EXTENSION	GO_NEGATIVE_REGULATION_OF_AXON_EXTENSION		20	-0.384777	-1.12673	0.301368	0.497929	1	810	tags=25%, list=8%, signal=27%
GO_NEGATIVE_REGULATION_OF_MAP_KINASE_ACTIVITY	GO_NEGATIVE_REGULATION_OF_MAP_KINASE_ACTIVITY		54	-0.309728	-1.12656	0.267424	0.497875	1	1273	tags=24%, list=12%, signal=27%
GO_POSITIVE_REGULATION_OF_DNA_BINDING	GO_POSITIVE_REGULATION_OF_DNA_BINDING		32	-0.346263	-1.12631	0.280431	0.497999	1	2102	tags=28%, list=20%, signal=35%
GO_DIVALENT_INORGANIC_CATION_TRANSPORT	GO_DIVALENT_INORGANIC_CATION_TRANSPORT		232	-0.251073	-1.12565	0.196818	0.499149	1	2103	tags=28%, list=20%, signal=35%
GO_REGULATION_OF_BICELLULAR_TIGHT_JUNCTION_ASSEMBLY	GO_REGULATION_OF_BICELLULAR_TIGHT_JUNCTION_ASSEMBLY		16	-0.409354	-1.12557	0.305139	0.498863	1	2002	tags=38%, list=19%, signal=46%
GO_POSITIVE_REGULATION_OF_CELL_CYCLE_PROCESS	GO_POSITIVE_REGULATION_OF_CELL_CYCLE_PROCESS		182	-0.257615	-1.12438	0.215765	0.501342	1	3240	tags=36%, list=31%, signal=51%
GO_POSITIVE_REGULATION_OF_LIPID_KINASE_ACTIVITY	GO_POSITIVE_REGULATION_OF_LIPID_KINASE_ACTIVITY		27	-0.356272	-1.12389	0.28952	0.502085	1	1200	tags=33%, list=12%, signal=38%
GO_POSITIVE_REGULATION_OF_GROWTH	GO_POSITIVE_REGULATION_OF_GROWTH		146	-0.263804	-1.12338	0.234441	0.502891	1	2418	tags=33%, list=23%, signal=42%
GO_NEGATIVE_REGULATION_OF_ACTIN_FILAMENT_DEPOLYMERIZATION	GO_NEGATIVE_REGULATION_OF_ACTIN_FILAMENT_DEPOLYMERIZATION		20	-0.384824	-1.12306	0.306758	0.50321	1	1079	tags=35%, list=10%, signal=39%
GO_RESPONSE_TO_PEPTIDE_HORMONE	GO_RESPONSE_TO_PEPTIDE_HORMONE		269	-0.246833	-1.12276	0.197847	0.503447	1	1827	tags=23%, list=18%, signal=27%
GO_REGULATION_OF_VIRAL_LIFE_CYCLE	GO_REGULATION_OF_VIRAL_LIFE_CYCLE		95	-0.280989	-1.12258	0.245553	0.503405	1	3124	tags=36%, list=30%, signal=51%
GO_MAINTENANCE_OF_PROTEIN_LOCATION_IN_CELL	GO_MAINTENANCE_OF_PROTEIN_LOCATION_IN_CELL		54	-0.307474	-1.12219	0.26852	0.503904	1	788	tags=17%, list=8%, signal=18%
GO_INNER_EAR_RECEPTOR_CELL_STEREOCILIUM_ORGANIZATION	GO_INNER_EAR_RECEPTOR_CELL_STEREOCILIUM_ORGANIZATION		16	-0.407375	-1.12174	0.310752	0.504528	1	1797	tags=31%, list=17%, signal=38%
GO_POSITIVE_REGULATION_OF_CYSTEINE_TYPE_ENDOPEPTIDASE_ACTIVITY	GO_POSITIVE_REGULATION_OF_CYSTEINE_TYPE_ENDOPEPTIDASE_ACTIVITY		86	-0.284701	-1.1216	0.257531	0.504387	1	2308	tags=33%, list=22%, signal=42%
GO_POSITIVE_REGULATION_OF_PROTEIN_LOCALIZATION_TO_CELL_PERIPHERY	GO_POSITIVE_REGULATION_OF_PROTEIN_LOCALIZATION_TO_CELL_PERIPHERY		39	-0.329766	-1.12148	0.283937	0.504201	1	1135	tags=23%, list=11%, signal=26%
GO_MICROTUBULE_CYTOSKELETON_ORGANIZATION_INVOLVED_IN_MITOSIS	GO_MICROTUBULE_CYTOSKELETON_ORGANIZATION_INVOLVED_IN_MITOSIS		94	-0.281236	-1.12123	0.24488	0.504341	1	2892	tags=31%, list=28%, signal=42%
GO_ACID_SECRETION	GO_ACID_SECRETION		42	-0.323833	-1.12106	0.282669	0.504277	1	1274	tags=26%, list=12%, signal=30%
GO_CELL_CYCLE_CHECKPOINT	GO_CELL_CYCLE_CHECKPOINT		161	-0.260741	-1.12102	0.230606	0.503877	1	3688	tags=42%, list=36%, signal=64%
GO_MODIFICATION_BY_SYMBIONT_OF_HOST_MORPHOLOGY_OR_PHYSIOLOGY	GO_MODIFICATION_BY_SYMBIONT_OF_HOST_MORPHOLOGY_OR_PHYSIOLOGY		34	-0.33991	-1.12007	0.288624	0.505741	1	2775	tags=44%, list=27%, signal=60%
GO_ACTIN_FILAMENT_DEPOLYMERIZATION	GO_ACTIN_FILAMENT_DEPOLYMERIZATION		29	-0.352184	-1.11974	0.303393	0.506071	1	1079	tags=28%, list=10%, signal=31%
GO_GLUTAMATE_SECRETION	GO_GLUTAMATE_SECRETION		16	-0.405957	-1.11969	0.305362	0.505706	1	1274	tags=31%, list=12%, signal=36%
GO_GOLGI_TO_PLASMA_MEMBRANE_TRANSPORT	GO_GOLGI_TO_PLASMA_MEMBRANE_TRANSPORT		49	-0.314179	-1.11938	0.279531	0.50599	1	2582	tags=29%, list=25%, signal=38%
GO_HISTONE_H2A_ACETYLATION	GO_HISTONE_H2A_ACETYLATION		15	-0.411986	-1.11832	0.313042	0.508153	1	4010	tags=80%, list=39%, signal=131%
GO_NEGATIVE_REGULATION_OF_SECRETION	GO_NEGATIVE_REGULATION_OF_SECRETION		111	-0.272815	-1.1182	0.258763	0.507952	1	1482	tags=27%, list=14%, signal=31%
GO_POSITIVE_REGULATION_OF_SYNAPTIC_TRANSMISSION	GO_POSITIVE_REGULATION_OF_SYNAPTIC_TRANSMISSION		70	-0.293488	-1.11768	0.268365	0.508784	1	2057	tags=30%, list=20%, signal=37%
GO_SKELETAL_MUSCLE_TISSUE_REGENERATION	GO_SKELETAL_MUSCLE_TISSUE_REGENERATION		18	-0.390512	-1.11755	0.311464	0.508609	1	2229	tags=44%, list=22%, signal=57%
GO_ACTIN_POLYMERIZATION_OR_DEPOLYMERIZATION	GO_ACTIN_POLYMERIZATION_OR_DEPOLYMERIZATION		132	-0.266042	-1.11748	0.243258	0.508301	1	1181	tags=20%, list=11%, signal=23%
GO_REGULATION_OF_POTASSIUM_ION_TRANSMEMBRANE_TRANSPORTER_ACTIVITY	GO_REGULATION_OF_POTASSIUM_ION_TRANSMEMBRANE_TRANSPORTER_ACTIVITY		18	-0.393245	-1.11689	0.315807	0.509291	1	623	tags=17%, list=6%, signal=18%
GO_CELLULAR_RESPONSE_TO_MECHANICAL_STIMULUS	GO_CELLULAR_RESPONSE_TO_MECHANICAL_STIMULUS		56	-0.305406	-1.1151	0.281882	0.513332	1	2584	tags=38%, list=25%, signal=50%
GO_GLYCOPROTEIN_BIOSYNTHETIC_PROCESS	GO_GLYCOPROTEIN_BIOSYNTHETIC_PROCESS		200	-0.252277	-1.11453	0.227671	0.514285	1	1869	tags=24%, list=18%, signal=28%
GO_VASODILATION	GO_VASODILATION		17	-0.396246	-1.11443	0.310421	0.51403	1	168	tags=18%, list=2%, signal=18%
GO_REGULATION_OF_PROTEASOMAL_PROTEIN_CATABOLIC_PROCESS	GO_REGULATION_OF_PROTEASOMAL_PROTEIN_CATABOLIC_PROCESS		146	-0.262213	-1.11397	0.243977	0.514719	1	2415	tags=25%, list=23%, signal=32%
GO_PROTEIN_TRANSPORT_WITHIN_LIPID_BILAYER	GO_PROTEIN_TRANSPORT_WITHIN_LIPID_BILAYER		29	-0.347981	-1.11278	0.305595	0.517261	1	1415	tags=28%, list=14%, signal=32%
GO_NEURAL_TUBE_FORMATION	GO_NEURAL_TUBE_FORMATION		70	-0.292318	-1.11275	0.277566	0.516855	1	2307	tags=29%, list=22%, signal=37%
GO_NEGATIVE_REGULATION_OF_T_CELL_DIFFERENTIATION	GO_NEGATIVE_REGULATION_OF_T_CELL_DIFFERENTIATION		23	-0.366746	-1.1123	0.317476	0.517491	1	1778	tags=35%, list=17%, signal=42%
GO_OVARIAN_FOLLICLE_DEVELOPMENT	GO_OVARIAN_FOLLICLE_DEVELOPMENT		25	-0.361369	-1.11182	0.303324	0.51822	1	2335	tags=36%, list=23%, signal=46%
GO_ERROR_FREE_TRANSLESION_SYNTHESIS	GO_ERROR_FREE_TRANSLESION_SYNTHESIS		17	-0.397007	-1.1116	0.324109	0.51829	1	3784	tags=47%, list=37%, signal=74%
GO_STRESS_ACTIVATED_PROTEIN_KINASE_SIGNALING_CASCADE	GO_STRESS_ACTIVATED_PROTEIN_KINASE_SIGNALING_CASCADE		210	-0.24959	-1.11095	0.231382	0.519442	1	1919	tags=25%, list=19%, signal=30%
GO_MAINTENANCE_OF_LOCATION_IN_CELL	GO_MAINTENANCE_OF_LOCATION_IN_CELL		66	-0.294625	-1.11027	0.281886	0.520671	1	896	tags=17%, list=9%, signal=18%
GO_POSITIVE_REGULATION_OF_CELL_DEATH	GO_POSITIVE_REGULATION_OF_CELL_DEATH		446	-0.234448	-1.11003	0.191641	0.52078	1	2209	tags=27%, list=21%, signal=33%
GO_MRNA_3_END_PROCESSING	GO_MRNA_3_END_PROCESSING		88	-0.280624	-1.10967	0.271302	0.521188	1	3386	tags=40%, list=33%, signal=59%
GO_SPINDLE_ASSEMBLY	GO_SPINDLE_ASSEMBLY		69	-0.291163	-1.10905	0.280552	0.52225	1	2189	tags=25%, list=21%, signal=31%
GO_POSITIVE_REGULATION_OF_DENDRITE_MORPHOGENESIS	GO_POSITIVE_REGULATION_OF_DENDRITE_MORPHOGENESIS		22	-0.369834	-1.10838	0.317814	0.523471	1	578	tags=14%, list=6%, signal=14%
GO_POSITIVE_REGULATION_OF_CELLULAR_PROTEIN_CATABOLIC_PROCESS	GO_POSITIVE_REGULATION_OF_CELLULAR_PROTEIN_CATABOLIC_PROCESS		112	-0.270058	-1.10828	0.257791	0.523228	1	1393	tags=19%, list=14%, signal=21%
GO_RESPONSE_TO_KETONE	GO_RESPONSE_TO_KETONE		111	-0.270399	-1.10808	0.270656	0.523258	1	1536	tags=21%, list=15%, signal=24%
GO_LIPID_PHOSPHORYLATION	GO_LIPID_PHOSPHORYLATION		51	-0.307635	-1.10714	0.296687	0.52515	1	2197	tags=37%, list=21%, signal=47%
GO_REGULATION_OF_ION_TRANSPORT	GO_REGULATION_OF_ION_TRANSPORT		263	-0.243365	-1.10662	0.226821	0.525979	1	2140	tags=28%, list=21%, signal=35%
GO_REGULATION_OF_SPINDLE_ASSEMBLY	GO_REGULATION_OF_SPINDLE_ASSEMBLY		17	-0.394654	-1.10645	0.323515	0.525912	1	3575	tags=47%, list=35%, signal=72%
GO_HORMONE_MEDIATED_SIGNALING_PATHWAY	GO_HORMONE_MEDIATED_SIGNALING_PATHWAY		135	-0.262399	-1.10585	0.259646	0.526967	1	2823	tags=33%, list=27%, signal=45%
GO_PROTEIN_KINASE_B_SIGNALING	GO_PROTEIN_KINASE_B_SIGNALING		144	-0.260115	-1.10562	0.255001	0.527057	1	2032	tags=28%, list=20%, signal=35%
GO_CLATHRIN_DEPENDENT_ENDOCYTOSIS	GO_CLATHRIN_DEPENDENT_ENDOCYTOSIS		34	-0.333292	-1.10553	0.314413	0.526794	1	1915	tags=35%, list=19%, signal=43%
GO_METENCEPHALON_DEVELOPMENT	GO_METENCEPHALON_DEVELOPMENT		53	-0.305766	-1.10485	0.296398	0.528042	1	1548	tags=23%, list=15%, signal=27%
GO_RECEPTOR_LOCALIZATION_TO_SYNAPSE	GO_RECEPTOR_LOCALIZATION_TO_SYNAPSE		28	-0.349989	-1.10363	0.324118	0.53066	1	1830	tags=36%, list=18%, signal=43%
GO_REGULATION_OF_MICROTUBULE_BASED_PROCESS	GO_REGULATION_OF_MICROTUBULE_BASED_PROCESS		128	-0.263873	-1.10339	0.267281	0.53079	1	3054	tags=36%, list=30%, signal=50%
GO_RESPONSE_TO_FLUID_SHEAR_STRESS	GO_RESPONSE_TO_FLUID_SHEAR_STRESS		31	-0.33996	-1.10306	0.314945	0.531135	1	1618	tags=26%, list=16%, signal=31%
GO_ADULT_LOCOMOTORY_BEHAVIOR	GO_ADULT_LOCOMOTORY_BEHAVIOR		34	-0.334291	-1.10206	0.311411	0.533159	1	943	tags=24%, list=9%, signal=26%
GO_REGULATION_OF_NEUROTRANSMITTER_RECEPTOR_ACTIVITY	GO_REGULATION_OF_NEUROTRANSMITTER_RECEPTOR_ACTIVITY		26	-0.353237	-1.10114	0.319802	0.535016	1	1830	tags=38%, list=18%, signal=47%
GO_HORMONE_BIOSYNTHETIC_PROCESS	GO_HORMONE_BIOSYNTHETIC_PROCESS		34	-0.334219	-1.1011	0.315598	0.534639	1	2823	tags=38%, list=27%, signal=52%
GO_CELL_CYCLE_PHASE_TRANSITION	GO_CELL_CYCLE_PHASE_TRANSITION		432	-0.232794	-1.10049	0.211479	0.535699	1	2469	tags=24%, list=24%, signal=30%
GO_NEGATIVE_REGULATION_OF_MAPK_CASCADE	GO_NEGATIVE_REGULATION_OF_MAPK_CASCADE		120	-0.265727	-1.10047	0.274786	0.535245	1	2132	tags=28%, list=21%, signal=35%
GO_REGULATION_OF_PROTEIN_LOCALIZATION_TO_CELL_PERIPHERY	GO_REGULATION_OF_PROTEIN_LOCALIZATION_TO_CELL_PERIPHERY		76	-0.284231	-1.10037	0.285529	0.534993	1	2335	tags=32%, list=23%, signal=41%
GO_NEGATIVE_REGULATION_OF_INTRACELLULAR_SIGNAL_TRANSDUCTION	GO_NEGATIVE_REGULATION_OF_INTRACELLULAR_SIGNAL_TRANSDUCTION		340	-0.236885	-1.0999	0.229682	0.535713	1	2372	tags=28%, list=23%, signal=35%
GO_NEGATIVE_REGULATION_OF_MYELOID_CELL_DIFFERENTIATION	GO_NEGATIVE_REGULATION_OF_MYELOID_CELL_DIFFERENTIATION		53	-0.302815	-1.09912	0.306515	0.537229	1	2625	tags=40%, list=25%, signal=53%
GO_MATERNAL_PROCESS_INVOLVED_IN_FEMALE_PREGNANCY	GO_MATERNAL_PROCESS_INVOLVED_IN_FEMALE_PREGNANCY		39	-0.322533	-1.09883	0.311915	0.53746	1	3189	tags=54%, list=31%, signal=78%
GO_WATER_HOMEOSTASIS	GO_WATER_HOMEOSTASIS		23	-0.362456	-1.09821	0.328734	0.538553	1	2649	tags=43%, list=26%, signal=58%
GO_COGNITION	GO_COGNITION		129	-0.262287	-1.09809	0.277187	0.538367	1	2165	tags=26%, list=21%, signal=33%
GO_NEGATIVE_REGULATION_OF_SMALL_GTPASE_MEDIATED_SIGNAL_TRANSDUCTION	GO_NEGATIVE_REGULATION_OF_SMALL_GTPASE_MEDIATED_SIGNAL_TRANSDUCTION		37	-0.325138	-1.09751	0.31308	0.539373	1	1563	tags=27%, list=15%, signal=32%
GO_NEGATIVE_REGULATION_OF_I_KAPPAB_KINASE_NF_KAPPAB_SIGNALING	GO_NEGATIVE_REGULATION_OF_I_KAPPAB_KINASE_NF_KAPPAB_SIGNALING		31	-0.337159	-1.09595	0.32639	0.542904	1	2775	tags=42%, list=27%, signal=57%
GO_NEUROTROPHIN_SIGNALING_PATHWAY	GO_NEUROTROPHIN_SIGNALING_PATHWAY		23	-0.362868	-1.09592	0.334052	0.542464	1	1737	tags=26%, list=17%, signal=31%
GO_NEGATIVE_REGULATION_OF_MUSCLE_TISSUE_DEVELOPMENT	GO_NEGATIVE_REGULATION_OF_MUSCLE_TISSUE_DEVELOPMENT		26	-0.351703	-1.09544	0.328999	0.543215	1	2276	tags=42%, list=22%, signal=54%
GO_RESPONSE_TO_CAMP	GO_RESPONSE_TO_CAMP		54	-0.300523	-1.09495	0.305379	0.543974	1	1078	tags=19%, list=10%, signal=21%
GO_RECEPTOR_CATABOLIC_PROCESS	GO_RECEPTOR_CATABOLIC_PROCESS		28	-0.346838	-1.09473	0.328613	0.544047	1	2467	tags=32%, list=24%, signal=42%
GO_PROTEIN_LOCALIZATION_TO_CYTOSKELETON	GO_PROTEIN_LOCALIZATION_TO_CYTOSKELETON		43	-0.313538	-1.09411	0.31628	0.545154	1	2205	tags=26%, list=21%, signal=32%
GO_NEGATIVE_REGULATION_OF_CHEMOTAXIS	GO_NEGATIVE_REGULATION_OF_CHEMOTAXIS		30	-0.340419	-1.09404	0.326696	0.544833	1	2038	tags=40%, list=20%, signal=50%
GO_RESPONSE_TO_ACTIVITY	GO_RESPONSE_TO_ACTIVITY		37	-0.324292	-1.09361	0.32761	0.545477	1	969	tags=19%, list=9%, signal=21%
GO_NEGATIVE_REGULATION_OF_CELL_MORPHOGENESIS_INVOLVED_IN_DIFFERENTIATION	GO_NEGATIVE_REGULATION_OF_CELL_MORPHOGENESIS_INVOLVED_IN_DIFFERENTIATION		44	-0.311846	-1.09299	0.31909	0.546579	1	1270	tags=23%, list=12%, signal=26%
GO_PROTEIN_DEPOLYMERIZATION	GO_PROTEIN_DEPOLYMERIZATION		58	-0.296138	-1.09208	0.309248	0.548412	1	1086	tags=21%, list=11%, signal=23%
GO_NEGATIVE_REGULATION_OF_MULTI_ORGANISM_PROCESS	GO_NEGATIVE_REGULATION_OF_MULTI_ORGANISM_PROCESS		99	-0.270702	-1.09133	0.292724	0.549845	1	3124	tags=40%, list=30%, signal=57%
GO_REGULATION_OF_SYNAPTIC_VESICLE_CYCLE	GO_REGULATION_OF_SYNAPTIC_VESICLE_CYCLE		55	-0.298964	-1.09124	0.31511	0.549558	1	1274	tags=18%, list=12%, signal=21%
GO_REGULATION_OF_RECEPTOR_MEDIATED_ENDOCYTOSIS	GO_REGULATION_OF_RECEPTOR_MEDIATED_ENDOCYTOSIS		65	-0.289368	-1.0909	0.30805	0.549958	1	1915	tags=29%, list=19%, signal=36%
GO_ESTABLISHMENT_OF_PROTEIN_LOCALIZATION_TO_ENDOPLASMIC_RETICULUM	GO_ESTABLISHMENT_OF_PROTEIN_LOCALIZATION_TO_ENDOPLASMIC_RETICULUM		92	-0.274288	-1.08999	0.294101	0.551832	1	3417	tags=40%, list=33%, signal=60%
GO_RESPONSE_TO_AMMONIUM_ION	GO_RESPONSE_TO_AMMONIUM_ION		58	-0.294681	-1.0885	0.319839	0.555217	1	1830	tags=26%, list=18%, signal=31%
GO_POSITIVE_REGULATION_OF_PROTEIN_EXPORT_FROM_NUCLEUS	GO_POSITIVE_REGULATION_OF_PROTEIN_EXPORT_FROM_NUCLEUS		19	-0.375014	-1.08741	0.343551	0.557583	1	1088	tags=16%, list=11%, signal=18%
GO_REGULATION_OF_MITOCHONDRIAL_OUTER_MEMBRANE_PERMEABILIZATION_INVOLVED_IN_APOPTOTIC_SIGNALING_PATHWAY	GO_REGULATION_OF_MITOCHONDRIAL_OUTER_MEMBRANE_PERMEABILIZATION_INVOLVED_IN_APOPTOTIC_SIGNALING_PATHWAY		29	-0.340653	-1.08719	0.337102	0.557634	1	2046	tags=28%, list=20%, signal=34%
GO_REGULATION_OF_PEPTIDYL_SERINE_PHOSPHORYLATION	GO_REGULATION_OF_PEPTIDYL_SERINE_PHOSPHORYLATION		72	-0.284349	-1.08605	0.314707	0.560107	1	2979	tags=36%, list=29%, signal=50%
GO_HISTONE_METHYLATION	GO_HISTONE_METHYLATION		97	-0.269943	-1.08595	0.306503	0.559868	1	3924	tags=45%, list=38%, signal=73%
GO_MICROTUBULE_BUNDLE_FORMATION	GO_MICROTUBULE_BUNDLE_FORMATION		27	-0.346239	-1.08491	0.342657	0.56211	1	2997	tags=56%, list=29%, signal=78%
GO_NEGATIVE_REGULATION_OF_GLIOGENESIS	GO_NEGATIVE_REGULATION_OF_GLIOGENESIS		16	-0.392107	-1.08448	0.356328	0.562704	1	1507	tags=25%, list=15%, signal=29%
GO_MITOTIC_SISTER_CHROMATID_SEGREGATION	GO_MITOTIC_SISTER_CHROMATID_SEGREGATION		109	-0.266246	-1.08448	0.309154	0.562199	1	3754	tags=38%, list=36%, signal=59%
GO_MULTIVESICULAR_BODY_SORTING_PATHWAY	GO_MULTIVESICULAR_BODY_SORTING_PATHWAY		27	-0.345152	-1.08431	0.341123	0.562137	1	1789	tags=30%, list=17%, signal=36%
GO_FIBRINOLYSIS	GO_FIBRINOLYSIS		18	-0.381033	-1.08394	0.352737	0.562582	1	2689	tags=33%, list=26%, signal=45%
GO_POSITIVE_REGULATION_OF_TYROSINE_PHOSPHORYLATION_OF_STAT_PROTEIN	GO_POSITIVE_REGULATION_OF_TYROSINE_PHOSPHORYLATION_OF_STAT_PROTEIN		32	-0.331229	-1.08283	0.34012	0.565014	1	1827	tags=38%, list=18%, signal=45%
GO_NEGATIVE_REGULATION_OF_G_PROTEIN_COUPLED_RECEPTOR_SIGNALING_PATHWAY	GO_NEGATIVE_REGULATION_OF_G_PROTEIN_COUPLED_RECEPTOR_SIGNALING_PATHWAY		26	-0.346722	-1.08111	0.342105	0.568998	1	1482	tags=35%, list=14%, signal=40%
GO_POSTREPLICATION_REPAIR	GO_POSTREPLICATION_REPAIR		43	-0.311474	-1.08087	0.334368	0.56911	1	3169	tags=42%, list=31%, signal=60%
GO_POSITIVE_REGULATION_OF_ATPASE_ACTIVITY	GO_POSITIVE_REGULATION_OF_ATPASE_ACTIVITY		37	-0.320703	-1.08082	0.337705	0.568721	1	2449	tags=30%, list=24%, signal=39%
GO_GLIAL_CELL_MIGRATION	GO_GLIAL_CELL_MIGRATION		29	-0.339297	-1.08072	0.344668	0.568483	1	2086	tags=34%, list=20%, signal=43%
GO_POSITIVE_REGULATION_OF_COLD_INDUCED_THERMOGENESIS	GO_POSITIVE_REGULATION_OF_COLD_INDUCED_THERMOGENESIS		56	-0.294542	-1.0806	0.331235	0.56827	1	843	tags=20%, list=8%, signal=21%
GO_REGULATION_OF_TRANSMEMBRANE_TRANSPORT	GO_REGULATION_OF_TRANSMEMBRANE_TRANSPORT		229	-0.241356	-1.08027	0.287234	0.568623	1	2140	tags=27%, list=21%, signal=33%
GO_REGULATION_OF_APOPTOTIC_SIGNALING_PATHWAY	GO_REGULATION_OF_APOPTOTIC_SIGNALING_PATHWAY		284	-0.236665	-1.08011	0.271041	0.568532	1	2362	tags=27%, list=23%, signal=34%
GO_REGULATION_OF_CELL_ADHESION_MEDIATED_BY_INTEGRIN	GO_REGULATION_OF_CELL_ADHESION_MEDIATED_BY_INTEGRIN		31	-0.332351	-1.07991	0.332642	0.568533	1	1377	tags=29%, list=13%, signal=33%
GO_POSITIVE_REGULATION_OF_PLASMA_MEMBRANE_BOUNDED_CELL_PROJECTION_ASSEMBLY	GO_POSITIVE_REGULATION_OF_PLASMA_MEMBRANE_BOUNDED_CELL_PROJECTION_ASSEMBLY		70	-0.283692	-1.07987	0.319831	0.568135	1	2327	tags=33%, list=23%, signal=42%
GO_POSITIVE_REGULATION_OF_NEURAL_PRECURSOR_CELL_PROLIFERATION	GO_POSITIVE_REGULATION_OF_NEURAL_PRECURSOR_CELL_PROLIFERATION		18	-0.379918	-1.0796	0.361731	0.56836	1	345	tags=17%, list=3%, signal=17%
GO_POSITIVE_REGULATION_OF_DNA_TEMPLATED_TRANSCRIPTION_ELONGATION	GO_POSITIVE_REGULATION_OF_DNA_TEMPLATED_TRANSCRIPTION_ELONGATION		28	-0.339891	-1.07951	0.347017	0.568079	1	3470	tags=39%, list=34%, signal=59%
GO_MEMBRANE_DEPOLARIZATION	GO_MEMBRANE_DEPOLARIZATION		34	-0.326537	-1.07839	0.342753	0.570495	1	736	tags=18%, list=7%, signal=19%
GO_CELLULAR_RESPONSE_TO_DSRNA	GO_CELLULAR_RESPONSE_TO_DSRNA		19	-0.374697	-1.07745	0.359182	0.572456	1	2361	tags=42%, list=23%, signal=55%
GO_CELLULAR_RESPONSE_TO_OSMOTIC_STRESS	GO_CELLULAR_RESPONSE_TO_OSMOTIC_STRESS		26	-0.346924	-1.07716	0.350276	0.572693	1	138	tags=12%, list=1%, signal=12%
GO_POSITIVE_REGULATION_OF_INTRINSIC_APOPTOTIC_SIGNALING_PATHWAY	GO_POSITIVE_REGULATION_OF_INTRINSIC_APOPTOTIC_SIGNALING_PATHWAY		42	-0.311474	-1.07713	0.337646	0.572269	1	3156	tags=43%, list=31%, signal=62%
GO_PLATELET_DERIVED_GROWTH_FACTOR_RECEPTOR_SIGNALING_PATHWAY	GO_PLATELET_DERIVED_GROWTH_FACTOR_RECEPTOR_SIGNALING_PATHWAY		41	-0.311957	-1.07708	0.339414	0.571887	1	1797	tags=29%, list=17%, signal=35%
GO_REGULATION_OF_PROTEIN_CATABOLIC_PROCESS	GO_REGULATION_OF_PROTEIN_CATABOLIC_PROCESS		279	-0.236313	-1.07691	0.286748	0.571836	1	2069	tags=22%, list=20%, signal=27%
GO_REGULATION_OF_CYTOSOLIC_CALCIUM_ION_CONCENTRATION	GO_REGULATION_OF_CYTOSOLIC_CALCIUM_ION_CONCENTRATION		143	-0.254079	-1.07675	0.309469	0.571751	1	1450	tags=24%, list=14%, signal=27%
GO_POSITIVE_REGULATION_OF_PROTEIN_TYROSINE_KINASE_ACTIVITY	GO_POSITIVE_REGULATION_OF_PROTEIN_TYROSINE_KINASE_ACTIVITY		30	-0.334512	-1.0761	0.350364	0.572955	1	1590	tags=33%, list=15%, signal=39%
GO_REGULATION_OF_TRANSCRIPTION_INVOLVED_IN_G1_S_TRANSITION_OF_MITOTIC_CELL_CYCLE	GO_REGULATION_OF_TRANSCRIPTION_INVOLVED_IN_G1_S_TRANSITION_OF_MITOTIC_CELL_CYCLE		19	-0.374264	-1.07605	0.359681	0.572594	1	2748	tags=42%, list=27%, signal=57%
GO_REGULATION_OF_CELLULAR_PROTEIN_LOCALIZATION	GO_REGULATION_OF_CELLULAR_PROTEIN_LOCALIZATION		374	-0.229359	-1.07564	0.271196	0.573173	1	2063	tags=23%, list=20%, signal=27%
GO_REGULATION_OF_SYMBIOSIS_ENCOMPASSING_MUTUALISM_THROUGH_PARASITISM	GO_REGULATION_OF_SYMBIOSIS_ENCOMPASSING_MUTUALISM_THROUGH_PARASITISM		153	-0.251842	-1.07513	0.307621	0.574004	1	3124	tags=33%, list=30%, signal=47%
GO_RESPONSE_TO_EPIDERMAL_GROWTH_FACTOR	GO_RESPONSE_TO_EPIDERMAL_GROWTH_FACTOR		33	-0.325522	-1.07476	0.346099	0.574492	1	2823	tags=39%, list=27%, signal=54%
GO_REGULATION_OF_CELLULAR_CARBOHYDRATE_METABOLIC_PROCESS	GO_REGULATION_OF_CELLULAR_CARBOHYDRATE_METABOLIC_PROCESS		70	-0.282274	-1.07468	0.334153	0.574178	1	1763	tags=24%, list=17%, signal=29%
GO_ENDOCRINE_PANCREAS_DEVELOPMENT	GO_ENDOCRINE_PANCREAS_DEVELOPMENT		19	-0.372063	-1.07426	0.361924	0.574785	1	1479	tags=21%, list=14%, signal=25%
GO_PROTEIN_HOMOTRIMERIZATION	GO_PROTEIN_HOMOTRIMERIZATION		18	-0.376399	-1.07405	0.358503	0.574827	1	2070	tags=39%, list=20%, signal=49%
GO_REGULATION_OF_ERBB_SIGNALING_PATHWAY	GO_REGULATION_OF_ERBB_SIGNALING_PATHWAY		59	-0.290085	-1.07345	0.337876	0.575894	1	2079	tags=27%, list=20%, signal=34%
GO_MUSCLE_CELL_MIGRATION	GO_MUSCLE_CELL_MIGRATION		54	-0.295516	-1.07343	0.337568	0.575427	1	1123	tags=22%, list=11%, signal=25%
GO_NUCLEAR_TRANSCRIBED_MRNA_CATABOLIC_PROCESS_NONSENSE_MEDIATED_DECAY	GO_NUCLEAR_TRANSCRIBED_MRNA_CATABOLIC_PROCESS_NONSENSE_MEDIATED_DECAY		100	-0.265601	-1.07329	0.319444	0.575312	1	3920	tags=46%, list=38%, signal=74%
GO_CELLULAR_RESPONSE_TO_LIPID	GO_CELLULAR_RESPONSE_TO_LIPID		357	-0.230225	-1.07214	0.284486	0.57782	1	2843	tags=35%, list=28%, signal=47%
GO_ANATOMICAL_STRUCTURE_MATURATION	GO_ANATOMICAL_STRUCTURE_MATURATION		82	-0.273471	-1.07207	0.331474	0.577502	1	2556	tags=37%, list=25%, signal=48%
GO_PEPTIDE_SECRETION	GO_PEPTIDE_SECRETION		321	-0.231918	-1.07184	0.28384	0.577576	1	1512	tags=21%, list=15%, signal=24%
GO_RESPONSE_TO_INTERLEUKIN_6	GO_RESPONSE_TO_INTERLEUKIN_6		27	-0.342065	-1.07172	0.358718	0.57739	1	2760	tags=56%, list=27%, signal=76%
GO_REGULATION_OF_PROTEIN_MODIFICATION_BY_SMALL_PROTEIN_CONJUGATION_OR_REMOVAL	GO_REGULATION_OF_PROTEIN_MODIFICATION_BY_SMALL_PROTEIN_CONJUGATION_OR_REMOVAL		174	-0.247427	-1.07141	0.305058	0.577676	1	2897	tags=34%, list=28%, signal=47%
GO_DETECTION_OF_ABIOTIC_STIMULUS	GO_DETECTION_OF_ABIOTIC_STIMULUS		36	-0.320301	-1.07077	0.351609	0.57885	1	1006	tags=25%, list=10%, signal=28%
GO_POSITIVE_REGULATION_OF_PROTEIN_TARGETING_TO_MEMBRANE	GO_POSITIVE_REGULATION_OF_PROTEIN_TARGETING_TO_MEMBRANE		21	-0.359785	-1.07036	0.363982	0.579421	1	1873	tags=33%, list=18%, signal=41%
GO_GLUTAMINE_FAMILY_AMINO_ACID_METABOLIC_PROCESS	GO_GLUTAMINE_FAMILY_AMINO_ACID_METABOLIC_PROCESS		37	-0.317126	-1.06963	0.353664	0.580849	1	1361	tags=22%, list=13%, signal=25%
GO_NEGATIVE_REGULATION_OF_DEVELOPMENTAL_GROWTH	GO_NEGATIVE_REGULATION_OF_DEVELOPMENTAL_GROWTH		54	-0.293615	-1.0693	0.351554	0.581221	1	1239	tags=26%, list=12%, signal=29%
GO_REGULATION_OF_SODIUM_ION_TRANSPORT	GO_REGULATION_OF_SODIUM_ION_TRANSPORT		47	-0.303266	-1.06925	0.351273	0.580848	1	849	tags=19%, list=8%, signal=21%
GO_POLYOL_BIOSYNTHETIC_PROCESS	GO_POLYOL_BIOSYNTHETIC_PROCESS		46	-0.302929	-1.06907	0.351889	0.5808	1	2137	tags=41%, list=21%, signal=52%
GO_RESPONSE_TO_METAL_ION	GO_RESPONSE_TO_METAL_ION		208	-0.241141	-1.06857	0.311596	0.58161	1	1838	tags=22%, list=18%, signal=26%
GO_MRNA_METABOLIC_PROCESS	GO_MRNA_METABOLIC_PROCESS		419	-0.227038	-1.06827	0.287325	0.58191	1	3263	tags=33%, list=32%, signal=47%
GO_PROTEIN_MONOUBIQUITINATION	GO_PROTEIN_MONOUBIQUITINATION		54	-0.293603	-1.0671	0.356513	0.584497	1	3197	tags=44%, list=31%, signal=64%
GO_INSULIN_SECRETION	GO_INSULIN_SECRETION		102	-0.264127	-1.06695	0.330451	0.584383	1	1512	tags=21%, list=15%, signal=24%
GO_CELLULAR_RESPONSE_TO_AMMONIUM_ION	GO_CELLULAR_RESPONSE_TO_AMMONIUM_ION		30	-0.33128	-1.06668	0.363375	0.58459	1	2050	tags=33%, list=20%, signal=41%
GO_CALCINEURIN_MEDIATED_SIGNALING	GO_CALCINEURIN_MEDIATED_SIGNALING		31	-0.329544	-1.06643	0.35885	0.584739	1	1450	tags=19%, list=14%, signal=22%
GO_CELLULAR_RESPONSE_TO_AMINO_ACID_STIMULUS	GO_CELLULAR_RESPONSE_TO_AMINO_ACID_STIMULUS		50	-0.297018	-1.06625	0.352496	0.584693	1	2546	tags=36%, list=25%, signal=48%
GO_POSITIVE_REGULATION_OF_HORMONE_SECRETION	GO_POSITIVE_REGULATION_OF_HORMONE_SECRETION		63	-0.28413	-1.06486	0.35163	0.587858	1	2209	tags=29%, list=21%, signal=36%
GO_ESTABLISHMENT_OF_PROTEIN_LOCALIZATION_TO_MEMBRANE	GO_ESTABLISHMENT_OF_PROTEIN_LOCALIZATION_TO_MEMBRANE		242	-0.236327	-1.06479	0.314634	0.587542	1	2917	tags=31%, list=28%, signal=42%
GO_NEGATIVE_REGULATION_OF_PEPTIDE_SECRETION	GO_NEGATIVE_REGULATION_OF_PEPTIDE_SECRETION		72	-0.277948	-1.0643	0.34541	0.588329	1	1476	tags=28%, list=14%, signal=32%
GO_POSITIVE_REGULATION_OF_APOPTOTIC_SIGNALING_PATHWAY	GO_POSITIVE_REGULATION_OF_APOPTOTIC_SIGNALING_PATHWAY		128	-0.253247	-1.06389	0.334373	0.588921	1	2362	tags=30%, list=23%, signal=38%
GO_REGULATION_OF_G_PROTEIN_COUPLED_RECEPTOR_SIGNALING_PATHWAY	GO_REGULATION_OF_G_PROTEIN_COUPLED_RECEPTOR_SIGNALING_PATHWAY		74	-0.276977	-1.06356	0.352822	0.58928	1	1486	tags=26%, list=14%, signal=30%
GO_NEGATIVE_REGULATION_OF_CYTOSKELETON_ORGANIZATION	GO_NEGATIVE_REGULATION_OF_CYTOSKELETON_ORGANIZATION		79	-0.273321	-1.06342	0.346724	0.589148	1	2323	tags=30%, list=23%, signal=39%
GO_NEGATIVE_REGULATION_OF_APOPTOTIC_SIGNALING_PATHWAY	GO_NEGATIVE_REGULATION_OF_APOPTOTIC_SIGNALING_PATHWAY		158	-0.247227	-1.06286	0.329725	0.590105	1	2335	tags=27%, list=23%, signal=35%
GO_POSITIVE_REGULATION_OF_PROTEIN_LOCALIZATION_TO_NUCLEUS	GO_POSITIVE_REGULATION_OF_PROTEIN_LOCALIZATION_TO_NUCLEUS		59	-0.286561	-1.06049	0.361231	0.595807	1	1918	tags=24%, list=19%, signal=29%
GO_INTRINSIC_APOPTOTIC_SIGNALING_PATHWAY_IN_RESPONSE_TO_ENDOPLASMIC_RETICULUM_STRESS	GO_INTRINSIC_APOPTOTIC_SIGNALING_PATHWAY_IN_RESPONSE_TO_ENDOPLASMIC_RETICULUM_STRESS		48	-0.29839	-1.05933	0.365358	0.598412	1	3114	tags=38%, list=30%, signal=53%
GO_POSITIVE_REGULATION_OF_ERYTHROCYTE_DIFFERENTIATION	GO_POSITIVE_REGULATION_OF_ERYTHROCYTE_DIFFERENTIATION		20	-0.36382	-1.05897	0.381649	0.598842	1	1403	tags=30%, list=14%, signal=35%
GO_RESPONSE_TO_MISFOLDED_PROTEIN	GO_RESPONSE_TO_MISFOLDED_PROTEIN		19	-0.366612	-1.05818	0.378828	0.60042	1	1754	tags=32%, list=17%, signal=38%
GO_TUBE_CLOSURE	GO_TUBE_CLOSURE		62	-0.284275	-1.05808	0.366502	0.600184	1	2307	tags=29%, list=22%, signal=37%
GO_CALCIUM_ION_TRANSMEMBRANE_IMPORT_INTO_CYTOSOL	GO_CALCIUM_ION_TRANSMEMBRANE_IMPORT_INTO_CYTOSOL		70	-0.276929	-1.05752	0.359368	0.601142	1	2140	tags=36%, list=21%, signal=45%
GO_POSITIVE_REGULATION_OF_BIOMINERAL_TISSUE_DEVELOPMENT	GO_POSITIVE_REGULATION_OF_BIOMINERAL_TISSUE_DEVELOPMENT		21	-0.356606	-1.05736	0.380321	0.601057	1	2018	tags=48%, list=20%, signal=59%
GO_REGULATION_OF_PEPTIDE_SECRETION	GO_REGULATION_OF_PEPTIDE_SECRETION		261	-0.233475	-1.05725	0.330059	0.60083	1	1371	tags=20%, list=13%, signal=22%
GO_REGULATION_OF_UBIQUITIN_DEPENDENT_PROTEIN_CATABOLIC_PROCESS	GO_REGULATION_OF_UBIQUITIN_DEPENDENT_PROTEIN_CATABOLIC_PROCESS		118	-0.256035	-1.05722	0.351065	0.600398	1	1981	tags=20%, list=19%, signal=25%
GO_STEROID_HORMONE_MEDIATED_SIGNALING_PATHWAY	GO_STEROID_HORMONE_MEDIATED_SIGNALING_PATHWAY		122	-0.254101	-1.05509	0.35282	0.605572	1	2823	tags=34%, list=27%, signal=46%
GO_RESPONSE_TO_INORGANIC_SUBSTANCE	GO_RESPONSE_TO_INORGANIC_SUBSTANCE		328	-0.227705	-1.05445	0.327927	0.606773	1	1840	tags=22%, list=18%, signal=26%
GO_DOSAGE_COMPENSATION	GO_DOSAGE_COMPENSATION		16	-0.382503	-1.05418	0.382802	0.60699	1	3303	tags=50%, list=32%, signal=73%
GO_MRNA_TRANSPORT	GO_MRNA_TRANSPORT		124	-0.254387	-1.05373	0.356999	0.607649	1	3346	tags=39%, list=32%, signal=57%
GO_NEGATIVE_REGULATION_OF_CELL_CYCLE_PROCESS	GO_NEGATIVE_REGULATION_OF_CELL_CYCLE_PROCESS		239	-0.233921	-1.05329	0.341563	0.608321	1	2526	tags=23%, list=25%, signal=30%
GO_VIRAL_GENE_EXPRESSION	GO_VIRAL_GENE_EXPRESSION		160	-0.244781	-1.05227	0.356172	0.610524	1	3417	tags=34%, list=33%, signal=50%
GO_PROTEIN_FOLDING	GO_PROTEIN_FOLDING		161	-0.244561	-1.05211	0.355265	0.610429	1	2425	tags=22%, list=24%, signal=28%
GO_NEURAL_TUBE_PATTERNING	GO_NEURAL_TUBE_PATTERNING		21	-0.356896	-1.05201	0.392898	0.610168	1	2307	tags=38%, list=22%, signal=49%
GO_DIVALENT_INORGANIC_CATION_HOMEOSTASIS	GO_DIVALENT_INORGANIC_CATION_HOMEOSTASIS		223	-0.235889	-1.05189	0.342512	0.609991	1	1450	tags=21%, list=14%, signal=24%
GO_CELLULAR_PROCESS_INVOLVED_IN_REPRODUCTION_IN_MULTICELLULAR_ORGANISM	GO_CELLULAR_PROCESS_INVOLVED_IN_REPRODUCTION_IN_MULTICELLULAR_ORGANISM		129	-0.251556	-1.05121	0.360594	0.611287	1	2896	tags=36%, list=28%, signal=50%
GO_POSITIVE_REGULATION_OF_CELL_CYCLE_G2_M_PHASE_TRANSITION	GO_POSITIVE_REGULATION_OF_CELL_CYCLE_G2_M_PHASE_TRANSITION		20	-0.361441	-1.05019	0.392881	0.613521	1	3425	tags=50%, list=33%, signal=75%
GO_PROTEIN_LOCALIZATION_TO_CHROMOSOME_CENTROMERIC_REGION	GO_PROTEIN_LOCALIZATION_TO_CHROMOSOME_CENTROMERIC_REGION		15	-0.388547	-1.05018	0.394058	0.613016	1	1766	tags=27%, list=17%, signal=32%
GO_NEGATIVE_REGULATION_OF_ERK1_AND_ERK2_CASCADE	GO_NEGATIVE_REGULATION_OF_ERK1_AND_ERK2_CASCADE		49	-0.294427	-1.04942	0.376687	0.614533	1	3156	tags=47%, list=31%, signal=67%
GO_REGULATION_OF_GLUCOSE_METABOLIC_PROCESS	GO_REGULATION_OF_GLUCOSE_METABOLIC_PROCESS		46	-0.297187	-1.0483	0.378006	0.617036	1	1763	tags=24%, list=17%, signal=29%
GO_REGULATION_OF_MYELINATION	GO_REGULATION_OF_MYELINATION		22	-0.350371	-1.04813	0.388168	0.616995	1	1632	tags=27%, list=16%, signal=32%
GO_RESPONSE_TO_INTERLEUKIN_1	GO_RESPONSE_TO_INTERLEUKIN_1		147	-0.246691	-1.04808	0.358217	0.616601	1	2845	tags=31%, list=28%, signal=43%
GO_POSITIVE_REGULATION_OF_PHOSPHOLIPASE_ACTIVITY	GO_POSITIVE_REGULATION_OF_PHOSPHOLIPASE_ACTIVITY		25	-0.340348	-1.04788	0.389632	0.616617	1	1521	tags=36%, list=15%, signal=42%
GO_REGULATION_OF_MYOTUBE_DIFFERENTIATION	GO_REGULATION_OF_MYOTUBE_DIFFERENTIATION		30	-0.323934	-1.04669	0.391581	0.619265	1	1711	tags=30%, list=17%, signal=36%
GO_REGULATION_OF_AXONOGENESIS	GO_REGULATION_OF_AXONOGENESIS		103	-0.258476	-1.04588	0.369505	0.620904	1	2383	tags=34%, list=23%, signal=44%
GO_CELLULAR_RESPONSE_TO_DRUG	GO_CELLULAR_RESPONSE_TO_DRUG		217	-0.235181	-1.04567	0.363215	0.620956	1	2107	tags=26%, list=20%, signal=32%
GO_NEGATIVE_REGULATION_OF_DEPHOSPHORYLATION	GO_NEGATIVE_REGULATION_OF_DEPHOSPHORYLATION		62	-0.278519	-1.04533	0.379193	0.621356	1	3382	tags=42%, list=33%, signal=62%
GO_PROTEIN_CONTAINING_COMPLEX_LOCALIZATION	GO_PROTEIN_CONTAINING_COMPLEX_LOCALIZATION		214	-0.23466	-1.04512	0.358798	0.621384	1	2662	tags=28%, list=26%, signal=37%
GO_REGULATION_OF_UBIQUITIN_PROTEIN_TRANSFERASE_ACTIVITY	GO_REGULATION_OF_UBIQUITIN_PROTEIN_TRANSFERASE_ACTIVITY		37	-0.307752	-1.04418	0.386271	0.623335	1	2703	tags=38%, list=26%, signal=51%
GO_REGULATION_OF_DNA_TEMPLATED_TRANSCRIPTION_ELONGATION	GO_REGULATION_OF_DNA_TEMPLATED_TRANSCRIPTION_ELONGATION		41	-0.302917	-1.04411	0.393821	0.623013	1	2850	tags=29%, list=28%, signal=40%
GO_REGULATION_OF_CALCIUM_MEDIATED_SIGNALING	GO_REGULATION_OF_CALCIUM_MEDIATED_SIGNALING		55	-0.284637	-1.04272	0.387921	0.626223	1	2140	tags=33%, list=21%, signal=41%
GO_REGULATION_OF_PROTEIN_TARGETING_TO_MEMBRANE	GO_REGULATION_OF_PROTEIN_TARGETING_TO_MEMBRANE		24	-0.340009	-1.04232	0.401296	0.626777	1	1873	tags=29%, list=18%, signal=36%
GO_REGULATION_OF_RECEPTOR_RECYCLING	GO_REGULATION_OF_RECEPTOR_RECYCLING		17	-0.371665	-1.04229	0.402183	0.626324	1	1813	tags=29%, list=18%, signal=36%
GO_POSITIVE_REGULATION_OF_GLIAL_CELL_DIFFERENTIATION	GO_POSITIVE_REGULATION_OF_GLIAL_CELL_DIFFERENTIATION		25	-0.339139	-1.04199	0.394625	0.626586	1	1878	tags=36%, list=18%, signal=44%
GO_REGULATION_OF_OXIDATIVE_STRESS_INDUCED_INTRINSIC_APOPTOTIC_SIGNALING_PATHWAY	GO_REGULATION_OF_OXIDATIVE_STRESS_INDUCED_INTRINSIC_APOPTOTIC_SIGNALING_PATHWAY		20	-0.359117	-1.04194	0.40473	0.626201	1	1981	tags=25%, list=19%, signal=31%
GO_RNA_SPLICING_VIA_TRANSESTERIFICATION_REACTIONS	GO_RNA_SPLICING_VIA_TRANSESTERIFICATION_REACTIONS		278	-0.228947	-1.04193	0.361666	0.625706	1	3238	tags=32%, list=31%, signal=45%
GO_REGULATION_OF_RECEPTOR_SIGNALING_PATHWAY_VIA_STAT	GO_REGULATION_OF_RECEPTOR_SIGNALING_PATHWAY_VIA_STAT		69	-0.274477	-1.04173	0.386196	0.625724	1	1220	tags=20%, list=12%, signal=23%
GO_ACTIVATION_OF_MAPKK_ACTIVITY	GO_ACTIVATION_OF_MAPKK_ACTIVITY		39	-0.306618	-1.04149	0.393279	0.625828	1	3059	tags=41%, list=30%, signal=58%
GO_CELL_ADHESION_MEDIATED_BY_INTEGRIN	GO_CELL_ADHESION_MEDIATED_BY_INTEGRIN		45	-0.294662	-1.04099	0.390052	0.626648	1	1493	tags=29%, list=14%, signal=34%
GO_RESPIRATORY_GASEOUS_EXCHANGE	GO_RESPIRATORY_GASEOUS_EXCHANGE		30	-0.322868	-1.04068	0.390461	0.626945	1	2542	tags=33%, list=25%, signal=44%
GO_MAMMARY_GLAND_DUCT_MORPHOGENESIS	GO_MAMMARY_GLAND_DUCT_MORPHOGENESIS		19	-0.360756	-1.04062	0.405696	0.626578	1	1120	tags=32%, list=11%, signal=35%
GO_DNA_REPLICATION_INITIATION	GO_DNA_REPLICATION_INITIATION		28	-0.329462	-1.04052	0.406894	0.626331	1	3677	tags=43%, list=36%, signal=66%
GO_LAMELLIPODIUM_ORGANIZATION	GO_LAMELLIPODIUM_ORGANIZATION		62	-0.278262	-1.04027	0.391851	0.626489	1	1166	tags=21%, list=11%, signal=24%
GO_SMOOTH_MUSCLE_CELL_MIGRATION	GO_SMOOTH_MUSCLE_CELL_MIGRATION		47	-0.294561	-1.03987	0.389582	0.627016	1	1104	tags=23%, list=11%, signal=26%
GO_EXTRINSIC_APOPTOTIC_SIGNALING_PATHWAY_VIA_DEATH_DOMAIN_RECEPTORS	GO_EXTRINSIC_APOPTOTIC_SIGNALING_PATHWAY_VIA_DEATH_DOMAIN_RECEPTORS		64	-0.277766	-1.03977	0.38633	0.626773	1	2335	tags=33%, list=23%, signal=42%
GO_REGULATION_OF_CALCIUM_ION_DEPENDENT_EXOCYTOSIS	GO_REGULATION_OF_CALCIUM_ION_DEPENDENT_EXOCYTOSIS		46	-0.296263	-1.0394	0.392688	0.627232	1	1274	tags=17%, list=12%, signal=20%
GO_REGULATION_OF_CARDIAC_CONDUCTION	GO_REGULATION_OF_CARDIAC_CONDUCTION		34	-0.313467	-1.0385	0.401172	0.629123	1	723	tags=24%, list=7%, signal=25%
GO_POSITIVE_REGULATION_OF_CILIUM_ASSEMBLY	GO_POSITIVE_REGULATION_OF_CILIUM_ASSEMBLY		17	-0.368842	-1.03839	0.41145	0.628905	1	1320	tags=24%, list=13%, signal=27%
GO_REGULATION_OF_GLIAL_CELL_PROLIFERATION	GO_REGULATION_OF_GLIAL_CELL_PROLIFERATION		20	-0.354418	-1.03783	0.405268	0.629884	1	1220	tags=25%, list=12%, signal=28%
GO_MITOTIC_DNA_INTEGRITY_CHECKPOINT	GO_MITOTIC_DNA_INTEGRITY_CHECKPOINT		78	-0.266687	-1.03736	0.394386	0.630587	1	3494	tags=42%, list=34%, signal=64%
GO_RESPONSE_TO_PURINE_CONTAINING_COMPOUND	GO_RESPONSE_TO_PURINE_CONTAINING_COMPOUND		80	-0.266872	-1.03714	0.386494	0.630672	1	1159	tags=18%, list=11%, signal=20%
GO_STEM_CELL_DIVISION	GO_STEM_CELL_DIVISION		24	-0.337855	-1.03627	0.400794	0.632496	1	479	tags=17%, list=5%, signal=17%
GO_RECEPTOR_RECYCLING	GO_RECEPTOR_RECYCLING		24	-0.33802	-1.03581	0.411359	0.633185	1	2702	tags=38%, list=26%, signal=51%
GO_CELLULAR_RESPONSE_TO_NITROGEN_COMPOUND	GO_CELLULAR_RESPONSE_TO_NITROGEN_COMPOUND		395	-0.220793	-1.03529	0.379639	0.634058	1	1827	tags=22%, list=18%, signal=25%
GO_POSITIVE_REGULATION_OF_TRANSFERASE_ACTIVITY	GO_POSITIVE_REGULATION_OF_TRANSFERASE_ACTIVITY		418	-0.219197	-1.03496	0.37293	0.634431	1	1935	tags=23%, list=19%, signal=27%
GO_PROTEIN_INSERTION_INTO_MITOCHONDRIAL_MEMBRANE_INVOLVED_IN_APOPTOTIC_SIGNALING_PATHWAY	GO_PROTEIN_INSERTION_INTO_MITOCHONDRIAL_MEMBRANE_INVOLVED_IN_APOPTOTIC_SIGNALING_PATHWAY		23	-0.340943	-1.03295	0.412477	0.639261	1	2490	tags=30%, list=24%, signal=40%
GO_POSITIVE_REGULATION_OF_EPITHELIAL_CELL_APOPTOTIC_PROCESS	GO_POSITIVE_REGULATION_OF_EPITHELIAL_CELL_APOPTOTIC_PROCESS		21	-0.349521	-1.0327	0.413233	0.639411	1	2297	tags=38%, list=22%, signal=49%
GO_CYTOSOLIC_CALCIUM_ION_TRANSPORT	GO_CYTOSOLIC_CALCIUM_ION_TRANSPORT		88	-0.260887	-1.03223	0.399829	0.640145	1	2140	tags=32%, list=21%, signal=40%
GO_REGULATION_OF_CELL_CYCLE_PHASE_TRANSITION	GO_REGULATION_OF_CELL_CYCLE_PHASE_TRANSITION		329	-0.222836	-1.0316	0.387328	0.64132	1	2469	tags=24%, list=24%, signal=31%
GO_REGULATION_OF_SUBSTRATE_ADHESION_DEPENDENT_CELL_SPREADING	GO_REGULATION_OF_SUBSTRATE_ADHESION_DEPENDENT_CELL_SPREADING		36	-0.307988	-1.03013	0.407102	0.644758	1	1305	tags=22%, list=13%, signal=25%
GO_POLYOL_METABOLIC_PROCESS	GO_POLYOL_METABOLIC_PROCESS		44	-0.294819	-1.0297	0.412591	0.645407	1	1865	tags=36%, list=18%, signal=44%
GO_INOSITOL_PHOSPHATE_METABOLIC_PROCESS	GO_INOSITOL_PHOSPHATE_METABOLIC_PROCESS		33	-0.313062	-1.02931	0.414835	0.645907	1	1865	tags=39%, list=18%, signal=48%
GO_REGULATION_OF_POTASSIUM_ION_TRANSPORT	GO_REGULATION_OF_POTASSIUM_ION_TRANSPORT		33	-0.312789	-1.02737	0.408491	0.650643	1	1616	tags=24%, list=16%, signal=29%
GO_PYRIMIDINE_CONTAINING_COMPOUND_CATABOLIC_PROCESS	GO_PYRIMIDINE_CONTAINING_COMPOUND_CATABOLIC_PROCESS		19	-0.356066	-1.02715	0.425851	0.650711	1	2841	tags=47%, list=28%, signal=65%
GO_REGULATION_OF_PHOSPHATASE_ACTIVITY	GO_REGULATION_OF_PHOSPHATASE_ACTIVITY		108	-0.251981	-1.02708	0.410993	0.650369	1	3564	tags=44%, list=35%, signal=67%
GO_POSITIVE_REGULATION_OF_LIPASE_ACTIVITY	GO_POSITIVE_REGULATION_OF_LIPASE_ACTIVITY		32	-0.314007	-1.02635	0.420338	0.651802	1	1668	tags=34%, list=16%, signal=41%
GO_PEPTIDYL_TYROSINE_DEPHOSPHORYLATION	GO_PEPTIDYL_TYROSINE_DEPHOSPHORYLATION		69	-0.269731	-1.02496	0.412643	0.655038	1	1278	tags=17%, list=12%, signal=20%
GO_INOSITOL_PHOSPHATE_MEDIATED_SIGNALING	GO_INOSITOL_PHOSPHATE_MEDIATED_SIGNALING		36	-0.306286	-1.02488	0.424727	0.654721	1	1450	tags=19%, list=14%, signal=23%
GO_RESPONSE_TO_INTERFERON_ALPHA	GO_RESPONSE_TO_INTERFERON_ALPHA		16	-0.371571	-1.02464	0.43432	0.65483	1	1102	tags=25%, list=11%, signal=28%
GO_RESPONSE_TO_CHEMOKINE	GO_RESPONSE_TO_CHEMOKINE		40	-0.300059	-1.02375	0.418204	0.656724	1	2369	tags=38%, list=23%, signal=49%
GO_CALCIUM_ION_REGULATED_EXOCYTOSIS	GO_CALCIUM_ION_REGULATED_EXOCYTOSIS		70	-0.268438	-1.02322	0.41161	0.657635	1	1274	tags=16%, list=12%, signal=18%
GO_NEGATIVE_REGULATION_OF_RESPONSE_TO_DNA_DAMAGE_STIMULUS	GO_NEGATIVE_REGULATION_OF_RESPONSE_TO_DNA_DAMAGE_STIMULUS		49	-0.286707	-1.02256	0.419911	0.658883	1	2897	tags=37%, list=28%, signal=51%
GO_RESPONSE_TO_STEROID_HORMONE	GO_RESPONSE_TO_STEROID_HORMONE		223	-0.228984	-1.02212	0.409519	0.659533	1	2897	tags=34%, list=28%, signal=46%
GO_RESPONSE_TO_CARBOHYDRATE	GO_RESPONSE_TO_CARBOHYDRATE		133	-0.243461	-1.02134	0.417362	0.661099	1	2327	tags=29%, list=23%, signal=36%
GO_NEURON_RECOGNITION	GO_NEURON_RECOGNITION		16	-0.368133	-1.02131	0.423426	0.660645	1	1524	tags=38%, list=15%, signal=44%
GO_NEGATIVE_REGULATION_OF_ORGAN_GROWTH	GO_NEGATIVE_REGULATION_OF_ORGAN_GROWTH		20	-0.350472	-1.02126	0.425917	0.660267	1	2365	tags=50%, list=23%, signal=65%
GO_POSITIVE_REGULATION_OF_SMALL_GTPASE_MEDIATED_SIGNAL_TRANSDUCTION	GO_POSITIVE_REGULATION_OF_SMALL_GTPASE_MEDIATED_SIGNAL_TRANSDUCTION		40	-0.298355	-1.02117	0.42685	0.659986	1	1521	tags=25%, list=15%, signal=29%
GO_REGULATION_OF_CYTOKINESIS	GO_REGULATION_OF_CYTOKINESIS		56	-0.280159	-1.01941	0.427383	0.664202	1	3344	tags=36%, list=32%, signal=53%
GO_HIPPOCAMPUS_DEVELOPMENT	GO_HIPPOCAMPUS_DEVELOPMENT		42	-0.294204	-1.01937	0.426199	0.663774	1	3063	tags=36%, list=30%, signal=51%
GO_POSITIVE_REGULATION_OF_KINASE_ACTIVITY	GO_POSITIVE_REGULATION_OF_KINASE_ACTIVITY		360	-0.218334	-1.01925	0.411621	0.663579	1	1962	tags=23%, list=19%, signal=27%
GO_ERBB_SIGNALING_PATHWAY	GO_ERBB_SIGNALING_PATHWAY		93	-0.255287	-1.01889	0.419169	0.664031	1	2222	tags=28%, list=22%, signal=35%
GO_POSITIVE_REGULATION_OF_DENDRITE_DEVELOPMENT	GO_POSITIVE_REGULATION_OF_DENDRITE_DEVELOPMENT		39	-0.29932	-1.01874	0.431265	0.663916	1	578	tags=13%, list=6%, signal=14%
GO_SMOOTHENED_SIGNALING_PATHWAY	GO_SMOOTHENED_SIGNALING_PATHWAY		65	-0.269788	-1.01798	0.430821	0.665388	1	2470	tags=32%, list=24%, signal=42%
GO_RECEPTOR_METABOLIC_PROCESS	GO_RECEPTOR_METABOLIC_PROCESS		124	-0.24487	-1.01777	0.426093	0.665414	1	2093	tags=26%, list=20%, signal=32%
GO_CALCIUM_ION_TRANSMEMBRANE_TRANSPORT	GO_CALCIUM_ION_TRANSMEMBRANE_TRANSPORT		147	-0.239239	-1.01754	0.422781	0.66553	1	2140	tags=30%, list=21%, signal=37%
GO_CELL_CYCLE_G1_S_PHASE_TRANSITION	GO_CELL_CYCLE_G1_S_PHASE_TRANSITION		182	-0.233794	-1.017	0.425202	0.666435	1	2535	tags=27%, list=25%, signal=35%
GO_MUSCLE_CELL_APOPTOTIC_PROCESS	GO_MUSCLE_CELL_APOPTOTIC_PROCESS		41	-0.295511	-1.01672	0.43237	0.666666	1	2340	tags=34%, list=23%, signal=44%
GO_POSITIVE_REGULATION_OF_FILOPODIUM_ASSEMBLY	GO_POSITIVE_REGULATION_OF_FILOPODIUM_ASSEMBLY		21	-0.343398	-1.01639	0.438126	0.666993	1	1181	tags=29%, list=11%, signal=32%
GO_RECEPTOR_SIGNALING_PATHWAY_VIA_STAT	GO_RECEPTOR_SIGNALING_PATHWAY_VIA_STAT		85	-0.258108	-1.01617	0.423412	0.667072	1	1220	tags=19%, list=12%, signal=21%
GO_PROTEIN_DEPHOSPHORYLATION	GO_PROTEIN_DEPHOSPHORYLATION		222	-0.22719	-1.01594	0.42834	0.66714	1	2770	tags=29%, list=27%, signal=39%
GO_REGULATION_OF_DNA_TEMPLATED_TRANSCRIPTION_IN_RESPONSE_TO_STRESS	GO_REGULATION_OF_DNA_TEMPLATED_TRANSCRIPTION_IN_RESPONSE_TO_STRESS		101	-0.25161	-1.01505	0.434935	0.669045	1	3270	tags=38%, list=32%, signal=55%
GO_NEGATIVE_REGULATION_OF_LYMPHOCYTE_DIFFERENTIATION	GO_NEGATIVE_REGULATION_OF_LYMPHOCYTE_DIFFERENTIATION		25	-0.329938	-1.01473	0.441458	0.669363	1	1778	tags=32%, list=17%, signal=39%
GO_SODIUM_ION_TRANSMEMBRANE_TRANSPORT	GO_SODIUM_ION_TRANSMEMBRANE_TRANSPORT		55	-0.278776	-1.01457	0.437218	0.669285	1	849	tags=18%, list=8%, signal=20%
GO_ANDROGEN_RECEPTOR_SIGNALING_PATHWAY	GO_ANDROGEN_RECEPTOR_SIGNALING_PATHWAY		44	-0.290154	-1.01256	0.436787	0.674177	1	2430	tags=30%, list=24%, signal=38%
GO_REGULATION_OF_CELL_DIVISION	GO_REGULATION_OF_CELL_DIVISION		88	-0.255694	-1.01242	0.437429	0.674018	1	2846	tags=32%, list=28%, signal=44%
GO_METAL_ION_HOMEOSTASIS	GO_METAL_ION_HOMEOSTASIS		308	-0.21991	-1.01199	0.43802	0.674638	1	2420	tags=31%, list=23%, signal=39%
GO_REGULATION_OF_MACROPHAGE_DIFFERENTIATION	GO_REGULATION_OF_MACROPHAGE_DIFFERENTIATION		16	-0.363252	-1.01168	0.446118	0.674935	1	1403	tags=31%, list=14%, signal=36%
GO_NEGATIVE_REGULATION_OF_BLOOD_CIRCULATION	GO_NEGATIVE_REGULATION_OF_BLOOD_CIRCULATION		16	-0.367014	-1.01106	0.451185	0.676063	1	2140	tags=44%, list=21%, signal=55%
GO_SEQUESTERING_OF_CALCIUM_ION	GO_SEQUESTERING_OF_CALCIUM_ION		69	-0.266436	-1.01102	0.440317	0.675623	1	1292	tags=23%, list=13%, signal=26%
GO_NEGATIVE_REGULATION_OF_ORGANELLE_ORGANIZATION	GO_NEGATIVE_REGULATION_OF_ORGANELLE_ORGANIZATION		233	-0.225142	-1.01054	0.43985	0.67641	1	2350	tags=23%, list=23%, signal=29%
GO_REGULATION_OF_INTRINSIC_APOPTOTIC_SIGNALING_PATHWAY_IN_RESPONSE_TO_DNA_DAMAGE	GO_REGULATION_OF_INTRINSIC_APOPTOTIC_SIGNALING_PATHWAY_IN_RESPONSE_TO_DNA_DAMAGE		26	-0.323987	-1.01038	0.444766	0.676315	1	1704	tags=23%, list=17%, signal=28%
GO_NEGATIVE_REGULATION_OF_CARBOHYDRATE_METABOLIC_PROCESS	GO_NEGATIVE_REGULATION_OF_CARBOHYDRATE_METABOLIC_PROCESS		25	-0.328385	-1.01038	0.441191	0.675782	1	3564	tags=44%, list=35%, signal=67%
GO_POSITIVE_REGULATION_OF_CATABOLIC_PROCESS	GO_POSITIVE_REGULATION_OF_CATABOLIC_PROCESS		314	-0.219119	-1.01025	0.440072	0.675583	1	2415	tags=25%, list=23%, signal=32%
GO_NEGATIVE_REGULATION_OF_EXTRINSIC_APOPTOTIC_SIGNALING_PATHWAY	GO_NEGATIVE_REGULATION_OF_EXTRINSIC_APOPTOTIC_SIGNALING_PATHWAY		69	-0.266	-1.00989	0.442336	0.676025	1	2335	tags=33%, list=23%, signal=43%
GO_CERAMIDE_BIOSYNTHETIC_PROCESS	GO_CERAMIDE_BIOSYNTHETIC_PROCESS		38	-0.298148	-1.00924	0.444131	0.677247	1	2094	tags=34%, list=20%, signal=43%
GO_CELLULAR_RESPONSE_TO_STEROID_HORMONE_STIMULUS	GO_CELLULAR_RESPONSE_TO_STEROID_HORMONE_STIMULUS		161	-0.23388	-1.0088	0.438869	0.677885	1	2823	tags=33%, list=27%, signal=45%
GO_ATP_DEPENDENT_CHROMATIN_REMODELING	GO_ATP_DEPENDENT_CHROMATIN_REMODELING		41	-0.292723	-1.00824	0.441579	0.67887	1	4017	tags=44%, list=39%, signal=72%
GO_REGULATION_OF_SMOOTH_MUSCLE_CONTRACTION	GO_REGULATION_OF_SMOOTH_MUSCLE_CONTRACTION		22	-0.337279	-1.00814	0.440164	0.678587	1	1377	tags=32%, list=13%, signal=37%
GO_CELLULAR_RESPONSE_TO_ORGANIC_CYCLIC_COMPOUND	GO_CELLULAR_RESPONSE_TO_ORGANIC_CYCLIC_COMPOUND		336	-0.217052	-1.00774	0.447687	0.679134	1	2490	tags=28%, list=24%, signal=36%
GO_REGULATION_OF_ENDOCYTOSIS	GO_REGULATION_OF_ENDOCYTOSIS		130	-0.240958	-1.00756	0.442269	0.679102	1	1749	tags=25%, list=17%, signal=29%
GO_MYELOID_CELL_HOMEOSTASIS	GO_MYELOID_CELL_HOMEOSTASIS		104	-0.247531	-1.00711	0.440591	0.679775	1	1587	tags=21%, list=15%, signal=25%
GO_INTRACELLULAR_STEROID_HORMONE_RECEPTOR_SIGNALING_PATHWAY	GO_INTRACELLULAR_STEROID_HORMONE_RECEPTOR_SIGNALING_PATHWAY		93	-0.252687	-1.00658	0.445152	0.68066	1	2897	tags=33%, list=28%, signal=46%
GO_RESPONSE_TO_ORGANOPHOSPHORUS	GO_RESPONSE_TO_ORGANOPHOSPHORUS		72	-0.264128	-1.00632	0.44667	0.680834	1	1159	tags=18%, list=11%, signal=20%
GO_NEGATIVE_REGULATION_OF_INFLAMMATORY_RESPONSE	GO_NEGATIVE_REGULATION_OF_INFLAMMATORY_RESPONSE		77	-0.259676	-1.00624	0.44733	0.68051	1	2292	tags=32%, list=22%, signal=41%
GO_POSITIVE_REGULATION_OF_PROTEIN_SERINE_THREONINE_KINASE_ACTIVITY	GO_POSITIVE_REGULATION_OF_PROTEIN_SERINE_THREONINE_KINASE_ACTIVITY		218	-0.225642	-1.00604	0.451276	0.680538	1	1824	tags=22%, list=18%, signal=26%
GO_REGULATION_OF_CARDIAC_MUSCLE_CELL_DIFFERENTIATION	GO_REGULATION_OF_CARDIAC_MUSCLE_CELL_DIFFERENTIATION		22	-0.335451	-1.00569	0.455715	0.680945	1	1420	tags=27%, list=14%, signal=32%
GO_CHROMOSOME_LOCALIZATION	GO_CHROMOSOME_LOCALIZATION		48	-0.282692	-1.0056	0.4509	0.680635	1	2570	tags=25%, list=25%, signal=33%
GO_POSITIVE_REGULATION_OF_MAP_KINASE_ACTIVITY	GO_POSITIVE_REGULATION_OF_MAP_KINASE_ACTIVITY		166	-0.23207	-1.00554	0.450814	0.680276	1	1521	tags=20%, list=15%, signal=24%
GO_CYTOKINETIC_PROCESS	GO_CYTOKINETIC_PROCESS		28	-0.316924	-1.00326	0.457087	0.685821	1	2093	tags=25%, list=20%, signal=31%
GO_REGULATION_OF_CELLULAR_COMPONENT_SIZE	GO_REGULATION_OF_CELLULAR_COMPONENT_SIZE		229	-0.224129	-1.00323	0.456516	0.68538	1	1181	tags=17%, list=11%, signal=19%
GO_CELLULAR_RESPONSE_TO_DEXAMETHASONE_STIMULUS	GO_CELLULAR_RESPONSE_TO_DEXAMETHASONE_STIMULUS		17	-0.358288	-1.00313	0.457276	0.685087	1	1500	tags=29%, list=15%, signal=34%
GO_RESPONSE_TO_PEPTIDE	GO_RESPONSE_TO_PEPTIDE		321	-0.217298	-1.00302	0.46277	0.684851	1	1827	tags=21%, list=18%, signal=25%
GO_NEGATIVE_REGULATION_OF_DEFENSE_RESPONSE	GO_NEGATIVE_REGULATION_OF_DEFENSE_RESPONSE		116	-0.242835	-1.00208	0.458848	0.686852	1	2412	tags=32%, list=23%, signal=41%
GO_REGULATION_OF_NEUROTRANSMITTER_TRANSPORT	GO_REGULATION_OF_NEUROTRANSMITTER_TRANSPORT		61	-0.269578	-1.00091	0.455099	0.689465	1	1274	tags=20%, list=12%, signal=22%
GO_SUBSTRATE_DEPENDENT_CELL_MIGRATION	GO_SUBSTRATE_DEPENDENT_CELL_MIGRATION		18	-0.353225	-1.00054	0.459039	0.689929	1	1501	tags=39%, list=15%, signal=45%
GO_RESPONSE_TO_NUTRIENT	GO_RESPONSE_TO_NUTRIENT		126	-0.239788	-0.999394	0.459907	0.692459	1	2896	tags=38%, list=28%, signal=52%
GO_TRANSCRIPTION_ELONGATION_FROM_RNA_POLYMERASE_II_PROMOTER	GO_TRANSCRIPTION_ELONGATION_FROM_RNA_POLYMERASE_II_PROMOTER		71	-0.262595	-0.998962	0.458765	0.69308	1	3528	tags=41%, list=34%, signal=62%
GO_POSITIVE_REGULATION_OF_LIPID_METABOLIC_PROCESS	GO_POSITIVE_REGULATION_OF_LIPID_METABOLIC_PROCESS		81	-0.254993	-0.998556	0.465036	0.693636	1	1200	tags=19%, list=12%, signal=21%
GO_REGULATION_OF_ESTABLISHMENT_OF_PROTEIN_LOCALIZATION	GO_REGULATION_OF_ESTABLISHMENT_OF_PROTEIN_LOCALIZATION		463	-0.210178	-0.997416	0.483645	0.696189	1	1521	tags=18%, list=15%, signal=20%
GO_RESPONSE_TO_AMINO_ACID	GO_RESPONSE_TO_AMINO_ACID		75	-0.257988	-0.996354	0.468323	0.698523	1	2546	tags=32%, list=25%, signal=42%
GO_NEUROMUSCULAR_PROCESS	GO_NEUROMUSCULAR_PROCESS		47	-0.281716	-0.995387	0.467542	0.700609	1	1687	tags=30%, list=16%, signal=35%
GO_SIGNAL_TRANSDUCTION_IN_RESPONSE_TO_DNA_DAMAGE	GO_SIGNAL_TRANSDUCTION_IN_RESPONSE_TO_DNA_DAMAGE		100	-0.247037	-0.994044	0.473494	0.703702	1	2252	tags=26%, list=22%, signal=33%
GO_RESPONSE_TO_ARSENIC_CONTAINING_SUBSTANCE	GO_RESPONSE_TO_ARSENIC_CONTAINING_SUBSTANCE		25	-0.321241	-0.993252	0.470109	0.705294	1	3128	tags=48%, list=30%, signal=69%
GO_HEMATOPOIETIC_PROGENITOR_CELL_DIFFERENTIATION	GO_HEMATOPOIETIC_PROGENITOR_CELL_DIFFERENTIATION		120	-0.240668	-0.993039	0.474526	0.705319	1	2460	tags=30%, list=24%, signal=39%
GO_NON_RECOMBINATIONAL_REPAIR	GO_NON_RECOMBINATIONAL_REPAIR		61	-0.268218	-0.992784	0.472149	0.705471	1	2974	tags=38%, list=29%, signal=53%
GO_REGULATION_OF_DNA_BINDING	GO_REGULATION_OF_DNA_BINDING		71	-0.260733	-0.992472	0.469397	0.705768	1	2979	tags=37%, list=29%, signal=51%
GO_MEMBRANE_LIPID_BIOSYNTHETIC_PROCESS	GO_MEMBRANE_LIPID_BIOSYNTHETIC_PROCESS		89	-0.250994	-0.992279	0.470215	0.705761	1	2094	tags=27%, list=20%, signal=34%
GO_GERM_CELL_DEVELOPMENT	GO_GERM_CELL_DEVELOPMENT		91	-0.24929	-0.99081	0.479164	0.709187	1	2719	tags=35%, list=26%, signal=47%
GO_RESPONSE_TO_AMINE	GO_RESPONSE_TO_AMINE		20	-0.339171	-0.990455	0.470789	0.709595	1	2248	tags=40%, list=22%, signal=51%
GO_RNA_SPLICING	GO_RNA_SPLICING		341	-0.2132	-0.989952	0.494301	0.71042	1	3238	tags=32%, list=31%, signal=45%
GO_NEGATIVE_REGULATION_OF_ALPHA_BETA_T_CELL_DIFFERENTIATION	GO_NEGATIVE_REGULATION_OF_ALPHA_BETA_T_CELL_DIFFERENTIATION		17	-0.351512	-0.989743	0.469687	0.710439	1	1778	tags=35%, list=17%, signal=43%
GO_SODIUM_ION_TRANSPORT	GO_SODIUM_ION_TRANSPORT		83	-0.252677	-0.989699	0.472584	0.710014	1	1014	tags=17%, list=10%, signal=19%
GO_ESTABLISHMENT_OF_RNA_LOCALIZATION	GO_ESTABLISHMENT_OF_RNA_LOCALIZATION		165	-0.229211	-0.987186	0.492433	0.716218	1	2662	tags=28%, list=26%, signal=38%
GO_RESPONSE_TO_VITAMIN_D	GO_RESPONSE_TO_VITAMIN_D		15	-0.364823	-0.987075	0.481488	0.715962	1	2891	tags=60%, list=28%, signal=83%
GO_SPERM_MOTILITY	GO_SPERM_MOTILITY		17	-0.352659	-0.986792	0.483699	0.716183	1	2278	tags=41%, list=22%, signal=53%
GO_SPERMATID_DIFFERENTIATION	GO_SPERMATID_DIFFERENTIATION		53	-0.273572	-0.986378	0.477963	0.716731	1	2434	tags=30%, list=24%, signal=39%
GO_GENE_SILENCING_BY_RNA	GO_GENE_SILENCING_BY_RNA		113	-0.239814	-0.985817	0.484254	0.717686	1	2549	tags=29%, list=25%, signal=38%
GO_CHROMATIN_ORGANIZATION	GO_CHROMATIN_ORGANIZATION		497	-0.206246	-0.985323	0.520513	0.718473	1	3428	tags=36%, list=33%, signal=51%
GO_REGULATION_OF_PROTEIN_DEPOLYMERIZATION	GO_REGULATION_OF_PROTEIN_DEPOLYMERIZATION		45	-0.278304	-0.984221	0.485501	0.720871	1	1526	tags=24%, list=15%, signal=29%
GO_CELLULAR_RESPONSE_TO_ALCOHOL	GO_CELLULAR_RESPONSE_TO_ALCOHOL		54	-0.271602	-0.984176	0.487455	0.720445	1	1689	tags=26%, list=16%, signal=31%
GO_SKELETAL_MUSCLE_CONTRACTION	GO_SKELETAL_MUSCLE_CONTRACTION		15	-0.36205	-0.983229	0.484849	0.722424	1	555	tags=20%, list=5%, signal=21%
GO_NEGATIVE_REGULATION_OF_VIRAL_PROCESS	GO_NEGATIVE_REGULATION_OF_VIRAL_PROCESS		57	-0.266783	-0.982943	0.485305	0.72264	1	3124	tags=39%, list=30%, signal=55%
GO_AXON_REGENERATION	GO_AXON_REGENERATION		26	-0.316942	-0.982542	0.483599	0.723175	1	794	tags=15%, list=8%, signal=17%
GO_REGULATION_OF_SIGNAL_TRANSDUCTION_BY_P53_CLASS_MEDIATOR	GO_REGULATION_OF_SIGNAL_TRANSDUCTION_BY_P53_CLASS_MEDIATOR		137	-0.233634	-0.982438	0.499867	0.722901	1	3343	tags=33%, list=32%, signal=48%
GO_POSITIVE_REGULATION_OF_VIRAL_LIFE_CYCLE	GO_POSITIVE_REGULATION_OF_VIRAL_LIFE_CYCLE		50	-0.275121	-0.981815	0.480574	0.724025	1	3086	tags=30%, list=30%, signal=43%
GO_MICROTUBULE_DEPOLYMERIZATION	GO_MICROTUBULE_DEPOLYMERIZATION		22	-0.328028	-0.981526	0.489645	0.724259	1	2997	tags=45%, list=29%, signal=64%
GO_INNER_EAR_RECEPTOR_CELL_DEVELOPMENT	GO_INNER_EAR_RECEPTOR_CELL_DEVELOPMENT		21	-0.331816	-0.981257	0.488275	0.724436	1	1797	tags=24%, list=17%, signal=29%
GO_APOPTOTIC_SIGNALING_PATHWAY	GO_APOPTOTIC_SIGNALING_PATHWAY		420	-0.208671	-0.980959	0.531185	0.724689	1	2379	tags=26%, list=23%, signal=32%
GO_PEPTIDYL_LYSINE_TRIMETHYLATION	GO_PEPTIDYL_LYSINE_TRIMETHYLATION		30	-0.306252	-0.980937	0.491745	0.7242	1	3293	tags=33%, list=32%, signal=49%
GO_RESPONSE_TO_HYPEROXIA	GO_RESPONSE_TO_HYPEROXIA		15	-0.362181	-0.98081	0.488513	0.723985	1	2033	tags=33%, list=20%, signal=41%
GO_ENDOPLASMIC_RETICULUM_UNFOLDED_PROTEIN_RESPONSE	GO_ENDOPLASMIC_RETICULUM_UNFOLDED_PROTEIN_RESPONSE		95	-0.24531	-0.979893	0.495964	0.725894	1	3110	tags=33%, list=30%, signal=46%
GO_CELLULAR_RESPONSE_TO_CAMP	GO_CELLULAR_RESPONSE_TO_CAMP		26	-0.315022	-0.979876	0.489212	0.725387	1	565	tags=19%, list=5%, signal=20%
GO_RESPONSE_TO_STARVATION	GO_RESPONSE_TO_STARVATION		133	-0.233137	-0.97931	0.502512	0.726353	1	2407	tags=28%, list=23%, signal=36%
GO_NEGATIVE_REGULATION_OF_ERBB_SIGNALING_PATHWAY	GO_NEGATIVE_REGULATION_OF_ERBB_SIGNALING_PATHWAY		35	-0.293798	-0.979203	0.489171	0.726098	1	1278	tags=17%, list=12%, signal=20%
GO_REGULATION_OF_NEURON_PROJECTION_REGENERATION	GO_REGULATION_OF_NEURON_PROJECTION_REGENERATION		17	-0.350098	-0.979178	0.487477	0.725622	1	411	tags=18%, list=4%, signal=18%
GO_PHOSPHATIDYLINOSITOL_PHOSPHORYLATION	GO_PHOSPHATIDYLINOSITOL_PHOSPHORYLATION		41	-0.284926	-0.978989	0.488325	0.725595	1	2197	tags=34%, list=21%, signal=43%
GO_REGULATION_OF_SMOOTHENED_SIGNALING_PATHWAY	GO_REGULATION_OF_SMOOTHENED_SIGNALING_PATHWAY		39	-0.288339	-0.978498	0.488767	0.726363	1	2832	tags=41%, list=27%, signal=56%
GO_POSITIVE_REGULATION_OF_ORGANELLE_ORGANIZATION	GO_POSITIVE_REGULATION_OF_ORGANELLE_ORGANIZATION		440	-0.206073	-0.977841	0.538567	0.727564	1	2277	tags=23%, list=22%, signal=28%
GO_NEUROMUSCULAR_PROCESS_CONTROLLING_BALANCE	GO_NEUROMUSCULAR_PROCESS_CONTROLLING_BALANCE		26	-0.314188	-0.977728	0.488368	0.727321	1	1344	tags=31%, list=13%, signal=35%
GO_VIRION_ASSEMBLY	GO_VIRION_ASSEMBLY		31	-0.302189	-0.977377	0.490711	0.727704	1	3226	tags=42%, list=31%, signal=61%
GO_VITAMIN_METABOLIC_PROCESS	GO_VITAMIN_METABOLIC_PROCESS		76	-0.25396	-0.977235	0.504658	0.727538	1	1808	tags=25%, list=18%, signal=30%
GO_POSITIVE_REGULATION_OF_MRNA_SPLICING_VIA_SPLICEOSOME	GO_POSITIVE_REGULATION_OF_MRNA_SPLICING_VIA_SPLICEOSOME		16	-0.353752	-0.977123	0.488273	0.727292	1	3635	tags=50%, list=35%, signal=77%
GO_NEGATIVE_REGULATION_OF_MITOTIC_CELL_CYCLE	GO_NEGATIVE_REGULATION_OF_MITOTIC_CELL_CYCLE		225	-0.218685	-0.976697	0.522629	0.727877	1	2538	tags=24%, list=25%, signal=32%
GO_POSITIVE_REGULATION_OF_BONE_MINERALIZATION	GO_POSITIVE_REGULATION_OF_BONE_MINERALIZATION		19	-0.339579	-0.976446	0.49966	0.728006	1	2018	tags=47%, list=20%, signal=59%
GO_RNA_LOCALIZATION	GO_RNA_LOCALIZATION		192	-0.222038	-0.97597	0.52133	0.728727	1	2662	tags=27%, list=26%, signal=36%
GO_REGULATION_OF_NEURON_MIGRATION	GO_REGULATION_OF_NEURON_MIGRATION		19	-0.338834	-0.975204	0.492452	0.730222	1	1537	tags=32%, list=15%, signal=37%
GO_METAL_ION_TRANSPORT	GO_METAL_ION_TRANSPORT		385	-0.207756	-0.973754	0.552696	0.733538	1	1292	tags=17%, list=13%, signal=18%
GO_NEGATIVE_REGULATION_OF_CELL_CELL_ADHESION	GO_NEGATIVE_REGULATION_OF_CELL_CELL_ADHESION		104	-0.240243	-0.973703	0.513818	0.733128	1	1450	tags=21%, list=14%, signal=24%
GO_PROTEIN_DEMETHYLATION	GO_PROTEIN_DEMETHYLATION		25	-0.31679	-0.972288	0.503611	0.736359	1	3365	tags=48%, list=33%, signal=71%
GO_SIGNAL_RELEASE_FROM_SYNAPSE	GO_SIGNAL_RELEASE_FROM_SYNAPSE		73	-0.253404	-0.971889	0.507578	0.736881	1	1274	tags=18%, list=12%, signal=20%
GO_REGULATION_OF_MEMBRANE_PROTEIN_ECTODOMAIN_PROTEOLYSIS	GO_REGULATION_OF_MEMBRANE_PROTEIN_ECTODOMAIN_PROTEOLYSIS		17	-0.345141	-0.971574	0.503938	0.737183	1	1136	tags=29%, list=11%, signal=33%
GO_REGULATION_OF_TRANSCRIPTION_REGULATORY_REGION_DNA_BINDING	GO_REGULATION_OF_TRANSCRIPTION_REGULATORY_REGION_DNA_BINDING		26	-0.311311	-0.971244	0.493117	0.737525	1	2590	tags=35%, list=25%, signal=46%
GO_O_GLYCAN_PROCESSING	GO_O_GLYCAN_PROCESSING		22	-0.324149	-0.971111	0.496295	0.737329	1	2990	tags=41%, list=29%, signal=58%
GO_CELLULAR_RESPONSE_TO_PEPTIDE_HORMONE_STIMULUS	GO_CELLULAR_RESPONSE_TO_PEPTIDE_HORMONE_STIMULUS		206	-0.219511	-0.971075	0.537429	0.736874	1	2297	tags=25%, list=22%, signal=31%
GO_NEGATIVE_REGULATION_OF_CELLULAR_PROTEIN_LOCALIZATION	GO_NEGATIVE_REGULATION_OF_CELLULAR_PROTEIN_LOCALIZATION		77	-0.249911	-0.970959	0.515575	0.736638	1	2335	tags=27%, list=23%, signal=35%
GO_DNA_BIOSYNTHETIC_PROCESS	GO_DNA_BIOSYNTHETIC_PROCESS		145	-0.228435	-0.970391	0.524174	0.737589	1	2626	tags=25%, list=25%, signal=33%
GO_PHOTORECEPTOR_CELL_DEVELOPMENT	GO_PHOTORECEPTOR_CELL_DEVELOPMENT		17	-0.347397	-0.969905	0.501335	0.738339	1	2731	tags=41%, list=26%, signal=56%
GO_EPIDERMAL_GROWTH_FACTOR_RECEPTOR_SIGNALING_PATHWAY	GO_EPIDERMAL_GROWTH_FACTOR_RECEPTOR_SIGNALING_PATHWAY		79	-0.249482	-0.969255	0.513979	0.739511	1	2199	tags=27%, list=21%, signal=34%
GO_PROTEIN_O_LINKED_GLYCOSYLATION	GO_PROTEIN_O_LINKED_GLYCOSYLATION		56	-0.264722	-0.969223	0.515224	0.739047	1	2686	tags=34%, list=26%, signal=46%
GO_CELLULAR_RESPONSE_TO_INORGANIC_SUBSTANCE	GO_CELLULAR_RESPONSE_TO_INORGANIC_SUBSTANCE		117	-0.234836	-0.968925	0.529663	0.739289	1	1981	tags=24%, list=19%, signal=29%
GO_REGULATION_OF_DEFENSE_RESPONSE_TO_VIRUS	GO_REGULATION_OF_DEFENSE_RESPONSE_TO_VIRUS		51	-0.269129	-0.968519	0.521044	0.73983	1	2945	tags=45%, list=29%, signal=63%
GO_CRANIAL_SKELETAL_SYSTEM_DEVELOPMENT	GO_CRANIAL_SKELETAL_SYSTEM_DEVELOPMENT		34	-0.293199	-0.968437	0.509145	0.739499	1	2418	tags=38%, list=23%, signal=50%
GO_REGULATION_OF_UBIQUITIN_PROTEIN_LIGASE_ACTIVITY	GO_REGULATION_OF_UBIQUITIN_PROTEIN_LIGASE_ACTIVITY		15	-0.356822	-0.968311	0.504455	0.739284	1	2189	tags=27%, list=21%, signal=34%
GO_DNA_TEMPLATED_TRANSCRIPTION_INITIATION	GO_DNA_TEMPLATED_TRANSCRIPTION_INITIATION		171	-0.223197	-0.967986	0.534619	0.739613	1	3053	tags=30%, list=30%, signal=42%
GO_DNA_DAMAGE_RESPONSE_SIGNAL_TRANSDUCTION_BY_P53_CLASS_MEDIATOR	GO_DNA_DAMAGE_RESPONSE_SIGNAL_TRANSDUCTION_BY_P53_CLASS_MEDIATOR		83	-0.246571	-0.967916	0.513622	0.739256	1	2252	tags=25%, list=22%, signal=32%
GO_SULFUR_COMPOUND_BIOSYNTHETIC_PROCESS	GO_SULFUR_COMPOUND_BIOSYNTHETIC_PROCESS		112	-0.236015	-0.96752	0.52942	0.739764	1	2015	tags=26%, list=20%, signal=32%
GO_ACIDIC_AMINO_ACID_TRANSPORT	GO_ACIDIC_AMINO_ACID_TRANSPORT		27	-0.30873	-0.966829	0.510574	0.741044	1	1274	tags=22%, list=12%, signal=25%
GO_CELLULAR_RESPONSE_TO_LIGHT_STIMULUS	GO_CELLULAR_RESPONSE_TO_LIGHT_STIMULUS		76	-0.249765	-0.966712	0.522358	0.740809	1	2526	tags=26%, list=25%, signal=35%
GO_CERAMIDE_METABOLIC_PROCESS	GO_CERAMIDE_METABOLIC_PROCESS		17	-0.34284	-0.966298	0.508893	0.741363	1	844	tags=24%, list=8%, signal=26%
GO_EXTRINSIC_APOPTOTIC_SIGNALING_PATHWAY	GO_EXTRINSIC_APOPTOTIC_SIGNALING_PATHWAY		160	-0.223797	-0.966059	0.541415	0.741445	1	2362	tags=29%, list=23%, signal=38%
GO_NEGATIVE_REGULATION_OF_CELLULAR_RESPONSE_TO_INSULIN_STIMULUS	GO_NEGATIVE_REGULATION_OF_CELLULAR_RESPONSE_TO_INSULIN_STIMULUS		27	-0.307529	-0.965827	0.511097	0.741518	1	895	tags=19%, list=9%, signal=20%
GO_PROTEIN_INSERTION_INTO_MEMBRANE	GO_PROTEIN_INSERTION_INTO_MEMBRANE		46	-0.274976	-0.965817	0.520145	0.741003	1	2674	tags=30%, list=26%, signal=41%
GO_ORGANELLE_FISSION	GO_ORGANELLE_FISSION		272	-0.212073	-0.965727	0.559766	0.740696	1	3411	tags=35%, list=33%, signal=51%
GO_MOVEMENT_IN_ENVIRONMENT_OF_OTHER_ORGANISM_INVOLVED_IN_SYMBIOTIC_INTERACTION	GO_MOVEMENT_IN_ENVIRONMENT_OF_OTHER_ORGANISM_INVOLVED_IN_SYMBIOTIC_INTERACTION		27	-0.307474	-0.965151	0.507697	0.741672	1	3124	tags=37%, list=30%, signal=53%
GO_REGULATION_OF_PHOSPHOPROTEIN_PHOSPHATASE_ACTIVITY	GO_REGULATION_OF_PHOSPHOPROTEIN_PHOSPHATASE_ACTIVITY		74	-0.250513	-0.965031	0.513572	0.741447	1	2896	tags=35%, list=28%, signal=49%
GO_INTEGRIN_ACTIVATION	GO_INTEGRIN_ACTIVATION		15	-0.355734	-0.96495	0.506249	0.741116	1	825	tags=20%, list=8%, signal=22%
GO_MAINTENANCE_OF_LOCATION	GO_MAINTENANCE_OF_LOCATION		209	-0.217374	-0.964384	0.549824	0.742076	1	2140	tags=25%, list=21%, signal=31%
GO_RESPONSE_TO_UV	GO_RESPONSE_TO_UV		106	-0.236392	-0.963331	0.532855	0.744298	1	3012	tags=32%, list=29%, signal=45%
GO_NEGATIVE_REGULATION_OF_PROTEIN_POLYMERIZATION	GO_NEGATIVE_REGULATION_OF_PROTEIN_POLYMERIZATION		35	-0.289595	-0.963175	0.514179	0.744169	1	1079	tags=23%, list=10%, signal=25%
GO_REGULATION_OF_CYSTEINE_TYPE_ENDOPEPTIDASE_ACTIVITY	GO_REGULATION_OF_CYSTEINE_TYPE_ENDOPEPTIDASE_ACTIVITY		141	-0.227367	-0.962413	0.538182	0.745654	1	2308	tags=26%, list=22%, signal=33%
GO_NEGATIVE_REGULATION_OF_PROTEIN_DEPHOSPHORYLATION	GO_NEGATIVE_REGULATION_OF_PROTEIN_DEPHOSPHORYLATION		34	-0.290521	-0.962333	0.510524	0.745321	1	3382	tags=44%, list=33%, signal=65%
GO_NEGATIVE_REGULATION_OF_INTRINSIC_APOPTOTIC_SIGNALING_PATHWAY_IN_RESPONSE_TO_DNA_DAMAGE	GO_NEGATIVE_REGULATION_OF_INTRINSIC_APOPTOTIC_SIGNALING_PATHWAY_IN_RESPONSE_TO_DNA_DAMAGE		19	-0.334868	-0.961162	0.51439	0.74788	1	871	tags=16%, list=8%, signal=17%
GO_RESPONSE_TO_AXON_INJURY	GO_RESPONSE_TO_AXON_INJURY		40	-0.279167	-0.960705	0.524272	0.74854	1	969	tags=18%, list=9%, signal=19%
GO_REGULATION_OF_CELLULAR_RESPONSE_TO_STRESS	GO_REGULATION_OF_CELLULAR_RESPONSE_TO_STRESS		490	-0.201279	-0.960569	0.602425	0.748358	1	2348	tags=24%, list=23%, signal=29%
GO_CIRCADIAN_RHYTHM	GO_CIRCADIAN_RHYTHM		119	-0.231197	-0.960267	0.540334	0.748617	1	2120	tags=22%, list=21%, signal=27%
GO_REGULATION_OF_MEMBRANE_DEPOLARIZATION	GO_REGULATION_OF_MEMBRANE_DEPOLARIZATION		21	-0.323076	-0.960143	0.512846	0.748398	1	736	tags=19%, list=7%, signal=20%
GO_REGULATION_OF_PROTEIN_LOCALIZATION_TO_PLASMA_MEMBRANE	GO_REGULATION_OF_PROTEIN_LOCALIZATION_TO_PLASMA_MEMBRANE		64	-0.255175	-0.95975	0.52623	0.74889	1	2649	tags=33%, list=26%, signal=44%
GO_MAMMARY_GLAND_DEVELOPMENT	GO_MAMMARY_GLAND_DEVELOPMENT		82	-0.245673	-0.959715	0.53648	0.748432	1	1826	tags=24%, list=18%, signal=29%
GO_REGULATION_OF_CELL_CYCLE_G1_S_PHASE_TRANSITION	GO_REGULATION_OF_CELL_CYCLE_G1_S_PHASE_TRANSITION		119	-0.232176	-0.959404	0.547979	0.748701	1	2526	tags=28%, list=25%, signal=36%
GO_REGULATION_OF_CHROMOSOME_SEPARATION	GO_REGULATION_OF_CHROMOSOME_SEPARATION		48	-0.270308	-0.959294	0.529109	0.748447	1	4079	tags=50%, list=40%, signal=82%
GO_NEGATIVE_REGULATION_OF_PROTEIN_COMPLEX_ASSEMBLY	GO_NEGATIVE_REGULATION_OF_PROTEIN_COMPLEX_ASSEMBLY		74	-0.250267	-0.95889	0.537485	0.748962	1	1079	tags=18%, list=10%, signal=19%
GO_RESPONSE_TO_HEAT	GO_RESPONSE_TO_HEAT		126	-0.229993	-0.958819	0.548365	0.748607	1	1330	tags=15%, list=13%, signal=17%
GO_SIGNAL_TRANSDUCTION_BY_P53_CLASS_MEDIATOR	GO_SIGNAL_TRANSDUCTION_BY_P53_CLASS_MEDIATOR		199	-0.216707	-0.957282	0.569504	0.752065	1	3455	tags=35%, list=34%, signal=52%
GO_PIGMENTATION	GO_PIGMENTATION		58	-0.260756	-0.95723	0.528092	0.751652	1	2582	tags=31%, list=25%, signal=41%
GO_MICROTUBULE_ORGANIZING_CENTER_ORGANIZATION	GO_MICROTUBULE_ORGANIZING_CENTER_ORGANIZATION		95	-0.238794	-0.956878	0.543781	0.75203	1	2324	tags=22%, list=23%, signal=28%
GO_OOCYTE_DIFFERENTIATION	GO_OOCYTE_DIFFERENTIATION		18	-0.334958	-0.956707	0.521732	0.751931	1	2556	tags=44%, list=25%, signal=59%
GO_REGULATION_OF_RESPONSE_TO_BIOTIC_STIMULUS	GO_REGULATION_OF_RESPONSE_TO_BIOTIC_STIMULUS		85	-0.24419	-0.956593	0.54172	0.751688	1	2844	tags=40%, list=28%, signal=55%
GO_CENTROSOME_DUPLICATION	GO_CENTROSOME_DUPLICATION		48	-0.270932	-0.956528	0.53245	0.751322	1	2323	tags=23%, list=23%, signal=29%
GO_NEGATIVE_REGULATION_OF_RECEPTOR_MEDIATED_ENDOCYTOSIS	GO_NEGATIVE_REGULATION_OF_RECEPTOR_MEDIATED_ENDOCYTOSIS		15	-0.355438	-0.956348	0.513129	0.751248	1	1744	tags=33%, list=17%, signal=40%
GO_MAMMARY_GLAND_EPITHELIAL_CELL_PROLIFERATION	GO_MAMMARY_GLAND_EPITHELIAL_CELL_PROLIFERATION		19	-0.333223	-0.956144	0.522074	0.751244	1	2886	tags=42%, list=28%, signal=58%
GO_EMBRYONIC_CRANIAL_SKELETON_MORPHOGENESIS	GO_EMBRYONIC_CRANIAL_SKELETON_MORPHOGENESIS		23	-0.316341	-0.95601	0.522915	0.75105	1	2418	tags=39%, list=23%, signal=51%
GO_POSITIVE_REGULATION_OF_DEPHOSPHORYLATION	GO_POSITIVE_REGULATION_OF_DEPHOSPHORYLATION		39	-0.280343	-0.955484	0.532311	0.751883	1	2208	tags=31%, list=21%, signal=39%
GO_REGULATION_OF_CHROMOSOME_SEGREGATION	GO_REGULATION_OF_CHROMOSOME_SEGREGATION		76	-0.248579	-0.954921	0.545758	0.75282	1	2189	tags=21%, list=21%, signal=27%
GO_PROTEIN_TARGETING_TO_MEMBRANE	GO_PROTEIN_TARGETING_TO_MEMBRANE		146	-0.224454	-0.954128	0.565406	0.75438	1	3444	tags=37%, list=33%, signal=55%
GO_REGULATION_OF_RESPONSE_TO_INTERFERON_GAMMA	GO_REGULATION_OF_RESPONSE_TO_INTERFERON_GAMMA		20	-0.326896	-0.953602	0.534091	0.755213	1	2823	tags=45%, list=27%, signal=62%
GO_DRUG_TRANSPORT	GO_DRUG_TRANSPORT		71	-0.249438	-0.953443	0.543558	0.755092	1	1021	tags=18%, list=10%, signal=20%
GO_NEURON_CELLULAR_HOMEOSTASIS	GO_NEURON_CELLULAR_HOMEOSTASIS		16	-0.34553	-0.952039	0.529471	0.758239	1	2035	tags=38%, list=20%, signal=47%
GO_NEGATIVE_REGULATION_OF_SMALL_MOLECULE_METABOLIC_PROCESS	GO_NEGATIVE_REGULATION_OF_SMALL_MOLECULE_METABOLIC_PROCESS		42	-0.275346	-0.95143	0.540087	0.759286	1	3141	tags=31%, list=30%, signal=44%
GO_LYMPHOCYTE_CHEMOTAXIS	GO_LYMPHOCYTE_CHEMOTAXIS		27	-0.301576	-0.951369	0.536601	0.758904	1	1922	tags=37%, list=19%, signal=45%
GO_NEGATIVE_REGULATION_OF_ADAPTIVE_IMMUNE_RESPONSE	GO_NEGATIVE_REGULATION_OF_ADAPTIVE_IMMUNE_RESPONSE		25	-0.307625	-0.951267	0.527915	0.758632	1	1944	tags=36%, list=19%, signal=44%
GO_POSITIVE_REGULATION_OF_INTERLEUKIN_12_PRODUCTION	GO_POSITIVE_REGULATION_OF_INTERLEUKIN_12_PRODUCTION		17	-0.339273	-0.950919	0.53004	0.758984	1	1226	tags=29%, list=12%, signal=33%
GO_POSITIVE_REGULATION_OF_ENDOCYTOSIS	GO_POSITIVE_REGULATION_OF_ENDOCYTOSIS		65	-0.25263	-0.95083	0.546471	0.758673	1	1527	tags=25%, list=15%, signal=29%
GO_VESICLE_MEDIATED_TRANSPORT_TO_THE_PLASMA_MEMBRANE	GO_VESICLE_MEDIATED_TRANSPORT_TO_THE_PLASMA_MEMBRANE		70	-0.24935	-0.949549	0.549137	0.761453	1	2582	tags=26%, list=25%, signal=34%
GO_POSITIVE_REGULATION_OF_BLOOD_VESSEL_DIAMETER	GO_POSITIVE_REGULATION_OF_BLOOD_VESSEL_DIAMETER		29	-0.296331	-0.948811	0.538698	0.762829	1	1457	tags=24%, list=14%, signal=28%
GO_SENSORY_PERCEPTION_OF_PAIN	GO_SENSORY_PERCEPTION_OF_PAIN		34	-0.287685	-0.948452	0.546043	0.763227	1	2103	tags=35%, list=20%, signal=44%
GO_REGULATION_OF_POSTTRANSCRIPTIONAL_GENE_SILENCING	GO_REGULATION_OF_POSTTRANSCRIPTIONAL_GENE_SILENCING		68	-0.250056	-0.948383	0.550821	0.762861	1	2549	tags=29%, list=25%, signal=39%
GO_REGULATION_OF_SISTER_CHROMATID_SEGREGATION	GO_REGULATION_OF_SISTER_CHROMATID_SEGREGATION		62	-0.25374	-0.948239	0.551479	0.762691	1	2189	tags=21%, list=21%, signal=26%
GO_NEGATIVE_REGULATION_OF_PROTEIN_CATABOLIC_PROCESS	GO_NEGATIVE_REGULATION_OF_PROTEIN_CATABOLIC_PROCESS		87	-0.240624	-0.947788	0.558296	0.763305	1	2069	tags=23%, list=20%, signal=29%
GO_PROTEIN_HOMOTETRAMERIZATION	GO_PROTEIN_HOMOTETRAMERIZATION		51	-0.26374	-0.946712	0.548832	0.765543	1	1457	tags=18%, list=14%, signal=20%
GO_CELLULAR_RESPONSE_TO_CALCIUM_ION	GO_CELLULAR_RESPONSE_TO_CALCIUM_ION		37	-0.281284	-0.94631	0.556503	0.766048	1	1759	tags=24%, list=17%, signal=29%
GO_NUCLEAR_TRANSCRIBED_MRNA_CATABOLIC_PROCESS	GO_NUCLEAR_TRANSCRIBED_MRNA_CATABOLIC_PROCESS		168	-0.217609	-0.946124	0.58627	0.765985	1	3417	tags=35%, list=33%, signal=52%
GO_CILIUM_ORGANIZATION	GO_CILIUM_ORGANIZATION		199	-0.214157	-0.946123	0.604371	0.765445	1	2329	tags=22%, list=23%, signal=28%
GO_RESPONSE_TO_THYROID_HORMONE	GO_RESPONSE_TO_THYROID_HORMONE		18	-0.331581	-0.945988	0.538832	0.765258	1	1689	tags=33%, list=16%, signal=40%
GO_POSITIVE_REGULATION_OF_CELL_CYCLE_ARREST	GO_POSITIVE_REGULATION_OF_CELL_CYCLE_ARREST		57	-0.258447	-0.945463	0.551437	0.766071	1	2179	tags=26%, list=21%, signal=33%
GO_REGULATION_OF_MYELOID_CELL_DIFFERENTIATION	GO_REGULATION_OF_MYELOID_CELL_DIFFERENTIATION		152	-0.221414	-0.945452	0.59268	0.765561	1	2628	tags=32%, list=25%, signal=43%
GO_ENDOCYTIC_RECYCLING	GO_ENDOCYTIC_RECYCLING		34	-0.285655	-0.945014	0.54288	0.766158	1	915	tags=15%, list=9%, signal=16%
GO_POSITIVE_REGULATION_OF_AUTOPHAGY	GO_POSITIVE_REGULATION_OF_AUTOPHAGY		92	-0.236585	-0.944981	0.573964	0.765704	1	2277	tags=25%, list=22%, signal=32%
GO_CELL_DIFFERENTIATION_INVOLVED_IN_EMBRYONIC_PLACENTA_DEVELOPMENT	GO_CELL_DIFFERENTIATION_INVOLVED_IN_EMBRYONIC_PLACENTA_DEVELOPMENT		15	-0.348174	-0.944568	0.534465	0.766222	1	2979	tags=60%, list=29%, signal=84%
GO_BODY_FLUID_SECRETION	GO_BODY_FLUID_SECRETION		49	-0.26374	-0.943655	0.552371	0.768032	1	1742	tags=24%, list=17%, signal=29%
GO_CHONDROITIN_SULFATE_PROTEOGLYCAN_METABOLIC_PROCESS	GO_CHONDROITIN_SULFATE_PROTEOGLYCAN_METABOLIC_PROCESS		17	-0.336219	-0.942481	0.538604	0.770526	1	1730	tags=35%, list=17%, signal=42%
GO_REGULATION_OF_ANDROGEN_RECEPTOR_SIGNALING_PATHWAY	GO_REGULATION_OF_ANDROGEN_RECEPTOR_SIGNALING_PATHWAY		21	-0.316643	-0.941894	0.540173	0.7715	1	2430	tags=29%, list=24%, signal=37%
GO_RESPONSE_TO_NERVE_GROWTH_FACTOR	GO_RESPONSE_TO_NERVE_GROWTH_FACTOR		35	-0.281911	-0.941851	0.548509	0.771063	1	1920	tags=23%, list=19%, signal=28%
GO_METAPHASE_ANAPHASE_TRANSITION_OF_CELL_CYCLE	GO_METAPHASE_ANAPHASE_TRANSITION_OF_CELL_CYCLE		44	-0.269105	-0.941541	0.555162	0.771293	1	4079	tags=50%, list=40%, signal=82%
GO_REGULATION_OF_MORPHOGENESIS_OF_A_BRANCHING_STRUCTURE	GO_REGULATION_OF_MORPHOGENESIS_OF_A_BRANCHING_STRUCTURE		19	-0.325945	-0.940993	0.544596	0.772145	1	1507	tags=26%, list=15%, signal=31%
GO_NEGATIVE_REGULATION_OF_CELL_CYCLE_PHASE_TRANSITION	GO_NEGATIVE_REGULATION_OF_CELL_CYCLE_PHASE_TRANSITION		179	-0.215335	-0.940945	0.606014	0.771728	1	2526	tags=23%, list=25%, signal=31%
GO_DNA_TEMPLATED_TRANSCRIPTION_ELONGATION	GO_DNA_TEMPLATED_TRANSCRIPTION_ELONGATION		93	-0.235826	-0.940691	0.576456	0.771836	1	3528	tags=39%, list=34%, signal=58%
GO_POSITIVE_REGULATION_OF_NEURON_DEATH	GO_POSITIVE_REGULATION_OF_NEURON_DEATH		65	-0.249391	-0.940223	0.565938	0.772497	1	2054	tags=28%, list=20%, signal=34%
GO_ANIMAL_ORGAN_REGENERATION	GO_ANIMAL_ORGAN_REGENERATION		53	-0.259575	-0.939884	0.558918	0.772814	1	1594	tags=25%, list=15%, signal=29%
GO_POSITIVE_REGULATION_OF_PHOSPHATASE_ACTIVITY	GO_POSITIVE_REGULATION_OF_PHOSPHATASE_ACTIVITY		21	-0.317763	-0.939879	0.54722	0.772286	1	2208	tags=38%, list=21%, signal=48%
GO_CYTOPLASMIC_SEQUESTERING_OF_PROTEIN	GO_CYTOPLASMIC_SEQUESTERING_OF_PROTEIN		21	-0.317983	-0.93886	0.545319	0.774363	1	2567	tags=38%, list=25%, signal=51%
GO_AMYLOID_BETA_FORMATION	GO_AMYLOID_BETA_FORMATION		23	-0.311245	-0.938738	0.55104	0.774136	1	1527	tags=22%, list=15%, signal=25%
GO_REGULATION_OF_PROTEIN_POLYMERIZATION	GO_REGULATION_OF_PROTEIN_POLYMERIZATION		129	-0.223751	-0.938146	0.598407	0.775106	1	1181	tags=18%, list=11%, signal=20%
GO_PEPTIDYL_CYSTEINE_MODIFICATION	GO_PEPTIDYL_CYSTEINE_MODIFICATION		27	-0.297758	-0.937664	0.552389	0.775801	1	959	tags=19%, list=9%, signal=20%
GO_REGULATION_OF_CYSTEINE_TYPE_ENDOPEPTIDASE_ACTIVITY_INVOLVED_IN_APOPTOTIC_SIGNALING_PATHWAY	GO_REGULATION_OF_CYSTEINE_TYPE_ENDOPEPTIDASE_ACTIVITY_INVOLVED_IN_APOPTOTIC_SIGNALING_PATHWAY		15	-0.345034	-0.936843	0.552561	0.777363	1	2046	tags=33%, list=20%, signal=42%
GO_NEGATIVE_REGULATION_OF_ACTIN_FILAMENT_POLYMERIZATION	GO_NEGATIVE_REGULATION_OF_ACTIN_FILAMENT_POLYMERIZATION		28	-0.295491	-0.93607	0.556384	0.778776	1	1079	tags=25%, list=10%, signal=28%
GO_RESPONSE_TO_EXTRACELLULAR_STIMULUS	GO_RESPONSE_TO_EXTRACELLULAR_STIMULUS		314	-0.202622	-0.935976	0.644033	0.778472	1	2407	tags=28%, list=23%, signal=35%
GO_REGULATION_OF_VIRAL_ENTRY_INTO_HOST_CELL	GO_REGULATION_OF_VIRAL_ENTRY_INTO_HOST_CELL		17	-0.333944	-0.935689	0.553997	0.778664	1	212	tags=12%, list=2%, signal=12%
GO_MITOTIC_CYTOKINETIC_PROCESS	GO_MITOTIC_CYTOKINETIC_PROCESS		16	-0.340385	-0.935563	0.549139	0.778442	1	3226	tags=44%, list=31%, signal=64%
GO_SYNAPTIC_VESICLE_EXOCYTOSIS	GO_SYNAPTIC_VESICLE_EXOCYTOSIS		55	-0.255347	-0.934882	0.575382	0.779644	1	1508	tags=18%, list=15%, signal=21%
GO_NEURAL_NUCLEUS_DEVELOPMENT	GO_NEURAL_NUCLEUS_DEVELOPMENT		28	-0.295386	-0.934798	0.557048	0.77932	1	683	tags=14%, list=7%, signal=15%
GO_NEURAL_PRECURSOR_CELL_PROLIFERATION	GO_NEURAL_PRECURSOR_CELL_PROLIFERATION		70	-0.245203	-0.933739	0.581481	0.781471	1	570	tags=11%, list=6%, signal=12%
GO_POSITIVE_REGULATION_OF_RESPONSE_TO_BIOTIC_STIMULUS	GO_POSITIVE_REGULATION_OF_RESPONSE_TO_BIOTIC_STIMULUS		27	-0.298335	-0.932709	0.563083	0.783529	1	1813	tags=30%, list=18%, signal=36%
GO_PROTEIN_ADP_RIBOSYLATION	GO_PROTEIN_ADP_RIBOSYLATION		24	-0.30443	-0.931749	0.562879	0.785428	1	3240	tags=50%, list=31%, signal=73%
GO_CELLULAR_RESPONSE_TO_REACTIVE_OXYGEN_SPECIES	GO_CELLULAR_RESPONSE_TO_REACTIVE_OXYGEN_SPECIES		111	-0.226773	-0.929874	0.608809	0.789633	1	1479	tags=19%, list=14%, signal=22%
GO_REGULATION_OF_DEPHOSPHORYLATION	GO_REGULATION_OF_DEPHOSPHORYLATION		135	-0.220602	-0.929232	0.621384	0.790727	1	1696	tags=19%, list=16%, signal=22%
GO_REGULATION_OF_ESTABLISHMENT_OF_PROTEIN_LOCALIZATION_TO_MITOCHONDRION	GO_REGULATION_OF_ESTABLISHMENT_OF_PROTEIN_LOCALIZATION_TO_MITOCHONDRION		56	-0.254932	-0.929172	0.582585	0.790328	1	1920	tags=20%, list=19%, signal=24%
GO_LONG_TERM_MEMORY	GO_LONG_TERM_MEMORY		18	-0.325349	-0.928355	0.55786	0.791853	1	2896	tags=33%, list=28%, signal=46%
GO_CELLULAR_RESPONSE_TO_OXIDATIVE_STRESS	GO_CELLULAR_RESPONSE_TO_OXIDATIVE_STRESS		204	-0.210324	-0.928094	0.640116	0.791966	1	1868	tags=22%, list=18%, signal=26%
GO_POSITIVE_REGULATION_OF_ORGANELLE_ASSEMBLY	GO_POSITIVE_REGULATION_OF_ORGANELLE_ASSEMBLY		55	-0.254775	-0.927726	0.586354	0.792359	1	1644	tags=22%, list=16%, signal=26%
GO_NEGATIVE_REGULATION_OF_NUCLEOBASE_CONTAINING_COMPOUND_METABOLIC_PROCESS	GO_NEGATIVE_REGULATION_OF_NUCLEOBASE_CONTAINING_COMPOUND_METABOLIC_PROCESS		105	-0.227591	-0.927647	0.611582	0.792008	1	3065	tags=31%, list=30%, signal=44%
GO_POSTSYNAPTIC_MEMBRANE_ORGANIZATION	GO_POSTSYNAPTIC_MEMBRANE_ORGANIZATION		18	-0.325427	-0.927036	0.569665	0.79301	1	2242	tags=39%, list=22%, signal=50%
GO_REGULATION_OF_CELL_CYCLE_G2_M_PHASE_TRANSITION	GO_REGULATION_OF_CELL_CYCLE_G2_M_PHASE_TRANSITION		163	-0.214606	-0.925457	0.636817	0.796456	1	2461	tags=23%, list=24%, signal=29%
GO_CELLULAR_RESPONSE_TO_TOXIC_SUBSTANCE	GO_CELLULAR_RESPONSE_TO_TOXIC_SUBSTANCE		149	-0.217578	-0.92506	0.633866	0.796909	1	2000	tags=23%, list=19%, signal=28%
GO_POSITIVE_REGULATION_OF_CHROMOSOME_SEGREGATION	GO_POSITIVE_REGULATION_OF_CHROMOSOME_SEGREGATION		27	-0.294646	-0.924064	0.574331	0.798861	1	3386	tags=37%, list=33%, signal=55%
GO_POSITIVE_REGULATION_OF_CALCIUM_MEDIATED_SIGNALING	GO_POSITIVE_REGULATION_OF_CALCIUM_MEDIATED_SIGNALING		23	-0.306778	-0.923938	0.569008	0.798628	1	2103	tags=30%, list=20%, signal=38%
GO_NEGATIVE_REGULATION_OF_METAPHASE_ANAPHASE_TRANSITION_OF_CELL_CYCLE	GO_NEGATIVE_REGULATION_OF_METAPHASE_ANAPHASE_TRANSITION_OF_CELL_CYCLE		26	-0.298067	-0.923398	0.566026	0.799445	1	4079	tags=46%, list=40%, signal=76%
GO_MRNA_EXPORT_FROM_NUCLEUS	GO_MRNA_EXPORT_FROM_NUCLEUS		99	-0.229481	-0.922682	0.614759	0.800684	1	3346	tags=35%, list=32%, signal=52%
GO_CARBOHYDRATE_DERIVATIVE_CATABOLIC_PROCESS	GO_CARBOHYDRATE_DERIVATIVE_CATABOLIC_PROCESS		106	-0.226144	-0.922334	0.625974	0.801028	1	1467	tags=20%, list=14%, signal=23%
GO_POSITIVE_REGULATION_OF_SUBSTRATE_ADHESION_DEPENDENT_CELL_SPREADING	GO_POSITIVE_REGULATION_OF_SUBSTRATE_ADHESION_DEPENDENT_CELL_SPREADING		28	-0.289667	-0.92164	0.580151	0.802236	1	1305	tags=21%, list=13%, signal=24%
GO_SYNAPTIC_VESICLE_LOCALIZATION	GO_SYNAPTIC_VESICLE_LOCALIZATION		81	-0.237105	-0.921328	0.610907	0.802465	1	1508	tags=17%, list=15%, signal=20%
GO_CARBOHYDRATE_PHOSPHORYLATION	GO_CARBOHYDRATE_PHOSPHORYLATION		21	-0.311457	-0.920984	0.575646	0.802773	1	2195	tags=43%, list=21%, signal=54%
GO_REGULATION_OF_EXTRINSIC_APOPTOTIC_SIGNALING_PATHWAY	GO_REGULATION_OF_EXTRINSIC_APOPTOTIC_SIGNALING_PATHWAY		110	-0.225507	-0.920538	0.630001	0.803342	1	2362	tags=31%, list=23%, signal=40%
GO_ERROR_PRONE_TRANSLESION_SYNTHESIS	GO_ERROR_PRONE_TRANSLESION_SYNTHESIS		18	-0.321147	-0.919849	0.573596	0.804514	1	2866	tags=33%, list=28%, signal=46%
GO_MULTI_ORGANISM_CELLULAR_PROCESS	GO_MULTI_ORGANISM_CELLULAR_PROCESS		34	-0.27816	-0.919194	0.595155	0.805597	1	2764	tags=38%, list=27%, signal=52%
GO_NEURAL_RETINA_DEVELOPMENT	GO_NEURAL_RETINA_DEVELOPMENT		21	-0.311769	-0.918886	0.573197	0.80581	1	1795	tags=24%, list=17%, signal=29%
GO_POSITIVE_REGULATION_OF_PEPTIDYL_SERINE_PHOSPHORYLATION	GO_POSITIVE_REGULATION_OF_PEPTIDYL_SERINE_PHOSPHORYLATION		50	-0.254629	-0.917431	0.597022	0.808884	1	2979	tags=34%, list=29%, signal=48%
GO_POSITIVE_REGULATION_OF_PEPTIDYL_THREONINE_PHOSPHORYLATION	GO_POSITIVE_REGULATION_OF_PEPTIDYL_THREONINE_PHOSPHORYLATION		15	-0.336472	-0.917426	0.572727	0.808346	1	2102	tags=33%, list=20%, signal=42%
GO_SISTER_CHROMATID_SEGREGATION	GO_SISTER_CHROMATID_SEGREGATION		126	-0.219848	-0.916396	0.647697	0.810367	1	4079	tags=40%, list=40%, signal=66%
GO_SENSORY_PERCEPTION_OF_CHEMICAL_STIMULUS	GO_SENSORY_PERCEPTION_OF_CHEMICAL_STIMULUS		18	-0.321397	-0.916127	0.573897	0.810492	1	1410	tags=33%, list=14%, signal=39%
GO_REGULATION_OF_PROTEIN_DEPHOSPHORYLATION	GO_REGULATION_OF_PROTEIN_DEPHOSPHORYLATION		91	-0.230017	-0.914498	0.629598	0.813992	1	2896	tags=33%, list=28%, signal=45%
GO_MUSCLE_FIBER_DEVELOPMENT	GO_MUSCLE_FIBER_DEVELOPMENT		17	-0.325829	-0.913819	0.585427	0.81513	1	1786	tags=41%, list=17%, signal=50%
GO_NEURON_APOPTOTIC_PROCESS	GO_NEURON_APOPTOTIC_PROCESS		145	-0.214992	-0.91205	0.663943	0.818964	1	2046	tags=23%, list=20%, signal=29%
GO_REGULATION_OF_RESPONSE_TO_ENDOPLASMIC_RETICULUM_STRESS	GO_REGULATION_OF_RESPONSE_TO_ENDOPLASMIC_RETICULUM_STRESS		68	-0.239867	-0.911839	0.630987	0.818924	1	3331	tags=34%, list=32%, signal=50%
GO_ZINC_ION_HOMEOSTASIS	GO_ZINC_ION_HOMEOSTASIS		17	-0.325847	-0.911675	0.589584	0.818771	1	922	tags=24%, list=9%, signal=26%
GO_REGULATION_OF_MRNA_3_END_PROCESSING	GO_REGULATION_OF_MRNA_3_END_PROCESSING		24	-0.299338	-0.911358	0.59056	0.81901	1	3042	tags=38%, list=30%, signal=53%
GO_RESPONSE_TO_LEPTIN	GO_RESPONSE_TO_LEPTIN		15	-0.336068	-0.911018	0.590376	0.819308	1	2995	tags=47%, list=29%, signal=66%
GO_GENETIC_IMPRINTING	GO_GENETIC_IMPRINTING		16	-0.326888	-0.910894	0.591597	0.819063	1	565	tags=13%, list=5%, signal=13%
GO_NEUTRAL_AMINO_ACID_TRANSPORT	GO_NEUTRAL_AMINO_ACID_TRANSPORT		18	-0.321175	-0.910826	0.58928	0.818679	1	1014	tags=22%, list=10%, signal=25%
GO_GLYCOLIPID_BIOSYNTHETIC_PROCESS	GO_GLYCOLIPID_BIOSYNTHETIC_PROCESS		39	-0.266464	-0.910738	0.607936	0.818338	1	1572	tags=21%, list=15%, signal=24%
GO_REGULATION_OF_PROTEIN_EXPORT_FROM_NUCLEUS	GO_REGULATION_OF_PROTEIN_EXPORT_FROM_NUCLEUS		36	-0.273012	-0.91071	0.605163	0.817851	1	2545	tags=25%, list=25%, signal=33%
GO_NEGATIVE_REGULATION_OF_PROTEIN_COMPLEX_DISASSEMBLY	GO_NEGATIVE_REGULATION_OF_PROTEIN_COMPLEX_DISASSEMBLY		40	-0.266309	-0.910546	0.61024	0.817709	1	1079	tags=20%, list=10%, signal=22%
GO_REGULATION_OF_GENE_SILENCING	GO_REGULATION_OF_GENE_SILENCING		90	-0.229	-0.909085	0.645789	0.820728	1	2549	tags=28%, list=25%, signal=37%
GO_ESTABLISHMENT_OF_MITOCHONDRION_LOCALIZATION	GO_ESTABLISHMENT_OF_MITOCHONDRION_LOCALIZATION		17	-0.324978	-0.90831	0.598832	0.822096	1	2997	tags=41%, list=29%, signal=58%
GO_POSITIVE_REGULATION_OF_ESTABLISHMENT_OF_PROTEIN_LOCALIZATION	GO_POSITIVE_REGULATION_OF_ESTABLISHMENT_OF_PROTEIN_LOCALIZATION		285	-0.198028	-0.907964	0.718442	0.822397	1	1951	tags=21%, list=19%, signal=25%
GO_CYTOPLASMIC_MRNA_PROCESSING_BODY_ASSEMBLY	GO_CYTOPLASMIC_MRNA_PROCESSING_BODY_ASSEMBLY		18	-0.32058	-0.907904	0.587752	0.821992	1	2880	tags=33%, list=28%, signal=46%
GO_INSULIN_SECRETION_INVOLVED_IN_CELLULAR_RESPONSE_TO_GLUCOSE_STIMULUS	GO_INSULIN_SECRETION_INVOLVED_IN_CELLULAR_RESPONSE_TO_GLUCOSE_STIMULUS		37	-0.270118	-0.907688	0.613525	0.821968	1	1476	tags=19%, list=14%, signal=22%
GO_MICROTUBULE_BASED_MOVEMENT	GO_MICROTUBULE_BASED_MOVEMENT		152	-0.212612	-0.907584	0.66908	0.821669	1	2116	tags=21%, list=21%, signal=26%
GO_REGULATION_OF_PLATELET_ACTIVATION	GO_REGULATION_OF_PLATELET_ACTIVATION		21	-0.306884	-0.906753	0.593044	0.823175	1	861	tags=19%, list=8%, signal=21%
GO_HISTONE_H4_ACETYLATION	GO_HISTONE_H4_ACETYLATION		57	-0.245918	-0.906285	0.627998	0.823769	1	4025	tags=56%, list=39%, signal=92%
GO_REGULATION_OF_DNA_BIOSYNTHETIC_PROCESS	GO_REGULATION_OF_DNA_BIOSYNTHETIC_PROCESS		83	-0.231239	-0.905515	0.648063	0.825099	1	1567	tags=16%, list=15%, signal=18%
GO_RETROGRADE_TRANSPORT_ENDOSOME_TO_PLASMA_MEMBRANE	GO_RETROGRADE_TRANSPORT_ENDOSOME_TO_PLASMA_MEMBRANE		20	-0.31011	-0.905478	0.597435	0.824641	1	879	tags=15%, list=9%, signal=16%
GO_POSITIVE_REGULATION_OF_ACTIN_FILAMENT_POLYMERIZATION	GO_POSITIVE_REGULATION_OF_ACTIN_FILAMENT_POLYMERIZATION		68	-0.238928	-0.905154	0.637013	0.824885	1	2147	tags=29%, list=21%, signal=37%
GO_NEGATIVE_REGULATION_OF_AXONOGENESIS	GO_NEGATIVE_REGULATION_OF_AXONOGENESIS		31	-0.277526	-0.905021	0.613793	0.824659	1	1270	tags=23%, list=12%, signal=26%
GO_NEGATIVE_REGULATION_OF_MICROTUBULE_POLYMERIZATION_OR_DEPOLYMERIZATION	GO_NEGATIVE_REGULATION_OF_MICROTUBULE_POLYMERIZATION_OR_DEPOLYMERIZATION		20	-0.310368	-0.904696	0.593118	0.824887	1	2811	tags=40%, list=27%, signal=55%
GO_RNA_POLYADENYLATION	GO_RNA_POLYADENYLATION		39	-0.26525	-0.90347	0.620399	0.827345	1	3042	tags=36%, list=30%, signal=51%
GO_NEGATIVE_REGULATION_OF_HISTONE_METHYLATION	GO_NEGATIVE_REGULATION_OF_HISTONE_METHYLATION		16	-0.326853	-0.901634	0.600542	0.831289	1	3907	tags=50%, list=38%, signal=80%
GO_CELL_VOLUME_HOMEOSTASIS	GO_CELL_VOLUME_HOMEOSTASIS		21	-0.304034	-0.901117	0.608332	0.832001	1	2286	tags=38%, list=22%, signal=49%
GO_VESICLE_MEDIATED_TRANSPORT_IN_SYNAPSE	GO_VESICLE_MEDIATED_TRANSPORT_IN_SYNAPSE		107	-0.221343	-0.900831	0.672181	0.832141	1	1508	tags=17%, list=15%, signal=20%
GO_PROTEOGLYCAN_METABOLIC_PROCESS	GO_PROTEOGLYCAN_METABOLIC_PROCESS		36	-0.269806	-0.900355	0.614883	0.832753	1	1730	tags=28%, list=17%, signal=33%
GO_REGULATION_OF_EXTRINSIC_APOPTOTIC_SIGNALING_PATHWAY_VIA_DEATH_DOMAIN_RECEPTORS	GO_REGULATION_OF_EXTRINSIC_APOPTOTIC_SIGNALING_PATHWAY_VIA_DEATH_DOMAIN_RECEPTORS		44	-0.256904	-0.900183	0.631763	0.832612	1	2335	tags=34%, list=23%, signal=44%
GO_REGULATION_OF_CELLULAR_PROTEIN_CATABOLIC_PROCESS	GO_REGULATION_OF_CELLULAR_PROTEIN_CATABOLIC_PROCESS		190	-0.204547	-0.898422	0.709484	0.836338	1	2415	tags=23%, list=23%, signal=30%
GO_NEGATIVE_REGULATION_OF_CALCIUM_MEDIATED_SIGNALING	GO_NEGATIVE_REGULATION_OF_CALCIUM_MEDIATED_SIGNALING		18	-0.316437	-0.89842	0.600596	0.835786	1	2896	tags=39%, list=28%, signal=54%
GO_FERTILIZATION	GO_FERTILIZATION		50	-0.249961	-0.897546	0.641124	0.837343	1	2380	tags=30%, list=23%, signal=39%
GO_SIGNAL_TRANSDUCTION_INVOLVED_IN_CELL_CYCLE_CHECKPOINT	GO_SIGNAL_TRANSDUCTION_INVOLVED_IN_CELL_CYCLE_CHECKPOINT		54	-0.24667	-0.896052	0.638818	0.840389	1	2179	tags=26%, list=21%, signal=33%
GO_ACTIVATION_OF_JUN_KINASE_ACTIVITY	GO_ACTIVATION_OF_JUN_KINASE_ACTIVITY		30	-0.276765	-0.895796	0.619025	0.840452	1	3438	tags=57%, list=33%, signal=85%
GO_PEPTIDYL_LYSINE_MODIFICATION	GO_PEPTIDYL_LYSINE_MODIFICATION		278	-0.196605	-0.89577	0.742432	0.839955	1	3730	tags=39%, list=36%, signal=59%
GO_RESPONSE_TO_PLATELET_DERIVED_GROWTH_FACTOR	GO_RESPONSE_TO_PLATELET_DERIVED_GROWTH_FACTOR		15	-0.329473	-0.895023	0.614965	0.841189	1	704	tags=20%, list=7%, signal=21%
GO_PEPTIDE_CATABOLIC_PROCESS	GO_PEPTIDE_CATABOLIC_PROCESS		15	-0.331541	-0.894202	0.605712	0.842612	1	1047	tags=27%, list=10%, signal=30%
GO_SYNAPTIC_VESICLE_RECYCLING	GO_SYNAPTIC_VESICLE_RECYCLING		37	-0.266456	-0.894106	0.627838	0.842286	1	2182	tags=24%, list=21%, signal=31%
GO_AXO_DENDRITIC_TRANSPORT	GO_AXO_DENDRITIC_TRANSPORT		48	-0.251856	-0.893844	0.641682	0.842366	1	1270	tags=17%, list=12%, signal=19%
GO_NEGATIVE_REGULATION_OF_STRESS_ACTIVATED_PROTEIN_KINASE_SIGNALING_CASCADE	GO_NEGATIVE_REGULATION_OF_STRESS_ACTIVATED_PROTEIN_KINASE_SIGNALING_CASCADE		32	-0.274461	-0.891625	0.632308	0.84716	1	1894	tags=25%, list=18%, signal=31%
GO_TRANSMISSION_OF_NERVE_IMPULSE	GO_TRANSMISSION_OF_NERVE_IMPULSE		18	-0.312846	-0.891149	0.610069	0.847735	1	794	tags=22%, list=8%, signal=24%
GO_DEPHOSPHORYLATION	GO_DEPHOSPHORYLATION		315	-0.192263	-0.889299	0.767039	0.851618	1	1696	tags=17%, list=16%, signal=19%
GO_LOCALIZATION_WITHIN_MEMBRANE	GO_LOCALIZATION_WITHIN_MEMBRANE		92	-0.224243	-0.888981	0.680135	0.851823	1	1904	tags=23%, list=18%, signal=28%
GO_POSITIVE_REGULATION_OF_MRNA_PROCESSING	GO_POSITIVE_REGULATION_OF_MRNA_PROCESSING		24	-0.290691	-0.888546	0.630691	0.852306	1	3635	tags=46%, list=35%, signal=71%
GO_LIPID_HOMEOSTASIS	GO_LIPID_HOMEOSTASIS		73	-0.232005	-0.887902	0.671143	0.853287	1	2013	tags=23%, list=20%, signal=29%
GO_NEGATIVE_REGULATION_OF_PROTEIN_KINASE_B_SIGNALING	GO_NEGATIVE_REGULATION_OF_PROTEIN_KINASE_B_SIGNALING		32	-0.271948	-0.887708	0.630062	0.853194	1	3156	tags=38%, list=31%, signal=54%
GO_CELL_AGING	GO_CELL_AGING		70	-0.233005	-0.887498	0.671385	0.853134	1	1521	tags=17%, list=15%, signal=20%
GO_RESPONSE_TO_CORTICOSTEROID	GO_RESPONSE_TO_CORTICOSTEROID		83	-0.227001	-0.8871	0.696122	0.85352	1	1689	tags=22%, list=16%, signal=26%
GO_REGULATION_OF_RESPONSE_TO_DNA_DAMAGE_STIMULUS	GO_REGULATION_OF_RESPONSE_TO_DNA_DAMAGE_STIMULUS		144	-0.208613	-0.886669	0.714531	0.853972	1	2902	tags=31%, list=28%, signal=43%
GO_REGULATION_OF_CELL_CYCLE_ARREST	GO_REGULATION_OF_CELL_CYCLE_ARREST		70	-0.233119	-0.885637	0.675755	0.855861	1	2886	tags=31%, list=28%, signal=43%
GO_POSITIVE_REGULATION_OF_PROTEIN_MODIFICATION_BY_SMALL_PROTEIN_CONJUGATION_OR_REMOVAL	GO_POSITIVE_REGULATION_OF_PROTEIN_MODIFICATION_BY_SMALL_PROTEIN_CONJUGATION_OR_REMOVAL		102	-0.218338	-0.885163	0.704049	0.856409	1	2862	tags=35%, list=28%, signal=48%
GO_CYTOPLASMIC_SEQUESTERING_OF_TRANSCRIPTION_FACTOR	GO_CYTOPLASMIC_SEQUESTERING_OF_TRANSCRIPTION_FACTOR		15	-0.327109	-0.884822	0.612648	0.85665	1	2409	tags=40%, list=23%, signal=52%
GO_MIDBRAIN_DEVELOPMENT	GO_MIDBRAIN_DEVELOPMENT		47	-0.251395	-0.884552	0.671514	0.856733	1	2102	tags=26%, list=20%, signal=32%
GO_ENDOSOME_TO_LYSOSOME_TRANSPORT	GO_ENDOSOME_TO_LYSOSOME_TRANSPORT		47	-0.249714	-0.883676	0.662054	0.858246	1	1930	tags=23%, list=19%, signal=29%
GO_INTERLEUKIN_6_MEDIATED_SIGNALING_PATHWAY	GO_INTERLEUKIN_6_MEDIATED_SIGNALING_PATHWAY		15	-0.323751	-0.88343	0.620889	0.858257	1	1024	tags=27%, list=10%, signal=30%
GO_DIOL_BIOSYNTHETIC_PROCESS	GO_DIOL_BIOSYNTHETIC_PROCESS		15	-0.324343	-0.883277	0.625085	0.858051	1	2137	tags=40%, list=21%, signal=50%
GO_CELLULAR_RESPONSE_TO_RADIATION	GO_CELLULAR_RESPONSE_TO_RADIATION		118	-0.214057	-0.88313	0.711806	0.857834	1	2526	tags=23%, list=25%, signal=30%
GO_POSITIVE_REGULATION_OF_WNT_SIGNALING_PATHWAY	GO_POSITIVE_REGULATION_OF_WNT_SIGNALING_PATHWAY		118	-0.214386	-0.883115	0.712578	0.857309	1	2460	tags=25%, list=24%, signal=32%
GO_PROTEIN_LOCALIZATION_TO_ENDOSOME	GO_PROTEIN_LOCALIZATION_TO_ENDOSOME		19	-0.306332	-0.882803	0.631378	0.857482	1	1712	tags=21%, list=17%, signal=25%
GO_REGULATION_OF_PROTEIN_IMPORT	GO_REGULATION_OF_PROTEIN_IMPORT		40	-0.257329	-0.882437	0.661531	0.857774	1	1365	tags=20%, list=13%, signal=23%
GO_CELLULAR_RESPONSE_TO_OXYGEN_LEVELS	GO_CELLULAR_RESPONSE_TO_OXYGEN_LEVELS		160	-0.205219	-0.882266	0.735275	0.857608	1	2460	tags=26%, list=24%, signal=34%
GO_REGULATION_OF_DNA_BINDING_TRANSCRIPTION_FACTOR_ACTIVITY	GO_REGULATION_OF_DNA_BINDING_TRANSCRIPTION_FACTOR_ACTIVITY		271	-0.194173	-0.882212	0.774619	0.857176	1	2457	tags=28%, list=24%, signal=35%
GO_INTRACELLULAR_ESTROGEN_RECEPTOR_SIGNALING_PATHWAY	GO_INTRACELLULAR_ESTROGEN_RECEPTOR_SIGNALING_PATHWAY		41	-0.255912	-0.879528	0.665838	0.862898	1	2823	tags=39%, list=27%, signal=54%
GO_POSITIVE_REGULATION_OF_UBIQUITIN_PROTEIN_TRANSFERASE_ACTIVITY	GO_POSITIVE_REGULATION_OF_UBIQUITIN_PROTEIN_TRANSFERASE_ACTIVITY		25	-0.284941	-0.879518	0.640682	0.862363	1	2703	tags=36%, list=26%, signal=49%
GO_HISTONE_MONOUBIQUITINATION	GO_HISTONE_MONOUBIQUITINATION		26	-0.282143	-0.879279	0.636675	0.862347	1	3040	tags=38%, list=29%, signal=54%
GO_PROTEIN_LOCALIZATION_TO_NUCLEUS	GO_PROTEIN_LOCALIZATION_TO_NUCLEUS		183	-0.20146	-0.879217	0.745464	0.861931	1	2190	tags=20%, list=21%, signal=25%
GO_RESPONSE_TO_CADMIUM_ION	GO_RESPONSE_TO_CADMIUM_ION		42	-0.255128	-0.877828	0.66338	0.864618	1	1827	tags=24%, list=18%, signal=29%
GO_NEGATIVE_REGULATION_OF_DNA_REPAIR	GO_NEGATIVE_REGULATION_OF_DNA_REPAIR		16	-0.316712	-0.877337	0.630047	0.865186	1	2897	tags=38%, list=28%, signal=52%
GO_PROTEIN_LOCALIZATION_TO_POSTSYNAPTIC_MEMBRANE	GO_PROTEIN_LOCALIZATION_TO_POSTSYNAPTIC_MEMBRANE		20	-0.299483	-0.877325	0.63996	0.864652	1	1830	tags=30%, list=18%, signal=36%
GO_REGULATION_OF_DOUBLE_STRAND_BREAK_REPAIR	GO_REGULATION_OF_DOUBLE_STRAND_BREAK_REPAIR		44	-0.252267	-0.877069	0.665787	0.864676	1	2897	tags=34%, list=28%, signal=47%
GO_PROTEIN_LOCALIZATION_TO_CILIUM	GO_PROTEIN_LOCALIZATION_TO_CILIUM		28	-0.275102	-0.874871	0.647351	0.869202	1	2470	tags=32%, list=24%, signal=42%
GO_CYTOSKELETON_DEPENDENT_INTRACELLULAR_TRANSPORT	GO_CYTOSKELETON_DEPENDENT_INTRACELLULAR_TRANSPORT		124	-0.21016	-0.87338	0.735104	0.872095	1	2116	tags=22%, list=21%, signal=27%
GO_PROTEIN_LOCALIZATION_TO_ENDOPLASMIC_RETICULUM	GO_PROTEIN_LOCALIZATION_TO_ENDOPLASMIC_RETICULUM		112	-0.212757	-0.873169	0.727361	0.872013	1	3417	tags=36%, list=33%, signal=53%
GO_NEGATIVE_REGULATION_OF_CHROMOSOME_SEGREGATION	GO_NEGATIVE_REGULATION_OF_CHROMOSOME_SEGREGATION		31	-0.268446	-0.87201	0.664079	0.874142	1	4079	tags=45%, list=40%, signal=75%
GO_NUCLEAR_EXPORT	GO_NUCLEAR_EXPORT		174	-0.200413	-0.871209	0.761722	0.875423	1	3106	tags=29%, list=30%, signal=41%
GO_NUCLEUS_ORGANIZATION	GO_NUCLEUS_ORGANIZATION		96	-0.217599	-0.871207	0.721769	0.874863	1	2908	tags=32%, list=28%, signal=45%
GO_REGULATION_OF_RUFFLE_ASSEMBLY	GO_REGULATION_OF_RUFFLE_ASSEMBLY		18	-0.308073	-0.870868	0.646537	0.875064	1	1521	tags=22%, list=15%, signal=26%
GO_RIBOSOMAL_SMALL_SUBUNIT_BIOGENESIS	GO_RIBOSOMAL_SMALL_SUBUNIT_BIOGENESIS		60	-0.234499	-0.870789	0.693069	0.874683	1	2654	tags=25%, list=26%, signal=33%
GO_NEUTRAL_LIPID_CATABOLIC_PROCESS	GO_NEUTRAL_LIPID_CATABOLIC_PROCESS		17	-0.312201	-0.870693	0.649588	0.874342	1	1137	tags=24%, list=11%, signal=26%
GO_REGULATION_OF_NEURAL_PRECURSOR_CELL_PROLIFERATION	GO_REGULATION_OF_NEURAL_PRECURSOR_CELL_PROLIFERATION		39	-0.255293	-0.870459	0.676288	0.874306	1	345	tags=10%, list=3%, signal=11%
GO_RESPONSE_TO_DSRNA	GO_RESPONSE_TO_DSRNA		33	-0.264387	-0.870273	0.664305	0.874167	1	2361	tags=30%, list=23%, signal=39%
GO_RESPONSE_TO_RADIATION	GO_RESPONSE_TO_RADIATION		271	-0.191218	-0.869248	0.810031	0.875912	1	3447	tags=35%, list=33%, signal=52%
GO_POSITIVE_REGULATION_OF_CELL_MORPHOGENESIS_INVOLVED_IN_DIFFERENTIATION	GO_POSITIVE_REGULATION_OF_CELL_MORPHOGENESIS_INVOLVED_IN_DIFFERENTIATION		99	-0.215679	-0.868727	0.73262	0.87653	1	1526	tags=20%, list=15%, signal=23%
GO_LONG_CHAIN_FATTY_ACID_TRANSPORT	GO_LONG_CHAIN_FATTY_ACID_TRANSPORT		36	-0.259679	-0.868289	0.677049	0.876957	1	847	tags=14%, list=8%, signal=15%
GO_VIRAL_BUDDING	GO_VIRAL_BUDDING		19	-0.299654	-0.86827	0.653498	0.87644	1	3226	tags=42%, list=31%, signal=61%
GO_DEMETHYLATION	GO_DEMETHYLATION		40	-0.253771	-0.86812	0.676365	0.876212	1	3753	tags=48%, list=36%, signal=74%
GO_PROTEOGLYCAN_BIOSYNTHETIC_PROCESS	GO_PROTEOGLYCAN_BIOSYNTHETIC_PROCESS		35	-0.2594	-0.867789	0.687026	0.876401	1	1730	tags=26%, list=17%, signal=31%
GO_CELLULAR_RESPONSE_TO_PEPTIDE	GO_CELLULAR_RESPONSE_TO_PEPTIDE		247	-0.192532	-0.867548	0.80084	0.876381	1	1827	tags=20%, list=18%, signal=24%
GO_PROTEIN_FOLDING_IN_ENDOPLASMIC_RETICULUM	GO_PROTEIN_FOLDING_IN_ENDOPLASMIC_RETICULUM		15	-0.319637	-0.866754	0.648164	0.877635	1	3331	tags=40%, list=32%, signal=59%
GO_NUCLEOBASE_CONTAINING_COMPOUND_TRANSPORT	GO_NUCLEOBASE_CONTAINING_COMPOUND_TRANSPORT		193	-0.197194	-0.866169	0.781681	0.878413	1	2662	tags=27%, list=26%, signal=36%
GO_REGULATION_OF_OXIDATIVE_STRESS_INDUCED_CELL_DEATH	GO_REGULATION_OF_OXIDATIVE_STRESS_INDUCED_CELL_DEATH		42	-0.250436	-0.864863	0.687375	0.880798	1	1981	tags=26%, list=19%, signal=32%
GO_MEIOTIC_CELL_CYCLE	GO_MEIOTIC_CELL_CYCLE		108	-0.212114	-0.864485	0.741263	0.881085	1	3476	tags=35%, list=34%, signal=53%
GO_GLUCOSE_METABOLIC_PROCESS	GO_GLUCOSE_METABOLIC_PROCESS		78	-0.223185	-0.864469	0.7213	0.880561	1	2218	tags=26%, list=22%, signal=32%
GO_PROTEIN_LIPID_COMPLEX_ASSEMBLY	GO_PROTEIN_LIPID_COMPLEX_ASSEMBLY		19	-0.298403	-0.864178	0.655479	0.880646	1	2093	tags=37%, list=20%, signal=46%
GO_LACTATION	GO_LACTATION		33	-0.262855	-0.863964	0.675951	0.880563	1	1742	tags=21%, list=17%, signal=25%
GO_NEGATIVE_REGULATION_OF_LYMPHOCYTE_MEDIATED_IMMUNITY	GO_NEGATIVE_REGULATION_OF_LYMPHOCYTE_MEDIATED_IMMUNITY		18	-0.304179	-0.860904	0.650093	0.886825	1	1045	tags=22%, list=10%, signal=25%
GO_NEGATIVE_REGULATION_OF_JNK_CASCADE	GO_NEGATIVE_REGULATION_OF_JNK_CASCADE		24	-0.280686	-0.860842	0.666006	0.886398	1	1880	tags=25%, list=18%, signal=31%
GO_CELLULAR_RESPONSE_TO_IONIZING_RADIATION	GO_CELLULAR_RESPONSE_TO_IONIZING_RADIATION		52	-0.238794	-0.860534	0.710669	0.886515	1	3628	tags=37%, list=35%, signal=56%
GO_DNA_DAMAGE_RESPONSE_DETECTION_OF_DNA_DAMAGE	GO_DNA_DAMAGE_RESPONSE_DETECTION_OF_DNA_DAMAGE		33	-0.262305	-0.860337	0.682713	0.886389	1	2893	tags=33%, list=28%, signal=46%
GO_RESPONSE_TO_LIGHT_STIMULUS	GO_RESPONSE_TO_LIGHT_STIMULUS		180	-0.196976	-0.860165	0.792586	0.886205	1	3012	tags=30%, list=29%, signal=42%
GO_PHYSIOLOGICAL_CARDIAC_MUSCLE_HYPERTROPHY	GO_PHYSIOLOGICAL_CARDIAC_MUSCLE_HYPERTROPHY		18	-0.3013	-0.859827	0.65337	0.886389	1	1069	tags=22%, list=10%, signal=25%
GO_SMOOTH_MUSCLE_CELL_APOPTOTIC_PROCESS	GO_SMOOTH_MUSCLE_CELL_APOPTOTIC_PROCESS		15	-0.316895	-0.858981	0.658098	0.887684	1	2340	tags=33%, list=23%, signal=43%
GO_REGULATION_OF_NEUROTRANSMITTER_SECRETION	GO_REGULATION_OF_NEUROTRANSMITTER_SECRETION		46	-0.243979	-0.858828	0.692015	0.887458	1	1274	tags=17%, list=12%, signal=20%
GO_POSITIVE_REGULATION_OF_INTRACELLULAR_TRANSPORT	GO_POSITIVE_REGULATION_OF_INTRACELLULAR_TRANSPORT		152	-0.200362	-0.857412	0.788351	0.889988	1	2164	tags=22%, list=21%, signal=27%
GO_REGULATION_OF_INTRINSIC_APOPTOTIC_SIGNALING_PATHWAY	GO_REGULATION_OF_INTRINSIC_APOPTOTIC_SIGNALING_PATHWAY		118	-0.207734	-0.857311	0.765926	0.889646	1	2047	tags=19%, list=20%, signal=24%
GO_HISTONE_H2A_UBIQUITINATION	GO_HISTONE_H2A_UBIQUITINATION		22	-0.286987	-0.856875	0.674227	0.890034	1	3040	tags=36%, list=29%, signal=51%
GO_PIGMENT_CELL_DIFFERENTIATION	GO_PIGMENT_CELL_DIFFERENTIATION		21	-0.291456	-0.856842	0.671122	0.889547	1	2482	tags=33%, list=24%, signal=44%
GO_POSITIVE_REGULATION_OF_PROTEIN_DEPHOSPHORYLATION	GO_POSITIVE_REGULATION_OF_PROTEIN_DEPHOSPHORYLATION		32	-0.262659	-0.856719	0.689771	0.889255	1	2896	tags=38%, list=28%, signal=52%
GO_TETRAPYRROLE_BIOSYNTHETIC_PROCESS	GO_TETRAPYRROLE_BIOSYNTHETIC_PROCESS		20	-0.291456	-0.855113	0.679361	0.892227	1	1514	tags=20%, list=15%, signal=23%
GO_NEGATIVE_REGULATION_OF_VIRAL_GENOME_REPLICATION	GO_NEGATIVE_REGULATION_OF_VIRAL_GENOME_REPLICATION		35	-0.257299	-0.853808	0.698686	0.894481	1	2853	tags=37%, list=28%, signal=51%
GO_NEGATIVE_REGULATION_OF_CELL_CYCLE_G1_S_PHASE_TRANSITION	GO_NEGATIVE_REGULATION_OF_CELL_CYCLE_G1_S_PHASE_TRANSITION		77	-0.220683	-0.853382	0.739691	0.894858	1	2526	tags=26%, list=25%, signal=34%
GO_RESPONSE_TO_TOXIC_SUBSTANCE	GO_RESPONSE_TO_TOXIC_SUBSTANCE		285	-0.186625	-0.852572	0.84976	0.896046	1	1649	tags=18%, list=16%, signal=21%
GO_PLASMA_MEMBRANE_TUBULATION	GO_PLASMA_MEMBRANE_TUBULATION		16	-0.308496	-0.851952	0.668192	0.89681	1	1931	tags=31%, list=19%, signal=38%
GO_CHAPERONE_COFACTOR_DEPENDENT_PROTEIN_REFOLDING	GO_CHAPERONE_COFACTOR_DEPENDENT_PROTEIN_REFOLDING		24	-0.277309	-0.851518	0.682891	0.897181	1	2348	tags=29%, list=23%, signal=38%
GO_REGULATION_OF_MICROTUBULE_POLYMERIZATION_OR_DEPOLYMERIZATION	GO_REGULATION_OF_MICROTUBULE_POLYMERIZATION_OR_DEPOLYMERIZATION		43	-0.243929	-0.851471	0.713112	0.896719	1	3352	tags=47%, list=33%, signal=69%
GO_DEVELOPMENTAL_PIGMENTATION	GO_DEVELOPMENTAL_PIGMENTATION		25	-0.276293	-0.850593	0.693338	0.898055	1	2490	tags=36%, list=24%, signal=47%
GO_COVALENT_CHROMATIN_MODIFICATION	GO_COVALENT_CHROMATIN_MODIFICATION		338	-0.183105	-0.850363	0.870753	0.897986	1	3415	tags=35%, list=33%, signal=51%
GO_POSITIVE_REGULATION_OF_CELL_DIVISION	GO_POSITIVE_REGULATION_OF_CELL_DIVISION		38	-0.250697	-0.849298	0.702387	0.899699	1	961	tags=16%, list=9%, signal=17%
GO_ENSHEATHMENT_OF_NEURONS	GO_ENSHEATHMENT_OF_NEURONS		75	-0.220807	-0.848911	0.749058	0.899965	1	2246	tags=29%, list=22%, signal=37%
GO_REGULATION_OF_OXIDOREDUCTASE_ACTIVITY	GO_REGULATION_OF_OXIDOREDUCTASE_ACTIVITY		60	-0.229184	-0.847114	0.746535	0.903213	1	2877	tags=33%, list=28%, signal=46%
GO_GLYCOSYLATION	GO_GLYCOSYLATION		156	-0.197226	-0.846985	0.811172	0.902917	1	2203	tags=23%, list=21%, signal=29%
GO_TRANSLATIONAL_INITIATION	GO_TRANSLATIONAL_INITIATION		162	-0.196824	-0.845957	0.815911	0.904523	1	3545	tags=37%, list=34%, signal=56%
GO_DEFENSE_RESPONSE_TO_VIRUS	GO_DEFENSE_RESPONSE_TO_VIRUS		158	-0.196677	-0.845808	0.815531	0.904271	1	2945	tags=35%, list=29%, signal=49%
GO_RESPONSE_TO_TEMPERATURE_STIMULUS	GO_RESPONSE_TO_TEMPERATURE_STIMULUS		162	-0.196403	-0.844829	0.817319	0.905774	1	2348	tags=23%, list=23%, signal=29%
GO_MODULATION_BY_SYMBIONT_OF_HOST_CELLULAR_PROCESS	GO_MODULATION_BY_SYMBIONT_OF_HOST_CELLULAR_PROCESS		22	-0.281617	-0.844452	0.689689	0.906005	1	2775	tags=36%, list=27%, signal=50%
GO_RESPONSE_TO_INTERLEUKIN_4	GO_RESPONSE_TO_INTERLEUKIN_4		25	-0.272164	-0.841613	0.704398	0.911356	1	3785	tags=48%, list=37%, signal=76%
GO_PROTEIN_ACETYLATION	GO_PROTEIN_ACETYLATION		143	-0.198251	-0.84108	0.815246	0.911901	1	3722	tags=39%, list=36%, signal=60%
GO_POSITIVE_REGULATION_OF_CANONICAL_WNT_SIGNALING_PATHWAY	GO_POSITIVE_REGULATION_OF_CANONICAL_WNT_SIGNALING_PATHWAY		101	-0.208699	-0.840969	0.788677	0.911558	1	2546	tags=26%, list=25%, signal=34%
GO_CELLULAR_COMPONENT_DISASSEMBLY	GO_CELLULAR_COMPONENT_DISASSEMBLY		379	-0.179596	-0.840957	0.901609	0.911012	1	2078	tags=18%, list=20%, signal=22%
GO_REGULATION_OF_PROTEIN_COMPLEX_DISASSEMBLY	GO_REGULATION_OF_PROTEIN_COMPLEX_DISASSEMBLY		69	-0.221358	-0.840124	0.760403	0.912153	1	1876	tags=23%, list=18%, signal=28%
GO_POSITIVE_REGULATION_OF_AXON_EXTENSION	GO_POSITIVE_REGULATION_OF_AXON_EXTENSION		31	-0.25894	-0.839816	0.720642	0.912218	1	2383	tags=42%, list=23%, signal=54%
GO_ERYTHROCYTE_DEVELOPMENT	GO_ERYTHROCYTE_DEVELOPMENT		21	-0.284751	-0.839715	0.698358	0.91186	1	2823	tags=43%, list=27%, signal=59%
GO_REGULATION_OF_PROTEIN_TARGETING	GO_REGULATION_OF_PROTEIN_TARGETING		59	-0.22773	-0.839517	0.750374	0.911695	1	1873	tags=19%, list=18%, signal=23%
GO_NEGATIVE_REGULATION_OF_FIBROBLAST_PROLIFERATION	GO_NEGATIVE_REGULATION_OF_FIBROBLAST_PROLIFERATION		19	-0.290814	-0.837862	0.695545	0.914539	1	2046	tags=32%, list=20%, signal=39%
GO_RESPONSE_TO_VIRUS	GO_RESPONSE_TO_VIRUS		219	-0.188071	-0.837614	0.856083	0.914478	1	2973	tags=33%, list=29%, signal=46%
GO_TRANSPORT_OF_VIRUS	GO_TRANSPORT_OF_VIRUS		49	-0.234292	-0.836699	0.745143	0.91578	1	2635	tags=29%, list=26%, signal=38%
GO_PEPTIDYL_THREONINE_DEPHOSPHORYLATION	GO_PEPTIDYL_THREONINE_DEPHOSPHORYLATION		15	-0.306799	-0.836155	0.691994	0.916306	1	854	tags=13%, list=8%, signal=15%
GO_PROTEIN_METHYLATION	GO_PROTEIN_METHYLATION		123	-0.200882	-0.835214	0.811256	0.917647	1	3393	tags=33%, list=33%, signal=49%
GO_AUTOPHAGOSOME_MATURATION	GO_AUTOPHAGOSOME_MATURATION		32	-0.255371	-0.834703	0.721475	0.918111	1	3261	tags=38%, list=32%, signal=55%
GO_TRANSFORMING_GROWTH_FACTOR_BETA_PRODUCTION	GO_TRANSFORMING_GROWTH_FACTOR_BETA_PRODUCTION		23	-0.27615	-0.834646	0.698968	0.917651	1	1493	tags=26%, list=14%, signal=30%
GO_POLYOL_CATABOLIC_PROCESS	GO_POLYOL_CATABOLIC_PROCESS		16	-0.3017	-0.832639	0.697351	0.921125	1	2218	tags=38%, list=22%, signal=48%
GO_POSITIVE_REGULATION_OF_INTRACELLULAR_PROTEIN_TRANSPORT	GO_POSITIVE_REGULATION_OF_INTRACELLULAR_PROTEIN_TRANSPORT		114	-0.201323	-0.831715	0.813488	0.922412	1	2002	tags=19%, list=19%, signal=24%
GO_UBIQUITIN_DEPENDENT_PROTEIN_CATABOLIC_PROCESS_VIA_THE_MULTIVESICULAR_BODY_SORTING_PATHWAY	GO_UBIQUITIN_DEPENDENT_PROTEIN_CATABOLIC_PROCESS_VIA_THE_MULTIVESICULAR_BODY_SORTING_PATHWAY		17	-0.294957	-0.831689	0.703629	0.921892	1	2572	tags=29%, list=25%, signal=39%
GO_CELLULAR_AMINO_ACID_CATABOLIC_PROCESS	GO_CELLULAR_AMINO_ACID_CATABOLIC_PROCESS		43	-0.2387	-0.83114	0.749534	0.922414	1	1768	tags=19%, list=17%, signal=22%
GO_PROTEIN_TETRAMERIZATION	GO_PROTEIN_TETRAMERIZATION		85	-0.210966	-0.831137	0.792881	0.921849	1	1577	tags=16%, list=15%, signal=19%
GO_POSITIVE_REGULATION_OF_NUCLEOCYTOPLASMIC_TRANSPORT	GO_POSITIVE_REGULATION_OF_NUCLEOCYTOPLASMIC_TRANSPORT		49	-0.23317	-0.830428	0.754953	0.922706	1	1273	tags=14%, list=12%, signal=16%
GO_REGULATION_OF_SYNAPTIC_VESICLE_TRANSPORT	GO_REGULATION_OF_SYNAPTIC_VESICLE_TRANSPORT		37	-0.245323	-0.830043	0.741966	0.922898	1	1274	tags=16%, list=12%, signal=18%
GO_RESPONSE_TO_IONIZING_RADIATION	GO_RESPONSE_TO_IONIZING_RADIATION		113	-0.201118	-0.828796	0.820446	0.924767	1	3667	tags=40%, list=36%, signal=61%
GO_EXECUTION_PHASE_OF_APOPTOSIS	GO_EXECUTION_PHASE_OF_APOPTOSIS		48	-0.23337	-0.828206	0.753213	0.925362	1	2335	tags=27%, list=23%, signal=35%
GO_MONOSACCHARIDE_CATABOLIC_PROCESS	GO_MONOSACCHARIDE_CATABOLIC_PROCESS		27	-0.263551	-0.827608	0.727244	0.925973	1	1384	tags=22%, list=13%, signal=26%
GO_REGULATION_OF_NUCLEOBASE_CONTAINING_COMPOUND_METABOLIC_PROCESS	GO_REGULATION_OF_NUCLEOBASE_CONTAINING_COMPOUND_METABOLIC_PROCESS		367	-0.176373	-0.826231	0.922934	0.928108	1	2913	tags=28%, list=28%, signal=37%
GO_POST_GOLGI_VESICLE_MEDIATED_TRANSPORT	GO_POST_GOLGI_VESICLE_MEDIATED_TRANSPORT		85	-0.210959	-0.82623	0.79565	0.927538	1	3117	tags=29%, list=30%, signal=42%
GO_KETONE_BIOSYNTHETIC_PROCESS	GO_KETONE_BIOSYNTHETIC_PROCESS		27	-0.263379	-0.825969	0.734226	0.927473	1	2182	tags=26%, list=21%, signal=33%
GO_PEPTIDYL_LYSINE_ACETYLATION	GO_PEPTIDYL_LYSINE_ACETYLATION		123	-0.199374	-0.825427	0.829258	0.927961	1	4025	tags=47%, list=39%, signal=76%
GO_REGULATION_OF_CILIUM_ASSEMBLY	GO_REGULATION_OF_CILIUM_ASSEMBLY		30	-0.256231	-0.824725	0.738172	0.92875	1	2030	tags=27%, list=20%, signal=33%
GO_REGULATION_OF_INTRACELLULAR_PROTEIN_TRANSPORT	GO_REGULATION_OF_INTRACELLULAR_PROTEIN_TRANSPORT		172	-0.190263	-0.824697	0.862113	0.928233	1	2024	tags=19%, list=20%, signal=23%
GO_REGULATION_OF_TRANSLATIONAL_FIDELITY	GO_REGULATION_OF_TRANSLATIONAL_FIDELITY		16	-0.298452	-0.824638	0.705554	0.927777	1	1363	tags=19%, list=13%, signal=22%
GO_RETROGRADE_VESICLE_MEDIATED_TRANSPORT_GOLGI_TO_ENDOPLASMIC_RETICULUM	GO_RETROGRADE_VESICLE_MEDIATED_TRANSPORT_GOLGI_TO_ENDOPLASMIC_RETICULUM		73	-0.214482	-0.824228	0.788652	0.927993	1	2105	tags=18%, list=20%, signal=22%
GO_NEGATIVE_REGULATION_OF_CD4_POSITIVE_ALPHA_BETA_T_CELL_DIFFERENTIATION	GO_NEGATIVE_REGULATION_OF_CD4_POSITIVE_ALPHA_BETA_T_CELL_DIFFERENTIATION		16	-0.297422	-0.824057	0.7111	0.92775	1	1778	tags=31%, list=17%, signal=38%
GO_REGULATION_OF_GENE_EXPRESSION_EPIGENETIC	GO_REGULATION_OF_GENE_EXPRESSION_EPIGENETIC		225	-0.184671	-0.823448	0.880246	0.928363	1	3319	tags=32%, list=32%, signal=46%
GO_PROTEIN_IMPORT_INTO_MITOCHONDRIAL_MATRIX	GO_PROTEIN_IMPORT_INTO_MITOCHONDRIAL_MATRIX		15	-0.304477	-0.822261	0.711277	0.930092	1	4012	tags=53%, list=39%, signal=87%
GO_PRESYNAPTIC_ENDOCYTOSIS	GO_PRESYNAPTIC_ENDOCYTOSIS		29	-0.257297	-0.822185	0.740287	0.929674	1	2182	tags=24%, list=21%, signal=31%
GO_ENDOMEMBRANE_SYSTEM_ORGANIZATION	GO_ENDOMEMBRANE_SYSTEM_ORGANIZATION		303	-0.178244	-0.82189	0.918696	0.929673	1	2132	tags=19%, list=21%, signal=24%
GO_CELLULAR_RESPONSE_TO_STARVATION	GO_CELLULAR_RESPONSE_TO_STARVATION		110	-0.200279	-0.820531	0.833471	0.931688	1	3110	tags=35%, list=30%, signal=49%
GO_RESPONSE_TO_ALKALOID	GO_RESPONSE_TO_ALKALOID		50	-0.229267	-0.820144	0.775943	0.931852	1	1830	tags=20%, list=18%, signal=24%
GO_REGULATION_OF_MICROTUBULE_DEPOLYMERIZATION	GO_REGULATION_OF_MICROTUBULE_DEPOLYMERIZATION		17	-0.291962	-0.818945	0.717792	0.933551	1	2997	tags=47%, list=29%, signal=66%
GO_LIPID_MODIFICATION	GO_LIPID_MODIFICATION		160	-0.190784	-0.81869	0.866589	0.933462	1	2197	tags=22%, list=21%, signal=27%
GO_REGULATION_OF_TYPE_2_IMMUNE_RESPONSE	GO_REGULATION_OF_TYPE_2_IMMUNE_RESPONSE		17	-0.293069	-0.818387	0.716653	0.933477	1	1678	tags=29%, list=16%, signal=35%
GO_PLATELET_MORPHOGENESIS	GO_PLATELET_MORPHOGENESIS		17	-0.290942	-0.818117	0.714527	0.93341	1	1348	tags=24%, list=13%, signal=27%
GO_T_CELL_DIFFERENTIATION_IN_THYMUS	GO_T_CELL_DIFFERENTIATION_IN_THYMUS		40	-0.238547	-0.818058	0.763843	0.93295	1	1918	tags=28%, list=19%, signal=34%
GO_POSITIVE_REGULATION_OF_MACROAUTOPHAGY	GO_POSITIVE_REGULATION_OF_MACROAUTOPHAGY		54	-0.226257	-0.817726	0.782246	0.933006	1	2277	tags=26%, list=22%, signal=33%
GO_VESICLE_CARGO_LOADING	GO_VESICLE_CARGO_LOADING		16	-0.294929	-0.816942	0.724724	0.933898	1	3859	tags=50%, list=37%, signal=80%
GO_NEGATIVE_REGULATION_OF_HISTONE_MODIFICATION	GO_NEGATIVE_REGULATION_OF_HISTONE_MODIFICATION		27	-0.259386	-0.81555	0.742019	0.935906	1	3365	tags=41%, list=33%, signal=60%
GO_POSITIVE_REGULATION_OF_FAT_CELL_DIFFERENTIATION	GO_POSITIVE_REGULATION_OF_FAT_CELL_DIFFERENTIATION		30	-0.254421	-0.813949	0.754293	0.938326	1	2628	tags=37%, list=25%, signal=49%
GO_NEGATIVE_REGULATION_OF_NEURON_APOPTOTIC_PROCESS	GO_NEGATIVE_REGULATION_OF_NEURON_APOPTOTIC_PROCESS		82	-0.207663	-0.813729	0.819611	0.938157	1	2341	tags=26%, list=23%, signal=33%
GO_BLASTOCYST_FORMATION	GO_BLASTOCYST_FORMATION		25	-0.263274	-0.81368	0.745243	0.937678	1	2641	tags=32%, list=26%, signal=43%
GO_POSITIVE_REGULATION_OF_NEURON_APOPTOTIC_PROCESS	GO_POSITIVE_REGULATION_OF_NEURON_APOPTOTIC_PROCESS		37	-0.242286	-0.813664	0.768944	0.93714	1	3436	tags=49%, list=33%, signal=73%
GO_RESPONSE_TO_ENDOPLASMIC_RETICULUM_STRESS	GO_RESPONSE_TO_ENDOPLASMIC_RETICULUM_STRESS		222	-0.181585	-0.813371	0.905741	0.937114	1	3114	tags=28%, list=30%, signal=39%
GO_NEGATIVE_REGULATION_OF_INTRINSIC_APOPTOTIC_SIGNALING_PATHWAY	GO_NEGATIVE_REGULATION_OF_INTRINSIC_APOPTOTIC_SIGNALING_PATHWAY		69	-0.213455	-0.813367	0.806181	0.936556	1	2335	tags=22%, list=23%, signal=28%
GO_APOPTOTIC_DNA_FRAGMENTATION	GO_APOPTOTIC_DNA_FRAGMENTATION		16	-0.295895	-0.812483	0.721484	0.937616	1	2046	tags=25%, list=20%, signal=31%
GO_NEGATIVE_REGULATION_OF_ALPHA_BETA_T_CELL_ACTIVATION	GO_NEGATIVE_REGULATION_OF_ALPHA_BETA_T_CELL_ACTIVATION		26	-0.260202	-0.811964	0.749753	0.938003	1	1778	tags=27%, list=17%, signal=32%
GO_PROTEASOMAL_PROTEIN_CATABOLIC_PROCESS	GO_PROTEASOMAL_PROTEIN_CATABOLIC_PROCESS		383	-0.172932	-0.810157	0.945899	0.940717	1	2655	tags=22%, list=26%, signal=28%
GO_ORGANELLE_LOCALIZATION	GO_ORGANELLE_LOCALIZATION		468	-0.170409	-0.810027	0.957144	0.940385	1	2132	tags=20%, list=21%, signal=24%
GO_HISTONE_H2A_MONOUBIQUITINATION	GO_HISTONE_H2A_MONOUBIQUITINATION		15	-0.299384	-0.80909	0.729547	0.941507	1	3040	tags=40%, list=29%, signal=57%
GO_REGULATION_OF_HEMATOPOIETIC_PROGENITOR_CELL_DIFFERENTIATION	GO_REGULATION_OF_HEMATOPOIETIC_PROGENITOR_CELL_DIFFERENTIATION		70	-0.211961	-0.808848	0.814687	0.941371	1	2767	tags=29%, list=27%, signal=39%
GO_CELLULAR_RESPONSE_TO_FLUID_SHEAR_STRESS	GO_CELLULAR_RESPONSE_TO_FLUID_SHEAR_STRESS		16	-0.293031	-0.808028	0.731024	0.942295	1	1981	tags=25%, list=19%, signal=31%
GO_POSITIVE_REGULATION_OF_I_KAPPAB_KINASE_NF_KAPPAB_SIGNALING	GO_POSITIVE_REGULATION_OF_I_KAPPAB_KINASE_NF_KAPPAB_SIGNALING		128	-0.193352	-0.806365	0.869155	0.944711	1	2635	tags=30%, list=26%, signal=39%
GO_REGULATION_OF_MICROTUBULE_POLYMERIZATION	GO_REGULATION_OF_MICROTUBULE_POLYMERIZATION		26	-0.258183	-0.805426	0.763774	0.945799	1	2939	tags=42%, list=29%, signal=59%
GO_POSITIVE_REGULATION_OF_COAGULATION	GO_POSITIVE_REGULATION_OF_COAGULATION		20	-0.275459	-0.805099	0.752327	0.945805	1	1981	tags=25%, list=19%, signal=31%
GO_MULTI_ORGANISM_LOCALIZATION	GO_MULTI_ORGANISM_LOCALIZATION		61	-0.216441	-0.804646	0.811425	0.946031	1	2850	tags=30%, list=28%, signal=41%
GO_HEXOSE_CATABOLIC_PROCESS	GO_HEXOSE_CATABOLIC_PROCESS		23	-0.264693	-0.802975	0.756366	0.948391	1	2195	tags=30%, list=21%, signal=39%
GO_RESPONSE_TO_OSMOTIC_STRESS	GO_RESPONSE_TO_OSMOTIC_STRESS		50	-0.224364	-0.802907	0.800428	0.94794	1	2457	tags=32%, list=24%, signal=42%
GO_PROTEIN_IMPORT	GO_PROTEIN_IMPORT		134	-0.189725	-0.799516	0.881327	0.953234	1	1365	tags=13%, list=13%, signal=15%
GO_RESPONSE_TO_ANGIOTENSIN	GO_RESPONSE_TO_ANGIOTENSIN		17	-0.284921	-0.799427	0.750085	0.952815	1	2292	tags=35%, list=22%, signal=45%
GO_EXCRETION	GO_EXCRETION		18	-0.278384	-0.795376	0.755979	0.959121	1	1703	tags=22%, list=17%, signal=27%
GO_CHROMATIN_ORGANIZATION_INVOLVED_IN_REGULATION_OF_TRANSCRIPTION	GO_CHROMATIN_ORGANIZATION_INVOLVED_IN_REGULATION_OF_TRANSCRIPTION		63	-0.212215	-0.794282	0.832889	0.960381	1	3319	tags=33%, list=32%, signal=49%
GO_HISTONE_DEACETYLATION	GO_HISTONE_DEACETYLATION		57	-0.216357	-0.793973	0.827819	0.960316	1	2346	tags=28%, list=23%, signal=36%
GO_REGULATION_OF_NATURAL_KILLER_CELL_MEDIATED_IMMUNITY	GO_REGULATION_OF_NATURAL_KILLER_CELL_MEDIATED_IMMUNITY		17	-0.282344	-0.793906	0.752752	0.95985	1	1733	tags=35%, list=17%, signal=42%
GO_REGULATION_OF_PROGRAMMED_NECROTIC_CELL_DEATH	GO_REGULATION_OF_PROGRAMMED_NECROTIC_CELL_DEATH		15	-0.291806	-0.793651	0.748718	0.959707	1	3551	tags=60%, list=34%, signal=91%
GO_CELLULAR_MODIFIED_AMINO_ACID_BIOSYNTHETIC_PROCESS	GO_CELLULAR_MODIFIED_AMINO_ACID_BIOSYNTHETIC_PROCESS		30	-0.246465	-0.793258	0.784485	0.959786	1	1466	tags=17%, list=14%, signal=19%
GO_AGING	GO_AGING		196	-0.180245	-0.792303	0.926212	0.9608	1	2098	tags=22%, list=20%, signal=27%
GO_DEOXYRIBOSE_PHOSPHATE_CATABOLIC_PROCESS	GO_DEOXYRIBOSE_PHOSPHATE_CATABOLIC_PROCESS		15	-0.290878	-0.792299	0.757416	0.960232	1	2841	tags=47%, list=28%, signal=64%
GO_RESPONSE_TO_COLD	GO_RESPONSE_TO_COLD		33	-0.240145	-0.791597	0.79943	0.960795	1	2312	tags=30%, list=22%, signal=39%
GO_CHONDROITIN_SULFATE_PROTEOGLYCAN_BIOSYNTHETIC_PROCESS	GO_CHONDROITIN_SULFATE_PROTEOGLYCAN_BIOSYNTHETIC_PROCESS		16	-0.287292	-0.791078	0.756332	0.961082	1	1730	tags=31%, list=17%, signal=37%
GO_PHOSPHOLIPID_DEPHOSPHORYLATION	GO_PHOSPHOLIPID_DEPHOSPHORYLATION		22	-0.26484	-0.790624	0.763718	0.961256	1	679	tags=14%, list=7%, signal=15%
GO_HISTONE_H4_K5_ACETYLATION	GO_HISTONE_H4_K5_ACETYLATION		15	-0.289111	-0.787679	0.756982	0.965454	1	3999	tags=60%, list=39%, signal=98%
GO_DE_NOVO_PROTEIN_FOLDING	GO_DE_NOVO_PROTEIN_FOLDING		30	-0.244022	-0.787672	0.793814	0.964889	1	1459	tags=20%, list=14%, signal=23%
GO_RELEASE_OF_CYTOCHROME_C_FROM_MITOCHONDRIA	GO_RELEASE_OF_CYTOCHROME_C_FROM_MITOCHONDRIA		38	-0.233256	-0.787551	0.806596	0.964507	1	3002	tags=37%, list=29%, signal=52%
GO_TOXIN_TRANSPORT	GO_TOXIN_TRANSPORT		30	-0.243768	-0.786471	0.796231	0.965654	1	2236	tags=27%, list=22%, signal=34%
GO_HEMATOPOIETIC_STEM_CELL_DIFFERENTIATION	GO_HEMATOPOIETIC_STEM_CELL_DIFFERENTIATION		66	-0.208327	-0.785432	0.847066	0.966724	1	2767	tags=30%, list=27%, signal=41%
GO_PROTEIN_STABILIZATION	GO_PROTEIN_STABILIZATION		125	-0.188496	-0.784613	0.903634	0.967445	1	1053	tags=10%, list=10%, signal=11%
GO_INTRINSIC_APOPTOTIC_SIGNALING_PATHWAY	GO_INTRINSIC_APOPTOTIC_SIGNALING_PATHWAY		209	-0.176861	-0.784242	0.940101	0.96746	1	3164	tags=32%, list=31%, signal=45%
GO_ENTRAINMENT_OF_CIRCADIAN_CLOCK_BY_PHOTOPERIOD	GO_ENTRAINMENT_OF_CIRCADIAN_CLOCK_BY_PHOTOPERIOD		18	-0.276502	-0.783722	0.778771	0.967688	1	3128	tags=33%, list=30%, signal=48%
GO_NEGATIVE_REGULATION_OF_CELL_CYCLE_G2_M_PHASE_TRANSITION	GO_NEGATIVE_REGULATION_OF_CELL_CYCLE_G2_M_PHASE_TRANSITION		82	-0.200296	-0.782656	0.871046	0.968773	1	2460	tags=22%, list=24%, signal=29%
GO_CHROMOSOME_SEPARATION	GO_CHROMOSOME_SEPARATION		67	-0.206826	-0.78205	0.857842	0.969128	1	4079	tags=46%, list=40%, signal=76%
GO_REGULATION_OF_GLUCOSE_TRANSMEMBRANE_TRANSPORT	GO_REGULATION_OF_GLUCOSE_TRANSMEMBRANE_TRANSPORT		46	-0.220347	-0.781886	0.825123	0.968813	1	1190	tags=15%, list=12%, signal=17%
GO_CILIARY_BASAL_BODY_PLASMA_MEMBRANE_DOCKING	GO_CILIARY_BASAL_BODY_PLASMA_MEMBRANE_DOCKING		76	-0.201653	-0.781147	0.865399	0.96938	1	4079	tags=46%, list=40%, signal=76%
GO_SPLICEOSOMAL_COMPLEX_ASSEMBLY	GO_SPLICEOSOMAL_COMPLEX_ASSEMBLY		43	-0.224812	-0.781052	0.827048	0.968953	1	4583	tags=60%, list=44%, signal=108%
GO_APOPTOTIC_MITOCHONDRIAL_CHANGES	GO_APOPTOTIC_MITOCHONDRIAL_CHANGES		81	-0.200096	-0.780112	0.872827	0.969826	1	2490	tags=27%, list=24%, signal=36%
GO_REGULATION_OF_CELLULAR_RESPIRATION	GO_REGULATION_OF_CELLULAR_RESPIRATION		19	-0.269559	-0.779289	0.785594	0.970502	1	1720	tags=16%, list=17%, signal=19%
GO_POSITIVE_REGULATION_OF_PROTEIN_IMPORT	GO_POSITIVE_REGULATION_OF_PROTEIN_IMPORT		29	-0.243222	-0.778216	0.805307	0.971557	1	1273	tags=17%, list=12%, signal=20%
GO_MRNA_SPLICE_SITE_SELECTION	GO_MRNA_SPLICE_SITE_SELECTION		23	-0.257639	-0.776708	0.795362	0.97325	1	3093	tags=35%, list=30%, signal=50%
GO_POSITIVE_REGULATION_OF_NUCLEAR_DIVISION	GO_POSITIVE_REGULATION_OF_NUCLEAR_DIVISION		42	-0.224793	-0.776113	0.832924	0.97356	1	2993	tags=31%, list=29%, signal=43%
GO_POSITIVE_REGULATION_OF_EXTRINSIC_APOPTOTIC_SIGNALING_PATHWAY	GO_POSITIVE_REGULATION_OF_EXTRINSIC_APOPTOTIC_SIGNALING_PATHWAY		40	-0.226121	-0.775497	0.827469	0.973908	1	2362	tags=33%, list=23%, signal=42%
GO_PHOTOPERIODISM	GO_PHOTOPERIODISM		19	-0.270001	-0.775385	0.789065	0.973503	1	3128	tags=32%, list=30%, signal=45%
GO_POSITIVE_REGULATION_OF_RESPONSE_TO_DNA_DAMAGE_STIMULUS	GO_POSITIVE_REGULATION_OF_RESPONSE_TO_DNA_DAMAGE_STIMULUS		70	-0.203204	-0.775222	0.87136	0.973171	1	2893	tags=30%, list=28%, signal=41%
GO_CYTOPLASMIC_TRANSLATION	GO_CYTOPLASMIC_TRANSLATION		73	-0.201349	-0.774542	0.875109	0.973594	1	3545	tags=38%, list=34%, signal=58%
GO_REGULATION_OF_DNA_DAMAGE_RESPONSE_SIGNAL_TRANSDUCTION_BY_P53_CLASS_MEDIATOR	GO_REGULATION_OF_DNA_DAMAGE_RESPONSE_SIGNAL_TRANSDUCTION_BY_P53_CLASS_MEDIATOR		25	-0.251124	-0.772683	0.800687	0.975735	1	705	tags=12%, list=7%, signal=13%
GO_NUCLEAR_CHROMOSOME_SEGREGATION	GO_NUCLEAR_CHROMOSOME_SEGREGATION		153	-0.181132	-0.772659	0.935173	0.975196	1	3411	tags=30%, list=33%, signal=44%
GO_PROTEIN_SUMOYLATION	GO_PROTEIN_SUMOYLATION		60	-0.208458	-0.770791	0.862038	0.97733	1	1507	tags=15%, list=15%, signal=17%
GO_CHROMATIN_REMODELING	GO_CHROMATIN_REMODELING		102	-0.189464	-0.770566	0.905143	0.977085	1	3606	tags=36%, list=35%, signal=55%
GO_SIGNAL_TRANSDUCTION_IN_ABSENCE_OF_LIGAND	GO_SIGNAL_TRANSDUCTION_IN_ABSENCE_OF_LIGAND		45	-0.220418	-0.770053	0.848356	0.97725	1	3034	tags=38%, list=29%, signal=53%
GO_NEGATIVE_REGULATION_OF_CHROMOSOME_ORGANIZATION	GO_NEGATIVE_REGULATION_OF_CHROMOSOME_ORGANIZATION		98	-0.191999	-0.768491	0.904722	0.978908	1	3655	tags=34%, list=35%, signal=52%
GO_REGULATION_OF_NUCLEOCYTOPLASMIC_TRANSPORT	GO_REGULATION_OF_NUCLEOCYTOPLASMIC_TRANSPORT		83	-0.195436	-0.767652	0.897145	0.979532	1	2119	tags=19%, list=21%, signal=24%
GO_RESPONSE_TO_ANESTHETIC	GO_RESPONSE_TO_ANESTHETIC		32	-0.235493	-0.767378	0.828807	0.979345	1	1830	tags=22%, list=18%, signal=27%
GO_MEIOTIC_CELL_CYCLE_PROCESS	GO_MEIOTIC_CELL_CYCLE_PROCESS		76	-0.198744	-0.766366	0.884532	0.980195	1	3476	tags=37%, list=34%, signal=55%
GO_RESPONSE_TO_TESTOSTERONE	GO_RESPONSE_TO_TESTOSTERONE		27	-0.243108	-0.766118	0.820201	0.979969	1	1827	tags=19%, list=18%, signal=22%
GO_VESICLE_MEDIATED_TRANSPORT_BETWEEN_ENDOSOMAL_COMPARTMENTS	GO_VESICLE_MEDIATED_TRANSPORT_BETWEEN_ENDOSOMAL_COMPARTMENTS		37	-0.226754	-0.765976	0.834612	0.979593	1	1085	tags=11%, list=11%, signal=12%
GO_REGULATION_OF_LAMELLIPODIUM_ASSEMBLY	GO_REGULATION_OF_LAMELLIPODIUM_ASSEMBLY		25	-0.249133	-0.765518	0.807555	0.979648	1	1064	tags=16%, list=10%, signal=18%
GO_CELLULAR_RESPONSE_TO_ARSENIC_CONTAINING_SUBSTANCE	GO_CELLULAR_RESPONSE_TO_ARSENIC_CONTAINING_SUBSTANCE		16	-0.275992	-0.764244	0.796991	0.98083	1	3013	tags=50%, list=29%, signal=71%
GO_HISTONE_UBIQUITINATION	GO_HISTONE_UBIQUITINATION		40	-0.224573	-0.763114	0.842728	0.981804	1	3040	tags=33%, list=29%, signal=46%
GO_NUCLEOTIDE_EXCISION_REPAIR_DNA_GAP_FILLING	GO_NUCLEOTIDE_EXCISION_REPAIR_DNA_GAP_FILLING		22	-0.256716	-0.763054	0.808287	0.981315	1	3973	tags=41%, list=39%, signal=66%
GO_RENAL_WATER_HOMEOSTASIS	GO_RENAL_WATER_HOMEOSTASIS		16	-0.275408	-0.761816	0.8025	0.982423	1	2649	tags=38%, list=26%, signal=50%
GO_HISTONE_DEUBIQUITINATION	GO_HISTONE_DEUBIQUITINATION		19	-0.263726	-0.760809	0.809921	0.983211	1	3875	tags=53%, list=38%, signal=84%
GO_DNA_STRAND_ELONGATION	GO_DNA_STRAND_ELONGATION		17	-0.272038	-0.760159	0.806727	0.983512	1	7508	tags=100%, list=73%, signal=368%
GO_RAC_PROTEIN_SIGNAL_TRANSDUCTION	GO_RAC_PROTEIN_SIGNAL_TRANSDUCTION		26	-0.242329	-0.758168	0.819137	0.985601	1	1625	tags=27%, list=16%, signal=32%
GO_CYTOPLASMIC_MICROTUBULE_ORGANIZATION	GO_CYTOPLASMIC_MICROTUBULE_ORGANIZATION		36	-0.22675	-0.757679	0.844375	0.985671	1	3052	tags=36%, list=30%, signal=51%
GO_NEGATIVE_REGULATION_OF_CATABOLIC_PROCESS	GO_NEGATIVE_REGULATION_OF_CATABOLIC_PROCESS		202	-0.170882	-0.756	0.964538	0.987306	1	1472	tags=14%, list=14%, signal=16%
GO_NEGATIVE_REGULATION_OF_LIPID_BIOSYNTHETIC_PROCESS	GO_NEGATIVE_REGULATION_OF_LIPID_BIOSYNTHETIC_PROCESS		31	-0.231542	-0.753845	0.840665	0.989543	1	2292	tags=23%, list=22%, signal=29%
GO_RNA_EXPORT_FROM_NUCLEUS	GO_RNA_EXPORT_FROM_NUCLEUS		124	-0.181413	-0.753405	0.938554	0.989521	1	3346	tags=33%, list=32%, signal=48%
GO_POSITIVE_REGULATION_OF_POSTTRANSCRIPTIONAL_GENE_SILENCING	GO_POSITIVE_REGULATION_OF_POSTTRANSCRIPTIONAL_GENE_SILENCING		19	-0.261627	-0.753383	0.81414	0.988975	1	4195	tags=53%, list=41%, signal=89%
GO_PRODUCTION_OF_SMALL_RNA_INVOLVED_IN_GENE_SILENCING_BY_RNA	GO_PRODUCTION_OF_SMALL_RNA_INVOLVED_IN_GENE_SILENCING_BY_RNA		36	-0.224942	-0.75324	0.850956	0.988584	1	2272	tags=25%, list=22%, signal=32%
GO_MICROTUBULE_POLYMERIZATION_OR_DEPOLYMERIZATION	GO_MICROTUBULE_POLYMERIZATION_OR_DEPOLYMERIZATION		60	-0.203138	-0.750337	0.887493	0.991688	1	3076	tags=33%, list=30%, signal=47%
GO_NEGATIVE_REGULATION_OF_SYNAPTIC_TRANSMISSION	GO_NEGATIVE_REGULATION_OF_SYNAPTIC_TRANSMISSION		34	-0.227103	-0.750275	0.854505	0.991191	1	2891	tags=35%, list=28%, signal=49%
GO_CHROMOSOME_CONDENSATION	GO_CHROMOSOME_CONDENSATION		23	-0.246773	-0.748226	0.834926	0.993159	1	3751	tags=43%, list=36%, signal=68%
GO_POSITIVE_REGULATION_OF_LAMELLIPODIUM_ASSEMBLY	GO_POSITIVE_REGULATION_OF_LAMELLIPODIUM_ASSEMBLY		15	-0.277114	-0.747941	0.80437	0.992934	1	1064	tags=20%, list=10%, signal=22%
GO_RNA_3_END_PROCESSING	GO_RNA_3_END_PROCESSING		120	-0.180262	-0.747548	0.945499	0.992843	1	3413	tags=34%, list=33%, signal=50%
GO_SPLEEN_DEVELOPMENT	GO_SPLEEN_DEVELOPMENT		21	-0.253113	-0.746587	0.825959	0.99345	1	2490	tags=29%, list=24%, signal=38%
GO_INTRINSIC_APOPTOTIC_SIGNALING_PATHWAY_IN_RESPONSE_TO_DNA_DAMAGE	GO_INTRINSIC_APOPTOTIC_SIGNALING_PATHWAY_IN_RESPONSE_TO_DNA_DAMAGE		75	-0.194456	-0.746561	0.907161	0.992906	1	3473	tags=44%, list=34%, signal=66%
GO_NEGATIVE_REGULATION_OF_MITOCHONDRION_ORGANIZATION	GO_NEGATIVE_REGULATION_OF_MITOCHONDRION_ORGANIZATION		35	-0.224362	-0.745541	0.863715	0.993558	1	1935	tags=23%, list=19%, signal=28%
GO_ORGANELLE_MEMBRANE_FUSION	GO_ORGANELLE_MEMBRANE_FUSION		74	-0.193742	-0.745532	0.913675	0.992997	1	1487	tags=15%, list=14%, signal=17%
GO_CHROMOSOME_SEGREGATION	GO_CHROMOSOME_SEGREGATION		194	-0.169279	-0.745022	0.972091	0.99305	1	3411	tags=32%, list=33%, signal=47%
GO_MEMBRANE_DISASSEMBLY	GO_MEMBRANE_DISASSEMBLY		15	-0.275325	-0.744449	0.815203	0.993156	1	3476	tags=47%, list=34%, signal=70%
GO_REGULATION_OF_CENTROSOME_CYCLE	GO_REGULATION_OF_CENTROSOME_CYCLE		42	-0.215742	-0.744368	0.87769	0.992677	1	3006	tags=29%, list=29%, signal=40%
GO_CYTOPLASMIC_PATTERN_RECOGNITION_RECEPTOR_SIGNALING_PATHWAY	GO_CYTOPLASMIC_PATTERN_RECOGNITION_RECEPTOR_SIGNALING_PATHWAY		51	-0.206497	-0.744345	0.887952	0.992134	1	3868	tags=53%, list=38%, signal=84%
GO_POSITIVE_REGULATION_OF_ESTABLISHMENT_OF_PROTEIN_LOCALIZATION_TO_MITOCHONDRION	GO_POSITIVE_REGULATION_OF_ESTABLISHMENT_OF_PROTEIN_LOCALIZATION_TO_MITOCHONDRION		47	-0.209964	-0.744319	0.883402	0.991597	1	1920	tags=17%, list=19%, signal=21%
GO_REGULATION_OF_RELEASE_OF_CYTOCHROME_C_FROM_MITOCHONDRIA	GO_REGULATION_OF_RELEASE_OF_CYTOCHROME_C_FROM_MITOCHONDRIA		33	-0.226995	-0.744243	0.866656	0.991121	1	2669	tags=33%, list=26%, signal=45%
GO_REGULATION_OF_CENTRIOLE_REPLICATION	GO_REGULATION_OF_CENTRIOLE_REPLICATION		18	-0.262247	-0.742219	0.822868	0.992937	1	7609	tags=100%, list=74%, signal=381%
GO_REGULATION_OF_INTRACELLULAR_STEROID_HORMONE_RECEPTOR_SIGNALING_PATHWAY	GO_REGULATION_OF_INTRACELLULAR_STEROID_HORMONE_RECEPTOR_SIGNALING_PATHWAY		56	-0.202681	-0.74175	0.897816	0.992909	1	2823	tags=30%, list=27%, signal=42%
GO_MATURATION_OF_SSU_RRNA_FROM_TRICISTRONIC_RRNA_TRANSCRIPT_SSU_RRNA_5_8S_RRNA_LSU_RRNA_	GO_MATURATION_OF_SSU_RRNA_FROM_TRICISTRONIC_RRNA_TRANSCRIPT_SSU_RRNA_5_8S_RRNA_LSU_RRNA_		33	-0.224779	-0.737486	0.866205	0.997243	1	3545	tags=36%, list=34%, signal=55%
GO_CELLULAR_RESPONSE_TO_HEAT	GO_CELLULAR_RESPONSE_TO_HEAT		99	-0.182731	-0.737041	0.940936	0.997164	1	2549	tags=23%, list=25%, signal=31%
GO_RIBONUCLEOTIDE_CATABOLIC_PROCESS	GO_RIBONUCLEOTIDE_CATABOLIC_PROCESS		21	-0.248886	-0.736016	0.838404	0.997738	1	2637	tags=29%, list=26%, signal=38%
GO_MULTICELLULAR_ORGANISMAL_MOVEMENT	GO_MULTICELLULAR_ORGANISMAL_MOVEMENT		23	-0.243194	-0.735862	0.843601	0.997341	1	555	tags=13%, list=5%, signal=14%
GO_PROTEIN_LOCALIZATION_TO_CHROMOSOME	GO_PROTEIN_LOCALIZATION_TO_CHROMOSOME		65	-0.195157	-0.734493	0.91376	0.998291	1	1944	tags=18%, list=19%, signal=23%
GO_NUCLEAR_TRANSPORT	GO_NUCLEAR_TRANSPORT		271	-0.161098	-0.733213	0.989268	0.999131	1	3141	tags=28%, list=30%, signal=39%
GO_REGULATION_OF_TRANSLATION_IN_RESPONSE_TO_STRESS	GO_REGULATION_OF_TRANSLATION_IN_RESPONSE_TO_STRESS		18	-0.258111	-0.732821	0.834719	0.998985	1	3331	tags=50%, list=32%, signal=74%
GO_MATURATION_OF_SSU_RRNA	GO_MATURATION_OF_SSU_RRNA		43	-0.209775	-0.729667	0.88981	1	1	3545	tags=35%, list=34%, signal=53%
GO_INTRACELLULAR_PROTEIN_TRANSMEMBRANE_TRANSPORT	GO_INTRACELLULAR_PROTEIN_TRANSMEMBRANE_TRANSPORT		42	-0.211311	-0.728942	0.889149	1	1	3110	tags=31%, list=30%, signal=44%
GO_POSITIVE_REGULATION_OF_RNA_METABOLIC_PROCESS	GO_POSITIVE_REGULATION_OF_RNA_METABOLIC_PROCESS		54	-0.200519	-0.728548	0.909635	1	1	3694	tags=41%, list=36%, signal=63%
GO_PROTEIN_TRANSMEMBRANE_TRANSPORT	GO_PROTEIN_TRANSMEMBRANE_TRANSPORT		47	-0.205432	-0.728027	0.903855	1	1	3181	tags=32%, list=31%, signal=46%
GO_DOUBLE_STRAND_BREAK_REPAIR	GO_DOUBLE_STRAND_BREAK_REPAIR		152	-0.170219	-0.727041	0.971349	1	1	3447	tags=34%, list=33%, signal=51%
GO_REGULATION_OF_TRANSCRIPTION_ELONGATION_FROM_RNA_POLYMERASE_II_PROMOTER	GO_REGULATION_OF_TRANSCRIPTION_ELONGATION_FROM_RNA_POLYMERASE_II_PROMOTER		27	-0.231033	-0.726352	0.872579	1	1	3470	tags=30%, list=34%, signal=45%
GO_MITOTIC_SPINDLE_ASSEMBLY	GO_MITOTIC_SPINDLE_ASSEMBLY		38	-0.214474	-0.724852	0.890106	1	1	2189	tags=21%, list=21%, signal=27%
GO_RNA_STABILIZATION	GO_RNA_STABILIZATION		30	-0.225033	-0.724337	0.872978	1	1	2363	tags=30%, list=23%, signal=39%
GO_PROTEIN_K11_LINKED_UBIQUITINATION	GO_PROTEIN_K11_LINKED_UBIQUITINATION		23	-0.238325	-0.721978	0.867474	1	1	3911	tags=52%, list=38%, signal=84%
GO_PROTEIN_CONTAINING_COMPLEX_DISASSEMBLY	GO_PROTEIN_CONTAINING_COMPLEX_DISASSEMBLY		239	-0.160123	-0.720774	0.989968	1	1	2997	tags=26%, list=29%, signal=36%
GO_NEGATIVE_REGULATION_OF_GTPASE_ACTIVITY	GO_NEGATIVE_REGULATION_OF_GTPASE_ACTIVITY		35	-0.218003	-0.719407	0.893567	1	1	2017	tags=23%, list=20%, signal=28%
GO_REGULATION_OF_DNA_REPAIR	GO_REGULATION_OF_DNA_REPAIR		77	-0.185349	-0.719343	0.937883	1	1	2897	tags=30%, list=28%, signal=41%
GO_DNA_REPLICATION	GO_DNA_REPLICATION		202	-0.162846	-0.719121	0.987956	1	1	3473	tags=32%, list=34%, signal=47%
GO_POST_EMBRYONIC_DEVELOPMENT	GO_POST_EMBRYONIC_DEVELOPMENT		53	-0.198124	-0.71861	0.916617	1	1	3309	tags=45%, list=32%, signal=66%
GO_NEGATIVE_REGULATION_OF_DNA_BINDING_TRANSCRIPTION_FACTOR_ACTIVITY	GO_NEGATIVE_REGULATION_OF_DNA_BINDING_TRANSCRIPTION_FACTOR_ACTIVITY		105	-0.177346	-0.718557	0.960784	1	1	2654	tags=26%, list=26%, signal=34%
GO_CHROMATIN_ASSEMBLY_OR_DISASSEMBLY	GO_CHROMATIN_ASSEMBLY_OR_DISASSEMBLY		72	-0.187535	-0.718325	0.942097	1	1	3321	tags=28%, list=32%, signal=41%
GO_CELLULAR_RESPONSE_TO_OXYGEN_RADICAL	GO_CELLULAR_RESPONSE_TO_OXYGEN_RADICAL		18	-0.24999	-0.712695	0.858891	1	1	1981	tags=28%, list=19%, signal=34%
GO_CELLULAR_RESPONSE_TO_GAMMA_RADIATION	GO_CELLULAR_RESPONSE_TO_GAMMA_RADIATION		25	-0.231616	-0.710397	0.878433	1	1	2335	tags=24%, list=23%, signal=31%
GO_NEGATIVE_REGULATION_OF_LIPID_METABOLIC_PROCESS	GO_NEGATIVE_REGULATION_OF_LIPID_METABOLIC_PROCESS		44	-0.203067	-0.708014	0.917779	1	1	1700	tags=16%, list=16%, signal=19%
GO_PROTEIN_TRANSPORT_ALONG_MICROTUBULE	GO_PROTEIN_TRANSPORT_ALONG_MICROTUBULE		42	-0.204213	-0.706528	0.921918	1	1	3854	tags=50%, list=37%, signal=80%
GO_ENDOSOMAL_TRANSPORT	GO_ENDOSOMAL_TRANSPORT		169	-0.163076	-0.705871	0.987469	1	1	1087	tags=10%, list=11%, signal=11%
GO_NUCLEOSIDE_DIPHOSPHATE_METABOLIC_PROCESS	GO_NUCLEOSIDE_DIPHOSPHATE_METABOLIC_PROCESS		15	-0.261775	-0.705734	0.862221	1	1	1596	tags=20%, list=15%, signal=24%
GO_MITOCHONDRIAL_OUTER_MEMBRANE_PERMEABILIZATION	GO_MITOCHONDRIAL_OUTER_MEMBRANE_PERMEABILIZATION		37	-0.208684	-0.705653	0.912602	1	1	2046	tags=22%, list=20%, signal=27%
GO_GOLGI_VESICLE_TRANSPORT	GO_GOLGI_VESICLE_TRANSPORT		281	-0.154492	-0.705451	0.99688	1	1	2105	tags=16%, list=20%, signal=19%
GO_GOLGI_ORGANIZATION	GO_GOLGI_ORGANIZATION		108	-0.172959	-0.704312	0.969726	1	1	1921	tags=16%, list=19%, signal=19%
GO_PROTEIN_LIPID_COMPLEX_SUBUNIT_ORGANIZATION	GO_PROTEIN_LIPID_COMPLEX_SUBUNIT_ORGANIZATION		27	-0.224792	-0.703822	0.895447	1	1	2093	tags=30%, list=20%, signal=37%
GO_IMPORT_INTO_NUCLEUS	GO_IMPORT_INTO_NUCLEUS		110	-0.171859	-0.702414	0.969756	1	1	1365	tags=13%, list=13%, signal=15%
GO_POSITIVE_REGULATION_OF_MEMBRANE_PERMEABILITY	GO_POSITIVE_REGULATION_OF_MEMBRANE_PERMEABILITY		41	-0.205241	-0.700672	0.915612	1	1	2490	tags=27%, list=24%, signal=35%
GO_NUCLEOSOME_ORGANIZATION	GO_NUCLEOSOME_ORGANIZATION		65	-0.185872	-0.700185	0.946209	1	1	4258	tags=40%, list=41%, signal=68%
GO_FEMALE_MEIOTIC_NUCLEAR_DIVISION	GO_FEMALE_MEIOTIC_NUCLEAR_DIVISION		15	-0.257276	-0.699889	0.860299	1	1	2845	tags=40%, list=28%, signal=55%
GO_INTRINSIC_APOPTOTIC_SIGNALING_PATHWAY_IN_RESPONSE_TO_OXIDATIVE_STRESS	GO_INTRINSIC_APOPTOTIC_SIGNALING_PATHWAY_IN_RESPONSE_TO_OXIDATIVE_STRESS		32	-0.213379	-0.697718	0.908614	1	1	115	tags=6%, list=1%, signal=6%
GO_CHONDROITIN_SULFATE_BIOSYNTHETIC_PROCESS	GO_CHONDROITIN_SULFATE_BIOSYNTHETIC_PROCESS		15	-0.256064	-0.69713	0.865622	1	1	956	tags=20%, list=9%, signal=22%
GO_REGULATION_OF_CHROMOSOME_ORGANIZATION	GO_REGULATION_OF_CHROMOSOME_ORGANIZATION		252	-0.15374	-0.696991	0.997075	1	1	3386	tags=29%, list=33%, signal=43%
GO_CELLULAR_RESPONSE_TO_CORTICOSTEROID_STIMULUS	GO_CELLULAR_RESPONSE_TO_CORTICOSTEROID_STIMULUS		36	-0.209332	-0.695304	0.917201	1	1	1689	tags=22%, list=16%, signal=26%
GO_REGULATION_OF_MITOCHONDRIAL_MEMBRANE_PERMEABILITY_INVOLVED_IN_APOPTOTIC_PROCESS	GO_REGULATION_OF_MITOCHONDRIAL_MEMBRANE_PERMEABILITY_INVOLVED_IN_APOPTOTIC_PROCESS		40	-0.203076	-0.695082	0.923246	1	1	2490	tags=25%, list=24%, signal=33%
GO_REGULATION_OF_EPIDERMAL_GROWTH_FACTOR_ACTIVATED_RECEPTOR_ACTIVITY	GO_REGULATION_OF_EPIDERMAL_GROWTH_FACTOR_ACTIVATED_RECEPTOR_ACTIVITY		18	-0.242926	-0.694172	0.880188	1	1	1139	tags=17%, list=11%, signal=19%
GO_REGULATION_OF_CYTOPLASMIC_TRANSLATION	GO_REGULATION_OF_CYTOPLASMIC_TRANSLATION		19	-0.239886	-0.692655	0.887689	1	1	3267	tags=42%, list=32%, signal=62%
GO_RESPONSE_TO_DEXAMETHASONE	GO_RESPONSE_TO_DEXAMETHASONE		22	-0.231477	-0.691669	0.891158	1	1	2820	tags=36%, list=27%, signal=50%
GO_VESICLE_ORGANIZATION	GO_VESICLE_ORGANIZATION		236	-0.153519	-0.690387	0.996784	1	1	1904	tags=15%, list=18%, signal=18%
GO_POSITIVE_REGULATION_OF_CHROMATIN_ORGANIZATION	GO_POSITIVE_REGULATION_OF_CHROMATIN_ORGANIZATION		74	-0.179007	-0.690161	0.959438	1	1	2553	tags=26%, list=25%, signal=34%
GO_STEROID_BIOSYNTHETIC_PROCESS	GO_STEROID_BIOSYNTHETIC_PROCESS		106	-0.169536	-0.689663	0.976356	1	1	1756	tags=16%, list=17%, signal=19%
GO_NEGATIVE_REGULATION_OF_STEROID_METABOLIC_PROCESS	GO_NEGATIVE_REGULATION_OF_STEROID_METABOLIC_PROCESS		15	-0.253221	-0.689573	0.871316	1	1	2292	tags=33%, list=22%, signal=43%
GO_MEMBRANE_DOCKING	GO_MEMBRANE_DOCKING		135	-0.163628	-0.687521	0.987466	1	1	3706	tags=36%, list=36%, signal=56%
GO_G1_DNA_DAMAGE_CHECKPOINT	GO_G1_DNA_DAMAGE_CHECKPOINT		50	-0.191739	-0.68678	0.944086	1	1	2179	tags=22%, list=21%, signal=28%
GO_VESICLE_LOCALIZATION	GO_VESICLE_LOCALIZATION		192	-0.156534	-0.686237	0.993742	1	1	1904	tags=15%, list=18%, signal=18%
GO_POSITIVE_REGULATION_OF_PROTEIN_ACETYLATION	GO_POSITIVE_REGULATION_OF_PROTEIN_ACETYLATION		28	-0.216867	-0.685716	0.916182	1	1	2107	tags=21%, list=20%, signal=27%
GO_NEGATIVE_REGULATION_OF_TELOMERE_MAINTENANCE_VIA_TELOMERE_LENGTHENING	GO_NEGATIVE_REGULATION_OF_TELOMERE_MAINTENANCE_VIA_TELOMERE_LENGTHENING		22	-0.228516	-0.685074	0.904621	1	1	2626	tags=23%, list=25%, signal=30%
GO_REGULATION_OF_CELLULAR_KETONE_METABOLIC_PROCESS	GO_REGULATION_OF_CELLULAR_KETONE_METABOLIC_PROCESS		100	-0.169974	-0.685036	0.979368	1	1	2460	tags=22%, list=24%, signal=29%
GO_NEGATIVE_REGULATION_OF_TELOMERE_MAINTENANCE	GO_NEGATIVE_REGULATION_OF_TELOMERE_MAINTENANCE		31	-0.210702	-0.683472	0.92482	1	1	2626	tags=23%, list=25%, signal=30%
GO_NEGATIVE_REGULATION_OF_GENE_SILENCING	GO_NEGATIVE_REGULATION_OF_GENE_SILENCING		16	-0.247879	-0.68336	0.889189	1	1	2350	tags=31%, list=23%, signal=40%
GO_UBIQUITIN_DEPENDENT_ERAD_PATHWAY	GO_UBIQUITIN_DEPENDENT_ERAD_PATHWAY		65	-0.181763	-0.682985	0.960107	1	1	1539	tags=14%, list=15%, signal=16%
GO_ERAD_PATHWAY	GO_ERAD_PATHWAY		82	-0.174041	-0.68275	0.97486	1	1	1789	tags=16%, list=17%, signal=19%
GO_NEGATIVE_REGULATION_OF_PROTEIN_LOCALIZATION_TO_CELL_PERIPHERY	GO_NEGATIVE_REGULATION_OF_PROTEIN_LOCALIZATION_TO_CELL_PERIPHERY		19	-0.238296	-0.681637	0.893504	1	1	2591	tags=37%, list=25%, signal=49%
GO_FEMALE_GAMETE_GENERATION	GO_FEMALE_GAMETE_GENERATION		55	-0.186751	-0.68086	0.956202	1	1	3482	tags=45%, list=34%, signal=68%
GO_PROTEIN_TARGETING	GO_PROTEIN_TARGETING		317	-0.147094	-0.680179	0.999408	1	1	2917	tags=26%, list=28%, signal=35%
GO_AUTOPHAGY_OF_MITOCHONDRION	GO_AUTOPHAGY_OF_MITOCHONDRION		62	-0.182429	-0.68003	0.961024	1	1	3104	tags=31%, list=30%, signal=44%
GO_REGULATION_OF_CENTROSOME_DUPLICATION	GO_REGULATION_OF_CENTROSOME_DUPLICATION		31	-0.209232	-0.678959	0.928958	1	1	2985	tags=26%, list=29%, signal=36%
GO_MAINTENANCE_OF_PROTEIN_LOCALIZATION_IN_ORGANELLE	GO_MAINTENANCE_OF_PROTEIN_LOCALIZATION_IN_ORGANELLE		33	-0.206583	-0.677895	0.929393	1	1	740	tags=9%, list=7%, signal=10%
GO_REGULATION_OF_LIPID_CATABOLIC_PROCESS	GO_REGULATION_OF_LIPID_CATABOLIC_PROCESS		32	-0.206518	-0.677467	0.928885	1	1	2609	tags=28%, list=25%, signal=38%
GO_POSITIVE_REGULATION_OF_TRANSCRIPTION_ELONGATION_FROM_RNA_POLYMERASE_II_PROMOTER	GO_POSITIVE_REGULATION_OF_TRANSCRIPTION_ELONGATION_FROM_RNA_POLYMERASE_II_PROMOTER		17	-0.239713	-0.676245	0.893823	1	1	4138	tags=41%, list=40%, signal=69%
GO_PROTEIN_INSERTION_INTO_MITOCHONDRIAL_MEMBRANE	GO_PROTEIN_INSERTION_INTO_MITOCHONDRIAL_MEMBRANE		35	-0.20298	-0.675518	0.933365	1	1	2674	tags=26%, list=26%, signal=35%
GO_REGULATION_OF_TRANSCRIPTION_FROM_RNA_POLYMERASE_II_PROMOTER_IN_RESPONSE_TO_HYPOXIA	GO_REGULATION_OF_TRANSCRIPTION_FROM_RNA_POLYMERASE_II_PROMOTER_IN_RESPONSE_TO_HYPOXIA		67	-0.178533	-0.67433	0.965996	1	1	2845	tags=25%, list=28%, signal=35%
GO_PROTEIN_AUTOUBIQUITINATION	GO_PROTEIN_AUTOUBIQUITINATION		50	-0.188363	-0.67428	0.951534	1	1	2596	tags=28%, list=25%, signal=37%
GO_PROTEIN_ACYLATION	GO_PROTEIN_ACYLATION		173	-0.155365	-0.672388	0.99519	1	1	3486	tags=32%, list=34%, signal=48%
GO_RNA_CATABOLIC_PROCESS	GO_RNA_CATABOLIC_PROCESS		308	-0.14587	-0.671813	0.999522	1	1	3417	tags=32%, list=33%, signal=46%
GO_SPINDLE_LOCALIZATION	GO_SPINDLE_LOCALIZATION		30	-0.208417	-0.669088	0.929399	1	1	2892	tags=33%, list=28%, signal=46%
GO_POSITIVE_REGULATION_OF_DNA_REPAIR	GO_POSITIVE_REGULATION_OF_DNA_REPAIR		47	-0.188546	-0.667191	0.954594	1	1	2893	tags=32%, list=28%, signal=44%
GO_REGULATION_OF_VESICLE_FUSION	GO_REGULATION_OF_VESICLE_FUSION		16	-0.242117	-0.666732	0.8956	1	1	1487	tags=25%, list=14%, signal=29%
GO_RNA_CAPPING	GO_RNA_CAPPING		29	-0.208563	-0.663843	0.934185	1	1	3528	tags=45%, list=34%, signal=68%
GO_NEGATIVE_REGULATION_OF_ORGANELLE_ASSEMBLY	GO_NEGATIVE_REGULATION_OF_ORGANELLE_ASSEMBLY		26	-0.21235	-0.66312	0.929694	1	1	3460	tags=38%, list=34%, signal=58%
GO_GLYCOSYL_COMPOUND_BIOSYNTHETIC_PROCESS	GO_GLYCOSYL_COMPOUND_BIOSYNTHETIC_PROCESS		29	-0.206686	-0.663013	0.936413	1	1	2407	tags=28%, list=23%, signal=36%
GO_POSITIVE_REGULATION_OF_DOUBLE_STRAND_BREAK_REPAIR	GO_POSITIVE_REGULATION_OF_DOUBLE_STRAND_BREAK_REPAIR		21	-0.223169	-0.66189	0.914084	1	1	2818	tags=33%, list=27%, signal=46%
GO_POSITIVE_REGULATION_OF_CHROMOSOME_ORGANIZATION	GO_POSITIVE_REGULATION_OF_CHROMOSOME_ORGANIZATION		138	-0.156542	-0.661575	0.993866	1	1	3070	tags=27%, list=30%, signal=38%
GO_REGULATION_OF_STEROID_METABOLIC_PROCESS	GO_REGULATION_OF_STEROID_METABOLIC_PROCESS		77	-0.171085	-0.659926	0.981484	1	1	1700	tags=14%, list=16%, signal=17%
GO_MITOTIC_SISTER_CHROMATID_COHESION	GO_MITOTIC_SISTER_CHROMATID_COHESION		17	-0.23409	-0.657618	0.910366	1	1	3411	tags=35%, list=33%, signal=53%
GO_PROTEIN_K48_LINKED_DEUBIQUITINATION	GO_PROTEIN_K48_LINKED_DEUBIQUITINATION		25	-0.212959	-0.657257	0.932042	1	1	770	tags=8%, list=7%, signal=9%
GO_REGULATION_OF_CELL_CYCLE_CHECKPOINT	GO_REGULATION_OF_CELL_CYCLE_CHECKPOINT		26	-0.210076	-0.656185	0.931403	1	1	1881	tags=19%, list=18%, signal=23%
GO_MITOCHONDRION_LOCALIZATION	GO_MITOCHONDRION_LOCALIZATION		32	-0.200237	-0.654347	0.943633	1	1	1526	tags=19%, list=15%, signal=22%
GO_RECEPTOR_BIOSYNTHETIC_PROCESS	GO_RECEPTOR_BIOSYNTHETIC_PROCESS		18	-0.228733	-0.6529	0.919001	1	1	1023	tags=17%, list=10%, signal=18%
GO_HISTONE_H4_K16_ACETYLATION	GO_HISTONE_H4_K16_ACETYLATION		19	-0.226172	-0.652067	0.923628	1	1	3293	tags=37%, list=32%, signal=54%
GO_GOLGI_TO_ENDOSOME_TRANSPORT	GO_GOLGI_TO_ENDOSOME_TRANSPORT		15	-0.239678	-0.651031	0.906324	1	1	1724	tags=20%, list=17%, signal=24%
GO_NUCLEAR_ENVELOPE_ORGANIZATION	GO_NUCLEAR_ENVELOPE_ORGANIZATION		44	-0.184344	-0.649421	0.965264	1	1	2908	tags=32%, list=28%, signal=44%
GO_NEGATIVE_REGULATION_OF_PROTEIN_LOCALIZATION_TO_MEMBRANE	GO_NEGATIVE_REGULATION_OF_PROTEIN_LOCALIZATION_TO_MEMBRANE		22	-0.217212	-0.649122	0.930644	1	1	2591	tags=32%, list=25%, signal=42%
GO_IRE1_MEDIATED_UNFOLDED_PROTEIN_RESPONSE	GO_IRE1_MEDIATED_UNFOLDED_PROTEIN_RESPONSE		56	-0.177247	-0.648312	0.974659	1	1	3110	tags=27%, list=30%, signal=38%
GO_REGULATION_OF_ORGANELLE_ASSEMBLY	GO_REGULATION_OF_ORGANELLE_ASSEMBLY		129	-0.153528	-0.641346	0.995807	1	1	2271	tags=20%, list=22%, signal=26%
GO_PROTEIN_LOCALIZATION_TO_GOLGI_APPARATUS	GO_PROTEIN_LOCALIZATION_TO_GOLGI_APPARATUS		22	-0.215336	-0.641172	0.938842	1	1	1813	tags=23%, list=18%, signal=28%
GO_REGULATION_OF_RECEPTOR_BIOSYNTHETIC_PROCESS	GO_REGULATION_OF_RECEPTOR_BIOSYNTHETIC_PROCESS		15	-0.235379	-0.64053	0.919319	1	1	3502	tags=47%, list=34%, signal=71%
GO_REGULATION_OF_FATTY_ACID_OXIDATION	GO_REGULATION_OF_FATTY_ACID_OXIDATION		20	-0.218924	-0.640452	0.933056	1	1	3279	tags=35%, list=32%, signal=51%
GO_MODIFICATION_DEPENDENT_MACROMOLECULE_CATABOLIC_PROCESS	GO_MODIFICATION_DEPENDENT_MACROMOLECULE_CATABOLIC_PROCESS		488	-0.134488	-0.640433	1	1	1	2663	tags=20%, list=26%, signal=26%
GO_REGULATION_OF_DNA_REPLICATION	GO_REGULATION_OF_DNA_REPLICATION		73	-0.165606	-0.635685	0.9869	1	1	2535	tags=21%, list=25%, signal=27%
GO_NEGATIVE_REGULATION_OF_DNA_BINDING	GO_NEGATIVE_REGULATION_OF_DNA_BINDING		30	-0.197186	-0.634471	0.957254	1	1	2957	tags=37%, list=29%, signal=51%
GO_NEGATIVE_REGULATION_OF_LYMPHOCYTE_APOPTOTIC_PROCESS	GO_NEGATIVE_REGULATION_OF_LYMPHOCYTE_APOPTOTIC_PROCESS		17	-0.225279	-0.634167	0.923667	1	1	1690	tags=24%, list=16%, signal=28%
GO_POSITIVE_REGULATION_OF_TOR_SIGNALING	GO_POSITIVE_REGULATION_OF_TOR_SIGNALING		28	-0.199537	-0.630941	0.955756	1	1	3018	tags=25%, list=29%, signal=35%
GO_PROTEIN_HETEROTETRAMERIZATION	GO_PROTEIN_HETEROTETRAMERIZATION		21	-0.212104	-0.628283	0.943899	1	1	1269	tags=14%, list=12%, signal=16%
GO_ORGANELLE_FUSION	GO_ORGANELLE_FUSION		91	-0.158155	-0.628077	0.992347	1	1	1487	tags=14%, list=14%, signal=17%
GO_NEGATIVE_REGULATION_OF_SIGNALING_RECEPTOR_ACTIVITY	GO_NEGATIVE_REGULATION_OF_SIGNALING_RECEPTOR_ACTIVITY		21	-0.209664	-0.622978	0.948484	1	1	1217	tags=14%, list=12%, signal=16%
GO_NEGATIVE_REGULATION_OF_TELOMERE_MAINTENANCE_VIA_TELOMERASE	GO_NEGATIVE_REGULATION_OF_TELOMERE_MAINTENANCE_VIA_TELOMERASE		16	-0.225334	-0.622834	0.933468	1	1	1494	tags=13%, list=14%, signal=15%
GO_PYRIMIDINE_NUCLEOTIDE_BIOSYNTHETIC_PROCESS	GO_PYRIMIDINE_NUCLEOTIDE_BIOSYNTHETIC_PROCESS		37	-0.185255	-0.622672	0.970474	1	1	3432	tags=38%, list=33%, signal=57%
GO_REGULATION_OF_FATTY_ACID_METABOLIC_PROCESS	GO_REGULATION_OF_FATTY_ACID_METABOLIC_PROCESS		32	-0.190471	-0.622502	0.962688	1	1	3286	tags=34%, list=32%, signal=50%
GO_REGULATION_OF_HISTONE_MODIFICATION	GO_REGULATION_OF_HISTONE_MODIFICATION		98	-0.154979	-0.622034	0.994429	1	1	3386	tags=36%, list=33%, signal=53%
GO_NLS_BEARING_PROTEIN_IMPORT_INTO_NUCLEUS	GO_NLS_BEARING_PROTEIN_IMPORT_INTO_NUCLEUS		15	-0.229261	-0.620705	0.938441	1	1	1139	tags=13%, list=11%, signal=15%
GO_REGULATION_OF_DNA_DAMAGE_CHECKPOINT	GO_REGULATION_OF_DNA_DAMAGE_CHECKPOINT		15	-0.228209	-0.619975	0.936663	1	1	1881	tags=27%, list=18%, signal=33%
GO_VIRAL_BUDDING_VIA_HOST_ESCRT_COMPLEX	GO_VIRAL_BUDDING_VIA_HOST_ESCRT_COMPLEX		15	-0.229112	-0.61975	0.937425	1	1	3226	tags=40%, list=31%, signal=58%
GO_NEGATIVE_REGULATION_OF_CELLULAR_PROTEIN_CATABOLIC_PROCESS	GO_NEGATIVE_REGULATION_OF_CELLULAR_PROTEIN_CATABOLIC_PROCESS		59	-0.167592	-0.618276	0.986879	1	1	1795	tags=15%, list=17%, signal=18%
GO_HISTONE_H3_DEACETYLATION	GO_HISTONE_H3_DEACETYLATION		16	-0.223536	-0.61814	0.938536	1	1	3415	tags=44%, list=33%, signal=65%
GO_DNA_REPLICATION_INDEPENDENT_NUCLEOSOME_ORGANIZATION	GO_DNA_REPLICATION_INDEPENDENT_NUCLEOSOME_ORGANIZATION		21	-0.208578	-0.618127	0.955429	1	1	6842	tags=95%, list=66%, signal=283%
GO_ESTABLISHMENT_OF_PROTEIN_LOCALIZATION_TO_ORGANELLE	GO_ESTABLISHMENT_OF_PROTEIN_LOCALIZATION_TO_ORGANELLE		412	-0.131253	-0.618096	1	1	1	2925	tags=24%, list=28%, signal=33%
GO_DNA_CATABOLIC_PROCESS_ENDONUCLEOLYTIC	GO_DNA_CATABOLIC_PROCESS_ENDONUCLEOLYTIC		19	-0.211072	-0.613033	0.949576	1	1	2046	tags=21%, list=20%, signal=26%
GO_REGULATION_OF_TELOMERE_MAINTENANCE	GO_REGULATION_OF_TELOMERE_MAINTENANCE		69	-0.160677	-0.610685	0.991532	1	1	1936	tags=14%, list=19%, signal=18%
GO_REGULATION_OF_TRANSCRIPTION_BY_RNA_POLYMERASE_I	GO_REGULATION_OF_TRANSCRIPTION_BY_RNA_POLYMERASE_I		25	-0.197749	-0.609518	0.960228	1	1	2896	tags=28%, list=28%, signal=39%
GO_HEME_BIOSYNTHETIC_PROCESS	GO_HEME_BIOSYNTHETIC_PROCESS		17	-0.216961	-0.609235	0.946521	1	1	946	tags=12%, list=9%, signal=13%
GO_PROTEIN_QUALITY_CONTROL_FOR_MISFOLDED_OR_INCOMPLETELY_SYNTHESIZED_PROTEINS	GO_PROTEIN_QUALITY_CONTROL_FOR_MISFOLDED_OR_INCOMPLETELY_SYNTHESIZED_PROTEINS		22	-0.203184	-0.60901	0.955319	1	1	2663	tags=32%, list=26%, signal=43%
GO_NEGATIVE_REGULATION_OF_RNA_CATABOLIC_PROCESS	GO_NEGATIVE_REGULATION_OF_RNA_CATABOLIC_PROCESS		37	-0.180238	-0.608314	0.974283	1	1	2363	tags=24%, list=23%, signal=31%
GO_POSITIVE_REGULATION_OF_NUCLEOBASE_CONTAINING_COMPOUND_METABOLIC_PROCESS	GO_POSITIVE_REGULATION_OF_NUCLEOBASE_CONTAINING_COMPOUND_METABOLIC_PROCESS		177	-0.13874	-0.603865	0.999743	1	1	2913	tags=26%, list=28%, signal=36%
GO_NEGATIVE_REGULATION_OF_LIPID_LOCALIZATION	GO_NEGATIVE_REGULATION_OF_LIPID_LOCALIZATION		24	-0.196675	-0.601936	0.960411	1	1	2502	tags=29%, list=24%, signal=38%
GO_ORGANELLE_DISASSEMBLY	GO_ORGANELLE_DISASSEMBLY		81	-0.154075	-0.600118	0.995794	1	1	3104	tags=28%, list=30%, signal=40%
GO_POSTTRANSCRIPTIONAL_REGULATION_OF_GENE_EXPRESSION	GO_POSTTRANSCRIPTIONAL_REGULATION_OF_GENE_EXPRESSION		444	-0.126557	-0.599503	1	1	1	2460	tags=22%, list=24%, signal=27%
GO_RESPONSE_TO_X_RAY	GO_RESPONSE_TO_X_RAY		23	-0.199808	-0.598615	0.96459	1	1	3667	tags=39%, list=36%, signal=61%
GO_PROTEIN_LOCALIZATION_TO_MITOCHONDRION	GO_PROTEIN_LOCALIZATION_TO_MITOCHONDRION		108	-0.146153	-0.595418	0.998631	1	1	3030	tags=27%, list=29%, signal=38%
GO_POSITIVE_REGULATION_OF_TRANSCRIPTION_BY_RNA_POLYMERASE_I	GO_POSITIVE_REGULATION_OF_TRANSCRIPTION_BY_RNA_POLYMERASE_I		19	-0.206797	-0.593112	0.958808	1	1	2896	tags=26%, list=28%, signal=37%
GO_PROTEIN_MANNOSYLATION	GO_PROTEIN_MANNOSYLATION		17	-0.211811	-0.592868	0.953106	1	1	3969	tags=53%, list=39%, signal=86%
GO_REGULATION_OF_TRANSLATIONAL_INITIATION	GO_REGULATION_OF_TRANSLATIONAL_INITIATION		65	-0.157658	-0.592094	0.993028	1	1	3518	tags=37%, list=34%, signal=56%
GO_BASE_EXCISION_REPAIR	GO_BASE_EXCISION_REPAIR		32	-0.181898	-0.591756	0.975777	1	1	2893	tags=25%, list=28%, signal=35%
GO_DNA_PACKAGING	GO_DNA_PACKAGING		81	-0.151495	-0.591746	0.995585	1	1	3386	tags=27%, list=33%, signal=40%
GO_REGULATION_OF_PROTEIN_ACETYLATION	GO_REGULATION_OF_PROTEIN_ACETYLATION		49	-0.16681	-0.589172	0.986922	1	1	2223	tags=20%, list=22%, signal=26%
GO_TELOMERE_CAPPING	GO_TELOMERE_CAPPING		35	-0.17766	-0.588163	0.982345	1	1	2476	tags=20%, list=24%, signal=26%
GO_NUCLEAR_ENVELOPE_REASSEMBLY	GO_NUCLEAR_ENVELOPE_REASSEMBLY		16	-0.213461	-0.58736	0.9574	1	1	2636	tags=31%, list=26%, signal=42%
GO_CELLULAR_PROTEIN_COMPLEX_DISASSEMBLY	GO_CELLULAR_PROTEIN_COMPLEX_DISASSEMBLY		154	-0.136137	-0.581606	1	1	1	2035	tags=15%, list=20%, signal=18%
GO_REGULATION_OF_CHROMATIN_ORGANIZATION	GO_REGULATION_OF_CHROMATIN_ORGANIZATION		125	-0.139186	-0.581603	0.999594	1	1	3386	tags=33%, list=33%, signal=48%
GO_RESPONSE_TO_GAMMA_RADIATION	GO_RESPONSE_TO_GAMMA_RADIATION		48	-0.164031	-0.581301	0.989988	1	1	2369	tags=23%, list=23%, signal=30%
GO_SELECTIVE_AUTOPHAGY	GO_SELECTIVE_AUTOPHAGY		39	-0.170086	-0.577289	0.985175	1	1	2406	tags=23%, list=23%, signal=30%
GO_MITOTIC_RECOMBINATION	GO_MITOTIC_RECOMBINATION		15	-0.212627	-0.576589	0.965796	1	1	3260	tags=47%, list=32%, signal=68%
GO_REGULATION_OF_PROTEIN_TARGETING_TO_MITOCHONDRION	GO_REGULATION_OF_PROTEIN_TARGETING_TO_MITOCHONDRION		34	-0.174525	-0.576165	0.986164	1	1	418	tags=6%, list=4%, signal=6%
GO_POSITIVE_REGULATION_OF_TELOMERE_MAINTENANCE	GO_POSITIVE_REGULATION_OF_TELOMERE_MAINTENANCE		44	-0.165688	-0.575722	0.991009	1	1	1936	tags=16%, list=19%, signal=20%
GO_NEGATIVE_REGULATION_OF_GENE_EXPRESSION_EPIGENETIC	GO_NEGATIVE_REGULATION_OF_GENE_EXPRESSION_EPIGENETIC		70	-0.149127	-0.570627	0.997809	1	1	4120	tags=44%, list=40%, signal=73%
GO_CYTOPLASMIC_TRANSLATIONAL_INITIATION	GO_CYTOPLASMIC_TRANSLATIONAL_INITIATION		25	-0.184904	-0.569542	0.97731	1	1	8406	tags=100%, list=82%, signal=541%
GO_NUCLEOBASE_CONTAINING_SMALL_MOLECULE_INTERCONVERSION	GO_NUCLEOBASE_CONTAINING_SMALL_MOLECULE_INTERCONVERSION		21	-0.192316	-0.567712	0.979252	1	1	3432	tags=38%, list=33%, signal=57%
GO_RESPONSE_TO_MANGANESE_ION	GO_RESPONSE_TO_MANGANESE_ION		15	-0.208805	-0.56757	0.967061	1	1	1616	tags=20%, list=16%, signal=24%
GO_SERINE_FAMILY_AMINO_ACID_METABOLIC_PROCESS	GO_SERINE_FAMILY_AMINO_ACID_METABOLIC_PROCESS		18	-0.196154	-0.560745	0.972991	1	1	243	tags=6%, list=2%, signal=6%
GO_PROTEIN_POLYUBIQUITINATION	GO_PROTEIN_POLYUBIQUITINATION		247	-0.12338	-0.559084	1	1	1	3091	tags=27%, list=30%, signal=38%
GO_NUCLEAR_TRANSCRIBED_MRNA_CATABOLIC_PROCESS_DEADENYLATION_DEPENDENT_DECAY	GO_NUCLEAR_TRANSCRIBED_MRNA_CATABOLIC_PROCESS_DEADENYLATION_DEPENDENT_DECAY		59	-0.151789	-0.558731	0.996746	1	1	3413	tags=32%, list=33%, signal=48%
GO_REGULATION_OF_ENDOPLASMIC_RETICULUM_STRESS_INDUCED_INTRINSIC_APOPTOTIC_SIGNALING_PATHWAY	GO_REGULATION_OF_ENDOPLASMIC_RETICULUM_STRESS_INDUCED_INTRINSIC_APOPTOTIC_SIGNALING_PATHWAY		26	-0.178863	-0.558543	0.984771	1	1	3114	tags=27%, list=30%, signal=38%
GO_CELLULAR_COMPONENT_DISASSEMBLY_INVOLVED_IN_EXECUTION_PHASE_OF_APOPTOSIS	GO_CELLULAR_COMPONENT_DISASSEMBLY_INVOLVED_IN_EXECUTION_PHASE_OF_APOPTOSIS		23	-0.184501	-0.555942	0.983496	1	1	2046	tags=17%, list=20%, signal=22%
GO_RIBOSOME_ASSEMBLY	GO_RIBOSOME_ASSEMBLY		55	-0.151741	-0.553306	0.996244	1	1	2793	tags=22%, list=27%, signal=30%
GO_NEGATIVE_REGULATION_OF_CHROMATIN_ORGANIZATION	GO_NEGATIVE_REGULATION_OF_CHROMATIN_ORGANIZATION		35	-0.164853	-0.549818	0.991846	1	1	3070	tags=31%, list=30%, signal=45%
GO_NEGATIVE_REGULATION_OF_DNA_METABOLIC_PROCESS	GO_NEGATIVE_REGULATION_OF_DNA_METABOLIC_PROCESS		61	-0.1489	-0.549812	0.996716	1	1	3503	tags=31%, list=34%, signal=47%
GO_MATURATION_OF_5_8S_RRNA	GO_MATURATION_OF_5_8S_RRNA		26	-0.175778	-0.548872	0.985211	1	1	8500	tags=100%, list=82%, signal=569%
GO_HISTONE_H3_ACETYLATION	GO_HISTONE_H3_ACETYLATION		43	-0.157384	-0.546798	0.993717	1	1	3334	tags=35%, list=32%, signal=51%
GO_RNA_DEPENDENT_DNA_BIOSYNTHETIC_PROCESS	GO_RNA_DEPENDENT_DNA_BIOSYNTHETIC_PROCESS		62	-0.146851	-0.546062	0.996738	1	1	1814	tags=13%, list=18%, signal=16%
GO_POSITIVE_REGULATION_OF_DNA_TEMPLATED_TRANSCRIPTION_INITIATION	GO_POSITIVE_REGULATION_OF_DNA_TEMPLATED_TRANSCRIPTION_INITIATION		19	-0.188365	-0.544948	0.980109	1	1	3047	tags=21%, list=30%, signal=30%
GO_HISTONE_EXCHANGE	GO_HISTONE_EXCHANGE		20	-0.184841	-0.542126	0.979957	1	1	1449	tags=10%, list=14%, signal=12%
GO_PROTEIN_TRANSMEMBRANE_IMPORT_INTO_INTRACELLULAR_ORGANELLE	GO_PROTEIN_TRANSMEMBRANE_IMPORT_INTO_INTRACELLULAR_ORGANELLE		27	-0.172317	-0.541578	0.986279	1	1	4012	tags=44%, list=39%, signal=73%
GO_REGULATION_OF_NUCLEAR_TRANSCRIBED_MRNA_CATABOLIC_PROCESS_DEADENYLATION_DEPENDENT_DECAY	GO_REGULATION_OF_NUCLEAR_TRANSCRIBED_MRNA_CATABOLIC_PROCESS_DEADENYLATION_DEPENDENT_DECAY		15	-0.199597	-0.539341	0.978106	1	1	2333	tags=27%, list=23%, signal=34%
GO_VESICLE_BUDDING_FROM_MEMBRANE	GO_VESICLE_BUDDING_FROM_MEMBRANE		82	-0.136577	-0.535715	0.999428	1	1	3137	tags=23%, list=30%, signal=33%
GO_REGULATION_OF_SISTER_CHROMATID_COHESION	GO_REGULATION_OF_SISTER_CHROMATID_COHESION		19	-0.184081	-0.533278	0.980718	1	1	1868	tags=16%, list=18%, signal=19%
GO_ISOPRENOID_BIOSYNTHETIC_PROCESS	GO_ISOPRENOID_BIOSYNTHETIC_PROCESS		16	-0.192128	-0.532672	0.980671	1	1	8330	tags=100%, list=81%, signal=521%
GO_POSITIVE_REGULATION_OF_MITOTIC_NUCLEAR_DIVISION	GO_POSITIVE_REGULATION_OF_MITOTIC_NUCLEAR_DIVISION		39	-0.15483	-0.527637	0.994712	1	1	2993	tags=28%, list=29%, signal=40%
GO_MICROTUBULE_POLYMERIZATION	GO_MICROTUBULE_POLYMERIZATION		41	-0.153104	-0.526407	0.995394	1	1	3076	tags=29%, list=30%, signal=42%
GO_REGULATION_OF_TELOMERE_CAPPING	GO_REGULATION_OF_TELOMERE_CAPPING		23	-0.172849	-0.521969	0.989069	1	1	2476	tags=22%, list=24%, signal=29%
GO_MITOCHONDRIAL_GENOME_MAINTENANCE	GO_MITOCHONDRIAL_GENOME_MAINTENANCE		15	-0.192171	-0.521964	0.986039	1	1	1559	tags=13%, list=15%, signal=16%
GO_CLEAVAGE_INVOLVED_IN_RRNA_PROCESSING	GO_CLEAVAGE_INVOLVED_IN_RRNA_PROCESSING		21	-0.175693	-0.520684	0.986908	1	1	8500	tags=100%, list=82%, signal=569%
GO_REGULATION_OF_TELOMERE_MAINTENANCE_VIA_TELOMERE_LENGTHENING	GO_REGULATION_OF_TELOMERE_MAINTENANCE_VIA_TELOMERE_LENGTHENING		54	-0.142752	-0.518604	0.998632	1	1	1567	tags=11%, list=15%, signal=13%
GO_MATURATION_OF_5_8S_RRNA_FROM_TRICISTRONIC_RRNA_TRANSCRIPT_SSU_RRNA_5_8S_RRNA_LSU_RRNA_	GO_MATURATION_OF_5_8S_RRNA_FROM_TRICISTRONIC_RRNA_TRANSCRIPT_SSU_RRNA_5_8S_RRNA_LSU_RRNA_		21	-0.175693	-0.516901	0.990214	1	1	8500	tags=100%, list=82%, signal=569%
GO_PYRIMIDINE_CONTAINING_COMPOUND_BIOSYNTHETIC_PROCESS	GO_PYRIMIDINE_CONTAINING_COMPOUND_BIOSYNTHETIC_PROCESS		43	-0.148176	-0.515543	0.997084	1	1	3432	tags=35%, list=33%, signal=52%
GO_ENDOPLASMIC_RETICULUM_ORGANIZATION	GO_ENDOPLASMIC_RETICULUM_ORGANIZATION		41	-0.150527	-0.515161	0.997831	1	1	2908	tags=24%, list=28%, signal=34%
GO_RIBOSOMAL_LARGE_SUBUNIT_BIOGENESIS	GO_RIBOSOMAL_LARGE_SUBUNIT_BIOGENESIS		57	-0.139233	-0.51075	0.999102	1	1	8880	tags=100%, list=86%, signal=719%
GO_REGULATION_OF_DNA_TEMPLATED_TRANSCRIPTION_INITIATION	GO_REGULATION_OF_DNA_TEMPLATED_TRANSCRIPTION_INITIATION		25	-0.164409	-0.507242	0.992321	1	1	3047	tags=24%, list=30%, signal=34%
GO_PROTEIN_DNA_COMPLEX_SUBUNIT_ORGANIZATION	GO_PROTEIN_DNA_COMPLEX_SUBUNIT_ORGANIZATION		150	-0.118483	-0.506752	1	1	1	3857	tags=33%, list=37%, signal=51%
GO_TELOMERE_MAINTENANCE_VIA_SEMI_CONSERVATIVE_REPLICATION	GO_TELOMERE_MAINTENANCE_VIA_SEMI_CONSERVATIVE_REPLICATION		25	-0.162727	-0.502066	0.993154	1	1	8634	tags=100%, list=84%, signal=615%
GO_TRANSCRIPTION_PREINITIATION_COMPLEX_ASSEMBLY	GO_TRANSCRIPTION_PREINITIATION_COMPLEX_ASSEMBLY		36	-0.146846	-0.492714	0.99795	1	1	2959	tags=22%, list=29%, signal=31%
GO_TELOMERE_MAINTENANCE_VIA_TELOMERE_LENGTHENING	GO_TELOMERE_MAINTENANCE_VIA_TELOMERE_LENGTHENING		70	-0.125915	-0.479561	1	1	1	1814	tags=11%, list=18%, signal=14%
GO_DNA_CONFORMATION_CHANGE	GO_DNA_CONFORMATION_CHANGE		161	-0.111351	-0.477972	1	1	1	3784	tags=30%, list=37%, signal=47%
GO_SECONDARY_METABOLIC_PROCESS	GO_SECONDARY_METABOLIC_PROCESS		22	-0.158888	-0.47676	0.996353	1	1	2038	tags=18%, list=20%, signal=23%
GO_CHROMATIN_ASSEMBLY	GO_CHROMATIN_ASSEMBLY		54	-0.13097	-0.473027	1	1	1	3321	tags=24%, list=32%, signal=35%
GO_TELOMERE_ORGANIZATION	GO_TELOMERE_ORGANIZATION		123	-0.113689	-0.471791	1	1	1	3012	tags=22%, list=29%, signal=31%
GO_RECOMBINATIONAL_REPAIR	GO_RECOMBINATIONAL_REPAIR		77	-0.120643	-0.466546	1	1	1	3398	tags=31%, list=33%, signal=46%
GO_OLIGOSACCHARIDE_LIPID_INTERMEDIATE_BIOSYNTHETIC_PROCESS	GO_OLIGOSACCHARIDE_LIPID_INTERMEDIATE_BIOSYNTHETIC_PROCESS		17	-0.164706	-0.46074	0.994671	1	1	3762	tags=41%, list=37%, signal=65%
GO_NUCLEOTIDE_EXCISION_REPAIR_DNA_INCISION	GO_NUCLEOTIDE_EXCISION_REPAIR_DNA_INCISION		37	-0.13452	-0.455427	0.998907	1	1	3260	tags=30%, list=32%, signal=43%
GO_RIBONUCLEOPROTEIN_COMPLEX_SUBUNIT_ORGANIZATION	GO_RIBONUCLEOPROTEIN_COMPLEX_SUBUNIT_ORGANIZATION		203	-0.102982	-0.454399	1	1	1	2943	tags=21%, list=29%, signal=28%
GO_POSITIVE_REGULATION_OF_PROTEIN_TARGETING_TO_MITOCHONDRION	GO_POSITIVE_REGULATION_OF_PROTEIN_TARGETING_TO_MITOCHONDRION		27	-0.143683	-0.448608	0.999041	1	1	82	tags=4%, list=1%, signal=4%
GO_NEGATIVE_REGULATION_OF_PROTEOLYSIS_INVOLVED_IN_CELLULAR_PROTEIN_CATABOLIC_PROCESS	GO_NEGATIVE_REGULATION_OF_PROTEOLYSIS_INVOLVED_IN_CELLULAR_PROTEIN_CATABOLIC_PROCESS		50	-0.123764	-0.445739	1	1	1	1795	tags=12%, list=17%, signal=14%
GO_VIRAL_RNA_GENOME_REPLICATION	GO_VIRAL_RNA_GENOME_REPLICATION		18	-0.153188	-0.435224	0.997784	1	1	8731	tags=100%, list=85%, signal=653%
GO_ESTABLISHMENT_OF_PIGMENT_GRANULE_LOCALIZATION	GO_ESTABLISHMENT_OF_PIGMENT_GRANULE_LOCALIZATION		15	-0.153345	-0.418824	0.998306	1	1	3630	tags=40%, list=35%, signal=62%
GO_GOLGI_VESICLE_BUDDING	GO_GOLGI_VESICLE_BUDDING		67	-0.0880156	-0.332022	1	1	1	4003	tags=31%, list=39%, signal=51%
GO_VESICLE_TARGETING_TO_FROM_OR_WITHIN_GOLGI	GO_VESICLE_TARGETING_TO_FROM_OR_WITHIN_GOLGI		62	-0.0791268	-0.293992	1	1	1	3137	tags=18%, list=30%, signal=25%

## Sheet: GSEA_RNAseq_KC_BP
NAME	GS<br> follow link to MSigDB	SIZE	ES	NES	NOM p-val	FDR q-val	FWER p-val	RANK AT MAX	LEADING EDGE
GO_PYRIDINE_CONTAINING_COMPOUND_METABOLIC_PROCESS	GO_PYRIDINE_CONTAINING_COMPOUND_METABOLIC_PROCESS	28	0.677854	2.3355	0	0.000348817	0.0016	1559	tags=54%, list=15%, signal=63%
GO_REGULATION_OF_MAST_CELL_ACTIVATION	GO_REGULATION_OF_MAST_CELL_ACTIVATION	30	0.657112	2.31327	0	0.000357996	0.0023	1199	tags=50%, list=12%, signal=56%
GO_REGULATION_OF_B_CELL_DIFFERENTIATION	GO_REGULATION_OF_B_CELL_DIFFERENTIATION	20	0.727902	2.29994	0	0.000367123	0.0027	928	tags=60%, list=9%, signal=66%
GO_CELL_ACTIVATION_INVOLVED_IN_IMMUNE_RESPONSE	GO_CELL_ACTIVATION_INVOLVED_IN_IMMUNE_RESPONSE	477	0.422563	2.32349	0	0.000380941	0.0021	1690	tags=36%, list=16%, signal=41%
GO_MYELOID_LEUKOCYTE_MEDIATED_IMMUNITY	GO_MYELOID_LEUKOCYTE_MEDIATED_IMMUNITY	390	0.433183	2.33782	0	0.000436022	0.0016	1690	tags=37%, list=16%, signal=42%
GO_MYELOID_LEUKOCYTE_ACTIVATION	GO_MYELOID_LEUKOCYTE_ACTIVATION	452	0.429649	2.3502	0	0.000507807	0.0014	1690	tags=38%, list=16%, signal=43%
GO_TRICARBOXYLIC_ACID_CYCLE	GO_TRICARBOXYLIC_ACID_CYCLE	28	0.660953	2.28047	0	0.000509311	0.0042	3014	tags=82%, list=29%, signal=116%
GO_PH_REDUCTION	GO_PH_REDUCTION	33	0.632333	2.26823	0	0.000567316	0.0052	1135	tags=42%, list=11%, signal=48%
GO_B_CELL_ACTIVATION	GO_B_CELL_ACTIVATION	153	0.487252	2.35408	0	0.000598706	0.0011	1186	tags=36%, list=12%, signal=40%
GO_POSITIVE_REGULATION_OF_INTERFERON_GAMMA_PRODUCTION	GO_POSITIVE_REGULATION_OF_INTERFERON_GAMMA_PRODUCTION	36	0.613062	2.25713	0	0.000633304	0.0064	1466	tags=56%, list=14%, signal=65%
GO_REGULATION_OF_MAST_CELL_ACTIVATION_INVOLVED_IN_IMMUNE_RESPONSE	GO_REGULATION_OF_MAST_CELL_ACTIVATION_INVOLVED_IN_IMMUNE_RESPONSE	23	0.676441	2.24088	0	0.000717657	0.0079	1110	tags=52%, list=11%, signal=58%
GO_CELLULAR_MONOVALENT_INORGANIC_CATION_HOMEOSTASIS	GO_CELLULAR_MONOVALENT_INORGANIC_CATION_HOMEOSTASIS	59	0.576111	2.36399	0	0.00119741	0.0011	1135	tags=36%, list=11%, signal=40%
GO_REGULATION_OF_LEUKOCYTE_DEGRANULATION	GO_REGULATION_OF_LEUKOCYTE_DEGRANULATION	30	0.629393	2.20052	0	0.00157536	0.0185	1110	tags=53%, list=11%, signal=60%
GO_MAST_CELL_ACTIVATION	GO_MAST_CELL_ACTIVATION	44	0.568804	2.17302	0	0.00230892	0.0291	1464	tags=50%, list=14%, signal=58%
GO_REGULATION_OF_B_CELL_ACTIVATION	GO_REGULATION_OF_B_CELL_ACTIVATION	78	0.49944	2.15111	0	0.00278002	0.0374	1132	tags=38%, list=11%, signal=43%
GO_REGULATION_OF_HUMORAL_IMMUNE_RESPONSE	GO_REGULATION_OF_HUMORAL_IMMUNE_RESPONSE	31	0.597745	2.12933	0	0.00335161	0.0506	486	tags=42%, list=5%, signal=44%
GO_REGULATION_OF_MYELOID_LEUKOCYTE_MEDIATED_IMMUNITY	GO_REGULATION_OF_MYELOID_LEUKOCYTE_MEDIATED_IMMUNITY	37	0.576519	2.13256	0	0.00343809	0.0491	1110	tags=46%, list=11%, signal=51%
GO_PRODUCTION_OF_MOLECULAR_MEDIATOR_INVOLVED_IN_INFLAMMATORY_RESPONSE	GO_PRODUCTION_OF_MOLECULAR_MEDIATOR_INVOLVED_IN_INFLAMMATORY_RESPONSE	44	0.550513	2.11963	0	0.00362981	0.0578	1308	tags=41%, list=13%, signal=47%
GO_REGULATION_OF_PH	GO_REGULATION_OF_PH	55	0.519671	2.10263	0	0.00364542	0.074	1135	tags=31%, list=11%, signal=35%
GO_ENERGY_COUPLED_PROTON_TRANSMEMBRANE_TRANSPORT_AGAINST_ELECTROCHEMICAL_GRADIENT	GO_ENERGY_COUPLED_PROTON_TRANSMEMBRANE_TRANSPORT_AGAINST_ELECTROCHEMICAL_GRADIENT	20	0.66407	2.11261	0	0.00367617	0.0651	1071	tags=50%, list=10%, signal=56%
GO_B_CELL_DIFFERENTIATION	GO_B_CELL_DIFFERENTIATION	79	0.486998	2.10466	0	0.00372693	0.0724	1186	tags=37%, list=12%, signal=41%
GO_REGULATION_OF_PHAGOCYTOSIS	GO_REGULATION_OF_PHAGOCYTOSIS	62	0.510648	2.11441	0	0.00376694	0.0634	971	tags=37%, list=9%, signal=41%
GO_NATURAL_KILLER_CELL_ACTIVATION	GO_NATURAL_KILLER_CELL_ACTIVATION	37	0.574778	2.10606	0	0.00381714	0.0708	1722	tags=57%, list=17%, signal=68%
GO_REGULATION_OF_NEUROINFLAMMATORY_RESPONSE	GO_REGULATION_OF_NEUROINFLAMMATORY_RESPONSE	19	0.670071	2.0885	0	0.0042211	0.0887	971	tags=58%, list=9%, signal=64%
GO_NAD_METABOLIC_PROCESS	GO_NAD_METABOLIC_PROCESS	16	0.695332	2.06113	0.00049456	0.00600852	0.1289	1559	tags=56%, list=15%, signal=66%
GO_LYSOSOME_LOCALIZATION	GO_LYSOSOME_LOCALIZATION	53	0.511256	2.05419	0	0.00610833	0.1405	1621	tags=43%, list=16%, signal=51%
GO_B_CELL_PROLIFERATION	GO_B_CELL_PROLIFERATION	45	0.534957	2.05609	0.000579542	0.0061884	0.1375	1132	tags=47%, list=11%, signal=52%
GO_ADAPTIVE_IMMUNE_RESPONSE	GO_ADAPTIVE_IMMUNE_RESPONSE	223	0.401908	2.03863	0	0.0067705	0.1695	1464	tags=35%, list=14%, signal=40%
GO_NEUROINFLAMMATORY_RESPONSE	GO_NEUROINFLAMMATORY_RESPONSE	34	0.561674	2.04253	0.000269324	0.00683727	0.161	1410	tags=59%, list=14%, signal=68%
GO_COENZYME_METABOLIC_PROCESS	GO_COENZYME_METABOLIC_PROCESS	182	0.411385	2.03888	0	0.00699654	0.1694	3090	tags=52%, list=30%, signal=73%
GO_AEROBIC_RESPIRATION	GO_AEROBIC_RESPIRATION	64	0.48457	2.01618	0.000306466	0.00825248	0.2203	2676	tags=50%, list=26%, signal=67%
GO_PROTON_TRANSMEMBRANE_TRANSPORT	GO_PROTON_TRANSMEMBRANE_TRANSPORT	79	0.464552	2.01703	0	0.00841522	0.2177	2452	tags=44%, list=24%, signal=58%
GO_INTERLEUKIN_6_PRODUCTION	GO_INTERLEUKIN_6_PRODUCTION	82	0.461368	2.0175	0	0.00863074	0.2163	981	tags=34%, list=10%, signal=37%
GO_MYD88_DEPENDENT_TOLL_LIKE_RECEPTOR_SIGNALING_PATHWAY	GO_MYD88_DEPENDENT_TOLL_LIKE_RECEPTOR_SIGNALING_PATHWAY	28	0.579786	2.00946	0.000262192	0.0087764	0.2384	919	tags=39%, list=9%, signal=43%
GO_INTERFERON_GAMMA_PRODUCTION	GO_INTERFERON_GAMMA_PRODUCTION	55	0.492524	1.99757	0	0.00960718	0.2724	1520	tags=45%, list=15%, signal=53%
GO_MAST_CELL_MEDIATED_IMMUNITY	GO_MAST_CELL_MEDIATED_IMMUNITY	35	0.546491	1.99975	0.000539665	0.00961651	0.266	1464	tags=51%, list=14%, signal=60%
GO_POSITIVE_REGULATION_OF_INTERLEUKIN_10_PRODUCTION	GO_POSITIVE_REGULATION_OF_INTERLEUKIN_10_PRODUCTION	17	0.661894	1.98352	0.000742758	0.010313	0.3171	919	tags=53%, list=9%, signal=58%
GO_ATP_HYDROLYSIS_COUPLED_TRANSMEMBRANE_TRANSPORT	GO_ATP_HYDROLYSIS_COUPLED_TRANSMEMBRANE_TRANSPORT	19	0.637674	1.98149	0.000746454	0.0103501	0.3247	1071	tags=42%, list=10%, signal=47%
GO_POSITIVE_REGULATION_OF_IMMUNE_EFFECTOR_PROCESS	GO_POSITIVE_REGULATION_OF_IMMUNE_EFFECTOR_PROCESS	123	0.42633	1.98903	0	0.010459	0.3009	1132	tags=28%, list=11%, signal=31%
GO_LEUKOCYTE_ACTIVATION_INVOLVED_IN_INFLAMMATORY_RESPONSE	GO_LEUKOCYTE_ACTIVATION_INVOLVED_IN_INFLAMMATORY_RESPONSE	23	0.604275	1.98432	0.000246305	0.0104881	0.315	919	tags=57%, list=9%, signal=62%
GO_REGULATION_OF_LEUKOCYTE_MEDIATED_IMMUNITY	GO_REGULATION_OF_LEUKOCYTE_MEDIATED_IMMUNITY	114	0.430527	1.98502	0	0.0106728	0.3124	1347	tags=35%, list=13%, signal=40%
GO_ADAPTIVE_IMMUNE_RESPONSE_BASED_ON_SOMATIC_RECOMBINATION_OF_IMMUNE_RECEPTORS_BUILT_FROM_IMMUNOGLOBULIN_SUPERFAMILY_DOMAINS	GO_ADAPTIVE_IMMUNE_RESPONSE_BASED_ON_SOMATIC_RECOMBINATION_OF_IMMUNE_RECEPTORS_BUILT_FROM_IMMUNOGLOBULIN_SUPERFAMILY_DOMAINS	152	0.408827	1.97596	0	0.0108375	0.3439	1050	tags=30%, list=10%, signal=32%
GO_LYMPHOCYTE_ACTIVATION	GO_LYMPHOCYTE_ACTIVATION	406	0.364336	1.97177	0	0.0110659	0.3566	1581	tags=33%, list=15%, signal=38%
GO_POSITIVE_REGULATION_OF_TUMOR_NECROSIS_FACTOR_SUPERFAMILY_CYTOKINE_PRODUCTION	GO_POSITIVE_REGULATION_OF_TUMOR_NECROSIS_FACTOR_SUPERFAMILY_CYTOKINE_PRODUCTION	50	0.500054	1.96863	0.000287604	0.0112052	0.3655	1520	tags=46%, list=15%, signal=54%
GO_RESPIRATORY_BURST	GO_RESPIRATORY_BURST	23	0.602493	1.95942	0.00180459	0.011651	0.3967	1393	tags=57%, list=14%, signal=65%
GO_LYMPHOCYTE_MEDIATED_IMMUNITY	GO_LYMPHOCYTE_MEDIATED_IMMUNITY	135	0.410113	1.95503	0	0.0117767	0.4123	1133	tags=31%, list=11%, signal=34%
GO_COENZYME_BIOSYNTHETIC_PROCESS	GO_COENZYME_BIOSYNTHETIC_PROCESS	114	0.423606	1.9605	0	0.0117781	0.3935	3022	tags=53%, list=29%, signal=74%
GO_NEGATIVE_REGULATION_OF_B_CELL_ACTIVATION	GO_NEGATIVE_REGULATION_OF_B_CELL_ACTIVATION	22	0.60452	1.95333	0.00101061	0.0117811	0.4184	1347	tags=55%, list=13%, signal=63%
GO_POSITIVE_REGULATION_OF_CELL_ACTIVATION	GO_POSITIVE_REGULATION_OF_CELL_ACTIVATION	192	0.390871	1.95637	0	0.0118312	0.4075	1392	tags=34%, list=14%, signal=38%
GO_REGULATION_OF_B_CELL_PROLIFERATION	GO_REGULATION_OF_B_CELL_PROLIFERATION	37	0.530173	1.96167	0.000272628	0.0119064	0.3902	1132	tags=49%, list=11%, signal=54%
GO_POSITIVE_REGULATION_OF_LEUKOCYTE_MEDIATED_IMMUNITY	GO_POSITIVE_REGULATION_OF_LEUKOCYTE_MEDIATED_IMMUNITY	71	0.455819	1.94262	0	0.0125912	0.459	1132	tags=30%, list=11%, signal=33%
GO_POSITIVE_REGULATION_OF_T_CELL_PROLIFERATION	GO_POSITIVE_REGULATION_OF_T_CELL_PROLIFERATION	46	0.500288	1.94347	0	0.0126847	0.4548	1548	tags=46%, list=15%, signal=53%
GO_PHAGOCYTOSIS	GO_PHAGOCYTOSIS	194	0.389026	1.9437	0	0.0129121	0.4544	1687	tags=38%, list=16%, signal=44%
GO_B_CELL_RECEPTOR_SIGNALING_PATHWAY	GO_B_CELL_RECEPTOR_SIGNALING_PATHWAY	44	0.502244	1.93209	0	0.0139609	0.4986	1054	tags=41%, list=10%, signal=45%
GO_ATP_HYDROLYSIS_COUPLED_CATION_TRANSMEMBRANE_TRANSPORT	GO_ATP_HYDROLYSIS_COUPLED_CATION_TRANSMEMBRANE_TRANSPORT	28	0.557491	1.92917	0.000260824	0.014127	0.5087	2672	tags=64%, list=26%, signal=87%
GO_TUMOR_NECROSIS_FACTOR_SUPERFAMILY_CYTOKINE_PRODUCTION	GO_TUMOR_NECROSIS_FACTOR_SUPERFAMILY_CYTOKINE_PRODUCTION	91	0.429987	1.92225	0	0.0149336	0.5369	1520	tags=36%, list=15%, signal=42%
GO_MONOVALENT_INORGANIC_CATION_HOMEOSTASIS	GO_MONOVALENT_INORGANIC_CATION_HOMEOSTASIS	75	0.443932	1.91836	0	0.0153309	0.5525	1135	tags=29%, list=11%, signal=33%
GO_POSITIVE_REGULATION_OF_MYELOID_LEUKOCYTE_MEDIATED_IMMUNITY	GO_POSITIVE_REGULATION_OF_MYELOID_LEUKOCYTE_MEDIATED_IMMUNITY	20	0.605408	1.91556	0.00202891	0.0155871	0.5654	1454	tags=40%, list=14%, signal=46%
GO_T_CELL_PROLIFERATION	GO_T_CELL_PROLIFERATION	105	0.419433	1.90778	0	0.0163997	0.5952	1548	tags=40%, list=15%, signal=47%
GO_REGULATION_OF_LEUKOCYTE_PROLIFERATION	GO_REGULATION_OF_LEUKOCYTE_PROLIFERATION	121	0.408251	1.908	0	0.0166352	0.5942	1650	tags=40%, list=16%, signal=48%
GO_CELLULAR_RESPONSE_TO_LIPOPROTEIN_PARTICLE_STIMULUS	GO_CELLULAR_RESPONSE_TO_LIPOPROTEIN_PARTICLE_STIMULUS	23	0.58191	1.90306	0.00102881	0.0169404	0.6137	457	tags=30%, list=4%, signal=32%
GO_ICOSANOID_BIOSYNTHETIC_PROCESS	GO_ICOSANOID_BIOSYNTHETIC_PROCESS	21	0.588723	1.89735	0.00201918	0.0177384	0.637	1053	tags=48%, list=10%, signal=53%
GO_VACUOLAR_ACIDIFICATION	GO_VACUOLAR_ACIDIFICATION	17	0.627003	1.89185	0.00147095	0.0184993	0.658	1135	tags=53%, list=11%, signal=59%
GO_REGULATION_OF_BONE_REMODELING	GO_REGULATION_OF_BONE_REMODELING	24	0.569375	1.88974	0.00129702	0.0186237	0.666	1132	tags=50%, list=11%, signal=56%
GO_DEFENSE_RESPONSE_TO_BACTERIUM	GO_DEFENSE_RESPONSE_TO_BACTERIUM	84	0.428229	1.88019	0	0.0203061	0.7032	1393	tags=39%, list=14%, signal=45%
GO_REGULATION_OF_IMMUNE_EFFECTOR_PROCESS	GO_REGULATION_OF_IMMUNE_EFFECTOR_PROCESS	238	0.364931	1.87784	0	0.0204848	0.712	1132	tags=26%, list=11%, signal=28%
GO_TRANSFERRIN_TRANSPORT	GO_TRANSFERRIN_TRANSPORT	26	0.550137	1.87208	0.00129634	0.0214261	0.7333	1132	tags=31%, list=11%, signal=34%
GO_LYMPHOCYTE_ACTIVATION_INVOLVED_IN_IMMUNE_RESPONSE	GO_LYMPHOCYTE_ACTIVATION_INVOLVED_IN_IMMUNE_RESPONSE	103	0.410482	1.86643	0.000351124	0.0220613	0.7543	1548	tags=32%, list=15%, signal=37%
GO_LEUKOCYTE_PROLIFERATION	GO_LEUKOCYTE_PROLIFERATION	158	0.385317	1.86758	0	0.0221063	0.7502	1548	tags=37%, list=15%, signal=43%
GO_POSITIVE_REGULATION_OF_PHAGOCYTOSIS	GO_POSITIVE_REGULATION_OF_PHAGOCYTOSIS	46	0.478267	1.85901	0.000578704	0.0234023	0.7801	971	tags=37%, list=9%, signal=41%
GO_NEGATIVE_REGULATION_OF_INTERLEUKIN_6_PRODUCTION	GO_NEGATIVE_REGULATION_OF_INTERLEUKIN_6_PRODUCTION	27	0.544183	1.85333	0.00290698	0.0240819	0.7986	1347	tags=41%, list=13%, signal=47%
GO_PHAGOSOME_ACIDIFICATION	GO_PHAGOSOME_ACIDIFICATION	19	0.593103	1.85377	0.0024777	0.0243395	0.7978	1071	tags=32%, list=10%, signal=35%
GO_POSITIVE_REGULATION_OF_INTERLEUKIN_6_PRODUCTION	GO_POSITIVE_REGULATION_OF_INTERLEUKIN_6_PRODUCTION	47	0.475227	1.84872	0.000290698	0.0248047	0.8124	971	tags=40%, list=9%, signal=44%
GO_LEUKOCYTE_DIFFERENTIATION	GO_LEUKOCYTE_DIFFERENTIATION	316	0.348748	1.84473	0	0.0251127	0.8234	1545	tags=31%, list=15%, signal=35%
GO_BONE_RESORPTION	GO_BONE_RESORPTION	37	0.498286	1.84514	0.000837054	0.0253442	0.8222	1333	tags=49%, list=13%, signal=56%
GO_REGULATION_OF_CELL_ACTIVATION	GO_REGULATION_OF_CELL_ACTIVATION	329	0.346856	1.83912	0	0.0258044	0.8391	1357	tags=31%, list=13%, signal=35%
GO_NUCLEOSIDE_PHOSPHATE_METABOLIC_PROCESS	GO_NUCLEOSIDE_PHOSPHATE_METABOLIC_PROCESS	134	0.38631	1.83985	0	0.026008	0.8376	3174	tags=51%, list=31%, signal=73%
GO_LYMPHOCYTE_DIFFERENTIATION	GO_LYMPHOCYTE_DIFFERENTIATION	210	0.362206	1.82369	0	0.0281769	0.8813	1357	tags=30%, list=13%, signal=33%
GO_ACTIVATION_OF_IMMUNE_RESPONSE	GO_ACTIVATION_OF_IMMUNE_RESPONSE	403	0.337381	1.82451	0	0.0283031	0.8789	2073	tags=34%, list=20%, signal=41%
GO_NUCLEOSIDE_TRIPHOSPHATE_METABOLIC_PROCESS	GO_NUCLEOSIDE_TRIPHOSPHATE_METABOLIC_PROCESS	38	0.491776	1.82823	0.000841751	0.0283215	0.8687	3295	tags=61%, list=32%, signal=89%
GO_POSITIVE_REGULATION_OF_LEUKOCYTE_DIFFERENTIATION	GO_POSITIVE_REGULATION_OF_LEUKOCYTE_DIFFERENTIATION	94	0.405347	1.82652	0.000337724	0.0284468	0.8734	1650	tags=38%, list=16%, signal=45%
GO_PYRIDINE_CONTAINING_COMPOUND_BIOSYNTHETIC_PROCESS	GO_PYRIDINE_CONTAINING_COMPOUND_BIOSYNTHETIC_PROCESS	24	0.549172	1.82489	0.00533266	0.0285498	0.8781	1442	tags=42%, list=14%, signal=48%
GO_ANTIGEN_RECEPTOR_MEDIATED_SIGNALING_PATHWAY	GO_ANTIGEN_RECEPTOR_MEDIATED_SIGNALING_PATHWAY	167	0.371383	1.81355	0	0.0306613	0.9046	1668	tags=31%, list=16%, signal=37%
GO_IMMUNE_RESPONSE_REGULATING_CELL_SURFACE_RECEPTOR_SIGNALING_PATHWAY	GO_IMMUNE_RESPONSE_REGULATING_CELL_SURFACE_RECEPTOR_SIGNALING_PATHWAY	262	0.350633	1.81119	0	0.0309523	0.9093	2073	tags=35%, list=20%, signal=43%
GO_COMPLEMENT_ACTIVATION	GO_COMPLEMENT_ACTIVATION	32	0.503778	1.80899	0.00243375	0.0312696	0.9141	510	tags=34%, list=5%, signal=36%
GO_POSITIVE_REGULATION_OF_IMMUNE_RESPONSE	GO_POSITIVE_REGULATION_OF_IMMUNE_RESPONSE	498	0.325897	1.80246	0	0.0317034	0.9265	2073	tags=33%, list=20%, signal=39%
GO_B_CELL_MEDIATED_IMMUNITY	GO_B_CELL_MEDIATED_IMMUNITY	69	0.425005	1.80317	0.000639182	0.0318649	0.9253	1454	tags=32%, list=14%, signal=37%
GO_REGULATION_OF_B_CELL_RECEPTOR_SIGNALING_PATHWAY	GO_REGULATION_OF_B_CELL_RECEPTOR_SIGNALING_PATHWAY	22	0.555785	1.80402	0.00436345	0.0319554	0.9236	1054	tags=45%, list=10%, signal=51%
GO_GLIAL_CELL_ACTIVATION	GO_GLIAL_CELL_ACTIVATION	28	0.523138	1.80523	0.00345102	0.0319656	0.9207	1410	tags=61%, list=14%, signal=70%
GO_LEUKOCYTE_MEDIATED_CYTOTOXICITY	GO_LEUKOCYTE_MEDIATED_CYTOTOXICITY	48	0.455409	1.79725	0.00201149	0.0329386	0.9354	918	tags=38%, list=9%, signal=41%
GO_LEUKOCYTE_CELL_CELL_ADHESION	GO_LEUKOCYTE_CELL_CELL_ADHESION	201	0.359462	1.7948	0	0.0333265	0.9399	1548	tags=35%, list=15%, signal=40%
GO_CYTOKINE_SECRETION	GO_CYTOKINE_SECRETION	125	0.380892	1.78672	0	0.034294	0.9531	2194	tags=45%, list=21%, signal=56%
GO_COFACTOR_TRANSPORT	GO_COFACTOR_TRANSPORT	28	0.518083	1.79	0.00371945	0.0344049	0.9483	1834	tags=43%, list=18%, signal=52%
GO_REGULATION_OF_OSTEOCLAST_DIFFERENTIATION	GO_REGULATION_OF_OSTEOCLAST_DIFFERENTIATION	36	0.483629	1.78497	0.00350877	0.0344663	0.9548	1517	tags=39%, list=15%, signal=45%
GO_POSITIVE_REGULATION_OF_CYTOKINE_SECRETION	GO_POSITIVE_REGULATION_OF_CYTOKINE_SECRETION	70	0.420896	1.78699	0.000650407	0.0345785	0.9525	2069	tags=47%, list=20%, signal=59%
GO_NEGATIVE_REGULATION_OF_LEUKOCYTE_PROLIFERATION	GO_NEGATIVE_REGULATION_OF_LEUKOCYTE_PROLIFERATION	47	0.454075	1.7882	0.00143102	0.0345858	0.9508	1628	tags=43%, list=16%, signal=50%
GO_T_CELL_MEDIATED_CYTOTOXICITY	GO_T_CELL_MEDIATED_CYTOTOXICITY	17	0.587365	1.78282	0.0063788	0.0347383	0.9571	909	tags=47%, list=9%, signal=52%
GO_ANTIGEN_PROCESSING_AND_PRESENTATION_OF_EXOGENOUS_PEPTIDE_ANTIGEN_VIA_MHC_CLASS_I	GO_ANTIGEN_PROCESSING_AND_PRESENTATION_OF_EXOGENOUS_PEPTIDE_ANTIGEN_VIA_MHC_CLASS_I	68	0.42159	1.779	0.000631313	0.0355729	0.9605	3052	tags=46%, list=30%, signal=64%
GO_POSITIVE_REGULATION_OF_LYMPHOCYTE_ACTIVATION	GO_POSITIVE_REGULATION_OF_LYMPHOCYTE_ACTIVATION	160	0.364734	1.76794	0	0.0388295	0.9729	1132	tags=30%, list=11%, signal=33%
GO_IMMUNE_RESPONSE_REGULATING_SIGNALING_PATHWAY	GO_IMMUNE_RESPONSE_REGULATING_SIGNALING_PATHWAY	382	0.327748	1.7636	0	0.0399866	0.976	2073	tags=33%, list=20%, signal=40%
GO_POSITIVE_REGULATION_OF_CYTOKINE_BIOSYNTHETIC_PROCESS	GO_POSITIVE_REGULATION_OF_CYTOKINE_BIOSYNTHETIC_PROCESS	40	0.465961	1.7597	0.00219599	0.0402626	0.9794	1520	tags=45%, list=15%, signal=53%
GO_POSITIVE_REGULATION_OF_LYMPHOCYTE_DIFFERENTIATION	GO_POSITIVE_REGULATION_OF_LYMPHOCYTE_DIFFERENTIATION	61	0.426161	1.76165	0.000308833	0.0403078	0.9776	1357	tags=36%, list=13%, signal=41%
GO_SPERM_EGG_RECOGNITION	GO_SPERM_EGG_RECOGNITION	15	0.600889	1.76001	0.0116806	0.0405532	0.9791	2364	tags=53%, list=23%, signal=69%
GO_LYTIC_VACUOLE_ORGANIZATION	GO_LYTIC_VACUOLE_ORGANIZATION	53	0.43851	1.75614	0.00060241	0.0411475	0.9816	1654	tags=42%, list=16%, signal=49%
GO_POSITIVE_REGULATION_OF_B_CELL_ACTIVATION	GO_POSITIVE_REGULATION_OF_B_CELL_ACTIVATION	49	0.444453	1.74633	0.00295159	0.0444992	0.9858	1132	tags=33%, list=11%, signal=37%
GO_INTERLEUKIN_2_PRODUCTION	GO_INTERLEUKIN_2_PRODUCTION	45	0.450691	1.7451	0.0014573	0.0445491	0.9864	1012	tags=36%, list=10%, signal=39%
GO_POSITIVE_REGULATION_OF_LYMPHOCYTE_MEDIATED_IMMUNITY	GO_POSITIVE_REGULATION_OF_LYMPHOCYTE_MEDIATED_IMMUNITY	53	0.43326	1.73869	0.0018315	0.0462656	0.9896	2484	tags=47%, list=24%, signal=62%
GO_POSITIVE_REGULATION_OF_NITRIC_OXIDE_BIOSYNTHETIC_PROCESS	GO_POSITIVE_REGULATION_OF_NITRIC_OXIDE_BIOSYNTHETIC_PROCESS	29	0.499507	1.73873	0.0057652	0.0466725	0.9896	1055	tags=38%, list=10%, signal=42%
GO_POSITIVE_REGULATION_OF_CELL_KILLING	GO_POSITIVE_REGULATION_OF_CELL_KILLING	22	0.533285	1.73046	0.00821355	0.0471229	0.9923	2259	tags=55%, list=22%, signal=70%
GO_POSITIVE_REGULATION_OF_LEUKOCYTE_MIGRATION	GO_POSITIVE_REGULATION_OF_LEUKOCYTE_MIGRATION	73	0.404734	1.73156	0.00165563	0.0471359	0.992	1096	tags=32%, list=11%, signal=35%
GO_QUINONE_BIOSYNTHETIC_PROCESS	GO_QUINONE_BIOSYNTHETIC_PROCESS	15	0.597474	1.73207	0.0107843	0.0473584	0.9917	3281	tags=60%, list=32%, signal=88%
GO_INTERFERON_ALPHA_PRODUCTION	GO_INTERFERON_ALPHA_PRODUCTION	25	0.520515	1.73378	0.00640205	0.0475095	0.9913	2136	tags=48%, list=21%, signal=60%
GO_NUCLEOBASE_CONTAINING_SMALL_MOLECULE_METABOLIC_PROCESS	GO_NUCLEOBASE_CONTAINING_SMALL_MOLECULE_METABOLIC_PROCESS	224	0.338739	1.73246	0	0.0476319	0.9916	2760	tags=42%, list=27%, signal=56%
GO_T_CELL_MEDIATED_IMMUNITY	GO_T_CELL_MEDIATED_IMMUNITY	50	0.438218	1.73435	0.00267221	0.0476959	0.9911	989	tags=36%, list=10%, signal=40%
GO_MATURE_B_CELL_DIFFERENTIATION	GO_MATURE_B_CELL_DIFFERENTIATION	19	0.553229	1.72648	0.00657063	0.0483048	0.9936	481	tags=42%, list=5%, signal=44%
GO_INTERLEUKIN_10_PRODUCTION	GO_INTERLEUKIN_10_PRODUCTION	26	0.507331	1.72383	0.00836601	0.0489965	0.9946	1121	tags=50%, list=11%, signal=56%
GO_REGULATION_OF_LYMPHOCYTE_ACTIVATION	GO_REGULATION_OF_LYMPHOCYTE_ACTIVATION	252	0.334912	1.72277	0	0.0489973	0.9947	1392	tags=31%, list=14%, signal=34%
GO_POSITIVE_REGULATION_OF_LEUKOCYTE_CELL_CELL_ADHESION	GO_POSITIVE_REGULATION_OF_LEUKOCYTE_CELL_CELL_ADHESION	131	0.364888	1.718	0	0.0492944	0.9961	1132	tags=31%, list=11%, signal=35%
GO_REGULATION_OF_TISSUE_REMODELING	GO_REGULATION_OF_TISSUE_REMODELING	38	0.459851	1.71867	0.00336134	0.0494256	0.996	1132	tags=39%, list=11%, signal=44%
GO_POSITIVE_REGULATION_OF_ADAPTIVE_IMMUNE_RESPONSE	GO_POSITIVE_REGULATION_OF_ADAPTIVE_IMMUNE_RESPONSE	61	0.416088	1.71919	0.000308356	0.0496337	0.9959	1132	tags=28%, list=11%, signal=31%
GO_INTERLEUKIN_1_BETA_SECRETION	GO_INTERLEUKIN_1_BETA_SECRETION	28	0.500988	1.71945	0.00658935	0.0499429	0.9958	1793	tags=43%, list=17%, signal=52%
GO_POSITIVE_REGULATION_OF_CHEMOKINE_PRODUCTION	GO_POSITIVE_REGULATION_OF_CHEMOKINE_PRODUCTION	30	0.490315	1.71488	0.00529381	0.050169	0.9967	2180	tags=57%, list=21%, signal=72%
GO_POSITIVE_REGULATION_OF_INTERLEUKIN_1_SECRETION	GO_POSITIVE_REGULATION_OF_INTERLEUKIN_1_SECRETION	16	0.57446	1.71249	0.0128954	0.050667	0.9971	866	tags=44%, list=8%, signal=48%
GO_CELL_KILLING	GO_CELL_KILLING	56	0.423171	1.70961	0.00245399	0.0514873	0.9977	918	tags=32%, list=9%, signal=35%
GO_MEMBRANE_INVAGINATION	GO_MEMBRANE_INVAGINATION	50	0.432273	1.70734	0.00206551	0.0520462	0.998	457	tags=26%, list=4%, signal=27%
GO_INTERLEUKIN_2_BIOSYNTHETIC_PROCESS	GO_INTERLEUKIN_2_BIOSYNTHETIC_PROCESS	15	0.588535	1.70499	0.0136886	0.0526018	0.9983	1357	tags=47%, list=13%, signal=54%
GO_NEGATIVE_REGULATION_OF_ANTIGEN_RECEPTOR_MEDIATED_SIGNALING_PATHWAY	GO_NEGATIVE_REGULATION_OF_ANTIGEN_RECEPTOR_MEDIATED_SIGNALING_PATHWAY	19	0.551108	1.70151	0.0106952	0.0536618	0.9985	2003	tags=58%, list=19%, signal=72%
GO_OSTEOCLAST_DIFFERENTIATION	GO_OSTEOCLAST_DIFFERENTIATION	59	0.414719	1.69941	0.00247219	0.054159	0.9988	1545	tags=37%, list=15%, signal=44%
GO_ATP_BIOSYNTHETIC_PROCESS	GO_ATP_BIOSYNTHETIC_PROCESS	23	0.516428	1.6963	0.00906736	0.0547029	0.9989	2375	tags=48%, list=23%, signal=62%
GO_REGULATION_OF_LEUKOCYTE_MIGRATION	GO_REGULATION_OF_LEUKOCYTE_MIGRATION	105	0.374144	1.69665	0.00107759	0.0549637	0.9989	1096	tags=32%, list=11%, signal=36%
GO_PRODUCTION_OF_MOLECULAR_MEDIATOR_OF_IMMUNE_RESPONSE	GO_PRODUCTION_OF_MOLECULAR_MEDIATOR_OF_IMMUNE_RESPONSE	119	0.363319	1.69471	0	0.0549938	0.9989	1347	tags=26%, list=13%, signal=30%
GO_LEUKOCYTE_MIGRATION	GO_LEUKOCYTE_MIGRATION	247	0.328805	1.69065	0	0.0563766	0.9989	1679	tags=36%, list=16%, signal=42%
GO_PLASMA_LIPOPROTEIN_PARTICLE_CLEARANCE	GO_PLASMA_LIPOPROTEIN_PARTICLE_CLEARANCE	33	0.469482	1.68754	0.00577399	0.0570236	0.9993	811	tags=24%, list=8%, signal=26%
GO_POSITIVE_REGULATION_OF_ALPHA_BETA_T_CELL_ACTIVATION	GO_POSITIVE_REGULATION_OF_ALPHA_BETA_T_CELL_ACTIVATION	36	0.457235	1.68765	0.0071311	0.0574022	0.9993	1524	tags=39%, list=15%, signal=45%
GO_NUCLEOSIDE_BISPHOSPHATE_BIOSYNTHETIC_PROCESS	GO_NUCLEOSIDE_BISPHOSPHATE_BIOSYNTHETIC_PROCESS	53	0.42186	1.68057	0.00299401	0.0595102	0.9994	3083	tags=53%, list=30%, signal=75%
GO_NEGATIVE_REGULATION_OF_CYTOKINE_PRODUCTION	GO_NEGATIVE_REGULATION_OF_CYTOKINE_PRODUCTION	167	0.343485	1.67919	0	0.0597286	0.9994	1173	tags=27%, list=11%, signal=30%
GO_INTERFERON_BETA_PRODUCTION	GO_INTERFERON_BETA_PRODUCTION	39	0.45055	1.68093	0.00752089	0.059776	0.9994	1828	tags=41%, list=18%, signal=50%
GO_BONE_REMODELING	GO_BONE_REMODELING	48	0.426588	1.67267	0.00414446	0.0625119	0.9996	1397	tags=46%, list=14%, signal=53%
GO_CELLULAR_RESPIRATION	GO_CELLULAR_RESPIRATION	145	0.348375	1.67173	0	0.0625306	0.9996	3065	tags=46%, list=30%, signal=65%
GO_B_CELL_HOMEOSTASIS	GO_B_CELL_HOMEOSTASIS	22	0.515348	1.66788	0.0148528	0.0635064	0.9996	351	tags=27%, list=3%, signal=28%
GO_CYTOKINE_PRODUCTION_INVOLVED_IN_IMMUNE_RESPONSE	GO_CYTOKINE_PRODUCTION_INVOLVED_IN_IMMUNE_RESPONSE	61	0.404424	1.66693	0.00339192	0.0635435	0.9996	971	tags=28%, list=9%, signal=31%
GO_NEGATIVE_REGULATION_OF_LYMPHOCYTE_ACTIVATION	GO_NEGATIVE_REGULATION_OF_LYMPHOCYTE_ACTIVATION	87	0.377245	1.66596	0.00134409	0.0635904	0.9996	1722	tags=39%, list=17%, signal=47%
GO_CYTOKINE_METABOLIC_PROCESS	GO_CYTOKINE_METABOLIC_PROCESS	67	0.397987	1.66817	0.00287448	0.0638241	0.9996	1357	tags=37%, list=13%, signal=43%
GO_POSITIVE_REGULATION_OF_LEUKOCYTE_PROLIFERATION	GO_POSITIVE_REGULATION_OF_LEUKOCYTE_PROLIFERATION	67	0.396533	1.66443	0.00156642	0.0639007	0.9997	1132	tags=33%, list=11%, signal=37%
GO_REGULATION_OF_LEUKOCYTE_DIFFERENTIATION	GO_REGULATION_OF_LEUKOCYTE_DIFFERENTIATION	168	0.338497	1.66321	0.000433088	0.0640761	0.9998	1436	tags=30%, list=14%, signal=34%
GO_POSITIVE_REGULATION_OF_ACUTE_INFLAMMATORY_RESPONSE	GO_POSITIVE_REGULATION_OF_ACUTE_INFLAMMATORY_RESPONSE	15	0.571773	1.66094	0.0212394	0.0648175	0.9998	1454	tags=60%, list=14%, signal=70%
GO_MYELOID_DENDRITIC_CELL_ACTIVATION	GO_MYELOID_DENDRITIC_CELL_ACTIVATION	21	0.515497	1.65888	0.0120815	0.0654265	0.9998	1410	tags=43%, list=14%, signal=50%
GO_REGULATION_OF_SUPEROXIDE_METABOLIC_PROCESS	GO_REGULATION_OF_SUPEROXIDE_METABOLIC_PROCESS	22	0.511338	1.65753	0.0137966	0.0656745	0.9998	850	tags=32%, list=8%, signal=35%
GO_BROWN_FAT_CELL_DIFFERENTIATION	GO_BROWN_FAT_CELL_DIFFERENTIATION	22	0.510193	1.65431	0.0126029	0.0669069	0.9998	1108	tags=36%, list=11%, signal=41%
GO_FC_RECEPTOR_MEDIATED_STIMULATORY_SIGNALING_PATHWAY	GO_FC_RECEPTOR_MEDIATED_STIMULATORY_SIGNALING_PATHWAY	73	0.389819	1.65301	0.00347113	0.0671724	0.9998	1373	tags=37%, list=13%, signal=42%
GO_LEUKOCYTE_HOMEOSTASIS	GO_LEUKOCYTE_HOMEOSTASIS	54	0.409548	1.64981	0.00266509	0.0683927	0.9998	1036	tags=30%, list=10%, signal=33%
GO_RIBOSE_PHOSPHATE_BIOSYNTHETIC_PROCESS	GO_RIBOSE_PHOSPHATE_BIOSYNTHETIC_PROCESS	122	0.354136	1.64744	0.000386249	0.0691898	0.9999	2821	tags=42%, list=27%, signal=57%
GO_IRON_ION_TRANSPORT	GO_IRON_ION_TRANSPORT	49	0.414996	1.6443	0.00630734	0.0704632	0.9999	1132	tags=27%, list=11%, signal=30%
GO_CYTOKINE_PRODUCTION_INVOLVED_IN_INFLAMMATORY_RESPONSE	GO_CYTOKINE_PRODUCTION_INVOLVED_IN_INFLAMMATORY_RESPONSE	24	0.494819	1.64296	0.0145157	0.0707427	0.9999	1308	tags=33%, list=13%, signal=38%
GO_POSITIVE_REGULATION_OF_REACTIVE_OXYGEN_SPECIES_BIOSYNTHETIC_PROCESS	GO_POSITIVE_REGULATION_OF_REACTIVE_OXYGEN_SPECIES_BIOSYNTHETIC_PROCESS	36	0.445513	1.63934	0.00982533	0.0718296	0.9999	1055	tags=33%, list=10%, signal=37%
GO_ENDOPLASMIC_RETICULUM_TO_CYTOSOL_TRANSPORT	GO_ENDOPLASMIC_RETICULUM_TO_CYTOSOL_TRANSPORT	23	0.50048	1.63992	0.0163128	0.0719507	0.9999	3314	tags=52%, list=32%, signal=77%
GO_CELLULAR_IRON_ION_HOMEOSTASIS	GO_CELLULAR_IRON_ION_HOMEOSTASIS	47	0.420762	1.636	0.00547077	0.0732318	0.9999	1156	tags=32%, list=11%, signal=36%
GO_PHOSPHOLIPID_CATABOLIC_PROCESS	GO_PHOSPHOLIPID_CATABOLIC_PROCESS	21	0.508818	1.63004	0.0176857	0.0751401	0.9999	1998	tags=48%, list=19%, signal=59%
GO_REGULATION_OF_ANTIGEN_RECEPTOR_MEDIATED_SIGNALING_PATHWAY	GO_REGULATION_OF_ANTIGEN_RECEPTOR_MEDIATED_SIGNALING_PATHWAY	45	0.421543	1.63153	0.00700084	0.0752336	0.9999	2073	tags=47%, list=20%, signal=58%
GO_COFACTOR_METABOLIC_PROCESS	GO_COFACTOR_METABOLIC_PROCESS	286	0.312615	1.63031	0	0.0754623	0.9999	2835	tags=43%, list=28%, signal=58%
GO_HUMORAL_IMMUNE_RESPONSE_MEDIATED_BY_CIRCULATING_IMMUNOGLOBULIN	GO_HUMORAL_IMMUNE_RESPONSE_MEDIATED_BY_CIRCULATING_IMMUNOGLOBULIN	22	0.502071	1.62779	0.013462	0.0755465	1	1454	tags=45%, list=14%, signal=53%
GO_PURINERGIC_RECEPTOR_SIGNALING_PATHWAY	GO_PURINERGIC_RECEPTOR_SIGNALING_PATHWAY	15	0.557154	1.62643	0.0248236	0.0758986	1	1189	tags=53%, list=12%, signal=60%
GO_ANTIGEN_PROCESSING_AND_PRESENTATION_OF_PEPTIDE_ANTIGEN_VIA_MHC_CLASS_I	GO_ANTIGEN_PROCESSING_AND_PRESENTATION_OF_PEPTIDE_ANTIGEN_VIA_MHC_CLASS_I	82	0.372388	1.62779	0.00297619	0.0760157	1	2963	tags=41%, list=29%, signal=58%
GO_ICOSANOID_METABOLIC_PROCESS	GO_ICOSANOID_METABOLIC_PROCESS	30	0.459825	1.62517	0.00978318	0.0761344	1	1897	tags=47%, list=18%, signal=57%
GO_SUPEROXIDE_ANION_GENERATION	GO_SUPEROXIDE_ANION_GENERATION	20	0.515636	1.62343	0.0149405	0.0766808	1	719	tags=35%, list=7%, signal=38%
GO_CELLULAR_DEFENSE_RESPONSE	GO_CELLULAR_DEFENSE_RESPONSE	24	0.487703	1.62066	0.0169492	0.0773686	1	1520	tags=50%, list=15%, signal=59%
GO_INFLAMMATORY_RESPONSE	GO_INFLAMMATORY_RESPONSE	396	0.300752	1.62076	0	0.0777813	1	1544	tags=30%, list=15%, signal=34%
GO_REGULATION_OF_CYTOKINE_PRODUCTION_INVOLVED_IN_IMMUNE_RESPONSE	GO_REGULATION_OF_CYTOKINE_PRODUCTION_INVOLVED_IN_IMMUNE_RESPONSE	50	0.407462	1.61482	0.00807848	0.0803938	1	1347	tags=30%, list=13%, signal=34%
GO_THIOESTER_BIOSYNTHETIC_PROCESS	GO_THIOESTER_BIOSYNTHETIC_PROCESS	41	0.423485	1.61074	0.0109244	0.0809609	1	3207	tags=61%, list=31%, signal=88%
GO_OXIDATIVE_PHOSPHORYLATION	GO_OXIDATIVE_PHOSPHORYLATION	95	0.35795	1.6108	0.00208768	0.0813981	1	2490	tags=39%, list=24%, signal=51%
GO_T_CELL_ACTIVATION	GO_T_CELL_ACTIVATION	275	0.309561	1.61206	0	0.0815303	1	1581	tags=31%, list=15%, signal=35%
GO_REGULATION_OF_NATURAL_KILLER_CELL_ACTIVATION	GO_REGULATION_OF_NATURAL_KILLER_CELL_ACTIVATION	15	0.557905	1.61125	0.0244138	0.0815838	1	918	tags=40%, list=9%, signal=44%
GO_POSITIVE_REGULATION_OF_INTERFERON_ALPHA_PRODUCTION	GO_POSITIVE_REGULATION_OF_INTERFERON_ALPHA_PRODUCTION	19	0.515409	1.60629	0.0215269	0.0832698	1	2136	tags=47%, list=21%, signal=60%
GO_T_CELL_RECEPTOR_SIGNALING_PATHWAY	GO_T_CELL_RECEPTOR_SIGNALING_PATHWAY	135	0.338331	1.60543	0.000398248	0.0833005	1	1804	tags=29%, list=18%, signal=35%
GO_COFACTOR_BIOSYNTHETIC_PROCESS	GO_COFACTOR_BIOSYNTHETIC_PROCESS	154	0.330488	1.60224	0.000422833	0.0847929	1	3022	tags=49%, list=29%, signal=69%
GO_SUPEROXIDE_METABOLIC_PROCESS	GO_SUPEROXIDE_METABOLIC_PROCESS	40	0.424789	1.59996	0.0129797	0.0852924	1	889	tags=33%, list=9%, signal=35%
GO_REGULATION_OF_INNATE_IMMUNE_RESPONSE	GO_REGULATION_OF_INNATE_IMMUNE_RESPONSE	302	0.304752	1.60042	0	0.0854615	1	2471	tags=36%, list=24%, signal=46%
GO_INTERLEUKIN_1_SECRETION	GO_INTERLEUKIN_1_SECRETION	31	0.446354	1.59308	0.0138815	0.0867095	1	866	tags=29%, list=8%, signal=32%
GO_MACROPHAGE_ACTIVATION	GO_MACROPHAGE_ACTIVATION	56	0.393083	1.59381	0.00587544	0.0867218	1	1347	tags=41%, list=13%, signal=47%
GO_INNATE_IMMUNE_RESPONSE_ACTIVATING_CELL_SURFACE_RECEPTOR_SIGNALING_PATHWAY	GO_INNATE_IMMUNE_RESPONSE_ACTIVATING_CELL_SURFACE_RECEPTOR_SIGNALING_PATHWAY	84	0.3654	1.59578	0.00271463	0.0869395	1	2432	tags=36%, list=24%, signal=46%
GO_LOW_DENSITY_LIPOPROTEIN_PARTICLE_CLEARANCE	GO_LOW_DENSITY_LIPOPROTEIN_PARTICLE_CLEARANCE	26	0.471736	1.59402	0.0198045	0.0870663	1	1601	tags=35%, list=16%, signal=41%
GO_PODOSOME_ASSEMBLY	GO_PODOSOME_ASSEMBLY	16	0.541612	1.59613	0.02988	0.0872223	1	1363	tags=63%, list=13%, signal=72%
GO_MYELOID_LEUKOCYTE_DIFFERENTIATION	GO_MYELOID_LEUKOCYTE_DIFFERENTIATION	132	0.33649	1.5945	0.000773395	0.0872527	1	1650	tags=31%, list=16%, signal=37%
GO_ACTIVATION_OF_INNATE_IMMUNE_RESPONSE	GO_ACTIVATION_OF_INNATE_IMMUNE_RESPONSE	230	0.311764	1.58802	0	0.0890475	1	2471	tags=36%, list=24%, signal=46%
GO_B_CELL_ACTIVATION_INVOLVED_IN_IMMUNE_RESPONSE	GO_B_CELL_ACTIVATION_INVOLVED_IN_IMMUNE_RESPONSE	52	0.400794	1.58872	0.00826446	0.0890586	1	1433	tags=29%, list=14%, signal=33%
GO_MITOCHONDRIAL_RNA_METABOLIC_PROCESS	GO_MITOCHONDRIAL_RNA_METABOLIC_PROCESS	20	0.499387	1.58433	0.0251205	0.0909834	1	2738	tags=50%, list=27%, signal=68%
GO_NEGATIVE_REGULATION_OF_CELL_ACTIVATION	GO_NEGATIVE_REGULATION_OF_CELL_ACTIVATION	119	0.33972	1.58286	0.0025974	0.0914776	1	1726	tags=37%, list=17%, signal=44%
GO_REACTIVE_OXYGEN_SPECIES_METABOLIC_PROCESS	GO_REACTIVE_OXYGEN_SPECIES_METABOLIC_PROCESS	105	0.345469	1.57515	0.00255568	0.0922444	1	919	tags=25%, list=9%, signal=27%
GO_CYTOKINE_PRODUCTION	GO_CYTOKINE_PRODUCTION	458	0.288297	1.57739	0	0.0926359	1	1050	tags=22%, list=10%, signal=23%
GO_ACETYL_COA_BIOSYNTHETIC_PROCESS	GO_ACETYL_COA_BIOSYNTHETIC_PROCESS	20	0.494678	1.57524	0.0299673	0.0926519	1	3083	tags=55%, list=30%, signal=78%
GO_RESPONSE_TO_ZINC_ION	GO_RESPONSE_TO_ZINC_ION	23	0.479725	1.57754	0.0255754	0.0930174	1	2760	tags=65%, list=27%, signal=89%
GO_REGULATION_OF_LYMPHOCYTE_DIFFERENTIATION	GO_REGULATION_OF_LYMPHOCYTE_DIFFERENTIATION	101	0.348388	1.5754	0.00240385	0.0930201	1	1357	tags=30%, list=13%, signal=34%
GO_DRUG_CATABOLIC_PROCESS	GO_DRUG_CATABOLIC_PROCESS	40	0.419493	1.57865	0.0120655	0.0932459	1	1562	tags=43%, list=15%, signal=50%
GO_REGULATION_OF_T_CELL_ACTIVATION	GO_REGULATION_OF_T_CELL_ACTIVATION	191	0.315961	1.57777	0.000482393	0.093345	1	1357	tags=30%, list=13%, signal=34%
GO_INTERLEUKIN_8_PRODUCTION	GO_INTERLEUKIN_8_PRODUCTION	48	0.402603	1.57548	0.0139819	0.0934562	1	1466	tags=38%, list=14%, signal=44%
GO_ATP_METABOLIC_PROCESS	GO_ATP_METABOLIC_PROCESS	25	0.467809	1.57884	0.0230153	0.0936049	1	3295	tags=60%, list=32%, signal=88%
GO_REGULATION_OF_LEUKOCYTE_APOPTOTIC_PROCESS	GO_REGULATION_OF_LEUKOCYTE_APOPTOTIC_PROCESS	57	0.386405	1.57085	0.00653207	0.0946582	1	1036	tags=30%, list=10%, signal=33%
GO_POSITIVE_REGULATION_OF_INFLAMMATORY_RESPONSE	GO_POSITIVE_REGULATION_OF_INFLAMMATORY_RESPONSE	72	0.366968	1.5676	0.00535096	0.0963213	1	1292	tags=35%, list=13%, signal=39%
GO_POSITIVE_REGULATION_OF_CELL_CELL_ADHESION	GO_POSITIVE_REGULATION_OF_CELL_CELL_ADHESION	152	0.322209	1.56219	0.000419463	0.0996102	1	1357	tags=30%, list=13%, signal=34%
GO_NEGATIVE_REGULATION_OF_CYTOKINE_SECRETION	GO_NEGATIVE_REGULATION_OF_CYTOKINE_SECRETION	37	0.423993	1.56015	0.0162056	0.100039	1	1347	tags=35%, list=13%, signal=40%
GO_POSITIVE_REGULATION_OF_CYTOKINE_PRODUCTION	GO_POSITIVE_REGULATION_OF_CYTOKINE_PRODUCTION	263	0.300193	1.56066	0	0.100184	1	971	tags=21%, list=9%, signal=23%
GO_POSITIVE_REGULATION_OF_TISSUE_REMODELING	GO_POSITIVE_REGULATION_OF_TISSUE_REMODELING	17	0.514278	1.55416	0.0407562	0.103873	1	1132	tags=41%, list=11%, signal=46%
GO_HUMORAL_IMMUNE_RESPONSE	GO_HUMORAL_IMMUNE_RESPONSE	82	0.355575	1.5532	0.00628099	0.104089	1	903	tags=27%, list=9%, signal=29%
GO_REGULATION_OF_SUPEROXIDE_ANION_GENERATION	GO_REGULATION_OF_SUPEROXIDE_ANION_GENERATION	15	0.534863	1.5523	0.0410824	0.104239	1	719	tags=33%, list=7%, signal=36%
GO_POSITIVE_REGULATION_OF_HEMOPOIESIS	GO_POSITIVE_REGULATION_OF_HEMOPOIESIS	116	0.334328	1.54943	0.00382555	0.105894	1	1650	tags=32%, list=16%, signal=38%
GO_ACTIVATION_OF_PROTEIN_KINASE_B_ACTIVITY	GO_ACTIVATION_OF_PROTEIN_KINASE_B_ACTIVITY	18	0.50438	1.54614	0.0327787	0.107842	1	2083	tags=39%, list=20%, signal=49%
GO_T_CELL_ACTIVATION_INVOLVED_IN_IMMUNE_RESPONSE	GO_T_CELL_ACTIVATION_INVOLVED_IN_IMMUNE_RESPONSE	52	0.386278	1.53931	0.0111144	0.108341	1	1520	tags=33%, list=15%, signal=38%
GO_LEUKOCYTE_CHEMOTAXIS	GO_LEUKOCYTE_CHEMOTAXIS	118	0.333484	1.544	0.000760167	0.108388	1	1748	tags=37%, list=17%, signal=44%
GO_FATTY_ACYL_COA_BIOSYNTHETIC_PROCESS	GO_FATTY_ACYL_COA_BIOSYNTHETIC_PROCESS	21	0.484182	1.54456	0.0340596	0.108484	1	2821	tags=67%, list=27%, signal=92%
GO_LEUKOCYTE_TETHERING_OR_ROLLING	GO_LEUKOCYTE_TETHERING_OR_ROLLING	15	0.527911	1.53743	0.0432751	0.108743	1	1520	tags=53%, list=15%, signal=62%
GO_PHOSPHATIDYLINOSITOL_BIOSYNTHETIC_PROCESS	GO_PHOSPHATIDYLINOSITOL_BIOSYNTHETIC_PROCESS	89	0.347321	1.53935	0.00470272	0.108823	1	3153	tags=48%, list=31%, signal=69%
GO_HISTONE_MRNA_METABOLIC_PROCESS	GO_HISTONE_MRNA_METABOLIC_PROCESS	18	0.500109	1.54055	0.0358495	0.108939	1	2338	tags=39%, list=23%, signal=50%
GO_REGULATION_OF_LEUKOCYTE_CHEMOTAXIS	GO_REGULATION_OF_LEUKOCYTE_CHEMOTAXIS	60	0.372377	1.53777	0.0104809	0.108991	1	761	tags=25%, list=7%, signal=27%
GO_NAD_BIOSYNTHETIC_PROCESS	GO_NAD_BIOSYNTHETIC_PROCESS	19	0.496817	1.53974	0.0330808	0.109036	1	1442	tags=37%, list=14%, signal=43%
GO_CHOLESTEROL_STORAGE	GO_CHOLESTEROL_STORAGE	15	0.527043	1.54094	0.0451755	0.109165	1	2057	tags=47%, list=20%, signal=58%
GO_PHOSPHOLIPID_TRANSPORT	GO_PHOSPHOLIPID_TRANSPORT	50	0.390637	1.54128	0.0125	0.109434	1	1199	tags=28%, list=12%, signal=32%
GO_T_CELL_SELECTION	GO_T_CELL_SELECTION	25	0.456866	1.54151	0.0316602	0.109791	1	1650	tags=44%, list=16%, signal=52%
GO_MEMBRANE_LIPID_CATABOLIC_PROCESS	GO_MEMBRANE_LIPID_CATABOLIC_PROCESS	22	0.472862	1.53451	0.0330408	0.11043	1	1487	tags=55%, list=14%, signal=64%
GO_PROTEIN_EXIT_FROM_ENDOPLASMIC_RETICULUM	GO_PROTEIN_EXIT_FROM_ENDOPLASMIC_RETICULUM	32	0.4318	1.52863	0.0253096	0.110909	1	3314	tags=47%, list=32%, signal=69%
GO_MITOCHONDRIAL_RESPIRATORY_CHAIN_COMPLEX_ASSEMBLY	GO_MITOCHONDRIAL_RESPIRATORY_CHAIN_COMPLEX_ASSEMBLY	77	0.353621	1.52875	0.00716146	0.111308	1	3065	tags=43%, list=30%, signal=61%
GO_CHOLESTEROL_EFFLUX	GO_CHOLESTEROL_EFFLUX	21	0.478209	1.53156	0.0338164	0.111704	1	463	tags=24%, list=4%, signal=25%
GO_L_AMINO_ACID_TRANSPORT	GO_L_AMINO_ACID_TRANSPORT	31	0.432002	1.53219	0.030222	0.111743	1	1554	tags=39%, list=15%, signal=45%
GO_REGULATION_OF_ADAPTIVE_IMMUNE_RESPONSE	GO_REGULATION_OF_ADAPTIVE_IMMUNE_RESPONSE	100	0.336859	1.52877	0.00521921	0.111791	1	1132	tags=26%, list=11%, signal=29%
GO_ORGANIC_ANION_TRANSPORT	GO_ORGANIC_ANION_TRANSPORT	225	0.300315	1.52918	0	0.112002	1	1303	tags=24%, list=13%, signal=27%
GO_POSITIVE_REGULATION_OF_ALPHA_BETA_T_CELL_DIFFERENTIATION	GO_POSITIVE_REGULATION_OF_ALPHA_BETA_T_CELL_DIFFERENTIATION	31	0.433583	1.52977	0.0257304	0.112036	1	1357	tags=35%, list=13%, signal=41%
GO_POSITIVE_REGULATION_OF_B_CELL_MEDIATED_IMMUNITY	GO_POSITIVE_REGULATION_OF_B_CELL_MEDIATED_IMMUNITY	25	0.455312	1.53027	0.0296372	0.112161	1	1454	tags=32%, list=14%, signal=37%
GO_DRUG_METABOLIC_PROCESS	GO_DRUG_METABOLIC_PROCESS	159	0.313779	1.52541	0	0.112893	1	1834	tags=31%, list=18%, signal=38%
GO_ENERGY_DERIVATION_BY_OXIDATION_OF_ORGANIC_COMPOUNDS	GO_ENERGY_DERIVATION_BY_OXIDATION_OF_ORGANIC_COMPOUNDS	198	0.303881	1.52075	0	0.116092	1	2074	tags=32%, list=20%, signal=40%
GO_FC_EPSILON_RECEPTOR_SIGNALING_PATHWAY	GO_FC_EPSILON_RECEPTOR_SIGNALING_PATHWAY	98	0.334496	1.51507	0.00490196	0.12021	1	3018	tags=42%, list=29%, signal=59%
GO_REGULATION_OF_MACROPHAGE_ACTIVATION	GO_REGULATION_OF_MACROPHAGE_ACTIVATION	35	0.414085	1.51221	0.0300441	0.122045	1	1108	tags=40%, list=11%, signal=45%
GO_MITOCHONDRIAL_GENE_EXPRESSION	GO_MITOCHONDRIAL_GENE_EXPRESSION	147	0.314755	1.50938	0.00160128	0.123843	1	3990	tags=55%, list=39%, signal=89%
GO_POSITIVE_REGULATION_OF_INTERFERON_BETA_PRODUCTION	GO_POSITIVE_REGULATION_OF_INTERFERON_BETA_PRODUCTION	25	0.44869	1.50781	0.0310263	0.124614	1	1828	tags=40%, list=18%, signal=49%
GO_ASPARTATE_FAMILY_AMINO_ACID_METABOLIC_PROCESS	GO_ASPARTATE_FAMILY_AMINO_ACID_METABOLIC_PROCESS	29	0.432193	1.50557	0.0290899	0.126017	1	2759	tags=45%, list=27%, signal=61%
GO_POSITIVE_REGULATION_OF_DEFENSE_RESPONSE	GO_POSITIVE_REGULATION_OF_DEFENSE_RESPONSE	315	0.284801	1.50108	0	0.128226	1	2471	tags=36%, list=24%, signal=45%
GO_CELLULAR_EXTRAVASATION	GO_CELLULAR_EXTRAVASATION	35	0.409835	1.50002	0.0270415	0.128577	1	1520	tags=46%, list=15%, signal=53%
GO_GRANULOCYTE_MIGRATION	GO_GRANULOCYTE_MIGRATION	72	0.352973	1.50125	0.00863171	0.128632	1	971	tags=26%, list=9%, signal=29%
GO_DIGESTIVE_SYSTEM_PROCESS	GO_DIGESTIVE_SYSTEM_PROCESS	28	0.436132	1.50172	0.0295983	0.128767	1	1012	tags=32%, list=10%, signal=36%
GO_NUCLEOSIDE_PHOSPHATE_BIOSYNTHETIC_PROCESS	GO_NUCLEOSIDE_PHOSPHATE_BIOSYNTHETIC_PROCESS	183	0.301382	1.49693	0.000900495	0.130776	1	2651	tags=36%, list=26%, signal=48%
GO_PHAGOSOME_MATURATION	GO_PHAGOSOME_MATURATION	34	0.410817	1.49508	0.0267512	0.131864	1	1654	tags=35%, list=16%, signal=42%
GO_NEUTROPHIL_MIGRATION	GO_NEUTROPHIL_MIGRATION	59	0.366193	1.49023	0.0151469	0.135632	1	971	tags=29%, list=9%, signal=32%
GO_RRNA_CONTAINING_RIBONUCLEOPROTEIN_COMPLEX_EXPORT_FROM_NUCLEUS	GO_RRNA_CONTAINING_RIBONUCLEOPROTEIN_COMPLEX_EXPORT_FROM_NUCLEUS	15	0.511994	1.48883	0.0587952	0.135737	1	1780	tags=40%, list=17%, signal=48%
GO_GPI_ANCHOR_BIOSYNTHETIC_PROCESS	GO_GPI_ANCHOR_BIOSYNTHETIC_PROCESS	22	0.460231	1.48911	0.0446798	0.136055	1	3445	tags=50%, list=33%, signal=75%
GO_POSITIVE_REGULATION_OF_INTERLEUKIN_8_PRODUCTION	GO_POSITIVE_REGULATION_OF_INTERLEUKIN_8_PRODUCTION	29	0.42457	1.48255	0.0412015	0.137157	1	1466	tags=45%, list=14%, signal=52%
GO_FC_RECEPTOR_SIGNALING_PATHWAY	GO_FC_RECEPTOR_SIGNALING_PATHWAY	156	0.307208	1.48192	0.00206271	0.137197	1	2073	tags=32%, list=20%, signal=40%
GO_CYTOCHROME_COMPLEX_ASSEMBLY	GO_CYTOCHROME_COMPLEX_ASSEMBLY	24	0.446573	1.47995	0.0431766	0.137343	1	3065	tags=50%, list=30%, signal=71%
GO_GENERATION_OF_PRECURSOR_METABOLITES_AND_ENERGY	GO_GENERATION_OF_PRECURSOR_METABOLITES_AND_ENERGY	329	0.279509	1.48456	0	0.137462	1	2127	tags=31%, list=21%, signal=38%
GO_ATP_SYNTHESIS_COUPLED_ELECTRON_TRANSPORT	GO_ATP_SYNTHESIS_COUPLED_ELECTRON_TRANSPORT	78	0.343857	1.48395	0.0106178	0.137472	1	2490	tags=38%, list=24%, signal=50%
GO_TOLL_LIKE_RECEPTOR_9_SIGNALING_PATHWAY	GO_TOLL_LIKE_RECEPTOR_9_SIGNALING_PATHWAY	18	0.484334	1.48511	0.0497362	0.13752	1	2692	tags=56%, list=26%, signal=75%
GO_CELL_CELL_RECOGNITION	GO_CELL_CELL_RECOGNITION	27	0.432365	1.48095	0.0395049	0.137532	1	1954	tags=44%, list=19%, signal=55%
GO_REGULATION_OF_REGULATED_SECRETORY_PATHWAY	GO_REGULATION_OF_REGULATED_SECRETORY_PATHWAY	78	0.342622	1.48258	0.013	0.13768	1	1110	tags=27%, list=11%, signal=30%
GO_T_CELL_CYTOKINE_PRODUCTION	GO_T_CELL_CYTOKINE_PRODUCTION	23	0.450867	1.48004	0.0469799	0.137811	1	971	tags=35%, list=9%, signal=38%
GO_REGULATION_OF_LYMPHOCYTE_MEDIATED_IMMUNITY	GO_REGULATION_OF_LYMPHOCYTE_MEDIATED_IMMUNITY	77	0.344	1.48538	0.0107731	0.137838	1	1454	tags=30%, list=14%, signal=35%
GO_CELLULAR_LIPID_CATABOLIC_PROCESS	GO_CELLULAR_LIPID_CATABOLIC_PROCESS	132	0.313613	1.48287	0.00233372	0.137967	1	2046	tags=32%, list=20%, signal=39%
GO_ANTIGEN_PROCESSING_AND_PRESENTATION	GO_ANTIGEN_PROCESSING_AND_PRESENTATION	167	0.303312	1.48559	0.000876424	0.138206	1	1210	tags=20%, list=12%, signal=23%
GO_REGULATION_OF_PROTEIN_EXIT_FROM_ENDOPLASMIC_RETICULUM	GO_REGULATION_OF_PROTEIN_EXIT_FROM_ENDOPLASMIC_RETICULUM	15	0.503242	1.47622	0.0605118	0.138523	1	3314	tags=67%, list=32%, signal=98%
GO_INTERFERON_GAMMA_MEDIATED_SIGNALING_PATHWAY	GO_INTERFERON_GAMMA_MEDIATED_SIGNALING_PATHWAY	55	0.366509	1.47658	0.0236598	0.13875	1	670	tags=24%, list=7%, signal=25%
GO_RESPONSE_TO_LITHIUM_ION	GO_RESPONSE_TO_LITHIUM_ION	15	0.507377	1.47775	0.0602234	0.138795	1	1108	tags=33%, list=11%, signal=37%
GO_LYMPHOCYTE_HOMEOSTASIS	GO_LYMPHOCYTE_HOMEOSTASIS	39	0.394917	1.47693	0.0324369	0.138986	1	1650	tags=33%, list=16%, signal=40%
GO_DETECTION_OF_LIGHT_STIMULUS	GO_DETECTION_OF_LIGHT_STIMULUS	20	0.467784	1.47418	0.0516243	0.13981	1	1245	tags=40%, list=12%, signal=45%
GO_TRANSITION_METAL_ION_TRANSPORT	GO_TRANSITION_METAL_ION_TRANSPORT	76	0.340606	1.47283	0.0107632	0.140557	1	2714	tags=38%, list=26%, signal=51%
GO_POSITIVE_REGULATION_OF_T_CELL_MEDIATED_IMMUNITY	GO_POSITIVE_REGULATION_OF_T_CELL_MEDIATED_IMMUNITY	21	0.462486	1.47163	0.0476668	0.141131	1	2484	tags=52%, list=24%, signal=69%
GO_MYELOID_LEUKOCYTE_MIGRATION	GO_MYELOID_LEUKOCYTE_MIGRATION	110	0.32007	1.47053	0.00612833	0.141622	1	1055	tags=27%, list=10%, signal=30%
GO_CHEMOKINE_PRODUCTION	GO_CHEMOKINE_PRODUCTION	46	0.378342	1.46753	0.0252841	0.143943	1	1347	tags=37%, list=13%, signal=42%
GO_REGULATION_OF_MYELOID_LEUKOCYTE_DIFFERENTIATION	GO_REGULATION_OF_MYELOID_LEUKOCYTE_DIFFERENTIATION	74	0.342478	1.4656	0.0143312	0.144142	1	1650	tags=31%, list=16%, signal=37%
GO_INTERLEUKIN_8_SECRETION	GO_INTERLEUKIN_8_SECRETION	18	0.47655	1.46598	0.0579131	0.144328	1	1466	tags=44%, list=14%, signal=52%
GO_MITOCHONDRIAL_ELECTRON_TRANSPORT_NADH_TO_UBIQUINONE	GO_MITOCHONDRIAL_ELECTRON_TRANSPORT_NADH_TO_UBIQUINONE	46	0.378485	1.46621	0.0318195	0.144654	1	1898	tags=35%, list=18%, signal=42%
GO_IMMUNOGLOBULIN_PRODUCTION	GO_IMMUNOGLOBULIN_PRODUCTION	67	0.347917	1.46323	0.0199052	0.145331	1	1347	tags=24%, list=13%, signal=27%
GO_T_HELPER_1_TYPE_IMMUNE_RESPONSE	GO_T_HELPER_1_TYPE_IMMUNE_RESPONSE	27	0.427744	1.46343	0.0470153	0.145688	1	1050	tags=33%, list=10%, signal=37%
GO_CARBOHYDRATE_CATABOLIC_PROCESS	GO_CARBOHYDRATE_CATABOLIC_PROCESS	119	0.313717	1.46038	0.0051395	0.147505	1	2079	tags=34%, list=20%, signal=42%
GO_INNER_MITOCHONDRIAL_MEMBRANE_ORGANIZATION	GO_INNER_MITOCHONDRIAL_MEMBRANE_ORGANIZATION	23	0.444792	1.45908	0.0533163	0.148175	1	3324	tags=65%, list=32%, signal=96%
GO_POSITIVE_REGULATION_OF_CYTOKINE_PRODUCTION_INVOLVED_IN_IMMUNE_RESPONSE	GO_POSITIVE_REGULATION_OF_CYTOKINE_PRODUCTION_INVOLVED_IN_IMMUNE_RESPONSE	30	0.414163	1.4579	0.0456365	0.148233	1	476	tags=20%, list=5%, signal=21%
GO_POSITIVE_REGULATION_OF_LEUKOCYTE_CHEMOTAXIS	GO_POSITIVE_REGULATION_OF_LEUKOCYTE_CHEMOTAXIS	49	0.368843	1.45844	0.0270427	0.148241	1	761	tags=22%, list=7%, signal=24%
GO_REGULATION_OF_REACTIVE_OXYGEN_SPECIES_METABOLIC_PROCESS	GO_REGULATION_OF_REACTIVE_OXYGEN_SPECIES_METABOLIC_PROCESS	69	0.3444	1.45723	0.0175055	0.148348	1	850	tags=20%, list=8%, signal=22%
GO_RRNA_METHYLATION	GO_RRNA_METHYLATION	16	0.487235	1.45419	0.0654733	0.148563	1	2811	tags=44%, list=27%, signal=60%
GO_PURINE_CONTAINING_COMPOUND_METABOLIC_PROCESS	GO_PURINE_CONTAINING_COMPOUND_METABOLIC_PROCESS	94	0.325299	1.45445	0.0113052	0.148845	1	3174	tags=52%, list=31%, signal=75%
GO_POSITIVE_REGULATION_OF_B_CELL_PROLIFERATION	GO_POSITIVE_REGULATION_OF_B_CELL_PROLIFERATION	22	0.446103	1.4555	0.0565251	0.148931	1	1985	tags=55%, list=19%, signal=67%
GO_ANTIBIOTIC_CATABOLIC_PROCESS	GO_ANTIBIOTIC_CATABOLIC_PROCESS	20	0.460904	1.45473	0.0651629	0.149108	1	1311	tags=50%, list=13%, signal=57%
GO_RESPONSE_TO_AMYLOID_BETA	GO_RESPONSE_TO_AMYLOID_BETA	26	0.430948	1.45552	0.0538105	0.149456	1	706	tags=31%, list=7%, signal=33%
GO_MONOVALENT_INORGANIC_CATION_TRANSPORT	GO_MONOVALENT_INORGANIC_CATION_TRANSPORT	198	0.290234	1.45254	0.00145985	0.14963	1	1293	tags=24%, list=13%, signal=27%
GO_LEUKOCYTE_APOPTOTIC_PROCESS	GO_LEUKOCYTE_APOPTOTIC_PROCESS	71	0.340676	1.45056	0.0171701	0.150461	1	1036	tags=25%, list=10%, signal=28%
GO_PHOTOTRANSDUCTION	GO_PHOTOTRANSDUCTION	17	0.476785	1.45073	0.0700855	0.15081	1	1245	tags=41%, list=12%, signal=47%
GO_PURINE_CONTAINING_COMPOUND_BIOSYNTHETIC_PROCESS	GO_PURINE_CONTAINING_COMPOUND_BIOSYNTHETIC_PROCESS	124	0.308728	1.44739	0.00731332	0.151938	1	2821	tags=40%, list=27%, signal=55%
GO_TUMOR_NECROSIS_FACTOR_MEDIATED_SIGNALING_PATHWAY	GO_TUMOR_NECROSIS_FACTOR_MEDIATED_SIGNALING_PATHWAY	112	0.314336	1.44849	0.0101193	0.151944	1	1728	tags=26%, list=17%, signal=31%
GO_REGULATION_OF_B_CELL_MEDIATED_IMMUNITY	GO_REGULATION_OF_B_CELL_MEDIATED_IMMUNITY	34	0.401814	1.4457	0.047081	0.152017	1	1454	tags=29%, list=14%, signal=34%
GO_TRNA_METHYLATION	GO_TRNA_METHYLATION	27	0.419554	1.44677	0.05117	0.152021	1	1732	tags=33%, list=17%, signal=40%
GO_RESPIRATORY_ELECTRON_TRANSPORT_CHAIN	GO_RESPIRATORY_ELECTRON_TRANSPORT_CHAIN	91	0.32496	1.44749	0.0140154	0.152375	1	2034	tags=33%, list=20%, signal=41%
GO_ORGANOPHOSPHATE_BIOSYNTHETIC_PROCESS	GO_ORGANOPHOSPHATE_BIOSYNTHETIC_PROCESS	385	0.267828	1.4457	0	0.152546	1	2660	tags=35%, list=26%, signal=45%
GO_CARBOHYDRATE_BIOSYNTHETIC_PROCESS	GO_CARBOHYDRATE_BIOSYNTHETIC_PROCESS	128	0.305938	1.4435	0.00754717	0.153628	1	2074	tags=34%, list=20%, signal=42%
GO_ACTIVATED_T_CELL_PROLIFERATION	GO_ACTIVATED_T_CELL_PROLIFERATION	22	0.440368	1.44284	0.061885	0.153757	1	649	tags=27%, list=6%, signal=29%
GO_ORGANOPHOSPHATE_METABOLIC_PROCESS	GO_ORGANOPHOSPHATE_METABOLIC_PROCESS	338	0.27145	1.44216	0	0.153887	1	2085	tags=31%, list=20%, signal=38%
GO_TOLL_LIKE_RECEPTOR_SIGNALING_PATHWAY	GO_TOLL_LIKE_RECEPTOR_SIGNALING_PATHWAY	106	0.314241	1.44062	0.010052	0.154872	1	1036	tags=22%, list=10%, signal=24%
GO_L_ALPHA_AMINO_ACID_TRANSMEMBRANE_TRANSPORT	GO_L_ALPHA_AMINO_ACID_TRANSMEMBRANE_TRANSPORT	27	0.420036	1.43714	0.0573449	0.157783	1	1532	tags=37%, list=15%, signal=43%
GO_ACUTE_INFLAMMATORY_RESPONSE	GO_ACUTE_INFLAMMATORY_RESPONSE	58	0.351429	1.43542	0.0271642	0.159006	1	1249	tags=33%, list=12%, signal=37%
GO_POSITIVE_REGULATION_OF_INTERLEUKIN_1_PRODUCTION	GO_POSITIVE_REGULATION_OF_INTERLEUKIN_1_PRODUCTION	25	0.42576	1.42708	0.0655397	0.165426	1	918	tags=36%, list=9%, signal=39%
GO_CELL_REDOX_HOMEOSTASIS	GO_CELL_REDOX_HOMEOSTASIS	63	0.343017	1.42863	0.0238398	0.165492	1	2335	tags=44%, list=23%, signal=57%
GO_DIGESTION	GO_DIGESTION	29	0.410925	1.42733	0.0577125	0.165727	1	613	tags=28%, list=6%, signal=29%
GO_INFLAMMATORY_RESPONSE_TO_ANTIGENIC_STIMULUS	GO_INFLAMMATORY_RESPONSE_TO_ANTIGENIC_STIMULUS	22	0.440534	1.42765	0.0696038	0.165939	1	1492	tags=45%, list=14%, signal=53%
GO_INTEGRIN_MEDIATED_SIGNALING_PATHWAY	GO_INTEGRIN_MEDIATED_SIGNALING_PATHWAY	71	0.334771	1.42523	0.0216129	0.166262	1	652	tags=23%, list=6%, signal=24%
GO_RESPONSE_TO_HYDROPEROXIDE	GO_RESPONSE_TO_HYDROPEROXIDE	17	0.472772	1.42564	0.0776244	0.166392	1	1214	tags=41%, list=12%, signal=47%
GO_POSITIVE_REGULATION_OF_REGULATED_SECRETORY_PATHWAY	GO_POSITIVE_REGULATION_OF_REGULATED_SECRETORY_PATHWAY	26	0.420003	1.41789	0.0624512	0.1735	1	1110	tags=31%, list=11%, signal=34%
GO_MYD88_INDEPENDENT_TOLL_LIKE_RECEPTOR_SIGNALING_PATHWAY	GO_MYD88_INDEPENDENT_TOLL_LIKE_RECEPTOR_SIGNALING_PATHWAY	28	0.40874	1.416	0.0585302	0.175	1	2895	tags=50%, list=28%, signal=69%
GO_REGULATION_OF_CELL_CELL_ADHESION	GO_REGULATION_OF_CELL_CELL_ADHESION	233	0.276333	1.41383	0.00158311	0.176225	1	1132	tags=23%, list=11%, signal=25%
GO_SECONDARY_ALCOHOL_METABOLIC_PROCESS	GO_SECONDARY_ALCOHOL_METABOLIC_PROCESS	52	0.354446	1.414	0.0393077	0.176626	1	1652	tags=31%, list=16%, signal=36%
GO_REGULATION_OF_MONONUCLEAR_CELL_MIGRATION	GO_REGULATION_OF_MONONUCLEAR_CELL_MIGRATION	29	0.405667	1.4127	0.06212	0.176912	1	1036	tags=34%, list=10%, signal=38%
GO_ANTIBIOTIC_METABOLIC_PROCESS	GO_ANTIBIOTIC_METABOLIC_PROCESS	41	0.372939	1.40947	0.0468144	0.178145	1	1311	tags=37%, list=13%, signal=42%
GO_IRON_ION_HOMEOSTASIS	GO_IRON_ION_HOMEOSTASIS	58	0.345363	1.40994	0.0333231	0.178197	1	1156	tags=28%, list=11%, signal=31%
GO_DEFENSE_RESPONSE_TO_GRAM_POSITIVE_BACTERIUM	GO_DEFENSE_RESPONSE_TO_GRAM_POSITIVE_BACTERIUM	28	0.407889	1.41024	0.055017	0.178432	1	919	tags=36%, list=9%, signal=39%
GO_CELLULAR_ION_HOMEOSTASIS	GO_CELLULAR_ION_HOMEOSTASIS	319	0.26772	1.41027	0	0.17899	1	1291	tags=23%, list=13%, signal=26%
GO_IMPORT_ACROSS_PLASMA_MEMBRANE	GO_IMPORT_ACROSS_PLASMA_MEMBRANE	55	0.346414	1.40558	0.0367713	0.181911	1	927	tags=25%, list=9%, signal=28%
GO_ANION_TRANSMEMBRANE_TRANSPORT	GO_ANION_TRANSMEMBRANE_TRANSPORT	128	0.297911	1.40233	0.0108611	0.182124	1	1872	tags=30%, list=18%, signal=36%
GO_MITOCHONDRIAL_RESPIRATORY_CHAIN_COMPLEX_IV_ASSEMBLY	GO_MITOCHONDRIAL_RESPIRATORY_CHAIN_COMPLEX_IV_ASSEMBLY	15	0.484773	1.40475	0.088729	0.182267	1	3065	tags=47%, list=30%, signal=66%
GO_POSITIVE_REGULATION_OF_PRODUCTION_OF_MOLECULAR_MEDIATOR_OF_IMMUNE_RESPONSE	GO_POSITIVE_REGULATION_OF_PRODUCTION_OF_MOLECULAR_MEDIATOR_OF_IMMUNE_RESPONSE	57	0.345043	1.4041	0.0370824	0.18243	1	1132	tags=21%, list=11%, signal=24%
GO_MONONUCLEAR_CELL_MIGRATION	GO_MONONUCLEAR_CELL_MIGRATION	46	0.361422	1.40249	0.0432555	0.18252	1	1044	tags=30%, list=10%, signal=34%
GO_RIBONUCLEOSIDE_TRIPHOSPHATE_BIOSYNTHETIC_PROCESS	GO_RIBONUCLEOSIDE_TRIPHOSPHATE_BIOSYNTHETIC_PROCESS	35	0.383598	1.40305	0.0535572	0.183037	1	2515	tags=40%, list=24%, signal=53%
GO_LIPID_CATABOLIC_PROCESS	GO_LIPID_CATABOLIC_PROCESS	185	0.282018	1.40252	0.00599631	0.183062	1	1817	tags=29%, list=18%, signal=34%
GO_ORGANIC_ACID_TRANSPORT	GO_ORGANIC_ACID_TRANSPORT	149	0.290778	1.39932	0.00682303	0.184965	1	1554	tags=27%, list=15%, signal=31%
GO_ANTIGEN_PROCESSING_AND_PRESENTATION_OF_PEPTIDE_ANTIGEN	GO_ANTIGEN_PROCESSING_AND_PRESENTATION_OF_PEPTIDE_ANTIGEN	144	0.292252	1.39773	0.0105605	0.18621	1	1294	tags=20%, list=13%, signal=23%
GO_REGULATION_OF_PRODUCTION_OF_MOLECULAR_MEDIATOR_OF_IMMUNE_RESPONSE	GO_REGULATION_OF_PRODUCTION_OF_MOLECULAR_MEDIATOR_OF_IMMUNE_RESPONSE	87	0.316653	1.39661	0.0228265	0.186905	1	1347	tags=23%, list=13%, signal=26%
GO_ALPHA_BETA_T_CELL_ACTIVATION	GO_ALPHA_BETA_T_CELL_ACTIVATION	79	0.321539	1.39514	0.0262553	0.187418	1	1527	tags=30%, list=15%, signal=35%
GO_POSITIVE_REGULATION_OF_LEUKOCYTE_APOPTOTIC_PROCESS	GO_POSITIVE_REGULATION_OF_LEUKOCYTE_APOPTOTIC_PROCESS	20	0.443782	1.39521	0.0818318	0.187914	1	1347	tags=30%, list=13%, signal=34%
GO_NECROTIC_CELL_DEATH	GO_NECROTIC_CELL_DEATH	39	0.371281	1.39289	0.0575441	0.189414	1	2390	tags=46%, list=23%, signal=60%
GO_NEGATIVE_REGULATION_OF_TUMOR_NECROSIS_FACTOR_SUPERFAMILY_CYTOKINE_PRODUCTION	GO_NEGATIVE_REGULATION_OF_TUMOR_NECROSIS_FACTOR_SUPERFAMILY_CYTOKINE_PRODUCTION	36	0.377967	1.38946	0.0612698	0.191657	1	1347	tags=28%, list=13%, signal=32%
GO_ANION_TRANSPORT	GO_ANION_TRANSPORT	279	0.266619	1.39031	0.0017341	0.19183	1	1874	tags=27%, list=18%, signal=32%
GO_NEGATIVE_REGULATION_OF_IMMUNE_RESPONSE	GO_NEGATIVE_REGULATION_OF_IMMUNE_RESPONSE	85	0.318016	1.38977	0.0285906	0.191877	1	1347	tags=28%, list=13%, signal=32%
GO_RESPONSE_TO_FUNGUS	GO_RESPONSE_TO_FUNGUS	19	0.4449	1.3874	0.0882942	0.192278	1	2073	tags=47%, list=20%, signal=59%
GO_POLYSACCHARIDE_CATABOLIC_PROCESS	GO_POLYSACCHARIDE_CATABOLIC_PROCESS	18	0.452881	1.38763	0.0945545	0.192598	1	2074	tags=56%, list=20%, signal=69%
GO_POSITIVE_REGULATION_OF_PEPTIDE_SECRETION	GO_POSITIVE_REGULATION_OF_PEPTIDE_SECRETION	150	0.286507	1.38797	0.010582	0.192785	1	1012	tags=23%, list=10%, signal=25%
GO_LIPOSACCHARIDE_METABOLIC_PROCESS	GO_LIPOSACCHARIDE_METABOLIC_PROCESS	36	0.377243	1.38595	0.0567238	0.193401	1	1009	tags=33%, list=10%, signal=37%
GO_TRIGLYCERIDE_METABOLIC_PROCESS	GO_TRIGLYCERIDE_METABOLIC_PROCESS	21	0.434742	1.38536	0.0844074	0.193508	1	2046	tags=33%, list=20%, signal=42%
GO_GLYCEROLIPID_BIOSYNTHETIC_PROCESS	GO_GLYCEROLIPID_BIOSYNTHETIC_PROCESS	162	0.283969	1.3832	0.0118594	0.195514	1	2601	tags=35%, list=25%, signal=46%
GO_REGULATION_OF_DEFENSE_RESPONSE	GO_REGULATION_OF_DEFENSE_RESPONSE	463	0.253209	1.38003	0	0.197553	1	1470	tags=22%, list=14%, signal=25%
GO_AMINE_METABOLIC_PROCESS	GO_AMINE_METABOLIC_PROCESS	79	0.317407	1.38097	0.0323657	0.197613	1	2970	tags=42%, list=29%, signal=58%
GO_IMMUNOGLOBULIN_PRODUCTION_INVOLVED_IN_IMMUNOGLOBULIN_MEDIATED_IMMUNE_RESPONSE	GO_IMMUNOGLOBULIN_PRODUCTION_INVOLVED_IN_IMMUNOGLOBULIN_MEDIATED_IMMUNE_RESPONSE	38	0.369974	1.38042	0.058104	0.197659	1	1347	tags=24%, list=13%, signal=27%
GO_NATURAL_KILLER_CELL_MEDIATED_IMMUNITY	GO_NATURAL_KILLER_CELL_MEDIATED_IMMUNITY	28	0.398015	1.37839	0.0758657	0.198989	1	1133	tags=32%, list=11%, signal=36%
GO_DICARBOXYLIC_ACID_METABOLIC_PROCESS	GO_DICARBOXYLIC_ACID_METABOLIC_PROCESS	34	0.379747	1.37764	0.0650583	0.199292	1	1999	tags=47%, list=19%, signal=58%
GO_CARBOHYDRATE_METABOLIC_PROCESS	GO_CARBOHYDRATE_METABOLIC_PROCESS	343	0.258347	1.37712	0.00265076	0.199326	1	2079	tags=30%, list=20%, signal=36%
GO_IRON_SULFUR_CLUSTER_ASSEMBLY	GO_IRON_SULFUR_CLUSTER_ASSEMBLY	16	0.464487	1.37464	0.102446	0.201165	1	3306	tags=50%, list=32%, signal=73%
GO_REGULATION_OF_NEUTROPHIL_MIGRATION	GO_REGULATION_OF_NEUTROPHIL_MIGRATION	20	0.437023	1.37495	0.0928174	0.201367	1	967	tags=35%, list=9%, signal=39%
GO_POSITIVE_REGULATION_OF_MYELOID_LEUKOCYTE_DIFFERENTIATION	GO_POSITIVE_REGULATION_OF_MYELOID_LEUKOCYTE_DIFFERENTIATION	35	0.375225	1.3725	0.0682366	0.20201	1	1650	tags=37%, list=16%, signal=44%
GO_RESPONSE_TO_MOLECULE_OF_BACTERIAL_ORIGIN	GO_RESPONSE_TO_MOLECULE_OF_BACTERIAL_ORIGIN	206	0.271823	1.37156	0.00340798	0.202551	1	1096	tags=22%, list=11%, signal=24%
GO_RESPIRATORY_CHAIN_COMPLEX_IV_ASSEMBLY	GO_RESPIRATORY_CHAIN_COMPLEX_IV_ASSEMBLY	17	0.453524	1.37253	0.102634	0.202559	1	3065	tags=47%, list=30%, signal=67%
GO_POSITIVE_REGULATION_OF_RESPONSE_TO_EXTERNAL_STIMULUS	GO_POSITIVE_REGULATION_OF_RESPONSE_TO_EXTERNAL_STIMULUS	166	0.280586	1.37093	0.00927152	0.202729	1	1161	tags=25%, list=11%, signal=27%
GO_POSITIVE_REGULATION_OF_PROTEIN_KINASE_B_SIGNALING	GO_POSITIVE_REGULATION_OF_PROTEIN_KINASE_B_SIGNALING	89	0.309331	1.37282	0.0245166	0.202821	1	1422	tags=30%, list=14%, signal=35%
GO_NEGATIVE_REGULATION_OF_IMMUNE_SYSTEM_PROCESS	GO_NEGATIVE_REGULATION_OF_IMMUNE_SYSTEM_PROCESS	269	0.263422	1.36902	0.00325733	0.203304	1	1357	tags=24%, list=13%, signal=27%
GO_PHOSPHATIDYLCHOLINE_METABOLIC_PROCESS	GO_PHOSPHATIDYLCHOLINE_METABOLIC_PROCESS	18	0.44812	1.36916	0.0955084	0.203729	1	1527	tags=28%, list=15%, signal=33%
GO_PEPTIDYL_TYROSINE_AUTOPHOSPHORYLATION	GO_PEPTIDYL_TYROSINE_AUTOPHOSPHORYLATION	25	0.410297	1.36962	0.081707	0.203768	1	1036	tags=44%, list=10%, signal=49%
GO_MITOCHONDRIAL_TRANSLATION	GO_MITOCHONDRIAL_TRANSLATION	129	0.289588	1.36657	0.0127758	0.205736	1	3959	tags=53%, list=38%, signal=85%
GO_REGULATION_OF_ACTIN_CYTOSKELETON_REORGANIZATION	GO_REGULATION_OF_ACTIN_CYTOSKELETON_REORGANIZATION	24	0.410956	1.36596	0.0866463	0.205923	1	505	tags=29%, list=5%, signal=31%
GO_RESPONSE_TO_INTERFERON_GAMMA	GO_RESPONSE_TO_INTERFERON_GAMMA	124	0.29312	1.36316	0.0225418	0.208215	1	1703	tags=27%, list=17%, signal=32%
GO_MACROPHAGE_CHEMOTAXIS	GO_MACROPHAGE_CHEMOTAXIS	21	0.423469	1.36355	0.095564	0.208321	1	531	tags=24%, list=5%, signal=25%
GO_POSITIVE_REGULATION_OF_SECRETION	GO_POSITIVE_REGULATION_OF_SECRETION	217	0.269156	1.36032	0.00681597	0.209969	1	1110	tags=22%, list=11%, signal=24%
GO_CARBOHYDRATE_TRANSPORT	GO_CARBOHYDRATE_TRANSPORT	78	0.312914	1.36049	0.0390704	0.210337	1	2014	tags=35%, list=20%, signal=43%
GO_ELECTRON_TRANSPORT_CHAIN	GO_ELECTRON_TRANSPORT_CHAIN	129	0.289698	1.36086	0.0203046	0.21047	1	2490	tags=39%, list=24%, signal=50%
GO_NEGATIVE_REGULATION_OF_BLOOD_PRESSURE	GO_NEGATIVE_REGULATION_OF_BLOOD_PRESSURE	17	0.4501	1.35761	0.108576	0.212808	1	755	tags=35%, list=7%, signal=38%
GO_TRNA_PROCESSING	GO_TRNA_PROCESSING	92	0.303235	1.35667	0.0268041	0.213426	1	1551	tags=21%, list=15%, signal=24%
GO_TUMOR_NECROSIS_FACTOR_BIOSYNTHETIC_PROCESS	GO_TUMOR_NECROSIS_FACTOR_BIOSYNTHETIC_PROCESS	15	0.463385	1.35606	0.114	0.213591	1	1520	tags=53%, list=15%, signal=62%
GO_NEURON_DEATH_IN_RESPONSE_TO_OXIDATIVE_STRESS	GO_NEURON_DEATH_IN_RESPONSE_TO_OXIDATIVE_STRESS	20	0.431116	1.35498	0.101868	0.214362	1	2168	tags=40%, list=21%, signal=51%
GO_REGULATION_OF_REACTIVE_OXYGEN_SPECIES_BIOSYNTHETIC_PROCESS	GO_REGULATION_OF_REACTIVE_OXYGEN_SPECIES_BIOSYNTHETIC_PROCESS	59	0.330924	1.35314	0.0553204	0.215521	1	1096	tags=27%, list=11%, signal=30%
GO_PROTEIN_DEGLYCOSYLATION	GO_PROTEIN_DEGLYCOSYLATION	27	0.396314	1.35317	0.0900288	0.216085	1	2767	tags=56%, list=27%, signal=76%
GO_VASCULAR_ASSOCIATED_SMOOTH_MUSCLE_CELL_MIGRATION	GO_VASCULAR_ASSOCIATED_SMOOTH_MUSCLE_CELL_MIGRATION	16	0.458362	1.34923	0.109711	0.218165	1	676	tags=31%, list=7%, signal=33%
GO_NUCLEOSIDE_TRIPHOSPHATE_BIOSYNTHETIC_PROCESS	GO_NUCLEOSIDE_TRIPHOSPHATE_BIOSYNTHETIC_PROCESS	42	0.3531	1.35064	0.0711621	0.218173	1	2515	tags=38%, list=24%, signal=50%
GO_INTERLEUKIN_12_PRODUCTION	GO_INTERLEUKIN_12_PRODUCTION	35	0.368195	1.34951	0.0718232	0.218426	1	1347	tags=37%, list=13%, signal=43%
GO_TISSUE_HOMEOSTASIS	GO_TISSUE_HOMEOSTASIS	107	0.294404	1.34835	0.031861	0.218708	1	1436	tags=30%, list=14%, signal=34%
GO_ACUTE_PHASE_RESPONSE	GO_ACUTE_PHASE_RESPONSE	26	0.397976	1.34951	0.0978601	0.21902	1	1199	tags=31%, list=12%, signal=35%
GO_REGULATION_OF_ALPHA_BETA_T_CELL_DIFFERENTIATION	GO_REGULATION_OF_ALPHA_BETA_T_CELL_DIFFERENTIATION	43	0.350338	1.34618	0.064736	0.220367	1	1357	tags=30%, list=13%, signal=35%
GO_REGULATION_OF_LYMPHOCYTE_MIGRATION	GO_REGULATION_OF_LYMPHOCYTE_MIGRATION	37	0.362599	1.34646	0.0719505	0.220585	1	1520	tags=35%, list=15%, signal=41%
GO_STEROL_METABOLIC_PROCESS	GO_STEROL_METABOLIC_PROCESS	55	0.333667	1.34408	0.0636828	0.221283	1	1652	tags=31%, list=16%, signal=37%
GO_NADH_DEHYDROGENASE_COMPLEX_ASSEMBLY	GO_NADH_DEHYDROGENASE_COMPLEX_ASSEMBLY	54	0.332212	1.34446	0.0583407	0.221393	1	3062	tags=43%, list=30%, signal=60%
GO_NEGATIVE_REGULATION_OF_SIGNAL_TRANSDUCTION_BY_P53_CLASS_MEDIATOR	GO_NEGATIVE_REGULATION_OF_SIGNAL_TRANSDUCTION_BY_P53_CLASS_MEDIATOR	19	0.430692	1.3433	0.101817	0.221698	1	1711	tags=32%, list=17%, signal=38%
GO_REGULATION_OF_INFLAMMATORY_RESPONSE	GO_REGULATION_OF_INFLAMMATORY_RESPONSE	191	0.270156	1.34447	0.00932401	0.221989	1	1347	tags=26%, list=13%, signal=29%
GO_REGULATION_OF_EXOCYTOSIS	GO_REGULATION_OF_EXOCYTOSIS	115	0.28971	1.34192	0.0275298	0.222311	1	1117	tags=23%, list=11%, signal=25%
GO_MONONUCLEAR_CELL_DIFFERENTIATION	GO_MONONUCLEAR_CELL_DIFFERENTIATION	25	0.400976	1.34229	0.097352	0.222437	1	841	tags=28%, list=8%, signal=30%
GO_REGULATION_OF_CELLULAR_AMINE_METABOLIC_PROCESS	GO_REGULATION_OF_CELLULAR_AMINE_METABOLIC_PROCESS	56	0.332033	1.34002	0.0629575	0.224206	1	2963	tags=39%, list=29%, signal=55%
GO_NEGATIVE_REGULATION_OF_T_CELL_PROLIFERATION	GO_NEGATIVE_REGULATION_OF_T_CELL_PROLIFERATION	34	0.366644	1.33731	0.0795048	0.225979	1	2065	tags=41%, list=20%, signal=51%
GO_REGULATION_OF_T_CELL_MEDIATED_IMMUNITY	GO_REGULATION_OF_T_CELL_MEDIATED_IMMUNITY	32	0.374946	1.33742	0.0855353	0.226443	1	971	tags=31%, list=9%, signal=34%
GO_TRNA_METABOLIC_PROCESS	GO_TRNA_METABOLIC_PROCESS	135	0.281665	1.33776	0.0210868	0.226599	1	2535	tags=27%, list=25%, signal=35%
GO_NCRNA_3_END_PROCESSING	GO_NCRNA_3_END_PROCESSING	31	0.377918	1.33565	0.0883873	0.227585	1	2229	tags=32%, list=22%, signal=41%
GO_MONOCYTE_CHEMOTAXIS	GO_MONOCYTE_CHEMOTAXIS	30	0.377917	1.33211	0.0992042	0.23053	1	1044	tags=33%, list=10%, signal=37%
GO_REGULATION_OF_MACROPHAGE_MIGRATION	GO_REGULATION_OF_MACROPHAGE_MIGRATION	22	0.412084	1.33297	0.107569	0.230606	1	1055	tags=32%, list=10%, signal=35%
GO_DEFENSE_RESPONSE_TO_OTHER_ORGANISM	GO_DEFENSE_RESPONSE_TO_OTHER_ORGANISM	253	0.258185	1.33224	0.00744285	0.230979	1	2065	tags=30%, list=20%, signal=36%
GO_REGULATION_OF_ALPHA_BETA_T_CELL_ACTIVATION	GO_REGULATION_OF_ALPHA_BETA_T_CELL_ACTIVATION	58	0.325503	1.33054	0.0680547	0.232095	1	1357	tags=29%, list=13%, signal=34%
GO_INTERLEUKIN_1_BETA_PRODUCTION	GO_INTERLEUKIN_1_BETA_PRODUCTION	47	0.339456	1.32901	0.0746352	0.233541	1	971	tags=28%, list=9%, signal=30%
GO_ALPHA_BETA_T_CELL_PROLIFERATION	GO_ALPHA_BETA_T_CELL_PROLIFERATION	19	0.423539	1.32512	0.111721	0.235265	1	1524	tags=42%, list=15%, signal=49%
GO_AMYLOID_BETA_CLEARANCE	GO_AMYLOID_BETA_CLEARANCE	25	0.395113	1.32593	0.106603	0.235328	1	1454	tags=32%, list=14%, signal=37%
GO_RNA_PHOSPHODIESTER_BOND_HYDROLYSIS_ENDONUCLEOLYTIC	GO_RNA_PHOSPHODIESTER_BOND_HYDROLYSIS_ENDONUCLEOLYTIC	56	0.32414	1.32539	0.0621551	0.235467	1	2325	tags=30%, list=23%, signal=39%
GO_POSITIVE_REGULATION_OF_CD4_POSITIVE_ALPHA_BETA_T_CELL_ACTIVATION	GO_POSITIVE_REGULATION_OF_CD4_POSITIVE_ALPHA_BETA_T_CELL_ACTIVATION	20	0.423253	1.32614	0.118922	0.235644	1	584	tags=25%, list=6%, signal=26%
GO_CALCIUM_MEDIATED_SIGNALING	GO_CALCIUM_MEDIATED_SIGNALING	115	0.287551	1.32699	0.0382212	0.235701	1	1055	tags=24%, list=10%, signal=27%
GO_POSITIVE_REGULATION_OF_PHOSPHATIDYLINOSITOL_3_KINASE_SIGNALING	GO_POSITIVE_REGULATION_OF_PHOSPHATIDYLINOSITOL_3_KINASE_SIGNALING	59	0.32305	1.32623	0.0676856	0.23612	1	1036	tags=32%, list=10%, signal=36%
GO_MEMBRANE_LIPID_METABOLIC_PROCESS	GO_MEMBRANE_LIPID_METABOLIC_PROCESS	128	0.280158	1.32153	0.0287379	0.238382	1	1009	tags=22%, list=10%, signal=24%
GO_PORE_COMPLEX_ASSEMBLY	GO_PORE_COMPLEX_ASSEMBLY	15	0.454045	1.32237	0.124178	0.238456	1	2158	tags=40%, list=21%, signal=51%
GO_TYPE_I_INTERFERON_PRODUCTION	GO_TYPE_I_INTERFERON_PRODUCTION	99	0.291508	1.32167	0.0359238	0.238799	1	2003	tags=28%, list=19%, signal=35%
GO_REGULATION_OF_SECRETION	GO_REGULATION_OF_SECRETION	399	0.244895	1.3203	0.00152555	0.239456	1	1173	tags=22%, list=11%, signal=23%
GO_CELLULAR_RESPONSE_TO_CADMIUM_ION	GO_CELLULAR_RESPONSE_TO_CADMIUM_ION	21	0.413638	1.31981	0.118916	0.239548	1	1363	tags=29%, list=13%, signal=33%
GO_REGULATION_OF_T_CELL_RECEPTOR_SIGNALING_PATHWAY	GO_REGULATION_OF_T_CELL_RECEPTOR_SIGNALING_PATHWAY	27	0.383659	1.31848	0.105005	0.240165	1	2073	tags=44%, list=20%, signal=55%
GO_ORGANOPHOSPHATE_ESTER_TRANSPORT	GO_ORGANOPHOSPHATE_ESTER_TRANSPORT	67	0.312418	1.31796	0.0613134	0.240297	1	1364	tags=24%, list=13%, signal=27%
GO_AMINE_TRANSPORT	GO_AMINE_TRANSPORT	23	0.40377	1.31879	0.111548	0.240352	1	1577	tags=43%, list=15%, signal=51%
GO_REGULATION_OF_COFACTOR_METABOLIC_PROCESS	GO_REGULATION_OF_COFACTOR_METABOLIC_PROCESS	26	0.387284	1.31579	0.104681	0.242749	1	1262	tags=35%, list=12%, signal=39%
GO_I_KAPPAB_PHOSPHORYLATION	GO_I_KAPPAB_PHOSPHORYLATION	16	0.442695	1.31358	0.135951	0.243502	1	1728	tags=44%, list=17%, signal=52%
GO_RESPONSE_TO_BACTERIUM	GO_RESPONSE_TO_BACTERIUM	310	0.249294	1.3137	0.00754717	0.243923	1	1703	tags=28%, list=17%, signal=32%
GO_ORGANIC_ACID_TRANSMEMBRANE_TRANSPORT	GO_ORGANIC_ACID_TRANSMEMBRANE_TRANSPORT	71	0.308739	1.31409	0.06208	0.24397	1	1554	tags=28%, list=15%, signal=33%
GO_NEUROTRANSMITTER_BIOSYNTHETIC_PROCESS	GO_NEUROTRANSMITTER_BIOSYNTHETIC_PROCESS	54	0.326324	1.3145	0.0692602	0.244005	1	1055	tags=28%, list=10%, signal=31%
GO_REGULATION_OF_ORGANIC_ACID_TRANSPORT	GO_REGULATION_OF_ORGANIC_ACID_TRANSPORT	26	0.38673	1.31137	0.110817	0.24418	1	1055	tags=35%, list=10%, signal=38%
GO_POSITIVE_REGULATION_OF_LYMPHOCYTE_MIGRATION	GO_POSITIVE_REGULATION_OF_LYMPHOCYTE_MIGRATION	23	0.400289	1.3117	0.120408	0.244346	1	1520	tags=39%, list=15%, signal=46%
GO_ORGANIC_HYDROXY_COMPOUND_TRANSPORT	GO_ORGANIC_HYDROXY_COMPOUND_TRANSPORT	96	0.293712	1.31254	0.0455306	0.244346	1	718	tags=20%, list=7%, signal=21%
GO_MYELOID_LEUKOCYTE_CYTOKINE_PRODUCTION	GO_MYELOID_LEUKOCYTE_CYTOKINE_PRODUCTION	22	0.405916	1.31206	0.120192	0.244438	1	811	tags=23%, list=8%, signal=25%
GO_T_CELL_DIFFERENTIATION	GO_T_CELL_DIFFERENTIATION	142	0.272751	1.30986	0.0255591	0.245127	1	1650	tags=27%, list=16%, signal=31%
GO_CELLULAR_TRANSITION_METAL_ION_HOMEOSTASIS	GO_CELLULAR_TRANSITION_METAL_ION_HOMEOSTASIS	72	0.308253	1.31	0.0625806	0.24555	1	2127	tags=35%, list=21%, signal=43%
GO_POSITIVE_REGULATION_OF_SMOOTH_MUSCLE_CELL_PROLIFERATION	GO_POSITIVE_REGULATION_OF_SMOOTH_MUSCLE_CELL_PROLIFERATION	59	0.320436	1.30845	0.074564	0.245924	1	2012	tags=29%, list=20%, signal=36%
GO_CELLULAR_AMINO_ACID_METABOLIC_PROCESS	GO_CELLULAR_AMINO_ACID_METABOLIC_PROCESS	196	0.261047	1.3086	0.0193906	0.246305	1	2969	tags=39%, list=29%, signal=54%
GO_ION_TRANSMEMBRANE_TRANSPORT	GO_ION_TRANSMEMBRANE_TRANSPORT	489	0.238412	1.30665	0	0.247889	1	2402	tags=33%, list=23%, signal=41%
GO_REGULATION_OF_CD4_POSITIVE_ALPHA_BETA_T_CELL_ACTIVATION	GO_REGULATION_OF_CD4_POSITIVE_ALPHA_BETA_T_CELL_ACTIVATION	37	0.350537	1.30415	0.0956816	0.250891	1	1357	tags=30%, list=13%, signal=34%
GO_INTERLEUKIN_1_PRODUCTION	GO_INTERLEUKIN_1_PRODUCTION	54	0.321699	1.30164	0.0814128	0.253931	1	1470	tags=31%, list=14%, signal=37%
GO_ACETYL_COA_BIOSYNTHETIC_PROCESS_FROM_PYRUVATE	GO_ACETYL_COA_BIOSYNTHETIC_PROCESS_FROM_PYRUVATE	15	0.446015	1.29928	0.140149	0.256776	1	3083	tags=53%, list=30%, signal=76%
GO_REGULATION_OF_MONOCYTE_CHEMOTAXIS	GO_REGULATION_OF_MONOCYTE_CHEMOTAXIS	15	0.445928	1.29771	0.151941	0.258413	1	1036	tags=40%, list=10%, signal=44%
GO_NITRIC_OXIDE_BIOSYNTHETIC_PROCESS	GO_NITRIC_OXIDE_BIOSYNTHETIC_PROCESS	50	0.326175	1.29651	0.0876304	0.25955	1	1055	tags=28%, list=10%, signal=31%
GO_PINOCYTOSIS	GO_PINOCYTOSIS	19	0.416064	1.29419	0.142154	0.261098	1	684	tags=32%, list=7%, signal=34%
GO_CELLULAR_CARBOHYDRATE_CATABOLIC_PROCESS	GO_CELLULAR_CARBOHYDRATE_CATABOLIC_PROCESS	28	0.373007	1.29462	0.112874	0.261106	1	2079	tags=43%, list=20%, signal=54%
GO_RNA_METHYLATION	GO_RNA_METHYLATION	54	0.321609	1.29247	0.0897624	0.261156	1	3115	tags=41%, list=30%, signal=58%
GO_POSITIVE_REGULATION_OF_NIK_NF_KAPPAB_SIGNALING	GO_POSITIVE_REGULATION_OF_NIK_NF_KAPPAB_SIGNALING	47	0.331275	1.29491	0.0892032	0.261307	1	1466	tags=30%, list=14%, signal=35%
GO_SNRNA_PROCESSING	GO_SNRNA_PROCESSING	24	0.390342	1.29277	0.128426	0.261333	1	2894	tags=46%, list=28%, signal=64%
GO_ORGANOPHOSPHATE_CATABOLIC_PROCESS	GO_ORGANOPHOSPHATE_CATABOLIC_PROCESS	80	0.296325	1.29284	0.0616683	0.261848	1	2727	tags=40%, list=26%, signal=54%
GO_ALPHA_AMINO_ACID_CATABOLIC_PROCESS	GO_ALPHA_AMINO_ACID_CATABOLIC_PROCESS	38	0.346286	1.2931	0.103215	0.262073	1	1534	tags=32%, list=15%, signal=37%
GO_INTERLEUKIN_6_SECRETION	GO_INTERLEUKIN_6_SECRETION	25	0.386173	1.29094	0.126797	0.262865	1	971	tags=32%, list=9%, signal=35%
GO_GLYCEROLIPID_CATABOLIC_PROCESS	GO_GLYCEROLIPID_CATABOLIC_PROCESS	30	0.369189	1.2905	0.115823	0.262892	1	2046	tags=37%, list=20%, signal=46%
GO_POSITIVE_REGULATION_OF_MACROPHAGE_ACTIVATION	GO_POSITIVE_REGULATION_OF_MACROPHAGE_ACTIVATION	17	0.430651	1.28963	0.144753	0.26359	1	1347	tags=41%, list=13%, signal=47%
GO_LYMPHOCYTE_COSTIMULATION	GO_LYMPHOCYTE_COSTIMULATION	35	0.353498	1.2889	0.112329	0.264089	1	1357	tags=37%, list=13%, signal=43%
GO_TORC1_SIGNALING	GO_TORC1_SIGNALING	30	0.365435	1.28734	0.12252	0.265826	1	2968	tags=43%, list=29%, signal=61%
GO_BRANCHED_CHAIN_AMINO_ACID_CATABOLIC_PROCESS	GO_BRANCHED_CHAIN_AMINO_ACID_CATABOLIC_PROCESS	18	0.416773	1.28623	0.150181	0.266885	1	2649	tags=39%, list=26%, signal=52%
GO_DICARBOXYLIC_ACID_TRANSPORT	GO_DICARBOXYLIC_ACID_TRANSPORT	37	0.345711	1.28571	0.107642	0.267039	1	866	tags=24%, list=8%, signal=26%
GO_POSITIVE_REGULATION_OF_PEPTIDYL_TYROSINE_PHOSPHORYLATION	GO_POSITIVE_REGULATION_OF_PEPTIDYL_TYROSINE_PHOSPHORYLATION	99	0.283624	1.283	0.062116	0.270491	1	1036	tags=24%, list=10%, signal=27%
GO_REGULATION_OF_VESICLE_MEDIATED_TRANSPORT	GO_REGULATION_OF_VESICLE_MEDIATED_TRANSPORT	320	0.241771	1.2824	0.00875547	0.270777	1	1645	tags=23%, list=16%, signal=27%
GO_REGULATION_OF_CD4_POSITIVE_ALPHA_BETA_T_CELL_DIFFERENTIATION	GO_REGULATION_OF_CD4_POSITIVE_ALPHA_BETA_T_CELL_DIFFERENTIATION	33	0.355396	1.28165	0.12345	0.271304	1	1357	tags=30%, list=13%, signal=35%
GO_RESPONSE_TO_PH	GO_RESPONSE_TO_PH	20	0.405409	1.28099	0.151774	0.271718	1	1129	tags=40%, list=11%, signal=45%
GO_REGULATION_OF_GLIOGENESIS	GO_REGULATION_OF_GLIOGENESIS	63	0.307921	1.28049	0.0822981	0.271868	1	1055	tags=29%, list=10%, signal=32%
GO_LIPID_LOCALIZATION	GO_LIPID_LOCALIZATION	212	0.254289	1.27916	0.0202899	0.273277	1	1652	tags=24%, list=16%, signal=28%
GO_REGULATION_OF_PHOSPHATIDYLINOSITOL_3_KINASE_SIGNALING	GO_REGULATION_OF_PHOSPHATIDYLINOSITOL_3_KINASE_SIGNALING	83	0.290772	1.27864	0.0678249	0.273443	1	1036	tags=28%, list=10%, signal=31%
GO_FATTY_ACID_DERIVATIVE_BIOSYNTHETIC_PROCESS	GO_FATTY_ACID_DERIVATIVE_BIOSYNTHETIC_PROCESS	31	0.360238	1.27722	0.124237	0.27503	1	2821	tags=58%, list=27%, signal=80%
GO_PROTEIN_AUTOPHOSPHORYLATION	GO_PROTEIN_AUTOPHOSPHORYLATION	170	0.259724	1.27641	0.0319421	0.27562	1	1244	tags=22%, list=12%, signal=24%
GO_POSITIVE_REGULATION_OF_NF_KAPPAB_TRANSCRIPTION_FACTOR_ACTIVITY	GO_POSITIVE_REGULATION_OF_NF_KAPPAB_TRANSCRIPTION_FACTOR_ACTIVITY	101	0.280492	1.27493	0.0597865	0.275999	1	2112	tags=34%, list=20%, signal=42%
GO_POSITIVE_REGULATION_OF_CELLULAR_CARBOHYDRATE_METABOLIC_PROCESS	GO_POSITIVE_REGULATION_OF_CELLULAR_CARBOHYDRATE_METABOLIC_PROCESS	25	0.38048	1.275	0.136562	0.276522	1	2533	tags=52%, list=25%, signal=69%
GO_CELLULAR_RESPONSE_TO_BIOTIC_STIMULUS	GO_CELLULAR_RESPONSE_TO_BIOTIC_STIMULUS	156	0.26264	1.27408	0.0371297	0.276675	1	1161	tags=22%, list=11%, signal=24%
GO_INORGANIC_ION_IMPORT_ACROSS_PLASMA_MEMBRANE	GO_INORGANIC_ION_IMPORT_ACROSS_PLASMA_MEMBRANE	36	0.34632	1.27231	0.11398	0.276903	1	819	tags=25%, list=8%, signal=27%
GO_ACTIVATION_OF_PROTEIN_KINASE_ACTIVITY	GO_ACTIVATION_OF_PROTEIN_KINASE_ACTIVITY	207	0.254779	1.27503	0.0296736	0.277099	1	1292	tags=20%, list=13%, signal=22%
GO_REGULATION_OF_MACROPHAGE_CHEMOTAXIS	GO_REGULATION_OF_MACROPHAGE_CHEMOTAXIS	15	0.43619	1.2725	0.163171	0.277222	1	531	tags=27%, list=5%, signal=28%
GO_REGULATION_OF_RESPONSE_TO_REACTIVE_OXYGEN_SPECIES	GO_REGULATION_OF_RESPONSE_TO_REACTIVE_OXYGEN_SPECIES	22	0.391909	1.2726	0.144364	0.277683	1	2449	tags=45%, list=24%, signal=59%
GO_REGULATION_OF_PLASMA_LIPOPROTEIN_PARTICLE_LEVELS	GO_REGULATION_OF_PLASMA_LIPOPROTEIN_PARTICLE_LEVELS	54	0.316472	1.27298	0.103295	0.277741	1	2118	tags=31%, list=21%, signal=39%
GO_POSITIVE_REGULATION_OF_ANION_TRANSPORT	GO_POSITIVE_REGULATION_OF_ANION_TRANSPORT	25	0.377499	1.27113	0.142968	0.278112	1	1410	tags=36%, list=14%, signal=42%
GO_NIK_NF_KAPPAB_SIGNALING	GO_NIK_NF_KAPPAB_SIGNALING	124	0.271096	1.26905	0.0537963	0.280093	1	1540	tags=23%, list=15%, signal=27%
GO_REGULATION_OF_ANION_TRANSPORT	GO_REGULATION_OF_ANION_TRANSPORT	46	0.325268	1.26863	0.110094	0.280113	1	1055	tags=26%, list=10%, signal=29%
GO_REGULATION_OF_CELL_KILLING	GO_REGULATION_OF_CELL_KILLING	33	0.353993	1.26815	0.13155	0.280266	1	918	tags=30%, list=9%, signal=33%
GO_INORGANIC_ION_TRANSMEMBRANE_TRANSPORT	GO_INORGANIC_ION_TRANSMEMBRANE_TRANSPORT	346	0.23795	1.26928	0.00883152	0.28038	1	2456	tags=35%, list=24%, signal=44%
GO_DEFENSE_RESPONSE_TO_GRAM_NEGATIVE_BACTERIUM	GO_DEFENSE_RESPONSE_TO_GRAM_NEGATIVE_BACTERIUM	20	0.402235	1.26693	0.1574	0.281515	1	402	tags=25%, list=4%, signal=26%
GO_POSITIVE_REGULATION_OF_VASCULAR_SMOOTH_MUSCLE_CELL_PROLIFERATION	GO_POSITIVE_REGULATION_OF_VASCULAR_SMOOTH_MUSCLE_CELL_PROLIFERATION	26	0.370587	1.2652	0.141005	0.282957	1	1806	tags=27%, list=18%, signal=33%
GO_CELLULAR_CHEMICAL_HOMEOSTASIS	GO_CELLULAR_CHEMICAL_HOMEOSTASIS	395	0.234418	1.26549	0.00846154	0.283133	1	1156	tags=19%, list=11%, signal=21%
GO_SOMATIC_DIVERSIFICATION_OF_IMMUNE_RECEPTORS	GO_SOMATIC_DIVERSIFICATION_OF_IMMUNE_RECEPTORS	44	0.326933	1.26347	0.109527	0.28506	1	2408	tags=34%, list=23%, signal=44%
GO_GLYCOSYL_COMPOUND_METABOLIC_PROCESS	GO_GLYCOSYL_COMPOUND_METABOLIC_PROCESS	38	0.338389	1.26215	0.122563	0.286535	1	3207	tags=53%, list=31%, signal=76%
GO_PATTERN_RECOGNITION_RECEPTOR_SIGNALING_PATHWAY	GO_PATTERN_RECOGNITION_RECEPTOR_SIGNALING_PATHWAY	140	0.264097	1.2602	0.0513339	0.289033	1	928	tags=18%, list=9%, signal=19%
GO_ION_HOMEOSTASIS	GO_ION_HOMEOSTASIS	384	0.233603	1.25782	0.0160936	0.292289	1	1156	tags=20%, list=11%, signal=21%
GO_PROGRAMMED_NECROTIC_CELL_DEATH	GO_PROGRAMMED_NECROTIC_CELL_DEATH	34	0.345205	1.2572	0.132175	0.292667	1	2352	tags=44%, list=23%, signal=57%
GO_COFACTOR_CATABOLIC_PROCESS	GO_COFACTOR_CATABOLIC_PROCESS	28	0.362125	1.25345	0.146799	0.298165	1	1497	tags=43%, list=15%, signal=50%
GO_PYRUVATE_METABOLIC_PROCESS	GO_PYRUVATE_METABOLIC_PROCESS	18	0.405681	1.25253	0.166373	0.299039	1	1754	tags=33%, list=17%, signal=40%
GO_INFLAMMATORY_CELL_APOPTOTIC_PROCESS	GO_INFLAMMATORY_CELL_APOPTOTIC_PROCESS	15	0.432232	1.25059	0.180217	0.301621	1	837	tags=33%, list=8%, signal=36%
GO_POLYSACCHARIDE_BIOSYNTHETIC_PROCESS	GO_POLYSACCHARIDE_BIOSYNTHETIC_PROCESS	47	0.319122	1.2482	0.120786	0.304291	1	2074	tags=36%, list=20%, signal=45%
GO_REGULATION_OF_HEMOPOIESIS	GO_REGULATION_OF_HEMOPOIESIS	302	0.237092	1.24822	0.0188564	0.304906	1	1462	tags=22%, list=14%, signal=25%
GO_REGULATION_OF_TYPE_I_INTERFERON_MEDIATED_SIGNALING_PATHWAY	GO_REGULATION_OF_TYPE_I_INTERFERON_MEDIATED_SIGNALING_PATHWAY	27	0.363321	1.24679	0.155556	0.305331	1	3067	tags=48%, list=30%, signal=68%
GO_MONOAMINE_TRANSPORT	GO_MONOAMINE_TRANSPORT	20	0.391381	1.24416	0.167206	0.305854	1	1079	tags=30%, list=10%, signal=33%
GO_NEGATIVE_REGULATION_OF_TOLL_LIKE_RECEPTOR_SIGNALING_PATHWAY	GO_NEGATIVE_REGULATION_OF_TOLL_LIKE_RECEPTOR_SIGNALING_PATHWAY	26	0.367272	1.24685	0.164891	0.305879	1	1466	tags=31%, list=14%, signal=36%
GO_REGULATION_OF_T_CELL_DIFFERENTIATION	GO_REGULATION_OF_T_CELL_DIFFERENTIATION	83	0.284063	1.24423	0.0908484	0.306382	1	1357	tags=27%, list=13%, signal=30%
GO_POSITIVE_REGULATION_OF_GRANULOCYTE_CHEMOTAXIS	GO_POSITIVE_REGULATION_OF_GRANULOCYTE_CHEMOTAXIS	15	0.432375	1.24571	0.179889	0.306459	1	2586	tags=53%, list=25%, signal=71%
GO_UNSATURATED_FATTY_ACID_METABOLIC_PROCESS	GO_UNSATURATED_FATTY_ACID_METABOLIC_PROCESS	30	0.354916	1.24493	0.14339	0.306471	1	2831	tags=53%, list=27%, signal=73%
GO_NEGATIVE_REGULATION_OF_OSTEOCLAST_DIFFERENTIATION	GO_NEGATIVE_REGULATION_OF_OSTEOCLAST_DIFFERENTIATION	16	0.416237	1.24505	0.185023	0.30691	1	1804	tags=38%, list=18%, signal=45%
GO_CELLULAR_RESPONSE_TO_INTERFERON_BETA	GO_CELLULAR_RESPONSE_TO_INTERFERON_BETA	15	0.427939	1.24429	0.186637	0.30694	1	1529	tags=40%, list=15%, signal=47%
GO_POSITIVE_REGULATION_OF_TYPE_I_INTERFERON_PRODUCTION	GO_POSITIVE_REGULATION_OF_TYPE_I_INTERFERON_PRODUCTION	63	0.299814	1.24246	0.104728	0.308037	1	2372	tags=32%, list=23%, signal=41%
GO_CELLULAR_CARBOHYDRATE_METABOLIC_PROCESS	GO_CELLULAR_CARBOHYDRATE_METABOLIC_PROCESS	159	0.255189	1.23954	0.0558544	0.312329	1	2079	tags=32%, list=20%, signal=40%
GO_VACUOLE_ORGANIZATION	GO_VACUOLE_ORGANIZATION	137	0.258804	1.23825	0.0638723	0.313901	1	1654	tags=23%, list=16%, signal=27%
GO_NEGATIVE_REGULATION_OF_DNA_DEPENDENT_DNA_REPLICATION	GO_NEGATIVE_REGULATION_OF_DNA_DEPENDENT_DNA_REPLICATION	18	0.40798	1.23695	0.18453	0.31414	1	3623	tags=56%, list=35%, signal=86%
GO_REGULATION_OF_LYMPHOCYTE_APOPTOTIC_PROCESS	GO_REGULATION_OF_LYMPHOCYTE_APOPTOTIC_PROCESS	33	0.34329	1.2372	0.154702	0.314372	1	1347	tags=30%, list=13%, signal=35%
GO_HYPEROSMOTIC_RESPONSE	GO_HYPEROSMOTIC_RESPONSE	15	0.424434	1.23741	0.190778	0.314654	1	1292	tags=27%, list=13%, signal=30%
GO_AMMONIUM_TRANSPORT	GO_AMMONIUM_TRANSPORT	33	0.345497	1.23604	0.153534	0.315019	1	1898	tags=39%, list=18%, signal=48%
GO_LONG_CHAIN_FATTY_ACID_METABOLIC_PROCESS	GO_LONG_CHAIN_FATTY_ACID_METABOLIC_PROCESS	36	0.336009	1.23413	0.150207	0.316988	1	512	tags=19%, list=5%, signal=20%
GO_PROTEIN_DEMANNOSYLATION	GO_PROTEIN_DEMANNOSYLATION	19	0.395841	1.23259	0.186023	0.31702	1	2767	tags=53%, list=27%, signal=72%
GO_NEUROTRANSMITTER_METABOLIC_PROCESS	GO_NEUROTRANSMITTER_METABOLIC_PROCESS	70	0.292064	1.232	0.11564	0.317374	1	1055	tags=26%, list=10%, signal=28%
GO_DENDRITIC_CELL_MIGRATION	GO_DENDRITIC_CELL_MIGRATION	18	0.403821	1.23267	0.176383	0.317531	1	1249	tags=39%, list=12%, signal=44%
GO_CARBOHYDRATE_DERIVATIVE_TRANSPORT	GO_CARBOHYDRATE_DERIVATIVE_TRANSPORT	47	0.314482	1.2342	0.132776	0.317533	1	1689	tags=32%, list=16%, signal=38%
GO_NEGATIVE_REGULATION_OF_PHAGOCYTOSIS	GO_NEGATIVE_REGULATION_OF_PHAGOCYTOSIS	15	0.428094	1.23342	0.196489	0.317549	1	2844	tags=60%, list=28%, signal=83%
GO_REGULATION_OF_TORC1_SIGNALING	GO_REGULATION_OF_TORC1_SIGNALING	22	0.381596	1.23291	0.179014	0.317768	1	2276	tags=41%, list=22%, signal=52%
GO_FATTY_ACID_BIOSYNTHETIC_PROCESS	GO_FATTY_ACID_BIOSYNTHETIC_PROCESS	84	0.279968	1.23119	0.0953846	0.318128	1	2725	tags=40%, list=26%, signal=55%
GO_HOMEOSTASIS_OF_NUMBER_OF_CELLS	GO_HOMEOSTASIS_OF_NUMBER_OF_CELLS	165	0.252825	1.23052	0.0595388	0.318646	1	935	tags=19%, list=9%, signal=20%
GO_LYMPHOCYTE_APOPTOTIC_PROCESS	GO_LYMPHOCYTE_APOPTOTIC_PROCESS	43	0.319081	1.23011	0.137217	0.318706	1	1036	tags=23%, list=10%, signal=26%
GO_REGULATION_OF_GRANULOCYTE_CHEMOTAXIS	GO_REGULATION_OF_GRANULOCYTE_CHEMOTAXIS	26	0.363742	1.22971	0.172529	0.318764	1	761	tags=23%, list=7%, signal=25%
GO_MACROPHAGE_DIFFERENTIATION	GO_MACROPHAGE_DIFFERENTIATION	31	0.348335	1.2292	0.165163	0.318991	1	1108	tags=29%, list=11%, signal=32%
GO_NEGATIVE_REGULATION_OF_IMMUNE_EFFECTOR_PROCESS	GO_NEGATIVE_REGULATION_OF_IMMUNE_EFFECTOR_PROCESS	77	0.285313	1.22643	0.107824	0.320523	1	1047	tags=23%, list=10%, signal=26%
GO_NUCLEOSIDE_METABOLIC_PROCESS	GO_NUCLEOSIDE_METABOLIC_PROCESS	33	0.339944	1.22764	0.160224	0.321024	1	2583	tags=42%, list=25%, signal=56%
GO_REGULATION_OF_OLIGODENDROCYTE_DIFFERENTIATION	GO_REGULATION_OF_OLIGODENDROCYTE_DIFFERENTIATION	18	0.401678	1.22644	0.194026	0.321159	1	1007	tags=39%, list=10%, signal=43%
GO_REGULATION_OF_TUMOR_NECROSIS_FACTOR_MEDIATED_SIGNALING_PATHWAY	GO_REGULATION_OF_TUMOR_NECROSIS_FACTOR_MEDIATED_SIGNALING_PATHWAY	39	0.329725	1.22677	0.150408	0.321225	1	1947	tags=31%, list=19%, signal=38%
GO_MACROPHAGE_MIGRATION	GO_MACROPHAGE_MIGRATION	29	0.351364	1.22679	0.170956	0.32184	1	1055	tags=28%, list=10%, signal=31%
GO_ALPHA_BETA_T_CELL_DIFFERENTIATION	GO_ALPHA_BETA_T_CELL_DIFFERENTIATION	61	0.297196	1.22493	0.127103	0.32253	1	1527	tags=28%, list=15%, signal=33%
GO_REGULATION_OF_PEPTIDYL_TYROSINE_PHOSPHORYLATION	GO_REGULATION_OF_PEPTIDYL_TYROSINE_PHOSPHORYLATION	142	0.255694	1.22361	0.0726257	0.322901	1	1036	tags=21%, list=10%, signal=23%
GO_T_CELL_HOMEOSTASIS	GO_T_CELL_HOMEOSTASIS	22	0.376844	1.2242	0.181322	0.32316	1	2988	tags=50%, list=29%, signal=70%
GO_LYMPHOCYTE_MIGRATION	GO_LYMPHOCYTE_MIGRATION	55	0.302485	1.22378	0.134283	0.323255	1	1661	tags=36%, list=16%, signal=43%
GO_GLYCOSYL_COMPOUND_CATABOLIC_PROCESS	GO_GLYCOSYL_COMPOUND_CATABOLIC_PROCESS	20	0.389113	1.22213	0.180349	0.324219	1	2488	tags=55%, list=24%, signal=72%
GO_REGULATION_OF_T_HELPER_1_TYPE_IMMUNE_RESPONSE	GO_REGULATION_OF_T_HELPER_1_TYPE_IMMUNE_RESPONSE	15	0.423783	1.22219	0.20529	0.324746	1	1050	tags=40%, list=10%, signal=44%
GO_GLYCOGEN_BIOSYNTHETIC_PROCESS	GO_GLYCOGEN_BIOSYNTHETIC_PROCESS	32	0.343477	1.22026	0.171006	0.326242	1	2074	tags=38%, list=20%, signal=47%
GO_EXOCYTIC_PROCESS	GO_EXOCYTIC_PROCESS	50	0.305765	1.22033	0.141285	0.326756	1	1659	tags=28%, list=16%, signal=33%
GO_NEUTRAL_LIPID_METABOLIC_PROCESS	GO_NEUTRAL_LIPID_METABOLIC_PROCESS	65	0.292403	1.21886	0.125562	0.328079	1	1249	tags=22%, list=12%, signal=24%
GO_CATION_TRANSMEMBRANE_TRANSPORT	GO_CATION_TRANSMEMBRANE_TRANSPORT	359	0.227952	1.21767	0.0225989	0.32956	1	2456	tags=35%, list=24%, signal=44%
GO_NEGATIVE_REGULATION_OF_LEUKOCYTE_APOPTOTIC_PROCESS	GO_NEGATIVE_REGULATION_OF_LEUKOCYTE_APOPTOTIC_PROCESS	31	0.341932	1.21642	0.179121	0.331121	1	927	tags=29%, list=9%, signal=32%
GO_POSITIVE_REGULATION_OF_RECEPTOR_SIGNALING_PATHWAY_VIA_STAT	GO_POSITIVE_REGULATION_OF_RECEPTOR_SIGNALING_PATHWAY_VIA_STAT	47	0.31034	1.21546	0.145289	0.332202	1	1036	tags=28%, list=10%, signal=31%
GO_CATION_TRANSPORT	GO_CATION_TRANSPORT	489	0.22116	1.21454	0.0154405	0.333189	1	1132	tags=18%, list=11%, signal=20%
GO_CYTOKINE_MEDIATED_SIGNALING_PATHWAY	GO_CYTOKINE_MEDIATED_SIGNALING_PATHWAY	472	0.222085	1.21292	0.012218	0.334817	1	1362	tags=19%, list=13%, signal=21%
GO_POTASSIUM_ION_TRANSPORT	GO_POTASSIUM_ION_TRANSPORT	70	0.284164	1.21328	0.125158	0.334818	1	819	tags=20%, list=8%, signal=22%
GO_POSITIVE_REGULATION_OF_PROTEIN_DEACETYLATION	GO_POSITIVE_REGULATION_OF_PROTEIN_DEACETYLATION	16	0.409896	1.21176	0.208879	0.3356	1	2449	tags=50%, list=24%, signal=65%
[truncated: 579 more rows]
