# Supplementary material for: Transcriptome and proteome profiling reveal complementary scavenger and immune features of rat liver sinusoidal endothelial cells and liver macrophages
Source: BMC Mol Cell Biol. 2020 Nov 27;21:85. doi: 10.1186/s12860-020-00331-9 (PMC7694354; doi:10.1186/s12860-020-00331-9)
Supplement: Supplementary file 2 — Additional file 2. List of all expressed genes in the RNA-seq and proteomics datasets. Excel file (.xls) with all genes and proteins that were deemed expressed, as defined in Methods, and used in the downstream analysis and visualization of data. The worksheet named “RNA_seq_whole expressed” contains the data from the RNA-seq experiments (expression values in RPKM), and differential expression analysis results. The worksheet named “Proteomics_whole expressed” contains the data from the label-free proteomic experiments (expression values in iBAQ), and differential expression analysis results. [file 12860_2020_331_MOESM2_ESM.xlsx]

## Sheet: RNA_seq_whole expressed
Gene	KC.1	KC.2	KC.3	LSEC.1	LSEC.2	LSEC.3	DEG	logFC	AveExpr	t	P.Value	adj.P.Val
Adamts4	0.251656	0.0693499	0.228364	42.1131	283.657	389.439	LSEC	-9.74143	4.82902	-17.0271	4.31e-65	4.44e-61
Tfpi2	0.783748	0	0.237069	75.0543	423.09	327.34	LSEC	-9.55682	3.88057	-16.7787	2.83e-63	1.46e-59
Apol9a	0	0	0	184.835	147.863	149.897	LSEC	-9.48431	3.05197	-16.7342	5.95e-63	2.04e-59
Fgf23	0	0	0	31.3102	360.373	348.397	LSEC	-8.64105	2.49992	-15.1549	4.85e-52	1.25e-48
Serpine1	0.463135	0.510513	0.14009	8.06389	228.248	501.282	LSEC	-8.50005	4.04408	-14.7582	1.82e-49	3.75e-46
Plekhg1	0.232326	0.384139	0	19.1021	29.4507	27.8904	LSEC	-8.0383	3.4642	-13.94	2.28e-44	3.91e-41
Krt79	13.7356	5.04691	5.5397	699.389	531.933	622.402	LSEC	-6.93503	6.63915	-13.4436	2.05e-41	3.02e-38
Akap12	1.50707	0.41531	0.325615	27.6461	94.291	78.0364	LSEC	-7.50876	5.02323	-13.3853	4.49e-41	5.78e-38
Pcdh17	0	0.167743	0	13.6897	24.1228	22.7915	LSEC	-7.67737	2.55022	-13.3061	1.29e-40	1.48e-37
Clec1b	2.96155	0.816128	0	127.839	82.0056	128.608	LSEC	-7.63616	3.13822	-13.2215	3.97e-40	4.1e-37
Il1r1	0.718089	1.08838	0.108604	31.6048	79.9005	73.3161	LSEC	-7.67294	4.182	-13.1901	6.02e-40	5.64e-37
LOC100911068_2	0.865782	1.19294	0.130942	66.7888	67.9617	92.7401	LSEC	-7.66922	4.18273	-13.1755	7.3e-40	6.27e-37
Adamts9	0.178102	0	0.0538726	4.26392	22.1246	24.8871	LSEC	-7.58216	2.93347	-13.085	2.4e-39	1.9e-36
Timp3	3.24619	0.223642	0.490956	104.996	95.2473	182.006	LSEC	-7.60841	3.97533	-13.0645	3.14e-39	2.31e-36
Limch1	0.724137	0.199554	0	18.8249	19.9594	32.1451	LSEC	-7.44234	3.02097	-12.8554	4.74e-38	3.26e-35
Kcnj8	2.24548	0.618798	0.169804	19.2771	87.9898	169.454	LSEC	-7.48161	3.90965	-12.8315	6.45e-38	4.15e-35
Jam2	0.362068	0.199554	0.547595	79.9403	68.9841	75.3313	LSEC	-7.34683	4.17741	-12.8245	7.05e-38	4.27e-35
RGD1564664	3.05072	0.560466	0.615191	259.194	113.149	111.872	LSEC	-7.48519	3.98333	-12.8184	7.63e-38	4.37e-35
Shroom3	0.365332	0.100676	0	12.1919	10.9513	7.19207	LSEC	-7.37735	2.90621	-12.7304	2.35e-37	1.28e-34
Acer2	2.20063	0.530634	0.665651	108.364	62.8225	102.785	LSEC	-7.03461	5.27247	-12.68	4.47e-37	2.3e-34
Col4a1	11.428	5.05072	3.2611	273.753	261.447	259.768	LSEC	-6.34768	7.66917	-12.6568	6e-37	2.88e-34
Ackr3	5.12918	2.42309	1.32984	212.635	194.706	223.729	LSEC	-7.03854	5.21038	-12.655	6.14e-37	2.88e-34
Krt2	0.559378	0.308301	0	36.6589	24.2996	39.7301	LSEC	-7.30114	2.82958	-12.585	1.49e-36	6.67e-34
Shank3	1.80734	1.34476	0.437351	72.946	53.7185	96.7638	LSEC	-6.83697	5.77828	-12.5566	2.13e-36	9.15e-34
Akap2	4.79875	2.1362	2.5681	96.2294	251.877	285.262	LSEC	-6.51718	6.20183	-12.4831	5.36e-36	2.21e-33
Flt4	4.71455	1.64111	1.8764	202.159	110.249	178.825	LSEC	-6.46547	6.49509	-12.4591	7.23e-36	2.87e-33
Stab2	14.7361	6.32266	6.54505	422.443	422.212	463.701	LSEC	-6.24566	8.51574	-12.4135	1.28e-35	4.87e-33
Bcr	0.36789	0.304143	0.44512	47.0628	56.9158	92.5895	LSEC	-7.1001	4.06436	-12.3078	4.73e-35	1.74e-32
Uaca	1.205	0.74715	1.54908	78.9696	114.716	171.287	LSEC	-6.6175	5.4609	-12.2628	8.23e-35	2.93e-32
Spry4	0.298272	1.23294	0.45111	75.9531	62.3606	75.5289	LSEC	-6.86086	4.67523	-12.2396	1.1e-34	3.76e-32
Osmr	0.980362	0.135081	0.148271	6.99379	60.2697	69.6306	LSEC	-7.11425	3.10083	-12.1774	2.35e-34	7.8e-32
Cpne7	1.75712	0	0	23.3706	18.3014	24.4175	LSEC	-7.08358	2.48294	-12.1721	2.5e-34	8.06e-32
Lamc1	2.94058	0.540232	0.29649	51.0222	42.4554	44.0792	LSEC	-6.90506	4.85701	-12.1321	4.07e-34	1.27e-31
Stab1	7.83748	3.59968	3.40407	223.209	186.236	259.635	LSEC	-6.10694	7.47922	-12.1154	4.99e-34	1.51e-31
AABR07002677.2	0	0	0	75.581	44.4296	53.7583	LSEC	-7.04745	1.86622	-12.1021	5.87e-34	1.73e-31
Tm4sf1	0	0.200475	0	11.2591	49.1586	21.0609	LSEC	-7.03089	1.93865	-12.063	9.43e-34	2.7e-31
Sparc	73.5766	34.8668	29.5354	1992.46	1896.54	1614.62	LSEC	-6.10351	8.82588	-12.0378	1.28e-33	3.56e-31
Oit3	25.4427	11.2866	9.94841	671.847	522.904	781.373	LSEC	-6.06456	7.44654	-12.014	1.7e-33	4.62e-31
Cxcl11	0	9.29578	0	28.4406	125.297	86.5718	LSEC	-7.0402	3.25275	-11.9993	2.03e-33	5.37e-31
Bcam	3.50701	0.966441	0.884004	139.934	94.288	97.243	LSEC	-6.81404	4.6789	-11.9887	2.31e-33	5.95e-31
Fstl1	2.26611	1.24896	1.23382	106.971	123.31	102.694	LSEC	-6.60707	5.06463	-11.936	4.35e-33	1.09e-30
S100a16	3.68463	0.676927	1.11453	244.146	113.572	146.971	LSEC	-6.97873	3.96989	-11.9072	6.14e-33	1.5e-30
Amotl2	0.605069	0.333483	0.8236	56.1876	74.3188	49.3982	LSEC	-6.67738	4.51762	-11.9059	6.24e-33	1.5e-30
Nos3	4.74355	1.08933	0.797131	104.579	57.7079	95.5195	LSEC	-6.49794	5.66003	-11.8573	1.11e-32	2.61e-30
Rhoj	1.58915	0.729883	0.640919	53.2895	88.9494	99.5794	LSEC	-6.80528	4.274	-11.8308	1.53e-32	3.5e-30
Wwtr1	0	0	0.260532	40.1997	35.6653	79.1288	LSEC	-6.90752	2.38283	-11.8039	2.1e-32	4.71e-30
Tinagl1	4.57608	4.88657	3.63347	404.192	192.829	259.882	LSEC	-6.14954	6.09972	-11.7218	5.53e-32	1.21e-29
C1qtnf1	3.0639	2.32191	1.15847	115.863	104.006	117.086	LSEC	-6.37918	5.50235	-11.6827	8.75e-32	1.88e-29
Prkcdbp	2.21308	0.914802	0	68.5033	32.889	73.0397	LSEC	-6.84079	2.9107	-11.6786	9.19e-32	1.93e-29
Loxl4	0.960775	0.397147	0.145308	27.4162	36.977	38.941	LSEC	-6.86235	3.34282	-11.6725	9.87e-32	2.03e-29
Htra1	4.82981	2.28167	1.25222	208.067	106.219	154.74	LSEC	-6.54398	5.0144	-11.6643	1.09e-31	2.2e-29
Lamb2	2.16321	0.662361	0.581627	65.9714	46.222	54.3688	LSEC	-6.49059	5.12662	-11.6534	1.23e-31	2.45e-29
Itga8	0	0	0	6.14997	8.24483	4.48763	LSEC	-6.81944	1.63376	-11.6455	1.35e-31	2.63e-29
Ccdc80	9.23521	7.24936	6.43347	306.168	387.318	266.176	LSEC	-5.87221	7.61836	-11.6114	2.02e-31	3.85e-29
Lmcd1	3.41827	1.88398	0.775474	86.1762	118.315	143.164	LSEC	-6.68335	4.30536	-11.5609	3.63e-31	6.8e-29
Igfbp7	9.01097	4.2569	7.00882	423.367	348.6	603.237	LSEC	-6.21512	5.58943	-11.5354	4.88e-31	8.97e-29
Atp8b1	0.470665	0.0648516	0.142367	7.45517	25.647	22.8917	LSEC	-6.79492	3.27041	-11.5293	5.23e-31	9.46e-29
Sphk1	0	0.31034	0	4.6297	22.0286	21.4455	LSEC	-6.76094	2.17279	-11.5234	5.6e-31	9.95e-29
Egfl7	13.6402	3.7589	3.83121	345.643	246.024	270.783	LSEC	-6.27814	5.58716	-11.5216	5.72e-31	1e-28
LOC500300	0	0.618064	0	72.6781	26.4938	52.8105	LSEC	-6.7532	2.23726	-11.5108	6.48e-31	1.11e-28
Epas1	3.76513	4.7888	5.08116	237.082	242.284	263.06	LSEC	-5.82859	7.02555	-11.4837	8.86e-31	1.47e-28
Ecscr	1.07468	0.296156	0	24.4294	39.3134	41.0688	LSEC	-6.73892	2.29511	-11.4851	8.72e-31	1.47e-28
Col4a2	4.59646	3.00834	4.43173	205.706	192.666	206.481	LSEC	-5.84823	6.79521	-11.4746	9.84e-31	1.61e-28
Loxl2	3.15381	1.91204	1.90794	147.501	138.765	164.835	LSEC	-6.3476	5.08938	-11.4727	1.01e-30	1.62e-28
Flt1	6.31115	3.53449	2.64798	127.167	150.655	139.175	LSEC	-5.81346	7.00935	-11.4084	2.11e-30	3.34e-28
Serpinh1	6.09998	3.362	2.05015	226.024	137.055	206.423	LSEC	-6.26366	5.43568	-11.4024	2.26e-30	3.52e-28
Fam167b	29.6224	24.036	13.4403	1345.14	575.259	1171.4	LSEC	-5.88595	6.62482	-11.394	2.48e-30	3.82e-28
Amotl1	1.95397	1.21155	0.591041	64.3812	62.0477	105.029	LSEC	-6.52128	4.48823	-11.3806	2.89e-30	4.34e-28
Fam110d	0	0	0	29.7198	26.7604	42.0176	LSEC	-6.68953	1.69633	-11.3804	2.9e-30	4.34e-28
Tbx2	0	0	0	86.4678	18.43	43.5067	LSEC	-6.68356	1.79863	-11.3685	3.33e-30	4.9e-28
Nes	0.466256	0	0	5.69403	6.57377	5.57933	LSEC	-6.67111	2.12269	-11.3454	4.33e-30	6.28e-28
Smtn	6.0055	3.30992	2.72483	193.984	144.062	176.015	LSEC	-5.97576	6.07417	-11.331	5.1e-30	7.3e-28
Maged1	0	0.467894	0.25679	38.3906	33.5356	35.0637	LSEC	-6.61027	3.13381	-11.1715	3.09e-29	4.37e-27
Adamts5	0	0	0	18.555	8.72602	8.09323	LSEC	-6.5783	1.61448	-11.151	3.89e-29	5.42e-27
Kcns3	0.611986	0.337295	0	11.0996	23.0092	27.4028	LSEC	-6.56416	2.37842	-11.1357	4.62e-29	6.35e-27
Mt2A	0	4.09346	4.49315	784.887	222.639	729.635	LSEC	-6.44376	3.6042	-11.0561	1.12e-28	1.51e-26
Lipe	1.53195	1.37204	0.579233	78.724	39.6955	102.598	LSEC	-6.27744	4.7233	-11.0555	1.13e-28	1.51e-26
Abca8a	4.73276	2.95168	1.88365	96.3797	111.118	93.5557	LSEC	-5.76409	6.29586	-11.052	1.18e-28	1.55e-26
AABR07073181.1	3.37089	1.49661	2.37914	89.8047	91.2945	111.469	LSEC	-5.69399	6.49608	-11.0441	1.28e-28	1.65e-26
Ptprk	0.317783	0.175146	0	9.60605	10.0911	9.44534	LSEC	-6.51827	2.36162	-11.0443	1.28e-28	1.65e-26
Exoc3l1	2.82474	0.778426	1.02532	92.0815	63.4348	98.1334	LSEC	-6.30715	4.46963	-11.025	1.59e-28	2.02e-26
Car8	2.9149	5.6229	1.76341	184.449	153.035	209.282	LSEC	-6.17577	4.83407	-11.0121	1.83e-28	2.3e-26
Efna1	6.4649	0.509017	0.279359	44.8915	46.2197	67.022	LSEC	-6.5123	3.38513	-11.0096	1.88e-28	2.33e-26
Adgrl4	1.91184	0.702471	1.06021	73.2799	56.1768	65.1886	LSEC	-6.12555	4.96763	-11.0044	1.99e-28	2.4e-26
Nid1	1.99134	1.09753	1.35528	61.6397	79.2328	59.9566	LSEC	-5.93067	5.49495	-11.0043	1.99e-28	2.4e-26
Pcdhgc3	1.07306	0.887123	0.243435	36.1995	28.759	32.7225	LSEC	-6.3624	4.32503	-11.0041	2e-28	2.4e-26
Sema6a	4.45815	1.96568	1.07881	113.74	76.2197	77.4396	LSEC	-6.11956	5.14559	-10.9817	2.56e-28	3.03e-26
Wnt2	2.13481	1.47075	0.322871	75.1151	59.6554	74.5769	LSEC	-6.49667	3.37559	-10.9631	3.14e-28	3.68e-26
Col13a1	1.59991	0.734822	3.22628	112.588	122.337	137.925	LSEC	-5.97715	4.95085	-10.8956	6.59e-28	7.64e-26
Zfp423	0	0	0	5.73222	6.33046	9.14987	LSEC	-6.45227	1.56167	-10.8882	7.15e-28	8.19e-26
Robo1	0.574907	0.237645	0.0869495	10.9832	13.9476	26.4083	LSEC	-6.38369	3.16643	-10.7554	3.03e-27	3.44e-25
Kank3	2.10394	1.59443	0.477303	61.8179	48.9049	66.1893	LSEC	-6.24051	4.24617	-10.7485	3.27e-27	3.66e-25
Hspb1	0	2.22369	4.39347	225.579	239.019	221.152	LSEC	-6.0989	3.84632	-10.7469	3.33e-27	3.69e-25
Col1a1	0	0.134223	0.0736645	5.35926	18.0032	7.70848	LSEC	-6.36663	2.33204	-10.7278	4.09e-27	4.48e-25
Bace2	1.60383	0.66296	0.970256	102.198	61.1147	81.1007	LSEC	-6.28282	3.81107	-10.725	4.22e-27	4.57e-25
Papln	0.928393	0.596963	0.187214	14.5932	29.9525	32.6114	LSEC	-6.33288	3.76439	-10.7187	4.51e-27	4.84e-25
Gpr182	1.50673	1.24565	0.911515	157.953	48.2284	109.052	LSEC	-6.22008	4.10605	-10.7054	5.2e-27	5.53e-25
Mmrn2	5.72876	2.17071	2.49096	143.732	101.872	95.6407	LSEC	-5.68641	5.89956	-10.7008	5.47e-27	5.75e-25
Fam171a1	2.73964	0.301989	0.662952	44.1236	45.3772	60.0672	LSEC	-6.28315	3.87373	-10.6847	6.5e-27	6.77e-25
Pls3	2.30964	0	0.27945	22.3414	23.5868	18.0091	LSEC	-6.34103	3.0188	-10.674	7.3e-27	7.52e-25
Adgrg1	0.377886	0.208271	0	6.21404	9.11972	29.1734	LSEC	-6.32841	2.37991	-10.6614	8.36e-27	8.53e-25
Nr2f2	0.674873	0.371956	0.816547	111.63	39.9462	56.0089	LSEC	-6.25937	3.56277	-10.623	1.26e-26	1.27e-24
Tlr12	10.1773	20.8988	7.84507	0	0	0	KC	6.71551	1.7909	10.6015	1.58e-26	1.59e-24
Sox17	3.65929	0.840338	1.29135	91.736	67.8605	80.9841	LSEC	-6.05538	4.45756	-10.5865	1.86e-26	1.84e-24
Enpep	4.85433	3.80738	2.48489	111.611	138.496	90.3752	LSEC	-5.5891	5.92975	-10.5709	2.19e-26	2.11e-24
Aqp1	13.6967	5.79648	0.591856	63.1688	106.621	32.4774	LSEC	-5.96312	5.13743	-10.5722	2.16e-26	2.11e-24
Dmbt1	0.351657	0.0969076	0	8.67408	8.66539	7.0586	LSEC	-6.28842	2.06694	-10.5714	2.18e-26	2.11e-24
Runx1t1	0.21912	0	0.13256	10.7038	9.62999	9.05028	LSEC	-6.28444	2.66268	-10.5639	2.36e-26	2.26e-24
Sema6d	1.14809	0.885878	0.138911	17.6579	19.7744	26.4131	LSEC	-6.19162	4.13737	-10.5623	2.41e-26	2.27e-24
Gpr4	5.71242	1.5742	0.575967	60.552	57.3211	160.233	LSEC	-6.24775	3.95808	-10.54	3.05e-26	2.86e-24
Ptrf	2.65487	2.43871	1.07073	74.688	69.242	96.8435	LSEC	-5.87999	5.01306	-10.5213	3.71e-26	3.45e-24
Tyro3	0.380726	0	0	10.7721	6.48014	6.7603	LSEC	-6.27412	1.83047	-10.5169	3.89e-26	3.58e-24
Ror2	0.359864	0.297508	0	12.3575	7.95344	14.0299	LSEC	-6.25106	2.43704	-10.5077	4.29e-26	3.91e-24
Ephb4	5.26051	2.4161	1.90945	157.405	69.8473	93.9489	LSEC	-5.64008	5.79916	-10.4939	4.96e-26	4.49e-24
Sdpr	10.2312	5.27118	3.90209	212.673	149.28	168.276	LSEC	-5.47968	6.35977	-10.487	5.34e-26	4.79e-24
Cpne8	0	0.462634	0.126951	9.84497	23.8827	32.7255	LSEC	-6.24365	2.61885	-10.4798	5.76e-26	5.12e-24
Lhfpl2	3.34493	2.76533	1.8212	73.771	90.8368	111.428	LSEC	-5.60153	5.70233	-10.4466	8.17e-26	7.2e-24
Myct1	1.55546	1.71458	1.4115	85.3867	121.31	179.526	LSEC	-6.16721	3.50781	-10.4367	9.07e-26	7.92e-24
Fermt2	4.33023	2.26727	1.83374	69.5318	108.464	90.4283	LSEC	-5.70417	5.33268	-10.4212	1.07e-25	9.24e-24
Npdc1	4.1877	0.577012	0.950027	86.0793	61.1703	88.0984	LSEC	-6.17711	3.62712	-10.3821	1.61e-25	1.38e-23
Pxdn	1.55478	1.11399	1.31682	76.4008	57.429	50.7734	LSEC	-5.72346	5.05793	-10.3694	1.83e-25	1.56e-23
Emilin1	2.95846	2.34392	2.46092	154.176	82.2958	97.2119	LSEC	-5.54457	5.68356	-10.3684	1.85e-25	1.57e-23
Arhgef15	1.66696	1.28624	0.705915	48.6157	47.2593	43.884	LSEC	-5.86423	4.68182	-10.3674	1.87e-25	1.57e-23
Plat	0.558058	0.153787	0.168802	13.0905	30.0547	13.3557	LSEC	-6.18173	2.45828	-10.3663	1.9e-25	1.58e-23
Itga1	2.72085	1.03097	1.23451	49.7593	62.3806	67.3485	LSEC	-5.76919	5.01455	-10.3637	1.95e-25	1.61e-23
Tpbg	0.599064	0	0.181206	6.37427	26.0236	31.2179	LSEC	-6.1753	2.25377	-10.3579	2.07e-25	1.69e-23
Emp1	2.52867	2.78735	3.21248	58.5817	181.407	142.313	LSEC	-5.54715	5.35678	-10.3137	3.28e-25	2.66e-23
Gstt3	0	1.75205	0.721169	85.3304	65.0085	43.2546	LSEC	-6.05349	3.29239	-10.301	3.74e-25	3.01e-23
Tmem204	1.60564	0	1.94271	139.783	47.3155	58.88	LSEC	-6.04451	3.57888	-10.2913	4.13e-25	3.3e-23
Ptprb	7.4345	2.87934	5.40928	148.882	156.196	153.804	LSEC	-5.28654	7.25857	-10.2758	4.85e-25	3.85e-23
Cav1	0	0.458474	0	15.959	12.8202	13.0581	LSEC	-6.12038	1.93943	-10.2389	7.1e-25	5.59e-23
Pgm5	3.33001	1.14708	0.503633	57.3766	45.2581	77.7673	LSEC	-6.104	3.68365	-10.2342	7.45e-25	5.82e-23
Ehd3	49.6695	29.7819	18.161	1009.09	584.584	759.96	LSEC	-5.28645	8.28255	-10.2259	8.12e-25	6.29e-23
Adamts1	17.0875	10.1285	5.07113	423.123	159.219	163.031	LSEC	-5.26385	7.3316	-10.2157	9.02e-25	6.94e-23
Cmtm8	0	0	0	44.5638	13.5101	27.6895	LSEC	-6.12933	1.49241	-10.2013	1.05e-24	7.99e-23
Gja4	0	0.246175	0.540423	46.8779	35.6288	48.2757	LSEC	-6.1017	2.52704	-10.1978	1.08e-24	8.21e-23
Tjp2	2.42908	0.585719	0.367376	25.1121	28.077	28.0121	LSEC	-5.93351	4.20224	-10.1807	1.29e-24	9.72e-23
Chn1	0.468025	0	0.141569	17.0903	16.0509	5.96182	LSEC	-6.08423	2.15427	-10.1751	1.37e-24	1.02e-22
Podxl	0.743363	0.477987	0.59961	37.6907	27.6338	26.3988	LSEC	-5.7805	4.34926	-10.1287	2.2e-24	1.63e-22
Dennd2a	0	0.0907862	0.199301	12.8266	15.9013	13.8613	LSEC	-6.06406	2.44147	-10.1237	2.31e-24	1.7e-22
Adgrl2	1.18989	0.786966	1.43968	54.6143	48.1223	48.5027	LSEC	-5.52161	5.18012	-10.1181	2.45e-24	1.79e-22
Tanc1	0.760737	0.471689	0.345163	16.557	21.2098	26.9424	LSEC	-5.80423	4.33919	-10.1071	2.74e-24	1.99e-22
Ccm2l	0.98308	0.541823	0	28.5282	17.9812	26.9428	LSEC	-6.05209	2.20129	-10.0929	3.17e-24	2.28e-22
Map1b	0	0.06589	0	1.47443	2.79406	4.84547	LSEC	-6.05266	1.80425	-10.0904	3.25e-24	2.32e-22
Arhgap23	2.59457	0.714998	1.96203	79.4493	51.1641	75.9908	LSEC	-5.53525	5.19	-10.0674	4.1e-24	2.91e-22
Timp1	7.66802	8.45244	5.79859	286.958	258.592	464.707	LSEC	-5.63744	4.8796	-10.0658	4.17e-24	2.94e-22
Hmcn1	0.0770258	0.0212263	0.0698967	3.03618	5.18537	3.6571	LSEC	-6.02601	2.96943	-10.0526	4.77e-24	3.34e-22
Enah	0	0.174754	0	8.74114	13.6932	14.9319	LSEC	-6.04037	1.58968	-10.0478	5e-24	3.48e-22
Cdr2l	1.24546	0.57203	0.37673	38.5519	23.835	33.9736	LSEC	-5.93891	3.74345	-10.035	5.69e-24	3.94e-22
Fbxl7	0	0.0996242	0.109352	11.54	10.7451	13.5361	LSEC	-6.00385	2.15028	-10.0144	7.01e-24	4.82e-22
Nkd2	0.353145	0.291953	0.10682	17.4216	10.9449	19.0843	LSEC	-6.00478	2.85695	-10.01	7.33e-24	5e-22
Pear1	1.1871	0.981403	0.718152	60.9311	29.629	39.9805	LSEC	-5.67539	4.6297	-10.0025	7.9e-24	5.36e-22
Kdr	30.9069	17.5898	12.2618	616.29	405.946	359.639	LSEC	-5.22355	8.8449	-9.99526	8.5e-24	5.69e-22
Tgfbr3	3.9894	2.19875	1.84557	96.2474	60.4497	57.3401	LSEC	-5.29926	6.0026	-9.99517	8.51e-24	5.69e-22
Lama4	1.9083	1.11749	0.865839	38.5334	41.0851	40.6061	LSEC	-5.55105	5.08353	-9.9878	9.16e-24	6.09e-22
Akr1cl	11.7592	8.8378	5.17372	329.092	210.467	188.168	LSEC	-5.41253	5.54738	-9.97351	1.06e-23	6.99e-22
Igfbp4	8.475	5.20994	3.7467	198.169	131.496	162.816	LSEC	-5.37135	5.70469	-9.96962	1.1e-23	7.22e-22
Crim1	2.43623	1.91818	2.84239	90.3077	85.761	101.295	LSEC	-5.32783	5.60326	-9.96742	1.12e-23	7.29e-22
Fzd4	2.48584	1.02755	0.6266	30.1072	33.364	32.5448	LSEC	-5.57472	5.08979	-9.96792	1.12e-23	7.29e-22
Cyp4b1	3.60047	0.992196	2.83159	186.85	72.4405	93.673	LSEC	-5.62238	4.65328	-9.95419	1.28e-23	8.27e-22
Fgd5	4.40914	1.59875	1.40388	59.8783	51.8187	50.611	LSEC	-5.35158	5.72419	-9.92678	1.69e-23	1.08e-21
Sox7	0.432232	0.119112	0.261484	14.529	18.9959	23.1914	LSEC	-5.962	2.78813	-9.92137	1.78e-23	1.14e-21
Fxyd6	6.4262	1.54953	1.45786	116.358	61.0145	93.0211	LSEC	-5.72223	4.42581	-9.90891	2.02e-23	1.28e-21
Emcn	5.10282	4.7811	3.70442	204.35	156.335	152.457	LSEC	-5.51598	4.9679	-9.90707	2.06e-23	1.29e-21
Lyve1	47.8536	39.6885	32.4292	1169.69	1006.54	1263.55	LSEC	-5.20195	9.01511	-9.90076	2.19e-23	1.37e-21
Sdr9c7	0.552408	0	0.334187	28.5876	12.6299	36.8894	LSEC	-5.93486	2.63555	-9.87393	2.86e-23	1.78e-21
Duox1	0.27202	0.149923	0.082281	9.40678	8.36148	12.9152	LSEC	-5.93399	2.67256	-9.87275	2.9e-23	1.79e-21
Lrrc32	3.90892	5.97356	3.22467	95.8172	111.849	211.38	LSEC	-5.17516	6.23182	-9.8622	3.22e-23	1.96e-21
Gata4	5.07392	3.84517	2.55795	112.68	91.6239	114.413	LSEC	-5.29907	5.73251	-9.86293	3.19e-23	1.96e-21
Plcb1	0.576895	0.556421	0.26175	16.0435	21.3234	23.1593	LSEC	-5.82669	3.65808	-9.86159	3.24e-23	1.96e-21
Gcsam	24.5166	60.8054	13.0416	0	0	0	KC	6.3223	1.70056	9.85962	3.3e-23	1.99e-21
Calml4	0	1.3089	1.91561	165.017	76.4184	121.617	LSEC	-5.82623	3.10522	-9.81901	4.94e-23	2.96e-21
Tmem63c	0	0.138087	0.15157	12.9053	7.51042	26.6926	LSEC	-5.91098	2.70951	-9.81781	5e-23	2.98e-21
Rnd1	4.40828	8.74662	2.93353	80.8058	190.153	219.17	LSEC	-5.40422	5.13784	-9.78572	6.86e-23	4.06e-21
Bcar1	2.12617	1.40621	1.54351	76.7135	50.0158	85.0266	LSEC	-5.48589	4.87188	-9.77741	7.45e-23	4.39e-21
Caskin2	3.19828	1.76273	0.791527	60.1869	33.9027	46.0155	LSEC	-5.48402	5.10115	-9.76648	8.29e-23	4.86e-21
Cdc42ep1	1.05275	0.290112	0.796096	66.0644	23.6683	47.139	LSEC	-5.76169	3.62966	-9.74296	1.05e-22	6.09e-21
LOC100910163	7.67988	8.46551	6.63721	414.686	190.359	226.995	LSEC	-5.26261	5.53524	-9.74178	1.06e-22	6.12e-21
Marco	2810.42	3781.73	6509.79	291.949	105.552	93.9601	KC	5.12328	9.90849	9.69158	1.73e-22	9.95e-21
Lifr	4.73914	1.95898	2.86701	78.6955	82.6022	65.1451	LSEC	-5.10538	6.01296	-9.65664	2.43e-22	1.39e-20
Art4	0	0	0.176148	3.37982	21.7467	26.7498	LSEC	-5.82627	1.70082	-9.6463	2.69e-22	1.53e-20
Adamts7	0	0.127858	0.140342	8.6955	8.4863	16.029	LSEC	-5.82084	2.57729	-9.63993	2.86e-22	1.62e-20
Plekhg5	0.352093	0.485139	0.106502	14.9005	11.0017	20.3866	LSEC	-5.81435	2.93367	-9.62997	3.15e-22	1.77e-20
Nhsl1	0	0.211502	0.0773842	6.43415	9.29366	9.77653	LSEC	-5.81077	2.30534	-9.62717	3.24e-22	1.81e-20
Rasgrp3	4.36008	3.60458	2.54349	87.6645	89.3219	73.3318	LSEC	-5.10835	5.94142	-9.61916	3.5e-22	1.95e-20
Prickle2	0.184784	0.203687	0.279468	11.1714	13.8479	14.3369	LSEC	-5.64911	3.52492	-9.60008	4.21e-22	2.33e-20
Pde4d	0	0	0	2.1676	9.70742	12.383	LSEC	-5.85052	1.1972	-9.59329	4.5e-22	2.48e-20
Mt1	0	2.0099	0	294.548	25.9394	116.837	LSEC	-5.81338	1.91508	-9.58704	4.78e-22	2.6e-20
Parva	1.99941	0.73465	0.705584	30.3806	31.576	36.9172	LSEC	-5.52634	4.35122	-9.58746	4.76e-22	2.6e-20
Synm	1.52659	0.262931	0.519486	17.674	17.9362	25.5598	LSEC	-5.51043	4.4231	-9.58392	4.92e-22	2.67e-20
Cyp26a1	4.73651	2.82806	0.477569	83.6152	42.7153	32.3005	LSEC	-5.6887	3.88026	-9.57211	5.52e-22	2.98e-20
RGD1562037	4.72651	0.868337	1.04843	33.2231	39.1431	55.3423	LSEC	-5.41151	4.92049	-9.56536	5.89e-22	3.16e-20
Pcdh12	4.25761	1.24662	1.28785	60.9397	40.2217	40.5732	LSEC	-5.27054	5.33644	-9.54648	7.06e-22	3.77e-20
Mapk11	0	0.164116	0	11.3774	8.77483	10.5747	LSEC	-5.79741	1.50917	-9.52669	8.54e-22	4.54e-20
Atp9a	2.3409	0.806364	1.06212	69.3462	37.7619	48.3428	LSEC	-5.5533	4.03182	-9.51537	9.52e-22	5.03e-20
Adgrf5	10.5951	6.15882	5.65851	150.288	163.301	152.664	LSEC	-4.96508	7.82343	-9.5055	1.05e-21	5.51e-20
Rasip1	12.1871	7.2207	5.52958	216.618	151.703	177.589	LSEC	-5.03013	6.12894	-9.49033	1.21e-21	6.33e-20
Hpse	6.17543	6.56405	2.40165	112.644	133.795	98.7559	LSEC	-5.33139	4.90728	-9.47707	1.37e-21	7.15e-20
Osbp2	1.79477	0	0.434307	13.9755	15.5931	21.3381	LSEC	-5.73059	3.15412	-9.47208	1.44e-21	7.47e-20
Exoc3l2	5.41256	3.66111	2.38138	134.103	72.7496	87.9402	LSEC	-5.19005	5.42865	-9.46669	1.52e-21	7.82e-20
Phldb2	0.329138	0.181404	0.0995581	11.78	9.78275	7.75003	LSEC	-5.72871	2.50544	-9.46389	1.56e-21	7.99e-20
Lpo	18.8822	45.4968	66.7807	1.40499	0.737965	0.373778	KC	5.7913	3.74687	9.45552	1.69e-21	8.62e-20
Flnb	4.40505	3.55505	2.90283	65.97	77.6938	121.82	LSEC	-4.92615	6.96706	-9.44155	1.93e-21	9.79e-20
Col3a1	14.5877	5.16858	7.29417	101.296	264.702	117.676	LSEC	-4.9178	7.0349	-9.42853	2.18e-21	1.1e-19
Clec14a	13.1016	5.85143	2.32313	185.728	70.2383	80.5681	LSEC	-5.08882	5.91083	-9.40203	2.81e-21	1.41e-19
Rapgef5	3.1373	1.29684	3.00509	52.6653	71.53	77.1018	LSEC	-5.01064	5.75199	-9.39949	2.88e-21	1.44e-19
Cdkn1a	6.54731	12.6299	4.84108	142.146	176.306	278.566	LSEC	-5.01562	5.87471	-9.39249	3.07e-21	1.52e-19
Tmem132e	1.58785	0.43757	0.864531	51.0699	22.7502	29.4202	LSEC	-5.41961	4.29423	-9.39335	3.05e-21	1.52e-19
Schip1	0.636422	0	0.192506	20.1614	10.3472	19.1618	LSEC	-5.68297	2.14688	-9.3532	4.46e-21	2.2e-19
Bcl6b	0.847928	1.0515	0.512965	30.7577	26.1717	37.4766	LSEC	-5.50004	3.80886	-9.34836	4.67e-21	2.29e-19
Thsd1	0	0.454036	0.0996738	15.2202	8.8733	12.9741	LSEC	-5.66657	2.4809	-9.33838	5.13e-21	2.5e-19
Rhoc	7.64964	5.62146	6.17034	208.626	134.303	294.626	LSEC	-5.04869	5.59771	-9.332	5.44e-21	2.65e-19
Tox2	0	0.193336	0	9.16161	9.44598	20.311	LSEC	-5.70366	1.5142	-9.32434	5.85e-21	2.83e-19
Plac9	0	0	0	66.2219	7.60281	49.0977	LSEC	-5.72507	1.45451	-9.31691	6.27e-21	3.02e-19
Eng	54.6868	26.0188	32.0938	939.972	714.334	892.373	LSEC	-4.92736	8.70233	-9.31049	6.67e-21	3.2e-19
Duoxa1	0.852002	0.23479	0	16.895	11.2549	15.1285	LSEC	-5.68717	1.83819	-9.29521	7.69e-21	3.67e-19
Mcam	4.39795	3.63589	1.47811	94.3007	50.8966	84.3163	LSEC	-5.21966	5.10128	-9.28956	8.11e-21	3.85e-19
Dll4	1.2441	1.37137	0.846713	47.5353	30.0245	37.338	LSEC	-5.28774	4.61254	-9.28855	8.19e-21	3.87e-19
Myo10	1.02856	1.36053	1.80449	44.2743	42.2769	62.4926	LSEC	-4.99098	5.50651	-9.2817	8.73e-21	4.11e-19
Klc3	0	0.224541	0	11.4285	12.2125	14.1535	LSEC	-5.68241	1.43497	-9.2766	9.16e-21	4.29e-19
Nova2	0	0.264855	0	20.6854	12.2078	14.0977	LSEC	-5.68059	1.45717	-9.27224	9.54e-21	4.45e-19
Rbp1	8.15278	2.2467	0.616517	83.2984	54.3666	84.97	LSEC	-5.62394	3.05248	-9.25358	1.14e-20	5.27e-19
Cyp7b1	0.500736	0.827939	0.45439	23.2495	35.7447	15.463	LSEC	-5.53113	3.21014	-9.25073	1.17e-20	5.39e-19
Ptp4a3	0	0.589187	0	43.1723	9.23337	30.536	LSEC	-5.65534	1.76714	-9.2475	1.2e-20	5.53e-19
Bmp6	0.932665	0.514037	0.564228	52.5516	27.0102	37.0816	LSEC	-5.60433	2.83271	-9.21106	1.69e-20	7.73e-19
Msln	0	0	0	4.24296	10.4001	11.037	LSEC	-5.67528	1.11455	-9.20322	1.82e-20	8.28e-19
Ehbp1	2.46949	0.756142	0.746975	17.7166	31.7853	33.2575	LSEC	-5.25979	4.5335	-9.16798	2.52e-20	1.14e-18
Ushbp1	0	2.53436	3.30341	115.509	83.9605	74.1058	LSEC	-5.08507	4.32999	-9.16641	2.55e-20	1.15e-18
Ctdspl	0.357867	0.394476	0	8.48109	5.36378	8.28836	LSEC	-5.57732	2.18459	-9.11584	4.07e-20	1.83e-18
Kcnq1	0	0	0	5.41932	3.34348	6.8654	LSEC	-5.62979	1.21744	-9.10206	4.62e-20	2.07e-18
Fam189a1	0	0	0	13.1003	9.5633	14.1769	LSEC	-5.62646	1.17318	-9.09343	5.01e-20	2.23e-18
Vsig4	2558.88	2173.07	2471.25	77.0165	111.277	22.105	KC	4.79513	8.69495	9.08334	5.49e-20	2.44e-18
NEWGENE_621351_1	0	0.170078	0.280028	8.13413	17.7168	9.64854	LSEC	-5.52083	2.48208	-9.07205	6.09e-20	2.69e-18
Abcc9	0	0.0544085	0	2.1008	3.36047	2.36258	LSEC	-5.57641	1.31213	-9.04323	7.93e-20	3.49e-18
Tjp1	0.820346	1.18685	1.11663	27.823	35.4798	30.5577	LSEC	-4.99745	4.99243	-9.04014	8.15e-20	3.58e-18
Socs3	29.5881	38.0507	26.3523	849.48	637.23	606.594	LSEC	-4.75201	6.64867	-9.02915	9.01e-20	3.94e-18
Erg	4.72664	2.93072	4.82531	87.013	105.065	178.347	LSEC	-4.90489	5.40461	-9.01246	1.05e-19	4.56e-18
Nfib	0	0.288719	0.475364	21.2824	22.8893	16.9856	LSEC	-5.48689	2.52856	-9.00472	1.13e-19	4.88e-18
Xcr1	11.7432	18.2148	6.08934	0	0.0852349	0	KC	5.82963	1.88615	8.9492	1.86e-19	8.03e-18
Tnfaip8l2	166.952	186.007	196.424	12.8799	3.12237	2.37221	KC	5.13528	5.03143	8.94723	1.9e-19	8.14e-18
Ltbp4	1.32876	0.512641	1.04501	35.6676	27.8145	18.9777	LSEC	-5.11477	4.42857	-8.94267	1.98e-19	8.45e-18
Enc1	0.943835	3.03446	0.475821	10.4232	44.1975	31.8179	LSEC	-5.16091	4.2875	-8.94068	2.01e-19	8.57e-18
Tagap	22.6051	37.6305	30.2809	0.446246	0.703167	0	KC	5.72887	3.03225	8.93684	2.08e-19	8.84e-18
Ank3	0	0.149322	0.081951	3.47245	5.33402	7.05919	LSEC	-5.45531	2.5555	-8.93068	2.2e-19	9.3e-18
Timd4	59.9795	99.1728	122.78	6.74634	0.708698	1.61529	KC	5.62063	3.58142	8.91451	2.55e-19	1.07e-17
Fkbp9	1.41669	0.52054	0.428524	24.8952	22.0735	15.8588	LSEC	-5.38511	3.3028	-8.91075	2.64e-19	1.1e-17
Csf2	0	3.54581	0	10.1126	93.1577	124.169	LSEC	-5.48245	1.64888	-8.90741	2.72e-19	1.13e-17
Vnn1	0	0.316411	0	11.6618	7.00037	9.30738	LSEC	-5.4995	1.54995	-8.90809	2.7e-19	1.13e-17
Cxcl1	251.239	38.4171	59.3134	943.577	1007.57	2839.63	LSEC	-4.70291	7.96202	-8.90257	2.84e-19	1.17e-17
Tns2	2.36262	1.30215	2.55232	68.0716	47.2438	65.6632	LSEC	-4.89333	5.21203	-8.90109	2.87e-19	1.19e-17
Plxna2	2.30747	1.9783	0.697969	13.0822	29.3092	33.2034	LSEC	-4.83663	5.69967	-8.89523	3.03e-19	1.24e-17
Rsad2	3.86957	4.05215	6.6717	39.9572	197.291	200.154	LSEC	-4.69211	6.10119	-8.86295	4.05e-19	1.66e-17
Ets1	11.2787	8.00344	6.90852	168.9	155.725	157.821	LSEC	-4.67341	7.20804	-8.86181	4.09e-19	1.67e-17
Tead4	0.540104	0.669775	0.245057	11.8857	14.6125	15.0109	LSEC	-5.30188	3.49218	-8.85787	4.24e-19	1.72e-17
Angpt2	0.580673	0.160019	0	6.45942	8.40821	8.74162	LSEC	-5.48614	1.68442	-8.85461	4.36e-19	1.76e-17
Il6st	15.9545	17.5866	9.78978	234.58	257.078	278.015	LSEC	-4.66921	7.20717	-8.85295	4.43e-19	1.78e-17
Prex2	2.36588	0.456384	0.930327	20.4252	26.3849	22.9226	LSEC	-5.06599	4.57063	-8.84799	4.63e-19	1.86e-17
Asap2	0.968978	0.133513	0.146549	9.84164	9.84626	15.1483	LSEC	-5.42501	2.39159	-8.83847	5.04e-19	2.01e-17
Tnni3	0	0.974876	0.535032	39.7803	48.9784	27.3109	LSEC	-5.42064	1.93186	-8.83566	5.17e-19	2.06e-17
Slc16a2	0	0.480991	0.263978	17.2001	14.2996	17.012	LSEC	-5.3993	2.54484	-8.81941	5.97e-19	2.37e-17
Hecw2	3.48217	0.664337	1.05329	16.9712	32.322	38.67	LSEC	-5.02485	4.72539	-8.80145	7.01e-19	2.77e-17
Pdlim1	6.75057	9.30142	5.54236	163.713	133.272	274.35	LSEC	-4.82544	5.40487	-8.79565	7.38e-19	2.9e-17
Ptprg	0	0	0	3.24812	3.76209	5.1847	LSEC	-5.49108	1.08121	-8.78949	7.8e-19	3.05e-17
Meis2	0.911393	0.879048	1.51624	47.2756	37.8548	40.2817	LSEC	-5.07026	4.12519	-8.78275	8.28e-19	3.23e-17
Stap2	1.01472	1.11853	0.306935	41.4705	20.6222	34.0771	LSEC	-5.38728	2.64992	-8.77835	8.61e-19	3.33e-17
Cd209f	97.0092	174.347	62.9397	2.03995	0.714317	1.0854	KC	5.68004	3.32898	8.77853	8.59e-19	3.33e-17
Tgfb1i1	0.722661	0	0	12.4079	6.24182	9.48439	LSEC	-5.47494	1.48065	-8.76348	9.82e-19	3.79e-17
Nostrin	2.41393	5.76521	4.38101	143.603	98.1163	170.829	LSEC	-4.85236	5.04482	-8.76086	1e-18	3.86e-17
Ch25h	3.23385	0.297056	0.652121	19.8115	37.7899	32.8717	LSEC	-5.3706	2.67839	-8.74675	1.14e-18	4.35e-17
Amot	0	0.161295	0	3.01957	2.92422	2.86181	LSEC	-5.4158	1.57724	-8.7471	1.14e-18	4.35e-17
Smpdl3a	823.925	959.325	943.192	28.1063	47.9284	15.3643	KC	4.59838	7.7996	8.73373	1.28e-18	4.86e-17
Flrt2	0	0	0	3.07563	7.20746	4.90938	LSEC	-5.46258	0.962275	-8.72247	1.41e-18	5.35e-17
Tspan12	6.14831	4.15878	2.36696	79.3425	76.3911	64.2948	LSEC	-4.87977	5.11719	-8.72124	1.43e-18	5.38e-17
Mest	5.68002	0.782633	3.00668	80.3544	76.8363	86.6049	LSEC	-5.18401	3.61077	-8.71893	1.46e-18	5.47e-17
Sele	0	0	0	1.36674	6.25576	8.41478	LSEC	-5.44452	1.0066	-8.68766	1.92e-18	7.18e-17
Efnb2	4.01108	2.48704	1.6177	49.3076	48.0611	42.4494	LSEC	-4.83381	5.21293	-8.68711	1.93e-18	7.19e-17
Galnt18	2.82812	1.55871	1.882	57.1752	50.435	55.0204	LSEC	-4.99615	4.43447	-8.68465	1.97e-18	7.32e-17
Colgalt2	0	0.208494	0.228851	17.7472	14.2227	14.6022	LSEC	-5.34865	1.81016	-8.67418	2.16e-18	8e-17
Jam3	0.754165	0.831314	0.228121	36.1107	13.2194	25.3269	LSEC	-5.3349	2.65265	-8.67199	2.2e-18	8.09e-17
Dab2ip	0.680811	0.812995	0.274577	17.6163	10.2041	19.9727	LSEC	-5.13489	3.91464	-8.6725	2.19e-18	8.09e-17
Tspan18	1.14525	1.47281	0.346417	18.2788	21.6263	19.304	LSEC	-5.17165	3.68356	-8.66648	2.31e-18	8.46e-17
Gadd45g	23.4262	43.0377	29.9186	1097.14	499.232	847.5	LSEC	-4.58699	7.07044	-8.6616	2.41e-18	8.8e-17
Tbxa2r	0	0.413022	0.680025	49.1109	18.6564	30.3731	LSEC	-5.2995	2.56194	-8.63262	3.1e-18	1.13e-16
Ramp2	3.37758	6.51542	4.08662	197.663	117.55	142.111	LSEC	-5.00357	4.17964	-8.63141	3.14e-18	1.14e-16
Sez6	0.352969	0.194539	0.106767	8.0236	7.89073	7.90244	LSEC	-5.31745	2.31754	-8.62551	3.3e-18	1.19e-16
Cyp26b1	1.55888	0.515506	0.0943067	12.5911	6.96985	11.1924	LSEC	-5.30501	3.10116	-8.61555	3.6e-18	1.3e-16
NEWGENE_621351_2	0.634004	0.262073	0.287662	8.66253	15.7839	9.91158	LSEC	-5.25777	3.00548	-8.61509	3.62e-18	1.3e-16
Mmp17	0.502687	1.10822	0.456161	31.728	17.7505	29.8823	LSEC	-5.18736	3.33113	-8.60202	4.05e-18	1.45e-16
Col6a1	0.46028	0.507366	0.556905	14.2474	26.3089	18.3002	LSEC	-5.17899	3.09577	-8.58163	4.84e-18	1.73e-16
Tspan9	6.58428	2.08663	2.98744	77.4632	52.5213	65.1916	LSEC	-4.66769	5.68499	-8.57604	5.08e-18	1.8e-16
Epha2	2.17519	1.89818	1.20625	40.4157	37.3911	34.5651	LSEC	-4.89286	4.67199	-8.5665	5.52e-18	1.95e-16
Yap1	1.83635	0.759078	0.833195	24.8685	35.4542	53.8724	LSEC	-5.23188	3.093	-8.56339	5.67e-18	2e-16
Tdrp	1.07225	0.886452	0	13.3539	6.40118	14.0725	LSEC	-5.30756	2.38795	-8.56176	5.75e-18	2.02e-16
Gimap5	0.627692	0.345952	0.379731	30.6621	14.8295	16.476	LSEC	-5.27761	2.65103	-8.56095	5.79e-18	2.03e-16
Zfp462	0	0.210605	0.0462338	3.21576	3.88291	5.25105	LSEC	-5.27663	2.24712	-8.55403	6.14e-18	2.15e-16
Mfge8	11.6277	15.6655	8.40214	272.442	172.966	212.201	LSEC	-4.54474	6.4447	-8.53191	7.44e-18	2.59e-16
Socs1	2.49751	9.97961	0	38.9557	27.9162	27.4756	LSEC	-5.26451	2.89454	-8.52691	7.77e-18	2.7e-16
Astn2	0	0.345875	0.56947	16.6935	15.3045	18.6525	LSEC	-5.0707	3.01914	-8.48867	1.08e-17	3.73e-16
Fjx1	0.674873	0	0	2.61124	9.25792	13.5463	LSEC	-5.34919	1.3446	-8.48432	1.12e-17	3.86e-16
Ctsk	2.00365	2.76077	2.12124	53.0567	78.8952	66.5145	LSEC	-4.97172	3.8601	-8.47936	1.17e-17	4.02e-16
Fat4	0.705719	0.194478	0.400251	7.9571	9.27769	8.41075	LSEC	-4.85632	4.5715	-8.47854	1.18e-17	4.03e-16
Mpdz	0.752265	0.310957	0.227546	7.54959	9.22074	10.4537	LSEC	-5.0903	3.56655	-8.46989	1.27e-17	4.33e-16
Sox18	1.73633	0.717733	0.787813	38.63	28.6711	33.1768	LSEC	-5.18423	3.07154	-8.46791	1.29e-17	4.39e-16
Wfdc1	1.12855	0.310999	0	13.9186	12.9012	14.8113	LSEC	-5.30833	1.6205	-8.46037	1.38e-17	4.66e-16
Krt4	0	0.235497	0.516983	22.1124	19.9725	23.4208	LSEC	-5.22562	2.06874	-8.45009	1.5e-17	5.08e-16
Sh3d19	0	0.201716	0.0738039	6.01845	4.83473	6.40449	LSEC	-5.22908	2.06675	-8.44779	1.53e-17	5.16e-16
Gng11	6.52973	5.39828	6.91293	236.07	162.147	110.903	LSEC	-4.82768	4.5037	-8.44531	1.57e-17	5.25e-16
Reln	1.02277	0.493237	0.580068	11.2228	16.1414	12.9296	LSEC	-4.79557	4.74439	-8.4412	1.62e-17	5.42e-16
Dock6	2.04761	1.18496	1.92003	37.9793	34.2271	37.7017	LSEC	-4.60802	5.44544	-8.43259	1.74e-17	5.8e-16
Mtus1	2.29308	1.78085	0.819727	18.4003	29.1794	25.9107	LSEC	-4.75086	5.04285	-8.43289	1.74e-17	5.8e-16
Lilrb3a	49.2622	60.9742	100.771	3.43253	5.23202	0.537163	KC	4.53681	5.62705	8.43148	1.76e-17	5.84e-16
Ica1	0.631605	0.696216	0.191049	18.0232	13.6383	15.8473	LSEC	-5.21463	2.50919	-8.42587	1.85e-17	6.1e-16
Kcp	1.21793	0.33563	0.460502	15.6836	12.8401	19.3929	LSEC	-5.05714	3.58792	-8.42322	1.89e-17	6.22e-16
Tmem2	11.339	10.8807	12.0656	159.872	234.145	380.558	LSEC	-4.52421	8.18793	-8.41064	2.1e-17	6.9e-16
Pitpnm2	1.77842	1.14353	0.717251	24.1316	17.469	27.7644	LSEC	-4.79003	4.88555	-8.40511	2.2e-17	7.21e-16
Syde1	0.58402	0.482823	0	13.2758	4.89597	16.6823	LSEC	-5.2508	2.03586	-8.39798	2.34e-17	7.64e-16
Rpl39_2	342.417	287.296	122.07	2.95734	5.43666	21.2425	KC	5.50392	3.2996	8.38627	2.59e-17	8.41e-16
LOC681341	32.3991	21.4281	38.296	1.08484	0.759746	0	KC	5.36206	3.14721	8.37803	2.77e-17	8.99e-16
Mtss1l	0.823083	0.11341	0.373451	14.3311	10.4547	17.3155	LSEC	-5.17471	2.8144	-8.37009	2.97e-17	9.59e-16
Sgce	2.52118	0.694773	1.01681	41.2556	31.8102	31.1422	LSEC	-5.08355	3.26115	-8.36081	3.21e-17	1.03e-15
Olfml2a	0	0.265619	0.218666	11.2466	7.7131	8.37143	LSEC	-5.11824	2.62254	-8.35128	3.48e-17	1.12e-15
Galnt6	0.748988	0.206402	0.113278	6.97333	6.56435	14.4558	LSEC	-5.1794	2.4786	-8.34043	3.81e-17	1.22e-15
Etl4	0.191364	0.10547	0.347305	6.849	8.1671	13.6656	LSEC	-5.03153	3.1637	-8.3398	3.83e-17	1.22e-15
Palld_2	0	1.29919	0.71302	19.2674	14.9706	32.0289	LSEC	-5.14376	2.62767	-8.33901	3.86e-17	1.23e-15
Tmem108	0	0.232694	0	11.6392	7.72228	12.7118	LSEC	-5.25476	1.2807	-8.33059	4.14e-17	1.31e-15
Ldb2	0.93605	0.386927	0.566276	23.4285	15.0998	24.0279	LSEC	-5.06744	3.21913	-8.32463	4.36e-17	1.38e-15
Peli2	0.873243	0.240644	0.13207	8.34136	7.65335	15.6742	LSEC	-5.17002	2.46734	-8.32088	4.5e-17	1.42e-15
Tnxb	0	0.61861	0.119826	15.5512	3.58931	8.10443	LSEC	-4.99222	3.24477	-8.30591	5.1e-17	1.6e-15
Tmem98	0	0.538094	0.885951	55.7193	22.0738	34.2947	LSEC	-5.13177	2.47174	-8.29829	5.44e-17	1.7e-15
Nfam1	103.019	124.089	110.949	7.53407	4.11553	1.92416	KC	4.49589	5.84251	8.28983	5.84e-17	1.82e-15
Dusp14	0	0	0	7.28927	8.3752	15.2713	LSEC	-5.26988	1.00441	-8.28769	5.95e-17	1.84e-15
Exoc3l4	0	0.120619	0.132396	7.62101	6.33794	14.1922	LSEC	-5.16507	1.8011	-8.2874	5.96e-17	1.84e-15
Afap1l2	0	0.09805	0	1.46272	5.15206	7.96586	LSEC	-5.23395	1.20308	-8.28769	5.95e-17	1.84e-15
Cd151	8.63937	9.04699	6.79445	225.01	115.662	176.081	LSEC	-4.53097	5.59414	-8.28229	6.22e-17	1.92e-15
Tubb6	5.67109	12.949	8.57701	148.897	171.234	303.345	LSEC	-4.46544	5.85206	-8.27873	6.41e-17	1.97e-15
Gapt	30.6761	36.7008	47.979	1.26654	0.760281	0.28881	KC	5.33613	3.11071	8.27576	6.57e-17	2.02e-15
Cish	0.447644	0.616796	0.406212	14.2893	18.5361	15.0331	LSEC	-5.05018	2.97404	-8.25762	7.65e-17	2.34e-15
Ecm1	4.34039	3.5883	5.68918	97.7898	117.613	83.4919	LSEC	-4.57533	5.05674	-8.25406	7.88e-17	2.4e-15
Esm1	0	0.179901	0	4.26249	7.46286	13.8597	LSEC	-5.21605	1.24017	-8.24699	8.36e-17	2.54e-15
Mylk	1.41575	0.682754	0.749418	14.5934	18.0726	20.7667	LSEC	-4.71491	4.6986	-8.23858	8.97e-17	2.72e-15
Ifitm3	36.4779	27.9232	36.7796	800.78	515.333	769.747	LSEC	-4.41279	6.39657	-8.23648	9.13e-17	2.76e-15
Nckap1	1.29669	1.31023	1.04594	27.6992	34.6977	22.1903	LSEC	-4.82562	3.98445	-8.2356	9.19e-17	2.77e-15
Cdc42ep2	3.11548	6.00983	4.08363	83.1259	93.6548	212.459	LSEC	-4.69475	4.64853	-8.22392	1.01e-16	3.04e-15
Cers4	0.423584	0.116729	0	8.60445	3.12058	6.04975	LSEC	-5.19096	1.65547	-8.19857	1.25e-16	3.75e-15
Ajuba	0	0	0.132929	5.6325	5.80527	10.3478	LSEC	-5.13729	1.47877	-8.18745	1.37e-16	4.1e-15
Pcolce	0	0	0.261166	16.2861	11.4056	10.9983	LSEC	-5.13269	1.42451	-8.17585	1.51e-16	4.49e-15
Map3k7cl	0	0.199248	0	10.6657	6.42867	8.09375	LSEC	-5.18675	1.22026	-8.17577	1.51e-16	4.49e-15
Atp2a3	23.5059	17.4086	25.0632	0.426327	0.597139	0.340255	KC	5.11184	3.68371	8.16939	1.59e-16	4.72e-15
Rbfox1	0	0	0	3.67637	3.45971	1.1003	LSEC	-5.22107	0.790445	-8.15979	1.73e-16	5.09e-15
Ggt5	6.9425	9.24701	4.54995	134.59	116.989	138.013	LSEC	-4.63331	4.86534	-8.15713	1.76e-16	5.19e-15
Cyr61	7.15012	5.91117	4.97439	174.119	83.191	100.188	LSEC	-4.5055	5.37098	-8.13749	2.07e-16	6.09e-15
Clec4g	49.3273	31.874	26.2397	403.106	542.288	538.392	LSEC	-4.3704	6.4315	-8.13633	2.09e-16	6.13e-15
Rnf128	49.7281	52.6128	58.2872	1.71794	1.91748	0.856939	KC	4.82363	4.51547	8.12403	2.32e-16	6.76e-15
Rgs18	282.515	306.998	213.942	5.3299	8.65303	3.86712	KC	4.86243	4.49998	8.12012	2.39e-16	6.97e-15
Krt76	0	0.345493	0	9.39867	6.84757	5.56537	LSEC	-5.14228	1.31051	-8.11776	2.44e-16	7.08e-15
Pcdha4_3	0.36683	0.101089	0.158513	5.23385	2.59596	3.13541	LSEC	-4.79406	4.03998	-8.10052	2.81e-16	8.14e-15
Ccl24	15.8449	8.47604	4.22893	146.958	88.791	135.997	LSEC	-4.55485	5.27726	-8.08575	3.17e-16	9.16e-15
Inhbb	0	0.37601	0.137575	2.19975	12.7095	23.5256	LSEC	-5.04416	1.92959	-8.06273	3.83e-16	1.1e-14
Sdcbp2	0	0	0	6.80272	11.485	6.20492	LSEC	-5.17611	0.806495	-8.06324	3.81e-16	1.1e-14
Arhgef10	1.81714	0.918057	0.73287	15.2337	20.8499	25.1346	LSEC	-4.73387	4.15981	-8.05164	4.19e-16	1.2e-14
Csrp2	0	1.09503	0.300487	20.1795	18.1701	29.1431	LSEC	-5.03416	2.08024	-8.04997	4.25e-16	1.21e-14
Palld_1	0	0.53958	0.592264	18.2298	15.9171	33.6335	LSEC	-5.05327	1.7486	-8.0493	4.27e-16	1.22e-14
Wnt9b	0.290992	0.0801898	0	4.43328	2.66122	2.58347	LSEC	-5.12419	1.52613	-8.04526	4.42e-16	1.25e-14
Slc16a12	1.27341	0.116973	0.641974	21.5562	12.7241	12.4525	LSEC	-4.93512	3.04315	-8.02645	5.15e-16	1.46e-14
Dpp4	7.58133	10.5265	3.52802	104.29	79.1117	72.8236	LSEC	-4.31949	6.50724	-8.02007	5.42e-16	1.53e-14
Rbfox2	0.587649	0	0.355506	9.3792	10.8978	13.8371	LSEC	-5.02493	2.05691	-8.01719	5.55e-16	1.56e-14
Mapk12	3.88831	1.07152	2.15626	50.6193	43.1328	37.7731	LSEC	-4.70476	4.1143	-8.01533	5.64e-16	1.58e-14
Mpzl1	0.616508	1.35915	1.30538	40.4028	30.6967	36.8864	LSEC	-4.76307	3.59244	-8.01409	5.69e-16	1.59e-14
Inpp5a	1.99871	3.16706	2.56943	65.2511	49.2514	65.7718	LSEC	-4.53235	4.82628	-8.00912	5.93e-16	1.66e-14
Islr	2.13964	3.73433	4.96189	116.938	81.17	80.6647	LSEC	-4.47882	4.84134	-7.98658	7.12e-16	1.98e-14
Zfp521	0.204702	0.0564106	0.0619185	2.67313	3.64013	3.71377	LSEC	-5.01781	1.9897	-7.97868	7.59e-16	2.11e-14
Kcna2	10.0876	6.83249	11.8009	0.382083	0.277875	0.0938287	KC	4.9456	3.82389	7.97731	7.67e-16	2.12e-14
Pla2r1	0.666837	0.612544	0.403412	12.3632	12.8745	9.26655	LSEC	-4.7499	3.74096	-7.97493	7.82e-16	2.16e-14
P3h2	1.34527	0.370721	1.0173	19.5193	28.1942	23.3677	LSEC	-4.87827	3.03594	-7.96974	8.15e-16	2.24e-14
Tlr11	6.16967	14.0874	3.59912	0	0	0	KC	5.3572	1.18538	7.96996	8.14e-16	2.24e-14
Rem1	0	0.45246	0.248319	20.051	12.9301	12.0418	LSEC	-5.00379	1.80529	-7.9644	8.51e-16	2.33e-14
Rgs4	0	0	0.147102	2.58729	9.14214	10.137	LSEC	-5.0348	1.32906	-7.96455	8.5e-16	2.33e-14
Creg1	179.934	201.313	168.784	8.47443	8.55993	3.90203	KC	4.33564	5.86788	7.95923	8.88e-16	2.42e-14
Cyyr1	0.267304	1.69423	1.05111	36.2638	19.6925	31.1608	LSEC	-4.5664	4.38959	-7.95256	9.37e-16	2.55e-14
Col5a1	0.436018	0.420544	0.197831	5.9574	8.8058	8.0787	LSEC	-4.86874	3.15877	-7.94146	1.02e-15	2.78e-14
Spns2	5.49981	1.81873	1.66359	60.382	25.7077	45.0069	LSEC	-4.52994	5.00404	-7.91982	1.22e-15	3.3e-14
Kitlg	0	0.218313	0.239629	2.74594	13.5509	7.03338	LSEC	-4.92002	2.26382	-7.91694	1.25e-15	3.37e-14
Cxcl10	85.065	71.0147	79.0838	1359.2	1295.94	1311.98	LSEC	-4.31163	8.17172	-7.91043	1.31e-15	3.54e-14
Bgn	3.50845	3.70622	3.3606	45.957	86.751	58.4602	LSEC	-4.46116	4.85373	-7.90564	1.37e-15	3.67e-14
Dmd	0.304831	0	0.0922059	2.26064	2.47803	1.72579	LSEC	-4.95714	2.41641	-7.9047	1.38e-15	3.68e-14
Plxnd1	10.224	6.91563	7.02859	160.259	100.881	112.387	LSEC	-4.26475	7.23316	-7.9001	1.43e-15	3.8e-14
Pdzd2	0.684562	0.23581	0.724736	10.5535	12.1733	14.996	LSEC	-4.6245	4.09723	-7.90015	1.43e-15	3.8e-14
Cntfr	0.76186	0	0.691346	21.5559	13.7414	19.1155	LSEC	-4.9474	2.27176	-7.88297	1.64e-15	4.35e-14
Fev	0	0	0.285493	18.4878	10.5498	10.9298	LSEC	-4.99484	1.37165	-7.87524	1.74e-15	4.61e-14
RGD1310587	2.08156	1.00384	0.472225	15.2272	18.3756	23.5023	LSEC	-4.82967	3.34013	-7.868	1.85e-15	4.88e-14
Cd36	142.242	91.2277	90.0873	2.30005	8.4747	1.31512	KC	4.21592	7.13047	7.8672	1.86e-15	4.9e-14
Slamf1	0	1.41948	0.779041	2.36673	59.1462	43.3454	LSEC	-4.7372	2.8804	-7.86585	1.88e-15	4.94e-14
Cav2	0.5704	0.471563	0.172535	16.4146	9.41868	8.14661	LSEC	-4.94758	2.26179	-7.86408	1.9e-15	4.99e-14
Nrp1	2.53953	3.91905	3.99444	91.0751	61.2879	49.5041	LSEC	-4.25725	6.05522	-7.86285	1.92e-15	5.02e-14
Eml1	0.592558	0.489881	1.07543	27.9428	20.9239	29.2777	LSEC	-4.77685	3.16272	-7.86305	1.92e-15	5.02e-14
Tmem252	0.682997	0.188216	0	7.26734	6.59325	6.59105	LSEC	-5.04233	1.47387	-7.86161	1.94e-15	5.05e-14
Cd53	191.204	270.818	227.555	6.86507	19.514	2.90068	KC	4.26829	5.80013	7.85741	2.01e-15	5.21e-14
Dnah1	0	0.0850331	0.0311119	1.74113	1.64614	3.01743	LSEC	-4.94347	1.95331	-7.85126	2.11e-15	5.46e-14
Rn60_7_1305.1	0	0	0	58.5301	44.4062	103.807	LSEC	-5.07624	0.951024	-7.84178	2.27e-15	5.87e-14
Lrrc75b	0.599571	0.0826131	0.181359	8.77203	4.64555	9.14183	LSEC	-4.92706	2.50822	-7.83846	2.34e-15	6.02e-14
Zdhhc2	0	0.675952	0.247317	12.6543	17.4475	11.362	LSEC	-4.93548	1.82304	-7.83348	2.43e-15	6.24e-14
Mmp15	0.354203	0.195219	0	3.59754	4.13912	3.2814	LSEC	-5.00913	1.59076	-7.83229	2.45e-15	6.29e-14
Sept11	5.00441	4.6889	2.5229	48.2466	52.6321	62.0733	LSEC	-4.3168	5.62533	-7.82639	2.57e-15	6.57e-14
Neurl1b	0	0.238224	0	10.6616	6.36857	12.3465	LSEC	-5.03031	1.19162	-7.8243	2.61e-15	6.67e-14
Clec4a1	153.644	215.55	209.135	9.28878	12.1972	3.36975	KC	4.29148	5.60228	7.81922	2.72e-15	6.92e-14
Ciita	28.2945	55.7857	31.9001	1.05746	1.89498	0.59574	KC	4.53705	4.81817	7.81828	2.74e-15	6.96e-14
Clu	0	0.833085	1.37164	14.9868	39.5508	44.6353	LSEC	-4.74274	2.79924	-7.81375	2.84e-15	7.19e-14
Ddah2	0	1.09965	0.301755	19.0584	13.6851	47.75	LSEC	-4.91625	2.11449	-7.80402	3.07e-15	7.74e-14
Ccnjl	0	0.0893952	0.196248	3.1379	8.81773	7.51316	LSEC	-4.91305	1.83233	-7.80395	3.07e-15	7.74e-14
Icam5	0	3.01001	0.963641	24.4329	22.7762	76.595	LSEC	-4.5948	3.69136	-7.79618	3.27e-15	8.21e-14
Nectin1	0.272072	0.0749761	0	3.68448	2.07349	3.25568	LSEC	-5.01012	1.52579	-7.79005	3.43e-15	8.59e-14
Apold1	29.9321	22.0411	15.8814	573.374	246.315	156.074	LSEC	-4.22303	7.4864	-7.78399	3.6e-15	8.99e-14
Il13ra2	0	0.446092	0.326433	18.7902	12.611	7.29001	LSEC	-4.8908	2.13077	-7.78286	3.63e-15	9.05e-14
Igf2bp2	0	0	0.119094	4.85585	4.40089	7.599	LSEC	-4.93943	1.38312	-7.75605	4.48e-15	1.12e-13
Pkd2	0	0.402933	0.17691	8.83971	6.53738	9.03046	LSEC	-4.86211	2.37758	-7.7489	4.74e-15	1.18e-13
Mid1	0.229433	0.505807	0.277597	9.54308	8.85924	8.14778	LSEC	-4.72444	3.18403	-7.74827	4.76e-15	1.18e-13
Klhl4	0.387909	0.427591	0	6.47267	4.13882	3.59366	LSEC	-4.94129	1.80489	-7.73283	5.38e-15	1.33e-13
Dlc1	13.6363	8.18868	10.3426	99.3717	158.781	280.077	LSEC	-4.21794	7.83855	-7.73133	5.44e-15	1.34e-13
Slpil2	66.2116	190.217	25.0347	0.400293	1.26152	0	KC	5.16287	2.37194	7.71787	6.05e-15	1.49e-13
F2r	1.24364	1.02815	1.7555	41.4028	25.2746	37.1244	LSEC	-4.49755	4.23832	-7.7016	6.87e-15	1.69e-13
Sla	56.4155	97.532	71.759	3.38154	4.77721	0.55838	KC	4.40602	4.90755	7.69779	7.08e-15	1.73e-13
Ptpn14	0	0	0	1.77496	2.79687	4.12105	LSEC	-5.00837	0.840155	-7.68442	7.85e-15	1.92e-13
Rdh16	1.81637	0.667393	0.366279	17.7163	13.5351	16.8272	LSEC	-4.82739	2.87068	-7.67606	8.38e-15	2.04e-13
Grb10	0	0.149751	0.246559	6.96484	7.31652	5.87334	LSEC	-4.8232	2.2067	-7.674	8.52e-15	2.07e-13
Cald1	1.27085	1.05064	0.768816	15.2894	20.9041	17.7827	LSEC	-4.54709	3.97143	-7.66872	8.88e-15	2.15e-13
Arhgef5	1.444	0.238757	0.0873566	5.37764	4.84215	6.13134	LSEC	-4.85216	2.59231	-7.66777	8.94e-15	2.16e-13
Cachd1	0	0	0.240794	5.77528	6.06689	8.9113	LSEC	-4.86118	1.62996	-7.66464	9.16e-15	2.21e-13
Adora2a	1.14172	2.2024	1.55407	30.7849	40.3154	34.8162	LSEC	-4.5184	3.94585	-7.65823	9.63e-15	2.32e-13
Pard3b	0.392742	0.10823	0.237594	7.21814	7.18352	9.85409	LSEC	-4.83609	2.25425	-7.64735	1.05e-14	2.52e-13
Armcx2	0.861052	0.474568	0.130226	8.53724	8.74957	5.65034	LSEC	-4.83785	2.39102	-7.64442	1.07e-14	2.57e-13
Emid1	0	0.244176	0.536034	15.6419	17.107	17.1013	LSEC	-4.83334	1.84922	-7.63733	1.13e-14	2.71e-13
Plpp3	46.0729	23.2346	29.1267	576.58	395.369	382.9	LSEC	-4.19138	8.16857	-7.63606	1.14e-14	2.72e-13
Ms4a6bl	129.076	180.613	124.142	9.69757	8.11794	1.20933	KC	4.22843	5.54996	7.63652	1.14e-14	2.72e-13
Micall2	0.879742	0.727303	0.665264	17.126	17.0968	17.4887	LSEC	-4.6368	3.31803	-7.60537	1.45e-14	3.44e-13
Arap3	9.19566	6.84204	3.70869	68.7141	66.7329	74.1865	LSEC	-4.14998	6.25432	-7.60362	1.47e-14	3.48e-13
Cyth4	175.108	159.128	149.758	10.7125	7.67878	3.62106	KC	4.13973	6.15465	7.60318	1.48e-14	3.49e-13
Angptl6	0.903557	0.497994	0.546619	16.1693	21.3469	17.7878	LSEC	-4.8082	2.34355	-7.60215	1.49e-14	3.51e-13
Tshz3	0	0	0	2.05543	2.01527	3.06218	LSEC	-4.97319	0.841814	-7.60071	1.5e-14	3.54e-13
Rps6kl1	0.86923	0.95815	0	15.9754	6.62451	15.0988	LSEC	-4.8777	1.89711	-7.59573	1.56e-14	3.67e-13
Sema6b	3.68751	3.15017	3.34621	56.3578	40.9366	106.755	LSEC	-4.22044	5.49142	-7.59459	1.58e-14	3.69e-13
Auts2	0	0.254757	0	2.79449	4.93179	7.3154	LSEC	-4.90452	1.22903	-7.59052	1.63e-14	3.8e-13
Gstt1	5.98559	3.29895	1.3579	75.9924	29.2708	110.903	LSEC	-4.6762	3.47749	-7.57289	1.86e-14	4.34e-13
Fam46c	140.947	143.191	128.114	2.71321	9.44131	4.87223	KC	4.23238	5.4166	7.56386	2e-14	4.65e-13
LOC100912034	3.14891	2.82022	0.714366	33.6959	24.5982	32.5147	LSEC	-4.63377	3.51319	-7.55415	2.15e-14	4.99e-13
Lama5	0	0.0690742	0.0758186	2.60645	2.45152	2.70914	LSEC	-4.78568	2.01051	-7.55245	2.18e-14	5.05e-13
Farp1	0.621641	0.428271	0.0940174	5.1112	6.00095	6.8388	LSEC	-4.78944	2.49966	-7.55062	2.21e-14	5.11e-13
Hivep3	1.25306	0.863275	1.17498	11.0906	18.6537	26.9898	LSEC	-4.20725	5.31773	-7.54617	2.29e-14	5.27e-13
AABR07025023.1	44.4323	40.317	40.6477	2.35864	0.825912	0	KC	5.01594	2.69589	7.53754	2.44e-14	5.62e-13
Olfml3	1.61386	1.55659	0.488163	30.6366	19.4741	16.197	LSEC	-4.72419	2.8978	-7.53066	2.58e-14	5.91e-13
Adrb2	41.6822	54.5611	34.4621	2.68796	0.882402	0.268161	KC	4.82461	3.47562	7.51767	2.84e-14	6.51e-13
Gjc1	0	0.381577	0.418834	20.4257	9.84914	21.1123	LSEC	-4.76799	2.1001	-7.51596	2.88e-14	6.59e-13
Arid5a	10.0123	11.327	10.5202	124.885	172.021	172.29	LSEC	-4.09127	6.43811	-7.50438	3.15e-14	7.18e-13
AABR07006310.1	494.621	571.512	640.985	29.1442	50.0695	8.96488	KC	4.08814	7.69247	7.50205	3.2e-14	7.29e-13
Cxcl9	20.8198	31.2949	12.0227	160.655	259.642	298.085	LSEC	-4.09513	6.33762	-7.49792	3.31e-14	7.49e-13
Igfbp3	4.71486	1.94894	2.13924	34.3479	49.8563	30.0295	LSEC	-4.40399	4.30177	-7.49792	3.31e-14	7.49e-13
LOC100911796	8.04642	13.0826	16.5505	0.389168	0.204409	0	KC	5.05874	1.57384	7.4977	3.31e-14	7.49e-13
Tmem88	5.43172	4.49053	4.38132	116.905	53.8145	137.682	LSEC	-4.3261	4.7591	-7.49543	3.37e-14	7.6e-13
Gsta1	8.78682	5.64999	2.65785	131.979	41.1713	91.955	LSEC	-4.4103	4.57327	-7.49419	3.4e-14	7.66e-13
Selenom	0	1.73745	3.17849	119.941	45.9142	90.0472	LSEC	-4.63268	2.67645	-7.49254	3.45e-14	7.72e-13
Cfh	92.4405	84.5937	100.24	2.95249	8.41855	1.90757	KC	4.07503	6.15475	7.49281	3.44e-14	7.72e-13
Slc6a8	0.724507	0.199655	0.547875	12.6148	9.75474	14.4028	LSEC	-4.64298	3.006	-7.48941	3.53e-14	7.89e-13
Cttn_1	0.932972	0.899861	0.564414	17.2597	14.5761	18.1868	LSEC	-4.6132	3.19642	-7.48609	3.62e-14	8.07e-13
Ppp1r16b	3.86385	5.17178	3.1723	54.5946	61.4177	70.7385	LSEC	-4.23856	5.02503	-7.47784	3.85e-14	8.58e-13
Mansc1	1.24383	0.856917	0.376235	22.4089	12.4811	14.6439	LSEC	-4.71839	2.81153	-7.47173	4.04e-14	8.96e-13
Reep1	0.385485	0.637378	0.349806	15.8475	9.69482	10.7136	LSEC	-4.64918	2.90663	-7.46693	4.19e-14	9.28e-13
Afap1	0.857539	0	0.0648474	1.71085	2.83201	3.64118	LSEC	-4.78956	1.92263	-7.44417	4.97e-14	1.1e-12
Rhpn1	49.2118	87.855	114.393	4.91552	6.52259	2.0648	KC	4.15897	5.25515	7.44254	5.03e-14	1.11e-12
Gpx7	4.87067	0.671117	0.736645	31.8022	24.128	19.2712	LSEC	-4.72903	2.62598	-7.44141	5.08e-14	1.12e-12
Dll1	0.385799	1.06316	0.81688	15.7671	19.4055	20.4022	LSEC	-4.47306	3.50001	-7.43584	5.3e-14	1.16e-12
Gpr153	0	0	0.162352	7.78777	5.1813	7.04422	LSEC	-4.79312	1.29572	-7.4328	5.42e-14	1.19e-12
Ckap2l	0.57925	1.43664	1.05128	14.7082	27.223	42.0359	LSEC	-4.49925	3.39108	-7.42701	5.66e-14	1.24e-12
Adamts10	0.647607	1.51694	0.293834	10.6494	10.6936	16.7488	LSEC	-4.55057	3.42731	-7.41519	6.19e-14	1.35e-12
Gatm	23.0071	20.8762	12.0513	236.391	202.14	165.705	LSEC	-4.05223	6.90612	-7.41416	6.24e-14	1.36e-12
Prelp	0.781159	0.322901	0.945144	14.829	14.8832	20.655	LSEC	-4.50276	3.34263	-7.39771	7.06e-14	1.53e-12
Slpi	245.269	729.788	84.7163	4.00761	6.73595	5.11761	KC	4.50115	4.65643	7.39682	7.11e-14	1.54e-12
Osbpl10	1.04423	0.575525	0.15793	8.33323	8.62137	11.0847	LSEC	-4.71687	2.40424	-7.38972	7.5e-14	1.62e-12
Clec1a	2.15002	1.54048	0.520274	19.4455	13.4362	24.3998	LSEC	-4.51172	3.70688	-7.38922	7.52e-14	1.63e-12
Pcdhgb7	0	0	0	3.40076	4.46559	4.97598	LSEC	-4.87934	0.749982	-7.38256	7.91e-14	1.71e-12
Gnai1	0.974972	1.34339	0.294911	24.5205	14.8607	15.8066	LSEC	-4.70954	2.33565	-7.38068	8.02e-14	1.72e-12
Chst7	2.46175	0.678395	0.372317	19.3478	13.2892	10.2152	LSEC	-4.68334	2.82054	-7.38126	7.99e-14	1.72e-12
Plpp1	14.4459	13.8005	7.8653	210.768	122.326	117.472	LSEC	-4.10888	5.59387	-7.37478	8.39e-14	1.8e-12
Wdfy4	49.9551	65.5743	43.714	1.80356	3.82501	1.35796	KC	4.01757	6.3985	7.37461	8.4e-14	1.8e-12
Gimap9	0	0	0.253303	8.70792	9.36034	10.6672	LSEC	-4.76584	1.24481	-7.37279	8.51e-14	1.82e-12
Mcc_2	0	0.270069	0.14822	4.26592	9.9585	9.64656	LSEC	-4.73957	1.44287	-7.3722	8.55e-14	1.82e-12
Adam12	0.946985	0.652412	0.572891	12.3663	14.3139	21.3843	LSEC	-4.5683	3.11265	-7.37018	8.68e-14	1.84e-12
Eln	0	0	0.239184	2.77271	7.93464	6.71508	LSEC	-4.71747	1.45965	-7.35649	9.62e-14	2.04e-12
Gfpt2	1.8946	3.5242	1.71925	4.00895	71.3527	126.703	LSEC	-4.28115	4.40605	-7.35013	1.01e-13	2.13e-12
Rcn1	10.4564	10.2454	8.43431	185.995	99.169	233.205	LSEC	-4.14031	5.28255	-7.33675	1.11e-13	2.35e-12
Cttnbp2	0	0.131736	0.144598	4.0461	4.61472	4.88997	LSEC	-4.67989	1.94556	-7.33153	1.16e-13	2.44e-12
Gja1	0	0.375048	0.411668	6.91149	12.3313	15.0599	LSEC	-4.63044	2.25437	-7.3244	1.22e-13	2.57e-12
Ifit1	10.2895	15.5009	17.8444	141.998	315.588	216.333	LSEC	-4.01112	6.49832	-7.31822	1.28e-13	2.69e-12
Cd109	0.538669	0.0742216	0.162937	4.49412	5.06315	4.1586	LSEC	-4.67558	2.25899	-7.31146	1.35e-13	2.82e-12
Lonrf3	0	0.421619	0.185115	1.84993	12.1264	8.2681	LSEC	-4.64739	2.10398	-7.30753	1.39e-13	2.9e-12
Tnfsf13b	36.1548	19.5644	30.4224	1.74864	0.500982	0.253746	KC	4.82804	3.02565	7.30656	1.4e-13	2.91e-12
Shroom4	0	0.280033	0.358604	5.73391	8.13163	5.55691	LSEC	-4.44775	2.87687	-7.30256	1.44e-13	2.99e-12
Bicc1	0	0.0751491	0	1.64865	2.2861	3.26319	LSEC	-4.80058	1.0141	-7.30104	1.45e-13	3.02e-12
Tns1	4.17708	3.19749	2.94815	37.6554	39.4978	65.2121	LSEC	-4.03067	5.92982	-7.29988	1.47e-13	3.04e-12
LOC691141	476.496	624.699	437.671	32.6967	30.1927	12.6268	KC	3.97455	6.80825	7.29483	1.52e-13	3.15e-12
Cd180	49.2026	54.2359	66.7222	3.47597	4.21325	0.2134	KC	4.34198	4.34236	7.27748	1.73e-13	3.57e-12
Tal1	0	0.0795372	0.436516	12.0051	6.01233	6.79606	LSEC	-4.57924	2.28768	-7.27657	1.74e-13	3.59e-12
Yes1	1.26603	1.91887	1.14885	24.0335	30.7145	23.7018	LSEC	-4.40882	3.51589	-7.26872	1.85e-13	3.8e-12
Fam65c	0.957532	0.131936	0	1.73668	5.59472	5.17461	LSEC	-4.77649	1.43456	-7.26663	1.88e-13	3.85e-12
Fam124a	1.05003	1.06099	0.529355	19.9754	11.2033	14.7265	LSEC	-4.42593	3.59079	-7.25101	2.1e-13	4.31e-12
Wscd1	1.49115	1.23277	0.150349	20.0734	7.07109	8.63395	LSEC	-4.63251	2.79205	-7.24937	2.13e-13	4.36e-12
Thbs2	0	0.13299	0.0729878	4.14299	3.12622	2.98056	LSEC	-4.66965	1.635	-7.24898	2.14e-13	4.36e-12
Dkk3	0.28315	0	0	2.19115	1.58248	3.38825	LSEC	-4.79988	1.1709	-7.2189	2.67e-13	5.43e-12
Fabp4	2.12681	4.68876	6.43322	108.522	98.3327	149.416	LSEC	-4.3304	3.63039	-7.21822	2.68e-13	5.45e-12
Ptprr	0	0	0	3.58302	2.41278	1.90643	LSEC	-4.81028	0.698464	-7.21568	2.73e-13	5.54e-12
Mpp3	1.76276	0.728659	1.86621	38.2589	21.047	26.3671	LSEC	-4.27914	4.02869	-7.19032	3.29e-13	6.65e-12
Tle1	0	0.360854	0.396088	16.572	6.87481	14.4899	LSEC	-4.56431	2.34166	-7.18792	3.35e-13	6.76e-12
Il10ra	97.5632	111.665	124.937	5.33865	8.50278	2.47403	KC	4.0722	5.21599	7.18443	3.43e-13	6.92e-12
Masp1	1.97574	0.544464	0.597626	12.6614	15.5593	12.3931	LSEC	-4.48819	3.08491	-7.18264	3.48e-13	7e-12
Rusc2	0.327391	1.08265	0.693208	19.1596	12.3922	18.198	LSEC	-4.33873	3.56952	-7.17534	3.67e-13	7.37e-12
Tifab	66.2006	95.8491	71.1981	4.82813	2.40249	1.62247	KC	4.47426	4.00686	7.1748	3.68e-13	7.38e-12
Nr5a2	0.289094	0.0796669	0.174891	6.5716	4.25956	4.24051	LSEC	-4.61171	2.12612	-7.17443	3.69e-13	7.39e-12
Sez6l	0.592434	0	0.0896002	3.79656	3.16051	2.62987	LSEC	-4.6678	1.68052	-7.1681	3.87e-13	7.72e-12
Rgs6	0	0	0.0747944	2.15267	2.76389	2.86344	LSEC	-4.67111	1.18088	-7.1628	4.02e-13	8.01e-12
Prkce	0.733118	1.81826	1.10877	26.2386	23.6524	36.5056	LSEC	-4.3927	3.25537	-7.14643	4.53e-13	9.01e-12
Tspan7	94.961	51.4194	56.692	1189.1	594.415	815.749	LSEC	-3.98644	8.29274	-7.14401	4.61e-13	9.15e-12
Tubb3	0	0.221237	0	7.57159	4.28287	14.2552	LSEC	-4.72965	1.10562	-7.1419	4.68e-13	9.27e-12
Procr	11.5803	6.38245	7.29754	57.642	112.034	190.351	LSEC	-4.06338	5.12594	-7.13906	4.78e-13	9.45e-12
Cdh11	0.822685	0.302281	0.165898	6.63158	5.6428	4.76344	LSEC	-4.56293	2.69394	-7.13095	5.07e-13	1e-11
Armcx6	0	0.202657	0.222445	6.75788	9.71457	10.5032	LSEC	-4.62502	1.43441	-7.12269	5.38e-13	1.06e-11
C4a_2	14.0377	15.1871	11.1658	82.6668	88.0956	116.802	LSEC	-3.97185	5.54993	-7.12097	5.45e-13	1.07e-11
Psca	32.9138	109.749	41.8144	1.59189	0.836132	0	KC	4.86329	1.63037	7.12072	5.46e-13	1.07e-11
Il18	226.804	236.419	156.383	5.45067	13.9569	2.71889	KC	4.17137	4.83798	7.11528	5.68e-13	1.11e-11
Pkhd1l1	0	0.0881389	0.0322483	1.00549	1.95001	1.3169	LSEC	-4.5907	1.6423	-7.09845	6.41e-13	1.25e-11
Pcdhb20	0.420197	0	0	3.15006	3.41586	1.29759	LSEC	-4.75424	0.938938	-7.09874	6.4e-13	1.25e-11
Rapgef3	1.25575	1.73027	0.379843	13.1592	12.7603	14.7035	LSEC	-4.40271	3.36334	-7.09422	6.61e-13	1.29e-11
Coro2b	0.848943	0.467894	0.770369	15.8079	17.9	23.2666	LSEC	-4.53176	2.47507	-7.08854	6.89e-13	1.34e-11
Tnfrsf21	32.9372	31.5436	44.3892	1.81384	2.81671	0.503526	KC	4.15923	4.64636	7.07673	7.5e-13	1.46e-11
Sntb1	0.443446	0.733214	0.804806	20.804	12.3917	20.3697	LSEC	-4.35088	3.21946	-7.0636	8.24e-13	1.59e-11
C6	496.339	525.75	678.46	30.9787	51.3961	14.7798	KC	3.93473	8.23418	7.06456	8.18e-13	1.59e-11
Dpysl3	9.07979	2.79653	4.20048	49.4686	51.9664	71.7467	LSEC	-4.03574	5.13413	-7.06015	8.45e-13	1.63e-11
Sigirr	1.77879	1.47057	0.269025	16.5611	14.4601	13.7325	LSEC	-4.55231	2.44067	-7.05783	8.59e-13	1.65e-11
Aplp1	1.88809	0	0	5.63128	3.35751	5.58759	LSEC	-4.72554	1.34673	-7.05483	8.78e-13	1.69e-11
Col6a2	1.15176	0.317395	0.580644	7.61305	14.6295	8.29898	LSEC	-4.40604	2.96274	-7.04679	9.3e-13	1.78e-11
Dip2a	0.565511	0.545441	0.684227	12.855	11.1337	13.2066	LSEC	-4.28715	3.52657	-7.04376	9.5e-13	1.82e-11
Fzd6	0.675195	0	0.102117	3.59216	3.34473	4.03977	LSEC	-4.6095	1.68943	-7.04121	9.68e-13	1.85e-11
Cd34	12.8743	15.9652	8.27524	0	0.204409	0	KC	4.84533	1.32702	7.03886	9.84e-13	1.88e-11
Pyroxd2	8.64551	5.55912	2.83303	65.5091	44.4747	73.4191	LSEC	-4.11395	4.80282	-7.03145	1.04e-12	1.97e-11
Tek	9.95716	11.233	5.92959	121.675	87.2674	69.4239	LSEC	-3.88909	6.66616	-7.03221	1.03e-12	1.97e-11
Zfhx3	1.89989	0.907505	1.45586	16.785	16.5707	19.9477	LSEC	-3.95198	5.4601	-7.02985	1.05e-12	1.99e-11
Col5a2	0.316507	1.04665	1.43606	26.6359	21.2268	14.05	LSEC	-4.15578	3.90722	-7.02578	1.08e-12	2.05e-11
Cd300e	8.54283	28.6426	11.1975	0.573856	0.482266	0	KC	4.74505	2.43907	7.01952	1.13e-12	2.14e-11
Ttc23	1.36468	0.188035	0.206395	10.3955	7.10692	9.21859	LSEC	-4.57172	1.96634	-7.01818	1.14e-12	2.15e-11
Abo	0.852514	1.64452	0.25787	22.8838	11.2617	14.8085	LSEC	-4.53109	2.40153	-7.01784	1.14e-12	2.16e-11
Hspa12b	1.19159	0.328371	1.0813	16.5691	17.557	16.7886	LSEC	-4.37539	2.92919	-6.99603	1.34e-12	2.51e-11
Filip1	0.433155	0.716199	0.131022	3.50908	6.05207	6.52085	LSEC	-4.4207	2.94202	-6.98167	1.48e-12	2.78e-11
Siglec5	142.645	120.963	104.379	3.17053	9.59219	4.65598	KC	3.90236	5.77	6.98003	1.5e-12	2.81e-11
Ncald	0	0.231934	0	3.15473	3.52783	3.24879	LSEC	-4.62824	1.0536	-6.95791	1.75e-12	3.28e-11
AABR07002779.1	14.1858	7.81851	10.7274	188.678	134.539	173.402	LSEC	-4.11672	4.3532	-6.95671	1.77e-12	3.3e-11
LOC100911825	492.018	286.899	303.531	12.4982	26.3636	10.0547	KC	3.84976	7.61704	6.95133	1.84e-12	3.42e-11
Prickle1	1.26518	0.261489	0.382694	10.02	7.15122	7.69182	LSEC	-4.39268	2.99678	-6.94911	1.87e-12	3.47e-11
Ikzf1	43.4036	39.9707	51.6842	3.45443	1.81443	1.27247	KC	4.25006	4.32391	6.94899	1.87e-12	3.47e-11
Unc13b	0.154597	0.170412	0.0467628	1.79451	2.55277	2.26768	LSEC	-4.51062	2.1053	-6.94809	1.88e-12	3.48e-11
LOC108348047	89.5552	104.938	47.3485	3.09383	2.29415	2.03347	KC	4.29475	4.40063	6.94831	1.88e-12	3.48e-11
Fgd2	81.4277	97.8019	96.198	5.82073	7.15542	1.97684	KC	3.91382	5.47327	6.94776	1.88e-12	3.48e-11
Dock10	35.0623	39.9561	38.7339	2.04807	3.35631	0.784598	KC	3.87072	5.77315	6.94674	1.9e-12	3.5e-11
Pla2g4a	101.657	107.542	122.49	7.00934	9.39083	2.91872	KC	3.83809	6.08651	6.92994	2.14e-12	3.93e-11
Colec11	6.02188	3.79309	2.08172	53.2572	38.9002	39.5164	LSEC	-4.17976	4.08558	-6.92876	2.15e-12	3.96e-11
RGD1306556	1.13147	0.584634	0.427812	8.106	7.76078	7.20649	LSEC	-4.14662	4.20315	-6.91919	2.3e-12	4.23e-11
Cd163	600.593	485.056	749.331	37.0344	57.088	12.8511	KC	3.90124	8.8238	6.9048	2.55e-12	4.67e-11
Ccl21	0	0.935228	1.02654	43.497	30.1748	10.4801	LSEC	-4.47214	1.74336	-6.89224	2.79e-12	5.08e-11
Col27a1	0	0	0.154129	2.46445	3.23611	4.62221	LSEC	-4.50209	1.44175	-6.89227	2.78e-12	5.08e-11
Vangl1	0	0.293048	0.16083	7.13619	4.11971	4.61793	LSEC	-4.4513	2.08275	-6.88661	2.9e-12	5.28e-11
Ncf1	135.455	122.571	147.8	8.93363	9.00933	6.65467	KC	3.81245	6.24499	6.8765	3.11e-12	5.65e-11
Itgal	319.818	364.754	365.649	17.1868	28.1204	14.5666	KC	3.84641	8.18949	6.87206	3.21e-12	5.82e-11
Rnf157	1.98774	1.09554	1.80376	25.3163	27.9411	28.901	LSEC	-4.1929	3.5655	-6.86487	3.37e-12	6.11e-11
Pak1	70.72	77.3779	68.6047	5.05976	5.10263	1.29223	KC	3.89525	5.38001	6.85168	3.7e-12	6.69e-11
Papss2	45.9127	39.2547	52.2274	2.08773	3.28971	1.36328	KC	4.01638	4.84213	6.85014	3.74e-12	6.75e-11
Mpped1	18.404	10.1434	11.5791	0.623083	0.374025	0	KC	4.63153	2.63113	6.84622	3.84e-12	6.93e-11
Cd300le	535.608	601.629	499.535	38.9511	43.3828	9.73816	KC	3.79911	6.10291	6.83477	4.16e-12	7.49e-11
Akr1c19	0	0.577012	0.316676	30.6341	6.64895	22.6308	LSEC	-4.47694	1.72723	-6.83392	4.19e-12	7.52e-11
Col6a3	0.387309	0.106732	0.0390513	1.0615	2.49257	1.2957	LSEC	-4.45982	2.14313	-6.82804	4.36e-12	7.82e-11
AABR07060872.1	183.774	803.01	415.389	45.0502	33.2554	13.1187	KC	3.77985	6.53002	6.82746	4.38e-12	7.84e-11
Serpinb6	13.6503	12.4425	16.1983	226.246	156.58	214.413	LSEC	-3.82071	5.82313	-6.82571	4.43e-12	7.92e-11
Sh3pxd2a	1.92847	1.06287	1.28332	13.9907	19.3022	32.7538	LSEC	-4.11421	4.01831	-6.82388	4.49e-12	8.01e-11
Dsp	0.296558	0.204309	0.0448516	1.3626	2.48611	3.20526	LSEC	-4.44422	2.32524	-6.82054	4.6e-12	8.18e-11
Cpd	1.95436	1.84653	1.94237	34.771	23.0508	23.7096	LSEC	-3.93712	4.87346	-6.81948	4.63e-12	8.23e-11
LOC102549506	0	0.417804	0.0764331	3.97192	3.46636	4.38926	LSEC	-4.44025	1.90599	-6.81218	4.87e-12	8.64e-11
Coro1a	235.1	504.12	217.902	13.7306	22.312	10.6161	KC	3.77872	6.39596	6.81018	4.94e-12	8.73e-11
Eva1c	0	0.19986	0	5.96306	3.6848	10.3582	LSEC	-4.5848	1.01094	-6.81021	4.94e-12	8.73e-11
Sema3f	0.46572	0.898384	0.0704359	5.85643	3.31269	6.47178	LSEC	-4.4075	2.80084	-6.80969	4.96e-12	8.75e-11
Fcgr3a	142.704	231.293	101.039	4.85691	11.8155	1.63214	KC	4.006	4.84395	6.80642	5.07e-12	8.92e-11
Rab39a	5.18957	6.30932	5.35562	0.147644	0.155099	0	KC	4.68662	1.81596	6.80668	5.06e-12	8.92e-11
Kcnk13	27.2268	24.6252	33.3647	1.3506	0.886745	1.07792	KC	4.45271	3.26873	6.8053	5.11e-12	8.97e-11
Plekhg3	4.11551	7.76442	6.60736	0.153114	0.160845	0.122201	KC	4.67254	2.05387	6.79604	5.45e-12	9.55e-11
Phlda1	43.0823	43.8199	41.2273	420.337	516.382	649.481	LSEC	-3.82124	7.73889	-6.79139	5.63e-12	9.85e-11
Il33	1.73988	0.479467	0.70171	13.1835	12.9652	17.4618	LSEC	-4.31823	2.90252	-6.7909	5.65e-12	9.86e-11
Cadps2	0	0	0.0952065	2.05511	3.51818	2.91591	LSEC	-4.50177	1.06185	-6.78491	5.89e-12	1.03e-10
Acsbg1	60.9945	58.3205	80.6476	6.70459	4.34326	1.78366	KC	3.8762	5.27576	6.77828	6.16e-12	1.07e-10
Fam129b	5.01403	5.84581	4.66662	62.3052	51.6358	90.2219	LSEC	-3.80793	5.76133	-6.7735	6.37e-12	1.11e-10
Ltbp1	0	0.187794	0.0687103	2.96634	3.40465	1.66599	LSEC	-4.43396	1.54944	-6.75862	7.06e-12	1.22e-10
Flrt3	0.386535	0.745634	0.11692	8.41271	5.40069	4.77458	LSEC	-4.40353	2.28439	-6.747	7.65e-12	1.32e-10
Ckap4	1.67023	1.2274	1.68405	27.331	22.2051	29.4423	LSEC	-4.103	3.74059	-6.7389	8.08e-12	1.4e-10
Tlr10	35.6307	33.4508	37.813	1.31437	2.60806	0.233114	KC	4.27453	3.58256	6.72626	8.82e-12	1.52e-10
Tcf4	5.68467	3.84517	4.37693	63.1115	47.7872	58.6484	LSEC	-3.85228	5.14313	-6.71104	9.79e-12	1.69e-10
Clec4a3	526.278	373.863	209.315	18.4957	19.8922	2.81173	KC	3.89545	5.23322	6.70535	1.02e-11	1.75e-10
Itgae	15.0722	25.2178	11.8319	0.34713	0.638151	0.415571	KC	4.41699	3.23599	6.70415	1.03e-11	1.76e-10
Fez1	0.84289	0.696837	0	24.2562	3.21188	8.45941	LSEC	-4.49085	1.66296	-6.69722	1.08e-11	1.84e-10
C2	827.507	676.913	1003.86	37.8094	103.102	16.6126	KC	3.80201	8.55048	6.69335	1.1e-11	1.89e-10
Clec4a2	27.6204	31.0548	16.041	0.534348	0.561329	0	KC	4.6274	1.93558	6.69311	1.11e-11	1.89e-10
Dclk2	0.676644	0.372931	0.204672	4.90892	5.32867	12.0147	LSEC	-4.35283	2.59322	-6.69089	1.12e-11	1.92e-10
Notch1	4.61643	4.51415	4.50447	70.5837	41.5757	64.726	LSEC	-3.74871	6.93212	-6.6898	1.13e-11	1.93e-10
Armcx4	0.806931	0.111185	0.183061	5.31749	3.2286	3.97139	LSEC	-4.33409	2.69973	-6.68868	1.14e-11	1.94e-10
Smarca1	0	0	0.108687	3.12813	3.46864	2.77398	LSEC	-4.45872	1.05157	-6.68651	1.16e-11	1.97e-10
Rnf144a	0	0.226448	0.082853	3.04699	3.47918	3.70061	LSEC	-4.39445	1.61579	-6.67552	1.25e-11	2.11e-10
Ctse	23.6857	40.398	11.2308	0.619226	0.325246	0.49421	KC	4.5753	2.71657	6.66401	1.35e-11	2.28e-10
Noct	5.43727	5.2443	6.74317	63.7715	86.0531	61.4957	LSEC	-3.77203	5.3887	-6.6562	1.42e-11	2.4e-10
Tcaf1	0	0.102605	0.225247	5.58246	5.10765	4.31169	LSEC	-4.37182	1.60896	-6.65607	1.42e-11	2.4e-10
Lpin3	0	0.249872	0.54854	10.0865	7.37101	16.2753	LSEC	-4.28325	2.22842	-6.64868	1.5e-11	2.52e-10
Carhsp1	3.2805	5.29499	2.2681	49.5254	28.2155	60.4206	LSEC	-3.88057	4.8996	-6.64479	1.54e-11	2.58e-10
Mlxipl	2.56757	2.7123	5.04818	0.206969	0	0	KC	4.66252	0.935333	6.64524	1.53e-11	2.58e-10
Ctss	1521.75	2462.43	3109.43	196.821	248.985	60.8427	KC	3.79432	8.80387	6.64208	1.57e-11	2.62e-10
Chodl	14.6302	11.6471	13.44	0.655178	0.412956	0	KC	4.57423	2.24713	6.63752	1.61e-11	2.7e-10
Flt3	30.2027	48.508	18.8425	0.456489	2.99711	0	KC	4.28193	3.34879	6.63787	1.61e-11	2.7e-10
Mal	5.61939	26.4976	13.787	0.301982	0.63446	0.241014	KC	4.54551	2.23549	6.63515	1.64e-11	2.74e-10
S100a8	71.4936	90.2135	21.6255	0.909951	0	0	KC	4.66755	1.25722	6.62547	1.75e-11	2.92e-10
Lzts2	2.57831	1.13682	0.935868	25.6883	12.3137	23.6869	LSEC	-4.11922	3.5922	-6.62448	1.76e-11	2.93e-10
Tie1	28.5329	22.3068	30.4889	333.751	323.422	353.164	LSEC	-3.7831	8.42557	-6.61825	1.84e-11	3.05e-10
Oas3	16.9215	25.6472	51.0422	1.47769	3.22401	0.907197	KC	4.02661	4.07287	6.60543	2.01e-11	3.32e-10
AABR07021221.1	58.5166	80.6284	45.055	0.857629	2.7028	0.68448	KC	4.47939	2.67306	6.60554	2e-11	3.32e-10
AABR07016572.1	0.608573	0.335414	0.184082	7.50563	6.33861	8.69181	LSEC	-4.36458	1.8858	-6.59678	2.13e-11	3.51e-10
Tnfrsf12a	2.94618	2.43567	0	4.98725	16.8399	29.5684	LSEC	-4.40773	1.85054	-6.59569	2.14e-11	3.53e-10
Fam69a	80.7169	71.9849	67.671	2.92024	5.81247	1.472	KC	3.92216	4.73575	6.59229	2.19e-11	3.61e-10
Ms4a6a	168.356	258.279	204.748	15.8095	21.4578	4.01979	KC	3.68098	6.54864	6.59048	2.22e-11	3.65e-10
Klf7_1	3.87591	0.830746	1.17239	14.2678	16.9574	24.9355	LSEC	-4.05911	3.79537	-6.58833	2.25e-11	3.69e-10
LOC100360573	31.9981	20.575	9.67885	257.933	103.867	478.965	LSEC	-3.98612	4.42228	-6.58414	2.32e-11	3.79e-10
Adgre4	69.5028	71.1813	97.5859	3.01032	12.254	1.20128	KC	3.75519	5.20884	6.58062	2.37e-11	3.88e-10
C1qtnf2	1.1666	0.964454	0	18.0553	5.63083	12.6088	LSEC	-4.43203	1.58693	-6.56716	2.59e-11	4.24e-10
Tle2	0.498799	0.137456	0	3.01557	3.29455	3.8508	LSEC	-4.47279	1.20202	-6.56584	2.62e-11	4.27e-10
Cd93	23.5586	22.517	19.7545	149.35	269.617	308.728	LSEC	-3.73841	8.06508	-6.56327	2.66e-11	4.34e-10
St5	1.32207	0.546494	0.399903	11.0301	6.38126	11.3548	LSEC	-4.1633	3.18522	-6.55506	2.81e-11	4.57e-10
Slc9a3r2	10.5766	6.37576	9.59766	122.77	70.8655	171.471	LSEC	-3.71447	5.7522	-6.55406	2.83e-11	4.6e-10
Ace	0	0.103887	0	1.54979	3.06456	2.32829	LSEC	-4.46741	0.764854	-6.53767	3.16e-11	5.12e-10
Cndp1	60.5611	52.337	61.6971	3.98352	4.30774	1.30912	KC	3.84281	4.92425	6.53624	3.19e-11	5.16e-10
Adamtsl2	0	0.212691	0	2.05308	4.01939	1.1917	LSEC	-4.44562	0.816624	-6.53602	3.2e-11	5.16e-10
Myo1f	59.8355	73.945	79.254	5.75198	5.47593	3.44302	KC	3.68623	5.80334	6.51985	3.56e-11	5.74e-10
Lrrn1	0	0.128088	0.140595	5.50771	4.60503	3.58836	LSEC	-4.35132	1.28192	-6.51842	3.59e-11	5.79e-10
Nr1h3	557.022	395.229	434.344	44.9009	29.5352	14.4013	KC	3.65601	7.16315	6.51594	3.65e-11	5.87e-10
Sncaip	0	0	0	1.2284	2.4088	1.56863	LSEC	-4.50078	0.487607	-6.51401	3.7e-11	5.94e-10
Nectin3	0	0	0	3.36738	4.86393	7.72665	LSEC	-4.49609	0.596516	-6.51072	3.78e-11	6.05e-10
Arhgap4	71.2612	68.3052	64.6656	4.28145	4.61008	2.73365	KC	3.75369	5.3651	6.51112	3.77e-11	6.05e-10
Mecom	0	0	0.176655	4.30756	3.1898	2.14164	LSEC	-4.32763	1.29251	-6.50864	3.84e-11	6.13e-10
Gpc4	0	0.276175	0	3.51413	3.81886	2.51452	LSEC	-4.42735	0.916523	-6.49881	4.09e-11	6.53e-10
Rspo3	0	0.254343	0.139589	5.80308	5.3927	3.20641	LSEC	-4.32416	1.40267	-6.49584	4.18e-11	6.65e-10
Parm1	5.79605	10.1425	5.61024	0.210246	0.294483	0	KC	4.49432	2.19257	6.48872	4.38e-11	6.96e-10
Hdac7	8.64463	4.88359	5.75265	79.23	54.3524	60.5646	LSEC	-3.68018	5.70863	-6.46991	4.96e-11	7.87e-10
Cd300a	262.271	316.254	287.525	18.5717	30.5526	5.5933	KC	3.66506	5.67536	6.46285	5.19e-11	8.24e-10
Fam20a	0	0	0.16083	5.01462	3.78203	6.15724	LSEC	-4.35457	1.09382	-6.45656	5.41e-11	8.57e-10
Mfhas1	0	1.47658	1.21557	22.1358	16.9014	16.8912	LSEC	-3.9715	3.14588	-6.45379	5.51e-11	8.72e-10
Lgals3	773.298	1132.82	1077.48	60.0182	108.842	33.2786	KC	3.65354	7.70594	6.44925	5.68e-11	8.97e-10
AABR07004868.2	0	0	0	4.59444	8.44624	22.6123	LSEC	-4.46477	0.63373	-6.4469	5.77e-11	9.09e-10
March1	38.9415	48.5463	50.4818	2.24217	2.35538	0	KC	4.41358	2.35441	6.44212	5.96e-11	9.37e-10
Phldb1	1.00059	1.10295	0.605319	8.40842	10.7394	13.3251	LSEC	-3.95582	3.83567	-6.44179	5.97e-11	9.38e-10
AC108574.1	0	0.125538	0.275591	6.27936	6.24924	4.04446	LSEC	-4.27203	1.52684	-6.44062	6.01e-11	9.43e-10
Pycard	264.741	396.408	261.994	20.3536	23.7139	10.6327	KC	3.66056	5.74041	6.4363	6.19e-11	9.69e-10
Sept4	1.04538	1.87252	1.58104	24.6481	24.2993	19.3692	LSEC	-3.93571	3.70113	-6.43339	6.31e-11	9.86e-10
Atp13a2	40.6762	60.8271	66.5854	5.49692	5.09066	1.96267	KC	3.64104	5.773	6.42913	6.49e-11	1.01e-09
Pla2g2a	0	0	0.505413	7.67724	16.5542	20.6392	LSEC	-4.33942	1.02069	-6.42508	6.66e-11	1.04e-09
Tbkbp1	3.43171	2.12781	2.59507	29.4607	27.1342	43.5484	LSEC	-3.79736	4.64281	-6.42224	6.79e-11	1.05e-09
Arhgap30	41.3367	47.6946	57.1426	3.1764	4.41634	1.78949	KC	3.72748	5.13456	6.42273	6.77e-11	1.05e-09
Pik3cd	69.6256	83.2798	83.7041	6.30504	6.02127	4.57464	KC	3.61521	6.31648	6.42093	6.85e-11	1.06e-09
P3h3	4.90617	3.47661	2.33204	44.0679	27.9538	52.2153	LSEC	-3.8857	4.27119	-6.4063	7.53e-11	1.17e-09
Efnb1	1.73899	2.1565	1.84105	31.9607	19.5483	35.577	LSEC	-3.85002	4.2867	-6.40565	7.57e-11	1.17e-09
Fcgr1a	303.445	233.52	232.166	18.4021	21.9565	5.43958	KC	3.61584	6.11545	6.40456	7.62e-11	1.18e-09
Cxcr4	78.675	183.058	105.005	3.92283	15.2473	3.13084	KC	3.69203	5.17805	6.39117	8.32e-11	1.28e-09
Kirrel	0	0.167157	0	1.0757	1.69503	1.40486	LSEC	-4.35757	1.01681	-6.38471	8.68e-11	1.34e-09
Fam188b	0.503758	0.138823	0.152378	3.89831	6.01475	3.88909	LSEC	-4.28501	1.57226	-6.38333	8.76e-11	1.35e-09
Tlr8	24.3354	22.5467	28.4287	1.52197	1.49223	0.647837	KC	4.03602	3.90494	6.38025	8.93e-11	1.37e-09
Kazn	0	0.371779	1.22424	15.0075	13.8803	21.3514	LSEC	-4.09025	2.33606	-6.37762	9.09e-11	1.39e-09
Ppp1r13b	0.775606	1.28242	0.70382	10.5035	12.6101	17.0652	LSEC	-3.98054	3.39738	-6.37333	9.35e-11	1.43e-09
Tnik	0	0.161907	0.266574	3.55199	5.89552	4.30901	LSEC	-4.19796	1.86709	-6.3734	9.34e-11	1.43e-09
Lrrc3	0	0.411068	0	13.3469	6.82094	11.516	LSEC	-4.39291	0.862225	-6.36921	9.6e-11	1.47e-09
Cfb_1	5.49602	8.66666	11.6371	118.584	115.496	119.394	LSEC	-3.61429	6.74186	-6.36427	9.91e-11	1.51e-09
Lyz2	612.733	1647.8	673.932	46.4128	77.8285	41.8741	KC	3.61185	7.67179	6.3647	9.89e-11	1.51e-09
Epb41l3	17.437	12.168	22.1183	0.884153	1.35747	0.325685	KC	3.99476	3.88439	6.34403	1.13e-10	1.72e-09
Slc7a2	0	0.741231	0	6.76476	3.27985	3.94543	LSEC	-4.31526	1.25003	-6.34037	1.16e-10	1.76e-09
Reck	0.336956	0.928564	0.203846	9.12631	6.16315	4.03209	LSEC	-4.13056	2.5683	-6.33947	1.16e-10	1.77e-09
Nedd4	5.30114	5.25909	8.81923	79.93	82.7538	68.2434	LSEC	-3.59409	6.54255	-6.32826	1.25e-10	1.9e-09
AABR07052585.2	6.43349	7.68258	14.9194	0	0.272391	0.413896	KC	4.46705	1.15064	6.32701	1.26e-10	1.91e-09
Pianp	2.38177	2.88796	2.4495	44.6958	25.2915	34.0172	LSEC	-3.76818	4.4921	-6.32468	1.28e-10	1.93e-09
Ednrb	0	0.196051	1.29116	8.25801	21.8682	10.1608	LSEC	-4.09335	1.99648	-6.32208	1.3e-10	1.96e-09
Lag3	0	0	0	4.04455	3.09002	7.62979	LSEC	-4.41224	0.624525	-6.3221	1.3e-10	1.96e-09
LOC100910669	49.2992	57.3991	94.319	5.36484	6.41846	2.85448	KC	3.69178	4.99694	6.31987	1.32e-10	1.99e-09
Pknox2	18.4809	10.3744	12.5261	0.744864	0.434708	0.264214	KC	4.22827	3.13716	6.31809	1.34e-10	2.01e-09
Ltbp3	0.323213	0.267208	0.0977661	2.18853	4.92649	3.24383	LSEC	-4.22492	1.81934	-6.31541	1.36e-10	2.04e-09
Rn60_16_0588.3	0	0	0	4.87635	4.61032	7.78371	LSEC	-4.4	0.568314	-6.29207	1.58e-10	2.37e-09
Pald1	0.995032	1.37103	0.200653	9.94584	5.30828	7.93786	LSEC	-4.07424	3.03696	-6.29101	1.59e-10	2.38e-09
Rassf2	39.9836	45.1068	34.6451	0.604318	4.0206	2.57233	KC	3.80865	4.58275	6.28247	1.68e-10	2.51e-09
Plcg1	5.63937	4.19598	4.09394	46.913	39.0386	50.285	LSEC	-3.58696	5.85152	-6.27865	1.72e-10	2.57e-09
Mdfi	0	0	0	6.15624	2.67604	12.1987	LSEC	-4.38879	0.69997	-6.27202	1.8e-10	2.68e-09
Mapt	0	0.0476564	0.156929	2.8856	1.933	4.40577	LSEC	-4.16309	1.84314	-6.26578	1.87e-10	2.78e-09
Tlr7	18.5522	16.6157	26.4552	0.801148	2.44064	0.255761	KC	3.92566	3.86289	6.26425	1.89e-10	2.81e-09
Vcam1	48.8556	39.3169	16.7055	61.8126	461.731	184.35	LSEC	-3.60021	7.87988	-6.25849	1.96e-10	2.91e-09
Rai14	0.902407	0.746041	1.36481	14.6211	13.3726	19.1585	LSEC	-3.81431	3.92421	-6.25355	2.03e-10	3e-09
AABR07058464.1	4.3919	1.61373	3.09976	28.6761	43.5125	51.4243	LSEC	-3.96147	3.1381	-6.25116	2.06e-10	3.04e-09
Ptpn7	15.4299	20.286	27.4201	1.47699	1.55157	0.992675	KC	3.85834	4.22449	6.24397	2.15e-10	3.18e-09
Tm6sf1	23.7254	27.9232	23.3237	1.55389	1.63235	0.190796	KC	4.05016	3.48957	6.24182	2.18e-10	3.21e-09
Ankrd1	0	0	0	4.84536	3.46121	4.64054	LSEC	-4.37781	0.539712	-6.23834	2.23e-10	3.28e-09
Dok2	26.2607	30.6172	44.2996	2.93102	2.30926	1.36457	KC	3.85235	4.25218	6.23863	2.23e-10	3.28e-09
AABR07005844.1	0	1.0938	0	4.22335	7.25989	5.51568	LSEC	-4.26792	1.13206	-6.23644	2.26e-10	3.31e-09
Nckap1l	123.46	112.108	120.413	6.69937	13.0808	3.952	KC	3.53486	6.75443	6.23521	2.28e-10	3.33e-09
Chac1	0	0.249156	0	5.90337	4.1343	9.07405	LSEC	-4.3294	0.850437	-6.23078	2.34e-10	3.43e-09
Mylk3	1.54698	0.142103	0.311956	5.86093	7.33584	4.77718	LSEC	-4.16788	2.06878	-6.22893	2.37e-10	3.46e-09
Sox13	1.03672	0.285695	0.62718	9.27618	7.19868	10.2714	LSEC	-3.9852	3.00398	-6.22019	2.51e-10	3.65e-09
Clec4f	7171.65	5652.81	6632.06	459.774	616.073	130.364	KC	3.69571	11.1234	6.21819	2.54e-10	3.7e-09
Trib2	0	0.145977	0.16023	5.25209	5.24815	3.06713	LSEC	-4.21138	1.17356	-6.20682	2.73e-10	3.97e-09
AABR07006263.1	77.4514	150.529	270.034	9.8578	17.6044	3.14704	KC	3.98462	3.36475	6.20368	2.78e-10	4.04e-09
Rps10l1	125.337	39.2495	21.5409	450.513	186.699	437.628	LSEC	-3.60941	5.64102	-6.20308	2.79e-10	4.05e-09
Cmklr1	97.002	103.217	146.537	8.54239	12.3923	5.84378	KC	3.5285	5.97081	6.19666	2.91e-10	4.21e-09
Vopp1	28.0469	47.73	34.3812	1.42789	4.99997	0.189936	KC	3.84996	3.99505	6.19369	2.97e-10	4.29e-09
Npr2	1.06367	0.586241	0.321741	9.34582	6.12481	6.15878	LSEC	-4.03529	2.82252	-6.19265	2.99e-10	4.31e-09
Pcdhga11	0.584501	0.322147	0	3.67505	3.86061	3.60995	LSEC	-4.28339	1.25177	-6.19223	2.99e-10	4.32e-09
Acss1	21.703	19.4647	24.7073	1.52679	1.30316	0.609273	KC	3.94959	3.8507	6.18688	3.1e-10	4.46e-09
Gimap1	3.69423	0.254509	0.838077	25.2375	11.7309	8.1995	LSEC	-4.11768	2.37354	-6.18266	3.18e-10	4.57e-09
Slc40a1_2	741.293	631.328	570.05	87.459	36.5273	22.8442	KC	3.5796	8.69762	6.18106	3.21e-10	4.61e-09
Gna15	17.0244	21.2553	18.1811	1.17627	0.97088	0.670566	KC	3.97067	3.81135	6.17974	3.24e-10	4.64e-09
Ptk2b	51.939	72.758	71.7887	3.57618	7.42187	3.34148	KC	3.53474	5.73779	6.17401	3.36e-10	4.81e-09
Tlr6	10.8507	11.1213	10.5374	0.828627	0.435233	0.587852	KC	3.95367	3.96437	6.17352	3.37e-10	4.82e-09
Pard3	0.424345	0.175408	0.0641782	1.69319	2.74888	2.2113	LSEC	-4.15642	1.96416	-6.17019	3.44e-10	4.91e-09
Usp43	0	0	0.137531	2.309	3.58063	6.14277	LSEC	-4.22332	1.01087	-6.16628	3.53e-10	5.03e-09
Folr2	292.676	257.188	346.89	28.1663	30.7265	8.06966	KC	3.52272	5.83748	6.16347	3.59e-10	5.11e-09
Akr1c13	1.16373	0.641387	0	8.72403	6.20823	9.88257	LSEC	-4.2673	1.31703	-6.15892	3.7e-10	5.25e-09
Clic4	22.127	31.8431	28.2593	102.856	462.489	320.294	LSEC	-3.51916	6.23285	-6.1578	3.72e-10	5.28e-09
Csmd2	0	0.0376977	0	0.396974	0.834036	1.74255	LSEC	-4.28709	0.789642	-6.14194	4.11e-10	5.83e-09
Lpxn	89.2758	85.5431	85.9678	3.36713	9.77918	2.2131	KC	3.67561	4.74732	6.14111	4.13e-10	5.85e-09
Adgre1	414.984	228.478	311.449	16.0609	35.6183	8.04285	KC	3.51309	7.53652	6.13099	4.41e-10	6.23e-09
Tnfsf10	3.32048	6.10027	3.90594	78.6029	34.5846	42.1547	LSEC	-3.54315	5.47352	-6.13046	4.42e-10	6.24e-09
Cttn_2	1.22186	0.897905	0.86238	11.0312	12.0021	14.7783	LSEC	-3.87246	3.31834	-6.12573	4.55e-10	6.4e-09
Il6r	52.7687	62.0786	69.3535	3.65663	6.34984	4.05	KC	3.50389	5.93114	6.12589	4.55e-10	6.4e-09
Ccdc88b	29.0682	28.2633	33.9262	2.38737	3.20455	0.529271	KC	3.6323	4.87133	6.12582	4.55e-10	6.4e-09
Nrp2	19.155	12.2145	12.3965	119.521	132.572	110.136	LSEC	-3.5359	7.70571	-6.11774	4.79e-10	6.71e-09
Ceacam4	25.2279	31.5521	41.6769	2.34645	1.47896	0	KC	4.3016	1.97409	6.11773	4.79e-10	6.71e-09
Gimap4	0	0.78657	2.01453	13.5748	30.4541	21.6683	LSEC	-3.92286	2.35673	-6.11567	4.85e-10	6.79e-09
Itgad	35.1163	51.0154	52.7061	2.16917	6.59367	2.13641	KC	3.482	6.14269	6.10468	5.2e-10	7.27e-09
Gchfr	4.4963	4.95626	0.680025	34.7944	25.7001	32.9765	LSEC	-4.09426	2.36107	-6.09864	5.4e-10	7.54e-09
Gpr88	3.75558	6.02147	6.91923	0.165127	0.173465	0.395368	KC	4.29313	2.11886	6.09731	5.44e-10	7.59e-09
Apobec1	146.096	73.7595	94.7923	6.74236	4.81631	6.02687	KC	3.7478	4.63901	6.08976	5.7e-10	7.94e-09
Rn50_20_0026.4	17.8118	30.3274	3.46355	0	0.161602	0.245553	KC	4.3437	1.7403	6.08356	5.93e-10	8.25e-09
Sorbs1	0.62096	0	0.281744	1.95214	4.57466	5.63284	LSEC	-4.09256	1.92963	-6.07679	6.18e-10	8.59e-09
Atp8b4	6.73154	14.4498	13.0743	0.514063	0.990036	0.136759	KC	4.04641	2.93147	6.07405	6.29e-10	8.73e-09
Dnase1l3	455.323	450.317	155.478	2612.77	1997.47	2365.7	LSEC	-3.6006	9.88794	-6.07118	6.4e-10	8.87e-09
Sptbn1	11.9387	9.60465	17.3572	119.255	152.964	171.403	LSEC	-3.53267	7.9653	-6.06748	6.55e-10	9.06e-09
Arhgef7	9.22124	7.54144	10.2573	94.3769	81.3088	117.233	LSEC	-3.48677	6.79581	-6.06732	6.56e-10	9.06e-09
Nrarp	2.78481	1.22788	2.35859	39.329	20.3744	19.7793	LSEC	-3.74415	3.90034	-6.06655	6.59e-10	9.09e-09
Rarres1	992.477	792.978	1079.65	91.2234	101.228	24.6105	KC	3.50389	7.98858	6.05587	7.04e-10	9.7e-09
Chst1	0.600586	0	0.181666	7.6976	3.35657	4.86845	LSEC	-4.16931	1.37241	-6.05125	7.25e-10	9.97e-09
St8sia6	55.8131	25.6344	35.6407	0.749839	1.5754	0.598453	KC	4.23989	2.34838	6.05109	7.26e-10	9.97e-09
Grik3	5.4651	2.58179	6.37621	0.0944005	0.198334	0	KC	4.30434	1.39539	6.05041	7.29e-10	1e-08
Col14a1	0	0.871143	1.11557	5.60604	19.7419	8.54171	LSEC	-3.71835	3.16901	-6.03643	7.95e-10	1.09e-08
Gcnt1	12.7621	12.3483	14.755	1.23449	0.792504	0.218946	KC	3.92381	3.58361	6.03652	7.94e-10	1.09e-08
Pstpip2	27.4818	28.4899	43.279	1.68783	3.98937	1.0103	KC	3.68107	4.38022	6.03007	8.26e-10	1.13e-08
Rarg	5.14975	3.97359	3.42695	54.8783	24.9435	53.5392	LSEC	-3.51589	5.44007	-6.02834	8.35e-10	1.14e-08
Slc48a1	280.971	296.851	269.638	20.3618	24.1799	17.3107	KC	3.44781	6.54616	6.02847	8.35e-10	1.14e-08
Zeb1	4.58954	5.17401	2.90271	28.3522	35.8253	46.3836	LSEC	-3.54983	5.05321	-6.02386	8.59e-10	1.17e-08
Fam49b	185.339	231.667	163.927	10.9686	20.4622	6.64104	KC	3.45442	6.08041	6.02249	8.66e-10	1.18e-08
Stard9	0.574597	0.633377	0.289675	3.89068	5.10891	3.25305	LSEC	-3.70173	4.05766	-6.009	9.41e-10	1.28e-08
Snai1	0	0.426309	0.701901	11.5972	9.0388	21.1987	LSEC	-4.02435	1.93817	-6.00689	9.53e-10	1.29e-08
Fcnb	12.1624	40.8293	22.7424	0.802147	1.40442	0.4268	KC	4.16898	2.34237	6.0052	9.63e-10	1.3e-08
Pcdhgb6	0	0	0	3.2631	2.53364	2.49108	LSEC	-4.27308	0.449729	-6.00303	9.76e-10	1.32e-08
Kit	2.42539	4.60436	2.03788	36.56	21.7018	25.694	LSEC	-3.51632	5.21468	-5.99904	1e-09	1.35e-08
Gpx3	3.86535	5.05966	4.96909	67.068	58.4256	35.8093	LSEC	-3.63155	4.21046	-5.99818	1.01e-09	1.36e-08
Gypc	7.11881	4.81523	4.50237	34.2738	50.3076	66.4495	LSEC	-3.55946	4.83172	-5.98828	1.07e-09	1.44e-08
Plcb2	57.1108	44.6835	52.4289	3.57345	4.76845	1.69578	KC	3.52933	5.16204	5.9795	1.13e-09	1.52e-08
Anpep	36.1	61.4152	26.6304	1.95978	2.62021	1.84851	KC	3.63037	4.82081	5.97691	1.15e-09	1.54e-08
Zfp704	0	0	0	3.64302	3.82697	4.19976	LSEC	-4.25853	0.445029	-5.97365	1.17e-09	1.57e-08
Syne1	1.05922	1.63195	1.06313	7.31185	13.1116	13.1023	LSEC	-3.44066	6.41054	-5.9703	1.19e-09	1.6e-08
Adrb1	19.2385	16.463	28.1776	2.69348	0.514451	0.781705	KC	4.14841	2.55108	5.96964	1.2e-09	1.6e-08
Myl9	3.85485	1.4164	0.777347	12.1187	21.8705	19.344	LSEC	-4.00733	2.39292	-5.9612	1.26e-09	1.69e-08
RGD1559482	444.969	444.64	229.883	17.1407	33.5114	9.88008	KC	3.41911	6.51564	5.95741	1.29e-09	1.72e-08
Prx	0	0.169012	0.278272	5.11685	3.58348	6.51041	LSEC	-4.00062	1.9027	-5.95607	1.3e-09	1.74e-08
Dact2	2.73155	5.39467	9.91492	0.440374	0.231305	0.175733	KC	4.21855	1.83068	5.95054	1.35e-09	1.79e-08
Tnfrsf11b	0	0.404406	0.147964	3.43051	6.3376	3.3988	LSEC	-4.06229	1.35732	-5.94974	1.35e-09	1.8e-08
Zfp385a	37.647	57.436	63.8692	4.48606	5.12839	2.73792	KC	3.54559	4.90741	5.95016	1.35e-09	1.8e-08
Cfap45	0	0	0.679666	7.42614	7.80111	12.432	LSEC	-4.03543	1.45022	-5.94251	1.41e-09	1.88e-08
Rnf122	4.85341	6.68738	6.50145	44.9354	69.7496	82.432	LSEC	-3.49153	5.0016	-5.93637	1.47e-09	1.95e-08
Cdh2	0	0.270287	0.0988927	3.79499	3.23912	2.27161	LSEC	-4.05574	1.41167	-5.93464	1.48e-09	1.96e-08
Sod3	4.92564	1.80984	1.48992	18.2643	24.8174	18.6965	LSEC	-3.79221	3.33038	-5.92938	1.53e-09	2.02e-08
Fam161a	0	0	0	2.33735	3.39975	5.73988	LSEC	-4.23529	0.471738	-5.92812	1.54e-09	2.04e-08
Tp53bp2	0.334493	0.645243	1.31531	7.44181	14.3605	19.3675	LSEC	-3.70223	3.39888	-5.9273	1.55e-09	2.05e-08
Cd5l	3458.75	3138.54	4269.12	279.504	402.738	114.533	KC	3.55219	10.4752	5.91909	1.63e-09	2.15e-08
Grap	1.84832	6.36686	2.51587	59.2239	27.4682	53.5099	LSEC	-3.67658	3.89912	-5.91846	1.64e-09	2.15e-08
Pla2g2d	3.01026	31.3155	19.8044	0.909951	1.14708	0.580991	KC	4.04163	2.44179	5.91896	1.63e-09	2.15e-08
Card10	2.07395	3.77209	0.878266	24.0738	12.75	18.2528	LSEC	-3.68806	4.02802	-5.91344	1.69e-09	2.21e-08
Itgb6	0	0	0	1.02754	1.77334	0.937243	LSEC	-4.23288	0.335495	-5.9136	1.69e-09	2.21e-08
Fmod	0	0	0	1.25731	2.03199	2.16131	LSEC	-4.22952	0.413393	-5.91187	1.7e-09	2.23e-08
Col4a5	0	0	0.264915	1.05896	6.28525	1.0142	LSEC	-4.00219	1.28158	-5.91212	1.7e-09	2.23e-08
Srpx	0	0.214206	0	3.75947	3.55436	6.90106	LSEC	-4.18235	0.753032	-5.90279	1.8e-09	2.35e-08
Eva1a	0	0.449081	0	6.30537	4.13984	4.0888	LSEC	-4.1604	0.845585	-5.90066	1.82e-09	2.38e-08
Igfbp6	0	0.365693	0	6.41817	6.40513	9.73256	LSEC	-4.17744	0.720873	-5.88987	1.95e-09	2.53e-08
Bmp2	14.2125	8.93474	9.94148	148.971	80.108	57.6044	LSEC	-3.40676	6.29224	-5.88784	1.97e-09	2.56e-08
Cldn15	0.705412	0.388787	0	7.50585	3.40482	2.72295	LSEC	-4.149	1.19452	-5.88569	2e-09	2.59e-08
Kmo	15.1132	17.9845	14.3378	0.664506	0.698059	0.265174	KC	4.11731	2.43503	5.88518	2e-09	2.6e-08
Echdc3	0	0.773599	0.283045	8.59891	9.0331	9.39129	LSEC	-4.03127	1.43664	-5.88376	2.02e-09	2.62e-08
Jaml	47.6035	59.0324	26.3985	1.66281	2.55298	1.42919	KC	3.7294	4.26879	5.88092	2.06e-09	2.66e-08
LOC108348137	0.667569	0.73586	0.807709	19.8566	10.684	8.50366	LSEC	-3.87382	2.51244	-5.87619	2.12e-09	2.73e-08
Anxa5	11.0324	19.2549	11.6799	152.961	108.369	135.92	LSEC	-3.41587	5.69679	-5.87145	2.18e-09	2.81e-08
Kctd14	0	0	0	5.43663	2.6652	2.89268	LSEC	-4.21344	0.445461	-5.86991	2.2e-09	2.83e-08
Arl4d	3.07941	10.4662	1.55244	46.6669	29.7269	30.9056	LSEC	-3.70054	3.70802	-5.86305	2.29e-09	2.95e-08
Lsp1	291.994	547.422	231.934	16.402	35.6285	13.7562	KC	3.37757	6.32667	5.85322	2.43e-09	3.12e-08
Rasgrp1	23.0696	28.6621	30.5145	1.41835	3.37726	0.603731	KC	3.63588	4.22112	5.85188	2.45e-09	3.14e-08
Slc22a15	0.419327	0.346667	0.380516	7.50393	5.32624	8.25504	LSEC	-3.92202	2.33356	-5.85125	2.46e-09	3.15e-08
Foxred2	1.22662	0.676049	0.556544	12.5326	5.84262	9.23294	LSEC	-3.75611	3.3402	-5.8486	2.5e-09	3.2e-08
Ppfia4	5.11642	3.18772	5.85406	0.268976	0.169534	0.171737	KC	4.09356	2.45947	5.8472	2.52e-09	3.22e-08
Cd68	811.599	913.209	942.558	87.3523	93.5053	33.5346	KC	3.40599	7.88072	5.83464	2.72e-09	3.46e-08
Cacng4	0	0.298796	0	2.35984	1.65267	4.32487	LSEC	-4.10929	1.05081	-5.83509	2.71e-09	3.46e-08
Lhfp	0	1.31309	1.0295	20.0827	11.24	21.2833	LSEC	-3.79327	2.53999	-5.83324	2.74e-09	3.49e-08
Plcb4	2.63139	1.74035	1.5919	12.7905	15.9096	27.2218	LSEC	-3.51583	4.67123	-5.83225	2.75e-09	3.5e-08
C5ar1	56.7434	56.7343	73.7164	7.3888	6.09862	1.12325	KC	3.54995	4.59459	5.83236	2.75e-09	3.5e-08
Ppfia2	0.410827	0.226427	0.49707	5.96093	6.8881	6.66045	LSEC	-3.88954	2.29145	-5.82866	2.81e-09	3.57e-08
Tmcc2	5.39532	4.14183	6.87765	56.0103	39.6498	121.09	LSEC	-3.39311	5.77208	-5.8252	2.87e-09	3.64e-08
Coq8a	65.9551	63.3114	58.3543	4.25325	5.16614	3.1824	KC	3.48842	5.05693	5.82471	2.88e-09	3.65e-08
RGD1309821	0	0	0	3.23633	2.47254	2.34813	LSEC	-4.18902	0.404264	-5.81774	3e-09	3.8e-08
Tbc1d8	45.0163	50.4065	53.1737	4.34068	5.4284	1.97962	KC	3.38391	5.7288	5.81717	3.01e-09	3.81e-08
Fam105a	175.679	151.71	102.301	5.67966	16.4674	2.53847	KC	3.45311	5.16869	5.81185	3.11e-09	3.93e-08
Emilin2	28.1256	34.757	48.6521	2.86939	4.91215	1.01781	KC	3.50917	4.62228	5.80352	3.27e-09	4.12e-08
Trpm2	50.7638	38.2772	34.8552	2.03346	3.79756	1.68303	KC	3.45987	5.16462	5.80265	3.29e-09	4.14e-08
Stard13	0.504744	0.208642	0.458028	3.78388	6.02652	5.5528	LSEC	-3.79102	2.74033	-5.80182	3.3e-09	4.15e-08
Pla1a	0	0	0	3.9705	2.91969	5.38711	LSEC	-4.17815	0.473688	-5.7993	3.35e-09	4.21e-08
Fam111a	24.0061	38.4677	16.4054	3.6552	0.677605	1.02962	KC	3.7933	3.94549	5.79649	3.41e-09	4.28e-08
Ptpn6	144.089	123.109	119.264	16.6204	9.64875	5.11978	KC	3.3632	6.02255	5.78985	3.55e-09	4.44e-08
Lypd1	0.705412	0.583181	0.426748	10.9176	7.70564	8.98572	LSEC	-3.93002	2.09026	-5.76883	4.02e-09	5.03e-08
Glis2	0	0.116347	0.638535	7.7595	5.68446	7.9856	LSEC	-3.86196	1.93789	-5.76686	4.07e-09	5.08e-08
Mnda	97.8334	114.949	115.95	6.88254	11.5229	7.20957	KC	3.41126	5.26634	5.76237	4.18e-09	5.21e-08
Myh10	0.371844	0.307412	0.618617	4.09144	6.89574	6.74612	LSEC	-3.65239	3.3171	-5.76107	4.21e-09	5.24e-08
Arsb	11.6709	12.1386	12.7544	129.464	111.804	87.9216	LSEC	-3.35776	6.7623	-5.75633	4.33e-09	5.39e-08
Havcr1	2.17463	3.19612	2.08299	0	0	0.139904	KC	4.23155	0.823109	5.75018	4.49e-09	5.58e-08
Kcnj16	37.6899	30.0542	19.1625	0.775696	1.62973	0.309545	KC	3.95087	2.87518	5.73993	4.77e-09	5.92e-08
St6galnac3	1.45595	1.20367	0.587199	10.7974	9.24666	11.2402	LSEC	-3.75146	3.0126	-5.72955	5.07e-09	6.29e-08
Ddah1	0.392742	0.432918	0.475189	6.36336	5.98626	11.0669	LSEC	-3.8037	2.54496	-5.72665	5.16e-09	6.39e-08
Cdh1	141.987	87.9493	137.533	11.5495	14.2641	3.61236	KC	3.3261	6.79168	5.72447	5.22e-09	6.46e-08
Kcnt1	0	0	0	1.23084	0.800419	1.59045	LSEC	-4.14358	0.468173	-5.72362	5.25e-09	6.49e-08
Pram1	42.4726	44.6716	41.5392	2.73893	3.23688	1.63947	KC	3.65419	4.07412	5.71975	5.37e-09	6.63e-08
Aspa	19.5536	29.0283	21.7505	1.98296	1.60237	0.243479	KC	3.82761	3.2033	5.7172	5.45e-09	6.72e-08
Gm2a	530.928	986.494	890.52	72.6719	82.6883	56.5266	KC	3.38863	8.55332	5.71477	5.53e-09	6.8e-08
Als2cl	0.496182	0.27347	0	2.87976	2.52097	3.25601	LSEC	-4.06834	1.1869	-5.71486	5.53e-09	6.8e-08
Srgap1	1.74166	1.19989	1.71217	13.0566	17.1448	23.8665	LSEC	-3.58232	3.79782	-5.71388	5.56e-09	6.83e-08
Heg1	3.41882	2.63799	6.20479	42.22	39.604	49.2685	LSEC	-3.3276	6.00006	-5.69753	6.12e-09	7.51e-08
LOC100911486	0	0	0	0.815201	0.467107	1.1238	LSEC	-4.13042	0.486714	-5.6958	6.18e-09	7.57e-08
Vsig10	1.32413	0.486528	0.400525	6.72441	6.39118	8.00761	LSEC	-3.82627	2.58196	-5.69262	6.3e-09	7.71e-08
Adamts12	0	0	0.0498948	0.598346	1.63425	0.764071	LSEC	-4.01373	0.739777	-5.69162	6.33e-09	7.74e-08
Rspo1	22.4644	27.2845	45.8037	3.42045	1.90226	2.56931	KC	3.72282	3.6341	5.68523	6.58e-09	8.03e-08
Hmgcll1	0	0.202029	0	2.21609	1.86239	1.83943	LSEC	-4.06234	0.788575	-5.68475	6.59e-09	8.04e-08
Unc119	146.291	140.489	91.8533	13.1324	7.88316	3.4224	KC	3.46285	4.93556	5.68171	6.71e-09	8.18e-08
Spi1	257.468	239.14	275.289	17.8636	31.7012	12.7345	KC	3.30773	6.78867	5.68074	6.75e-09	8.21e-08
Fbxo41	0	0	0	2.91236	1.78466	1.93698	LSEC	-4.1254	0.394037	-5.67896	6.82e-09	8.29e-08
Fgl2	79.2806	97.4662	97.3206	4.93264	13.0032	5.05097	KC	3.30356	6.19602	5.67686	6.91e-09	8.38e-08
Hpgd	57.4873	26.7917	24.0375	1.83997	1.28858	0.652663	KC	3.87172	3.17991	5.66498	7.4e-09	8.97e-08
Mapk8ip1	0.474126	0.522627	0.430243	6.76472	7.10629	7.50366	LSEC	-3.81628	2.31952	-5.66146	7.55e-09	9.15e-08
Cnksr3	6.79044	5.95404	8.40265	33.5886	67.3543	147.976	LSEC	-3.3107	6.32931	-5.6605	7.6e-09	9.19e-08
Csf3r	1.73125	7.34715	4.08463	0.418662	0.0879602	0.133655	KC	4.08376	1.72581	5.6597	7.63e-09	9.22e-08
Colec10	2.80476	0.687039	0.848388	6.40584	12.7461	6.61624	LSEC	-3.60894	3.54703	-5.65242	7.96e-09	9.61e-08
Hoxb4	0	0.443477	0	5.83752	3.47495	4.65897	LSEC	-4.04706	0.826345	-5.65181	7.99e-09	9.63e-08
Arl11	155.021	125.204	77.5616	5.89435	9.65948	3.01077	KC	3.44758	4.89436	5.64381	8.37e-09	1.01e-07
Btk	26.0355	31.8015	36.1837	1.53148	3.21762	1.08648	KC	3.67887	3.63555	5.63416	8.85e-09	1.06e-07
Gimap8	0.828612	0.799205	0.50128	6.91313	7.99894	8.79589	LSEC	-3.72353	2.78756	-5.63247	8.94e-09	1.07e-07
LOC100909671	31.5241	26.3834	17.3051	1.41173	0.593207	0.450687	KC	4.04625	2.28668	5.63276	8.93e-09	1.07e-07
Jchain	79.7953	359.163	227.063	26.4435	20.271	9.1264	KC	3.46334	4.4537	5.6254	9.31e-09	1.12e-07
Cnn3	15.6828	16.6978	14.2313	151.529	119.34	115.02	LSEC	-3.29653	6.13709	-5.6231	9.44e-09	1.13e-07
Ugt1a5	13.0549	15.0597	15.6118	1.43168	1.4654	0.527368	KC	3.40691	4.86987	5.62365	9.41e-09	1.13e-07
Nxpe5	102.151	73.0999	98.1787	6.57416	9.83597	3.49793	KC	3.38134	5.02246	5.62003	9.61e-09	1.15e-07
Ccr5	60.4449	68.1024	67.1473	3.75132	9.648	1.85832	KC	3.35169	5.12158	5.62021	9.6e-09	1.15e-07
Hoxb3	0	0	0	4.17181	1.85412	4.09792	LSEC	-4.093	0.465947	-5.61249	1e-08	1.2e-07
RGD1561145	40.8	25.9464	25.3154	2.52988	1.59457	0	KC	3.91239	2.64084	5.6092	1.02e-08	1.22e-07
Mdfic	1.66843	2.41383	1.38784	9.48157	23.2054	15.9397	LSEC	-3.5153	3.85634	-5.60653	1.04e-08	1.23e-07
Entpd1	26.4426	43.3901	37.447	3.48792	3.89304	1.62385	KC	3.33941	5.22951	5.60699	1.04e-08	1.23e-07
Dock11	13.972	13.2428	13.3832	1.12627	1.07558	0.408584	KC	3.56695	4.16979	5.60574	1.04e-08	1.24e-07
Fgr	64.7755	88.8061	86.3743	7.57115	7.95344	6.0426	KC	3.30164	5.63939	5.60136	1.07e-08	1.26e-07
Arhgap9	65.1964	66.5379	57.1221	7.82875	5.59692	1.73561	KC	3.33278	5.36936	5.60244	1.06e-08	1.26e-07
Tenm2	3.19364	2.55644	4.78408	0.11033	0.270434	0.17611	KC	3.87339	2.66754	5.60149	1.07e-08	1.26e-07
Vcl	1.29174	1.92223	1.32847	13.807	13.9135	15.4572	LSEC	-3.43084	4.36539	-5.59779	1.09e-08	1.29e-07
Slc25a43	7.81589	12.3847	10.0477	0.787538	0.496382	0	KC	4.02931	1.91397	5.59543	1.11e-08	1.31e-07
Mxra8	0	0.162886	0.536369	8.00453	6.15637	7.52928	LSEC	-3.84686	1.61301	-5.58859	1.15e-08	1.36e-07
Fgfr2	0.891817	0.245762	0.359678	3.52253	6.72112	2.63924	LSEC	-3.75111	2.46246	-5.58639	1.17e-08	1.37e-07
B4galt6	1.37682	1.89708	1.38821	9.60011	15.4479	18.7784	LSEC	-3.39599	4.53835	-5.58457	1.18e-08	1.38e-07
Osm	42.0853	70.1516	64.1159	1.61348	8.214	10.8962	KC	3.3266	5.27134	5.58585	1.17e-08	1.38e-07
Cybb	335.657	315.793	377.227	19.1698	55.3578	11.6507	KC	3.32137	8.23258	5.57746	1.23e-08	1.44e-07
Naa38	15.9616	2.1993	2.41404	56.4515	25.8495	34.6572	LSEC	-3.72503	2.96795	-5.57551	1.24e-08	1.45e-07
Fam83d	0	0.360134	0	2.37023	4.14985	3.02672	LSEC	-4.01209	0.705906	-5.5754	1.24e-08	1.45e-07
Prokr1	10.3341	10.744	10.6563	0.908745	0.477315	0.181319	KC	3.91348	2.56072	5.57282	1.26e-08	1.47e-07
Cd22	94.5723	75.1859	103.414	8.62166	10.8684	3.91132	KC	3.25861	6.25581	5.56986	1.28e-08	1.49e-07
Slc4a5	4.17008	1.98492	2.40807	0.091676	0	0	KC	4.14159	0.796571	5.56984	1.28e-08	1.49e-07
Rab30	13.2826	28.7948	9.37475	0.642418	0.674856	0	KC	4.03054	1.9109	5.57103	1.27e-08	1.49e-07
Nfia	3.56528	1.6375	2.63616	20.7881	20.0263	29.3594	LSEC	-3.40788	4.45756	-5.55747	1.38e-08	1.6e-07
Arhgap29	3.933	3.04828	3.34592	23.8965	29.9114	27.4219	LSEC	-3.29061	5.46823	-5.55774	1.37e-08	1.6e-07
Pcdha4_2	0	0	0	2.44523	2.2665	2.52555	LSEC	-4.064	0.35273	-5.54838	1.45e-08	1.68e-07
Lrrc8a	7.70504	4.60051	7.89826	79.0861	42.0834	81.7906	LSEC	-3.27324	5.76647	-5.54296	1.5e-08	1.73e-07
Slc37a1	0.967986	2.26739	2.78158	29.3777	22.0085	26.5292	LSEC	-3.41793	4.05413	-5.53579	1.56e-08	1.8e-07
Edn1	6.12338	5.62483	0.926106	8.39119	37.5929	13.7881	LSEC	-3.64689	3.08503	-5.53634	1.55e-08	1.8e-07
Cd300lf	127.93	118.696	93.192	8.05457	15.3841	1.461	KC	3.30369	5.26051	5.53599	1.56e-08	1.8e-07
Fcrl1	19.2766	17.8681	22.7932	0.635673	1.33554	1.01467	KC	3.86174	2.64679	5.53654	1.55e-08	1.8e-07
Pmp22	0	3.15581	1.51547	16.0968	22.9097	19.3395	LSEC	-3.56122	2.84706	-5.53309	1.58e-08	1.82e-07
Mettl24	0	0.551376	0	6.53201	4.82869	3.86167	LSEC	-3.99405	0.734973	-5.5319	1.59e-08	1.83e-07
Hck	502.458	479.505	448.042	46.2728	50.5327	18.3325	KC	3.27135	7.71803	5.53012	1.61e-08	1.85e-07
Siglec1	104.671	93.0645	148.508	12.4173	15.5528	4.49777	KC	3.26991	7.54535	5.52836	1.63e-08	1.87e-07
Rgs3	5.07816	7.69676	4.60815	55.5686	39.2818	42.3405	LSEC	-3.25096	6.14916	-5.51423	1.76e-08	2.02e-07
Smad6	7.24295	4.84736	6.2596	97.5857	39.4281	59.9108	LSEC	-3.39546	4.41927	-5.512	1.78e-08	2.05e-07
Tcf7l1	2.65795	1.6742	2.87136	29.2916	17.6521	30.1933	LSEC	-3.36761	4.53249	-5.51186	1.79e-08	2.05e-07
Spats2l	1.64505	0.604446	0.995197	15.6475	9.3332	10.16	LSEC	-3.63867	2.91031	-5.50996	1.81e-08	2.06e-07
Lrrc25	95.5397	66.9872	92.9158	9.65106	8.14142	3.73459	KC	3.27856	5.47137	5.51012	1.8e-08	2.06e-07
Spint1	15.7815	19.4899	5.83443	0.141348	0.445455	0.225622	KC	3.99682	2.10412	5.50605	1.85e-08	2.11e-07
Abca9	13.0919	8.81907	13.6402	0.492486	1.03471	0.56151	KC	3.65693	3.50198	5.50341	1.87e-08	2.14e-07
Slc1a5	3.09172	7.09999	3.89662	29.0341	40.9723	58.279	LSEC	-3.31062	4.89782	-5.50145	1.89e-08	2.16e-07
Prss23	0.536327	0.295596	0.162229	4.92853	4.3599	3.51945	LSEC	-3.86655	1.57684	-5.50076	1.9e-08	2.16e-07
Klra2	6.33473	12.5471	4.0718	0.287233	0.301736	0	KC	3.99283	1.91319	5.4983	1.93e-08	2.19e-07
Csf1r	970.779	726.776	901.51	72.3664	92.6725	37.6791	KC	3.32719	9.51801	5.48764	2.05e-08	2.33e-07
Fpgs	2.85142	4.12534	3.23439	46.5447	29.518	28.3423	LSEC	-3.41467	4.11643	-5.48284	2.11e-08	2.39e-07
Pam	1.12631	1.93988	1.10723	13.5505	12.0887	12.6081	LSEC	-3.42313	4.08818	-5.47803	2.16e-08	2.45e-07
C1qb	3067.7	3100.69	3628.89	406.72	332.754	138.539	KC	3.32795	9.63534	5.47569	2.19e-08	2.48e-07
Igsf6	64.1922	83.7197	50.9455	0.768484	14.5312	2.45333	KC	3.35169	4.69339	5.47479	2.2e-08	2.49e-07
S1pr1	3.31058	4.1054	5.67454	58.0425	33.6404	62.4046	LSEC	-3.29299	4.91171	-5.47307	2.22e-08	2.51e-07
Hoxb5	1.84952	0.254841	0	8.05075	3.28893	3.56965	LSEC	-3.9791	1.12223	-5.46564	2.32e-08	2.62e-07
Ehd2	0.699844	0	0	3.7233	2.13344	3.78203	LSEC	-4.01818	0.762183	-5.46457	2.33e-08	2.63e-07
Fads2	1.04384	1.72594	0.315744	8.83503	10.607	11.685	LSEC	-3.80821	1.93235	-5.45915	2.41e-08	2.71e-07
Pld4	371.585	489.001	425.428	45.0158	49.463	18.7208	KC	3.23835	7.57991	5.45778	2.42e-08	2.72e-07
Chst15	0.809463	1.56147	1.59151	23.5878	12.9549	14.5293	LSEC	-3.44876	3.72977	-5.45423	2.47e-08	2.78e-07
Apbb1	0.538362	0.296718	0.325689	8.20199	5.06027	4.15624	LSEC	-3.79448	1.86734	-5.44799	2.56e-08	2.87e-07
Laptm5	288.433	334.769	332.705	29.3919	39.171	15.6386	KC	3.22719	7.40555	5.44385	2.62e-08	2.94e-07
Creb3l1	2.14937	3.40579	4.55101	14.1639	43.5451	76.7448	LSEC	-3.30634	4.53118	-5.44092	2.67e-08	2.98e-07
Adamts2	0	0.0596105	0.130862	1.41238	2.63768	1.41948	LSEC	-3.81106	1.25438	-5.44049	2.67e-08	2.99e-07
Lgr4	0.405426	0.782074	0.858436	12.0593	8.44544	8.92035	LSEC	-3.55547	2.92921	-5.43446	2.76e-08	3.08e-07
Per3	0.222698	1.04329	0.202086	5.0623	3.45098	5.24374	LSEC	-3.61667	2.83538	-5.43464	2.76e-08	3.08e-07
Lrp3	0	0	0	1.14586	1.48149	1.54764	LSEC	-4.00934	0.307512	-5.43206	2.8e-08	3.12e-07
Ttc7a	33.8738	43.6203	44.8152	4.28719	4.02112	3.42164	KC	3.2415	5.48838	5.43013	2.83e-08	3.15e-07
Zfp827	0	0.122241	0	2.68177	1.57762	2.39718	LSEC	-3.96897	0.632085	-5.42906	2.85e-08	3.17e-07
P2ry12	11.3125	8.41705	8.89672	1.64139	0	0	KC	4.01826	1.19215	5.41965	3e-08	3.33e-07
Ccl6	4812.24	3903.85	3113.91	268.649	411.78	119.161	KC	3.31411	10.0207	5.41524	3.08e-08	3.41e-07
NEWGENE_68440	269.181	149.101	36.64	911.983	260.535	731.498	LSEC	-3.20848	6.71878	-5.41305	3.12e-08	3.45e-07
Glipr1	147.04	167.87	61.844	3.38649	9.24946	4.32446	KC	3.47064	4.33809	5.40665	3.23e-08	3.57e-07
Blvra	565.387	609.124	392.725	55.9895	51.0177	15.3067	KC	3.19506	6.88719	5.40621	3.24e-08	3.58e-07
Cd244	22.9524	34.4366	20.2495	1.38762	1.61965	1.23053	KC	3.63569	3.47157	5.40301	3.29e-08	3.64e-07
Rac2	357.25	342.705	389.084	31.2323	43.1283	22.9165	KC	3.19416	6.84742	5.40179	3.32e-08	3.66e-07
Paox	72.8846	80.5855	66.4076	6.23339	5.19335	6.86196	KC	3.35815	4.75725	5.4014	3.32e-08	3.66e-07
Zc3h12d	3.07469	4.66018	2.67385	0	0.0976356	0.148357	KC	4.00123	1.17727	5.4019	3.32e-08	3.66e-07
C1qtnf6	1.43485	0.790813	0.578686	8.44328	7.41158	10.3387	LSEC	-3.62374	2.80797	-5.40049	3.34e-08	3.68e-07
Ncf4	238.011	248.248	211.68	13.5294	30.3523	12.8111	KC	3.18833	6.24068	5.39794	3.39e-08	3.72e-07
Zfp503	0.45746	1.7649	1.66048	23.5634	13.0157	18.7178	LSEC	-3.4324	3.54917	-5.3909	3.52e-08	3.87e-07
Snrk	4.09864	5.77289	6.74982	52.4213	50.325	54.1432	LSEC	-3.21576	5.39134	-5.38899	3.56e-08	3.91e-07
Gpx8	0	0	0.404045	7.75257	9.50136	4.64054	LSEC	-3.87785	0.703873	-5.38832	3.58e-08	3.92e-07
Selplg	86.2804	90.4748	101.681	12.4647	9.39361	2.59519	KC	3.3275	4.68037	5.38703	3.6e-08	3.94e-07
NEWGENE_2813	0.868166	0	0.262604	4.19892	5.51366	6.70238	LSEC	-3.86537	1.16459	-5.38178	3.71e-08	4.05e-07
Serpinb9	49.9837	42.8531	27.5984	297.772	256.574	183.753	LSEC	-3.20652	7.10053	-5.37942	3.76e-08	4.1e-07
Retnlg	16.8879	112.856	42.1433	0	6.43523	0	KC	3.93215	1.37414	5.37378	3.88e-08	4.23e-07
Sv2a	0.332221	0.823964	0.803926	10.0425	8.18646	7.69439	LSEC	-3.49594	3.06661	-5.37234	3.91e-08	4.25e-07
Nipal2	0.644811	0.355387	0.390087	9.97968	5.5694	5.47584	LSEC	-3.75914	1.87348	-5.3723	3.91e-08	4.25e-07
LOC688553	0	0	0.210444	6.22506	3.18132	4.56544	LSEC	-3.86495	0.847178	-5.36449	4.08e-08	4.44e-07
Endou	0	0.149322	0.163902	2.09657	5.64373	2.50994	LSEC	-3.82639	0.918084	-5.35654	4.26e-08	4.63e-07
Myo1d	1.0753	1.40754	0.975772	8.25612	11.1998	11.3107	LSEC	-3.39247	3.8783	-5.34837	4.46e-08	4.84e-07
Parvg	80.5505	71.9882	82.5704	5.41091	10.3735	4.10256	KC	3.2023	5.47327	5.34766	4.48e-08	4.85e-07
Mid2	0.248569	0.410996	0.225563	4.02741	3.91504	2.39874	LSEC	-3.64528	2.32391	-5.34791	4.47e-08	4.85e-07
Pygl	57.67	62.0754	69.7765	7.39027	8.26429	1.90266	KC	3.20559	5.34022	5.34015	4.67e-08	5.05e-07
Acpp	6.76949	8.70566	9.70736	0.48505	0.700619	0.580683	KC	3.58879	3.37996	5.33272	4.86e-08	5.25e-07
Cd200r1l	276.711	259.652	219.845	21.5995	24.9147	12.8446	KC	3.20501	5.48477	5.33161	4.89e-08	5.28e-07
Adam23	22.6894	8.42746	12.9803	91.1305	94.3536	78.6343	LSEC	-3.17188	6.29906	-5.32718	5.01e-08	5.4e-07
Lcp1	228.565	337.075	255.9	14.903	45.0838	11.7436	KC	3.18982	7.72186	5.3183	5.26e-08	5.67e-07
Plcg2	40.3389	47.4504	46.0956	4.06459	5.12379	2.59519	KC	3.20642	5.30185	5.31416	5.39e-08	5.79e-07
Prkch	9.67845	5.52477	6.90066	45.6399	49.3493	78.4551	LSEC	-3.22178	5.04506	-5.31287	5.42e-08	5.82e-07
LOC680910	63.8117	58.1654	43.8004	3.56109	3.11741	2.84213	KC	3.56572	3.65722	5.31284	5.42e-08	5.82e-07
Pdgfa	4.50106	2.27402	0.907659	7.80075	12.7684	47.2005	LSEC	-3.54187	3.24339	-5.31028	5.5e-08	5.9e-07
Tst	10.383	3.21896	7.06653	110.48	31.6522	76.1508	LSEC	-3.35547	4.15818	-5.30501	5.66e-08	6.07e-07
Tshz2	0	0.128004	0	1.79726	1.88801	2.68951	LSEC	-3.90961	0.576705	-5.30307	5.72e-08	6.12e-07
Dram1	21.7289	30.6524	41.4698	3.00264	4.07424	1.39792	KC	3.33502	4.29954	5.29929	5.84e-08	6.25e-07
Rassf5	39.9864	43.665	43.1809	3.07264	5.12649	2.74081	KC	3.20413	5.21085	5.28545	6.3e-08	6.73e-07
Pcsk5	0	0.0745898	0.0818728	1.44002	2.06281	1.77617	LSEC	-3.79284	0.997079	-5.28514	6.31e-08	6.73e-07
Tmem47	2.74786	0.473275	0.415589	4.9838	5.84625	5.43607	LSEC	-3.57593	2.8949	-5.28199	6.42e-08	6.84e-07
Mtmr11	0.522884	0.144093	0	3.16118	1.85965	2.42205	LSEC	-3.89264	0.942832	-5.27634	6.62e-08	7.05e-07
Ankrd33b	2.16798	2.19062	3.06028	15.204	27.1703	47.9799	LSEC	-3.36314	3.72229	-5.26164	7.17e-08	7.63e-07
Icam4	18.4668	4.62634	2.03122	36.944	23.4562	52.4903	LSEC	-3.51797	3.32605	-5.25082	7.61e-08	8.08e-07
Dock2	29.0648	39.4314	36.3497	1.75716	5.82163	0.863017	KC	3.34204	4.15019	5.24809	7.72e-08	8.2e-07
Fam222a	0.785049	0	0.237463	4.74615	4.3875	4.84856	LSEC	-3.80423	1.13437	-5.24526	7.84e-08	8.31e-07
Ccnt1	3.5607	2.74747	2.58491	14.2938	31.4784	27.2143	LSEC	-3.36122	3.74986	-5.2447	7.87e-08	8.33e-07
Slc8a1	45.0941	38.4453	42.7675	2.72624	5.25047	1.99451	KC	3.24456	4.78812	5.24423	7.89e-08	8.34e-07
Paqr7	20.329	25.3848	26.7104	1.38265	2.42078	1.22612	KC	3.50668	3.52871	5.24353	7.92e-08	8.37e-07
Insr	4.07113	4.82416	6.28035	0.147676	1.08593	0	KC	3.62831	2.56779	5.24103	8.02e-08	8.47e-07
RGD1561161	0.145094	0.599763	0.526659	6.2105	4.90228	4.03253	LSEC	-3.36045	3.46901	-5.24026	8.06e-08	8.5e-07
Pcbp3	0	1.33357	0.209111	6.51998	5.44423	9.8736	LSEC	-3.703	1.6409	-5.2352	8.28e-08	8.73e-07
Rnpep	39.5403	75.2682	49.6809	4.56029	5.25415	4.93108	KC	3.22859	4.9151	5.23275	8.39e-08	8.83e-07
AABR07005779.2	39.2882	52.2007	38.1984	3.39319	2.13871	3.24976	KC	3.60023	3.23862	5.231	8.47e-08	8.91e-07
Fcer1g	555.294	618.294	692.265	76.6565	74.2449	37.3156	KC	3.11846	6.5888	5.2281	8.6e-08	9.04e-07
AABR07006033.1	4.12379	6.06086	2.77194	0.110805	0.1164	0	KC	3.91392	1.12277	5.2272	8.65e-08	9.07e-07
Sytl4	0	0	0	1.8436	2.08566	2.49005	LSEC	-3.91234	0.27737	-5.22622	8.69e-08	9.1e-07
Elmo1	39.2688	35.677	41.0165	2.0773	4.52025	2.36844	KC	3.33387	4.29427	5.22625	8.69e-08	9.1e-07
Pbx1	0.643933	1.24216	1.16867	9.18749	15.0496	13.4224	LSEC	-3.47804	2.73712	-5.22028	8.98e-08	9.39e-07
Myof	16.3705	17.1322	16.5059	0.848321	2.37641	0.827507	KC	3.24045	4.71089	5.2195	9.01e-08	9.42e-07
Tceal9	30.8083	12.735	6.77742	96.515	67.2364	51.3529	LSEC	-3.25391	4.65953	-5.21428	9.27e-08	9.68e-07
Cx3cr1	4.27929	15.0356	14.8857	1.81098	0.271775	0.825919	KC	3.83557	1.79755	5.21176	9.4e-08	9.8e-07
Cybrd1	0.726547	1.1012	0.219767	5.7102	4.52197	4.7677	LSEC	-3.59283	2.52697	-5.21026	9.47e-08	9.86e-07
Shtn1	56.6438	43.7411	42.5518	2.25791	6.16698	1.44164	KC	3.30315	4.40086	5.21056	9.46e-08	9.86e-07
Ifit3	20.8105	34.0268	60.8497	322.754	469.278	314.894	LSEC	-3.16356	7.51232	-5.20837	9.57e-08	9.95e-07
Cbx6	1.3885	0.892815	1.67998	19.9227	10.2292	17.3297	LSEC	-3.37819	3.4984	-5.20501	9.75e-08	1.01e-06
Sash3	28.339	27.3332	25.8809	2.63582	2.21512	0.841466	KC	3.43411	3.87227	5.20445	9.78e-08	1.01e-06
Alox5	2.75989	5.01966	3.84015	0.266966	0	0.426136	KC	3.90424	1.18625	5.20458	9.77e-08	1.01e-06
Shf	1.68378	0.69601	1.01862	21.5807	7.05775	21.7734	LSEC	-3.57328	2.57692	-5.20235	9.89e-08	1.02e-06
Lcat	3.12463	0.861069	0.630096	7.05245	10.3191	25.3288	LSEC	-3.65966	2.24996	-5.19914	1.01e-07	1.04e-06
Irf5	67.6379	76.5541	69.2325	8.03228	7.67078	3.49671	KC	3.15533	5.27923	5.18628	1.08e-07	1.11e-06
Ctsh	1138.75	1005.84	823.697	85.6651	117.933	32.1557	KC	3.15989	8.49192	5.17931	1.12e-07	1.16e-06
Bco1	1.2867	0.17729	0	2.956	2.77839	2.23504	LSEC	-3.84532	0.995446	-5.17861	1.12e-07	1.16e-06
Lrp1	262.044	173.198	308.946	30.0059	27.4554	13.7696	KC	3.19879	9.73988	5.16162	1.23e-07	1.27e-06
Lpcat2	29.7243	26.2358	32.3157	3.43781	3.72083	0.498862	KC	3.27486	4.3268	5.16011	1.24e-07	1.28e-06
Cdc6	0	0.640861	0.422061	7.98579	5.55329	4.84747	LSEC	-3.5736	1.90794	-5.15421	1.28e-07	1.32e-06
Atrnl1	2.02164	1.55991	0.73381	6.59996	10.4769	5.22847	LSEC	-3.27902	4.1275	-5.15199	1.29e-07	1.33e-06
Capg	285.447	381.391	311.065	34.8629	40.2856	17.4366	KC	3.08718	6.82589	5.14086	1.37e-07	1.41e-06
Angptl4	3.75684	2.89881	2.04548	6.72294	29.204	46.6955	LSEC	-3.3482	3.5818	-5.13929	1.39e-07	1.42e-06
Nhsl2	0.376982	0.31166	0.912241	4.28472	8.04447	11.6414	LSEC	-3.44369	2.6537	-5.13802	1.39e-07	1.43e-06
Afmid	96.0411	90.7644	91.4242	6.83097	11.7685	6.54222	KC	3.09559	5.7751	5.13781	1.4e-07	1.43e-06
Ifnlr1	0	1.18732	0	0.868265	2.82753	5.12797	LSEC	-3.72106	1.27346	-5.13161	1.44e-07	1.48e-06
Npepo	1.03245	1.56484	1.40533	25.8412	11.2781	9.96332	LSEC	-3.35772	3.3202	-5.12838	1.47e-07	1.5e-06
Itgb2	404.731	382.117	524.42	35.6007	75.0253	18.247	KC	3.13727	8.29113	5.12666	1.48e-07	1.51e-06
Klrc3	2.58529	8.65104	2.12258	0.089313	0.0938227	0.142563	KC	3.84024	1.40719	5.12544	1.49e-07	1.52e-06
Clnk	6.17927	11.9199	4.00525	0	0.224252	0	KC	3.88625	0.854538	5.12542	1.49e-07	1.52e-06
Col4a4	7.788	4.72158	5.33965	32.0483	42.8662	36.1749	LSEC	-3.09922	6.98341	-5.12358	1.51e-07	1.53e-06
Cpb1	68.2011	111.827	39.1962	3.29857	5.19769	2.63262	KC	3.39723	3.98962	5.12361	1.51e-07	1.53e-06
Itga4	25.5952	46.6241	42.5159	2.83253	6.39194	1.84203	KC	3.15221	4.84673	5.11453	1.58e-07	1.6e-06
Fabp5	27.4691	43.2559	15.4308	231.548	114.642	227.971	LSEC	-3.12182	5.32456	-5.1128	1.59e-07	1.62e-06
Snx8	17.8881	19.2699	13.773	179.063	81.5212	133.496	LSEC	-3.08313	6.57164	-5.11154	1.6e-07	1.63e-06
Foxo4	0.428575	0.354313	0	2.2801	2.17748	1.4889	LSEC	-3.77719	1.08866	-5.11006	1.62e-07	1.64e-06
Rpl36	71.3753	50.4023	26.9871	507.026	150.722	454.598	LSEC	-3.16612	4.96643	-5.1001	1.7e-07	1.72e-06
Homer3	2.90353	1.25736	2.88573	17.6541	17.7025	24.9775	LSEC	-3.21887	4.20088	-5.10051	1.7e-07	1.72e-06
Vwf	0.160673	0.487052	0.291604	4.04093	3.67353	2.10872	LSEC	-3.39721	2.85285	-5.09897	1.72e-07	1.73e-06
Pim3	11.5466	24.0919	16.7148	181.698	109.369	154.088	LSEC	-3.07694	6.07418	-5.09824	1.72e-07	1.74e-06
G6pd	142.454	187.414	204.451	16.4319	24.0753	16.5656	KC	3.06643	6.75888	5.09189	1.78e-07	1.79e-06
Map4k1	58.7699	83.0716	53.9434	5.39081	6.95005	4.49801	KC	3.10748	5.39658	5.0915	1.78e-07	1.8e-06
Clec4a	45.3261	15.8666	13.3398	0.296245	1.24481	0	KC	3.7863	1.81021	5.08935	1.8e-07	1.81e-06
NEWGENE_1306399	0.371357	0.409346	0.112329	2.42471	3.39619	2.72359	LSEC	-3.65145	1.66958	-5.08454	1.85e-07	1.86e-06
Fam160a1	0	0	0	1.67288	1.52303	1.42415	LSEC	-3.83853	0.221075	-5.06975	2e-07	2.01e-06
Maged2	2.47463	3.40973	2.24559	21.9924	22.9457	19.821	LSEC	-3.26367	3.83198	-5.06849	2.01e-07	2.02e-06
Sh3d21	2.24459	0	0.226316	6.3327	3.23119	4.62096	LSEC	-3.71959	1.37597	-5.06798	2.02e-07	2.02e-06
Trim2	0	0.0613312	0.134639	1.56079	1.69614	2.835	LSEC	-3.63706	1.31574	-5.06627	2.04e-07	2.04e-06
Pafah2	4.31017	0.593886	0.651873	10.6837	6.70653	7.27894	LSEC	-3.48853	2.81463	-5.06506	2.05e-07	2.05e-06
Oas2	10.7173	25.5068	36.9859	4.71224	2.84635	1.31631	KC	3.2354	4.15221	5.06467	2.05e-07	2.05e-06
Ocel1	2.23223	3.99845	2.36323	39.6763	19.5639	34.8972	LSEC	-3.34746	3.28358	-5.05714	2.14e-07	2.13e-06
Adm	3.06831	3.10035	2.78433	46.9933	19.4866	30.0046	LSEC	-3.32408	3.45325	-5.05706	2.14e-07	2.13e-06
Samsn1	18.7174	21.1751	20.2628	66.4662	202.96	182.908	LSEC	-3.0599	5.89735	-5.05481	2.16e-07	2.15e-06
Smpd2	5.10895	6.80482	4.89365	74.3347	31.1487	48.6449	LSEC	-3.17119	4.46277	-5.0504	2.21e-07	2.2e-06
Agrn	7.07568	3.94975	5.10371	40.4958	31.2486	35.0863	LSEC	-3.05659	6.39944	-5.04958	2.22e-07	2.21e-06
Serpine2	0.661036	0.910823	1.19971	8.95195	15.7852	7.14462	LSEC	-3.41761	2.50688	-5.04769	2.25e-07	2.23e-06
Hoxb2	0	0.366035	0	8.67265	3.71171	6.15263	LSEC	-3.78964	0.560806	-5.04319	2.3e-07	2.28e-06
Rbms3	0	0	0.28779	4.60163	4.35058	9.18149	LSEC	-3.7123	0.795192	-5.03777	2.36e-07	2.34e-06
Peak1	2.22571	1.33821	2.01971	7.58422	17.682	14.4492	LSEC	-3.10967	4.74697	-5.03492	2.4e-07	2.38e-06
Oplah	27.1278	19.1451	31.6218	2.40008	2.68935	2.80943	KC	3.14649	4.81549	5.02929	2.47e-07	2.44e-06
Atp2b2	7.92939	6.08411	9.12369	0.902371	0.86894	0.180047	KC	3.30093	3.91546	5.02188	2.57e-07	2.54e-06
Clec4b2	8.48001	14.3551	5.49653	0	0.307748	0	KC	3.83332	0.823888	5.02116	2.58e-07	2.55e-06
Znrf1	3.27618	5.41698	2.47746	52.6857	19.1422	64.4961	LSEC	-3.37721	3.13144	-5.01933	2.6e-07	2.56e-06
Nr2f1	0	0.14819	0.162659	5.98194	2.45895	3.11363	LSEC	-3.67256	1.02134	-5.01961	2.6e-07	2.56e-06
Tmc8	2.13803	2.65134	1.61679	21.4569	13.4427	20.4261	LSEC	-3.26902	3.74612	-5.01831	2.62e-07	2.57e-06
Copz2	4.65618	0.855417	0	9.00791	6.70278	4.79286	LSEC	-3.74741	1.20138	-5.01868	2.61e-07	2.57e-06
Uap1	5.67686	11.4722	5.15144	7.93182	90.3737	96.4177	LSEC	-3.08413	4.93169	-5.01728	2.63e-07	2.59e-06
Tgfb3	82.8726	44.3317	49.3157	2.7507	6.32958	4.39071	KC	3.12306	5.02864	5.01665	2.64e-07	2.59e-06
Matk	65.2723	52.5231	40.2771	3.57784	4.20067	2.35159	KC	3.30205	4.11962	5.00798	2.76e-07	2.71e-06
Gad1	0	0	0	1.33103	1.11859	1.27477	LSEC	-3.80815	0.229467	-5.00749	2.77e-07	2.71e-06
Ap1s2	47.2645	80.6473	36.6229	3.75775	4.76989	3.49894	KC	3.179	4.66662	5.00033	2.87e-07	2.81e-06
Prr5	7.7614	8.69336	11.8899	0.908184	0.763233	1.15973	KC	3.346	3.77163	4.99954	2.89e-07	2.82e-06
Rbpms	2.39222	4.94425	7.23601	51.1974	47.7054	65.1007	LSEC	-3.1793	3.92123	-4.99486	2.96e-07	2.89e-06
Tnfrsf1b	88.2326	118.601	127.365	4.86009	26.7727	6.81169	KC	3.01973	6.22727	4.99121	3.01e-07	2.94e-06
Syk	83.5246	60.0801	78.942	7.67929	9.82959	3.91426	KC	3.02071	6.5444	4.99148	3.01e-07	2.94e-06
Ocln	6.26379	8.6307	6.88069	0.398619	0.586245	0.254513	KC	3.55199	2.66912	4.99107	3.01e-07	2.94e-06
Ctsl	449.837	477.771	302.691	3708.42	2408.99	2204	LSEC	-3.16099	10.4002	-4.98812	3.06e-07	2.98e-06
Pltp	1777.96	1441.89	2196.55	162.124	268.367	95.4554	KC	3.12626	9.73968	4.98511	3.11e-07	3.02e-06
Srxn1	0	0	2.34478	7.49839	23.631	32.9149	LSEC	-3.56419	1.33107	-4.97786	3.23e-07	3.13e-06
Apba1	7.7076	8.17747	12.2399	0.652366	0.881108	0.595039	KC	3.46482	2.98703	4.97654	3.25e-07	3.15e-06
Nav2	0	0	0.0397974	0.413622	0.802166	0.914164	LSEC	-3.68384	0.688122	-4.97471	3.28e-07	3.18e-06
Fcgr2b	154.552	157.047	86.8863	861.663	799.173	635.073	LSEC	-3.13297	9.83128	-4.97284	3.31e-07	3.21e-06
Spon2_1	0	0.207387	1.36582	9.64548	10.3237	5.80991	LSEC	-3.49239	1.64199	-4.97116	3.34e-07	3.23e-06
Isg15	46.4225	81.8147	44.4117	489.253	332.947	352.138	LSEC	-3.04343	7.24646	-4.96977	3.37e-07	3.25e-06
RGD1565785	13.6577	14.5531	7.43619	0	0.693915	0.351466	KC	3.7369	1.59446	4.97016	3.36e-07	3.25e-06
Tuba1a	31.5826	78.3301	26.2712	366.176	227.1	197.767	LSEC	-3.03528	7.01703	-4.96908	3.38e-07	3.26e-06
Itgb5	164.51	125.349	166.166	21.4352	19.8302	6.19535	KC	3.02353	7.13567	4.9651	3.45e-07	3.32e-06
Sparcl1	0.518488	0.142882	0.4705	7.64844	4.34661	4.00281	LSEC	-3.55324	1.811	-4.96498	3.45e-07	3.32e-06
AABR07065602.2	8.30796	11.3042	11.3085	0.627839	0.791449	0.6013	KC	3.54164	2.6391	4.96328	3.48e-07	3.35e-06
Nsg1	0	0.731613	0.267683	7.91822	6.06991	4.7824	LSEC	-3.61169	1.20697	-4.9615	3.51e-07	3.38e-06
Cidea	0	0.715981	1.57178	38.3263	13.8605	24.0696	LSEC	-3.58856	1.3323	-4.95699	3.59e-07	3.45e-06
Card9	16.1816	27.6047	26.5708	2.60876	2.93623	0.297439	KC	3.39753	3.15769	4.95556	3.62e-07	3.47e-06
Ly86	224.945	256.198	166.761	22.3251	24.4433	8.53248	KC	3.02497	5.69822	4.95438	3.64e-07	3.49e-06
Naip6	17.5963	20.0982	25.5622	1.23178	3.99957	1.42996	KC	3.06452	4.96111	4.94779	3.77e-07	3.61e-06
Gadd45b	32.7365	74.2758	29.7066	309.01	203.472	462.919	LSEC	-3.01739	6.86582	-4.9406	3.91e-07	3.74e-06
Itpkb	11.8997	8.84402	10.0348	70.1102	63.4821	75.9992	LSEC	-3.01146	6.37809	-4.94051	3.91e-07	3.74e-06
Anxa3	540.171	376.839	383.587	49.621	50.4688	14.6937	KC	3.06116	8.52656	4.94002	3.92e-07	3.75e-06
C1qtnf5	2.12522	0	0.64284	7.70902	8.09827	4.92211	LSEC	-3.60423	1.41875	-4.93591	4e-07	3.82e-06
Gpr65	19.1021	32.1384	29.1943	0.243126	5.61886	1.55233	KC	3.42277	2.93207	4.93282	4.07e-07	3.88e-06
Hes2	0	0	0	8.4835	6.1269	7.61709	LSEC	-3.77024	0.224618	-4.92935	4.14e-07	3.94e-06
Sept6	20.7896	36.8458	17.7557	0.98578	3.31378	0.944111	KC	3.23274	4.07947	4.92506	4.23e-07	4.03e-06
Spsb4	10.7391	11.8377	11.4467	2.10233	0.519644	0.394798	KC	3.50546	2.82666	4.92222	4.29e-07	4.08e-06
Hyal2	21.3214	14.2974	17.6282	219.134	79.0799	134.427	LSEC	-3.00292	6.25567	-4.92039	4.34e-07	4.12e-06
Rpl32_1	277.948	276.032	64.2454	753.318	658.13	664.996	LSEC	-3.00967	7.18645	-4.91638	4.42e-07	4.2e-06
P4ha2	3.4998	4.66153	3.35231	33.4306	22.9679	39.4027	LSEC	-3.11171	4.4197	-4.9136	4.49e-07	4.26e-06
Adora3	6.43714	7.31738	3.65084	0.583752	0	0	KC	3.77885	0.93006	4.90462	4.7e-07	4.45e-06
Slco2b1	0.655841	0.542199	0.49595	8.88159	3.91529	5.82267	LSEC	-3.36453	2.75923	-4.90377	4.72e-07	4.46e-06
Cpm	17.1792	9.97039	14.3294	1.00712	1.45472	0.602845	KC	3.24454	4.00836	4.90396	4.71e-07	4.46e-06
Ust	4.1764	8.63182	13.8961	0.336655	1.23779	0.268687	KC	3.57734	1.93992	4.89107	5.03e-07	4.75e-06
Fam114a1	4.16251	1.14708	1.25908	12.2806	12.0547	17.9957	LSEC	-3.36482	2.87115	-4.88976	5.07e-07	4.78e-06
Qprt	60.1395	52.6433	43.1592	5.98843	2.99562	3.18628	KC	3.31926	3.80313	4.88909	5.08e-07	4.79e-06
Nrn1	6.18569	0.568206	0.935528	17.2024	9.16647	9.15293	LSEC	-3.4876	2.35678	-4.88852	5.1e-07	4.8e-06
Fkbp1a	46.4333	30.031	22.931	165.682	164.178	199.354	LSEC	-2.98898	6.47033	-4.88718	5.13e-07	4.83e-06
Nt5dc2	0.789418	1.08772	0.477569	9.54511	8.2222	5.78971	LSEC	-3.49888	1.98657	-4.88678	5.14e-07	4.83e-06
Fam46a	31.3424	30.2926	35.4488	2.41663	4.61573	1.92873	KC	3.1048	4.58073	4.8873	5.13e-07	4.83e-06
Ptafr	77.9771	69.6605	98.3641	8.39238	12.6256	5.45765	KC	2.97677	6.09722	4.88493	5.19e-07	4.87e-06
Ppard	7.32009	5.98213	6.79529	26.2477	45.9764	87.9837	LSEC	-2.98686	6.31016	-4.88247	5.26e-07	4.93e-06
Lats2	4.00568	3.54813	6.5775	47.8805	31.2546	45.3927	LSEC	-2.98922	5.74971	-4.87924	5.34e-07	5.01e-06
Slc16a10	22.6973	17.722	35.145	1.96029	3.43212	1.66883	KC	3.20517	3.9813	4.87907	5.35e-07	5.01e-06
C1qc	3875.73	3568.9	3761.48	554.547	391.121	197.432	KC	3.08275	9.94159	4.87751	5.39e-07	5.04e-06
Cd37	58.476	76.0962	55.3566	5.23743	7.15244	2.50802	KC	3.18995	4.17662	4.87319	5.51e-07	5.15e-06
Lipa	292.945	314.98	344.326	39.4135	40.4358	21.4066	KC	3.01637	8.06871	4.86915	5.62e-07	5.25e-06
S100a13	8.79287	4.03849	4.43281	84.3453	31.272	52.0431	LSEC	-3.35471	2.79734	-4.86329	5.79e-07	5.4e-06
Gdf2	4.22827	1.01955	1.27897	13.8039	10.4728	9.99688	LSEC	-3.26515	3.32307	-4.85302	6.1e-07	5.69e-06
Epsti1	77.0392	69.7907	66.1589	10.9211	7.42342	2.05088	KC	3.08161	4.68147	4.84231	6.44e-07	6e-06
Pcsk1	25.864	23.9389	30.018	1.76761	5.21348	1.08518	KC	3.01995	4.94212	4.84164	6.46e-07	6.01e-06
Cygb	0	0.555555	0.406533	4.22517	6.31634	8.81945	LSEC	-3.5006	1.50563	-4.83667	6.63e-07	6.16e-06
Gulp1	37.4059	25.3136	30.22	1.94655	3.9694	1.46217	KC	3.13648	4.33713	4.83401	6.71e-07	6.23e-06
LOC498368	29.1754	16.08	13.1543	2.39617	0.978895	0.212489	KC	3.41255	3.1315	4.83048	6.83e-07	6.34e-06
Krt8	2.46853	0.907019	0	2.7858	4.59873	3.81149	LSEC	-3.62773	1.34851	-4.82763	6.93e-07	6.43e-06
Fam198b	49.2233	46.0324	44.0911	4.7614	5.80857	2.94202	KC	2.96957	5.65891	4.82292	7.1e-07	6.57e-06
Colec12	0	0.812453	0.743151	6.41662	8.98748	5.5005	LSEC	-3.33583	2.0961	-4.82259	7.11e-07	6.58e-06
Acacb	0.15346	0.211448	0.0928376	1.59576	1.36446	2.07329	LSEC	-3.46573	2.05722	-4.81862	7.25e-07	6.7e-06
Mical3	1.86963	1.03045	1.41382	6.0472	11.2208	13.2611	LSEC	-3.08965	4.17777	-4.80883	7.62e-07	7.03e-06
Tnfsf9	15.2302	18.2872	9.54277	0.526152	0.27636	2.09963	KC	3.63988	1.97312	4.80585	7.73e-07	7.13e-06
Cd33	30.5072	32.7873	31.8361	3.68872	2.32499	0.5888	KC	3.4572	2.63234	4.80379	7.81e-07	7.2e-06
Ikbke	14.0324	16.1929	16.5802	0.954394	1.78237	1.01561	KC	3.2792	3.5382	4.80151	7.9e-07	7.28e-06
Rai2	0	0	0.167354	3.07729	2.24882	3.8442	LSEC	-3.60272	0.723733	-4.79839	8.03e-07	7.38e-06
Clec10a	40.8421	74.0332	42.2781	3.73121	6.45582	2.10205	KC	3.15659	4.12698	4.79706	8.08e-07	7.43e-06
Dok4	0.932052	1.5411	1.12771	12.6221	14.9169	8.63471	LSEC	-3.34932	2.33026	-4.79609	8.12e-07	7.46e-06
Ctnnal1	0.778586	1.39463	1.41305	14.3095	10.5818	10.3686	LSEC	-3.16456	3.47513	-4.79515	8.16e-07	7.49e-06
Rabgef1	14.5573	14.3865	12.2989	49.042	112.601	87.3887	LSEC	-2.94981	6.20121	-4.79305	8.24e-07	7.56e-06
Lilrb3	217.07	281.796	53.5926	5.39121	20.4182	2.26462	KC	2.95291	5.89185	4.79116	8.32e-07	7.62e-06
Clec7a	36.6195	43.9364	25.9025	0.953678	4.72292	3.04455	KC	3.14877	4.23646	4.78824	8.44e-07	7.73e-06
Slc6a12	13.2483	21.9053	11.0973	0.98578	1.55333	0.19669	KC	3.37623	2.97137	4.78646	8.52e-07	7.79e-06
AABR07056953.1	0	0	0	1.46291	1.53677	1.55674	LSEC	-3.69712	0.153851	-4.78029	8.78e-07	8.02e-06
Pth1r	1.9283	0.885649	0.972124	14.6112	8.00103	8.93205	LSEC	-3.31664	2.71955	-4.77996	8.8e-07	8.03e-06
Stxbp2	69.6566	75.3057	63.2095	9.5562	6.97606	4.65369	KC	2.98844	5.19799	4.77429	9.05e-07	8.25e-06
Snx33	3.59226	3.46477	4.02039	35.2694	23.3617	24.2662	LSEC	-2.97411	4.9851	-4.7667	9.4e-07	8.56e-06
Cd4	563.703	400.76	640.577	53.1543	93.7506	23.7944	KC	2.96543	7.79588	4.76175	9.63e-07	8.77e-06
St14	26.6568	31.3426	24.7271	3.65291	2.93445	0.857476	KC	3.10988	4.30614	4.76086	9.67e-07	8.8e-06
Daam1	2.23126	1.70799	1.64979	5.21592	17.1306	14.6418	LSEC	-3.03311	4.37612	-4.75948	9.74e-07	8.85e-06
Btla	7.26463	14.7416	3.39601	0	0.335543	0.254927	KC	3.64721	1.42444	4.75869	9.78e-07	8.88e-06
Batf2	3.69423	4.07214	5.58718	45.5615	35.6619	71.3	LSEC	-3.19141	3.24187	-4.75613	9.9e-07	8.98e-06
Arvcf	1.50913	1.97542	1.25533	13.5031	11.022	10.1944	LSEC	-3.1361	3.70504	-4.75476	9.97e-07	9.03e-06
Prune2	85.1738	81.7463	123.487	8.87814	18.2798	3.40114	KC	3.0362	4.45638	4.74748	1.03e-06	9.36e-06
Susd3	4.43654	4.27909	6.03887	0.536437	0	0	KC	3.70804	0.552043	4.74547	1.04e-06	9.44e-06
Dcbld2	0	0.500118	0.365966	3.0721	5.83973	8.63992	LSEC	-3.45751	1.48292	-4.74471	1.05e-06	9.47e-06
Cds1	13.6679	17.2467	19.1483	1.39169	2.92392	0	KC	3.36222	2.65091	4.7443	1.05e-06	9.48e-06
Arhgap31	1.22213	6.98833	7.57825	42.6321	48.2774	51.8925	LSEC	-2.92774	5.68508	-4.73897	1.08e-06	9.72e-06
Osbpl6	0	0	0.11072	1.06222	1.16234	1.201	LSEC	-3.51502	0.922673	-4.73103	1.12e-06	1.01e-05
Fam65b	10.8206	13.0209	7.7462	0.174448	1.28279	0.556913	KC	3.35513	2.98623	4.73119	1.12e-06	1.01e-05
Galc	34.7267	29.9853	29.7618	1.95949	3.67578	2.23413	KC	3.13099	4.15401	4.72858	1.13e-06	1.02e-05
Lrat	1.61846	0.81768	0.897519	7.76253	7.81185	5.10204	LSEC	-3.14888	3.53606	-4.72681	1.14e-06	1.03e-05
Col4a3	2.12617	1.81635	1.67213	8.48374	13.5572	13.5419	LSEC	-2.98935	4.64023	-4.7235	1.16e-06	1.04e-05
AC093965.1	4.50344	2.48207	0.681104	16.8803	17.1606	12.1685	LSEC	-3.47889	1.72474	-4.71208	1.23e-06	1.1e-05
Msrb3	1.51275	1.77172	1.02955	10.3345	9.51131	10.2188	LSEC	-3.14332	3.53579	-4.70629	1.27e-06	1.14e-05
Ndrg2	2.7333	0.941535	0.62008	9.91478	7.81155	5.80292	LSEC	-3.35334	2.44223	-4.70507	1.27e-06	1.14e-05
Fhod1	9.16941	7.26471	3.58254	38.2503	25.7201	30.0854	LSEC	-2.93691	5.35909	-4.69728	1.32e-06	1.18e-05
Trpv2	21.801	41.0765	29.4447	1.59388	5.79585	1.56564	KC	3.05246	4.28148	4.69815	1.32e-06	1.18e-05
Csf1	17.1716	15.8379	10.0702	76.695	66.2346	100.372	LSEC	-2.91344	6.74477	-4.69601	1.33e-06	1.19e-05
Lta4h	264.887	182.78	266.724	26.846	31.4144	19.5275	KC	2.90448	6.94928	4.68792	1.38e-06	1.24e-05
Rnf5	52.1887	36.2815	19.3739	3.72882	0.903946	2.28923	KC	3.3985	3.06151	4.68214	1.42e-06	1.27e-05
LOC103694872	17.7007	18.8146	22.1814	1.8345	1.28475	0.976086	KC	3.45265	2.34494	4.67807	1.45e-06	1.29e-05
Ctgf	0	0.144147	0.316442	8.60158	2.12609	5.45161	LSEC	-3.45788	1.32348	-4.67483	1.48e-06	1.31e-05
Myo1c	25.4589	24.8649	20.0448	153.644	124.499	168.365	LSEC	-2.92516	7.45883	-4.67362	1.48e-06	1.32e-05
Sema4a	42.6237	61.695	42.6842	3.70271	7.14859	3.67399	KC	2.92375	5.35169	4.67385	1.48e-06	1.32e-05
Rgs14	6.6422	11.8977	7.032	0.80313	0.482104	0.366277	KC	3.4393	2.45999	4.67142	1.5e-06	1.33e-05
Slc45a3	10.4628	11.0526	15.4285	1.58137	1.43972	0.336561	KC	3.25	3.20925	4.66626	1.54e-06	1.37e-05
Myo1b	0	0.10832	0.118896	1.80603	2.3965	1.97246	LSEC	-3.50331	0.850246	-4.65609	1.62e-06	1.43e-05
Slc2a9	13.4925	11.671	18.5923	2.26586	1.42816	0.868033	KC	3.15172	3.80331	4.6561	1.62e-06	1.43e-05
Rnf19a	5.75971	7.74942	6.66138	23.023	58.183	52.4436	LSEC	-2.89413	5.78941	-4.65438	1.63e-06	1.44e-05
Pfkm	0.478928	1.18782	0.579467	5.90669	8.39492	4.80661	LSEC	-3.25991	2.43297	-4.65476	1.63e-06	1.44e-05
Baiap3	0	0.138552	0.0760403	0.851093	1.40496	4.65781	LSEC	-3.47759	1.15941	-4.65475	1.63e-06	1.44e-05
Ntn1	0.764735	0.421483	0.693955	5.91787	8.7422	5.90387	LSEC	-3.38315	1.8251	-4.64724	1.69e-06	1.49e-05
Clec2d2	1.47424	3.25009	2.11816	0	0.187255	0	KC	3.61089	0.780286	4.64409	1.71e-06	1.51e-05
AABR07035722.1	156.334	8.77588	136.785	13.022	6.03073	5.58759	KC	2.90897	5.35381	4.6398	1.75e-06	1.54e-05
Fam110b	6.94533	4.3064	8.92855	0.419892	0.441093	0	KC	3.56972	1.18171	4.62973	1.84e-06	1.62e-05
AABR07068285.2	60.0459	8.27355	62.0561	1.21006	2.54231	2.89727	KC	3.46897	2.0894	4.62811	1.85e-06	1.63e-05
Cd101	7.07212	11.2348	6.16589	0.301805	0.84545	0.160582	KC	3.4048	2.3905	4.62647	1.87e-06	1.64e-05
Adgra2	4.24408	8.86916	4.38617	35.5795	32.704	37.1336	LSEC	-2.89077	5.4728	-4.6243	1.89e-06	1.65e-05
Cyp2d4	2.41942	1.11121	1.21971	13.6518	10.8583	10.5843	LSEC	-3.24558	2.6547	-4.62509	1.88e-06	1.65e-05
Ifit2	36.2032	32.6822	43.8032	262.547	326.651	148.421	LSEC	-2.92827	7.97401	-4.6159	1.96e-06	1.72e-05
Chi3l1	3.87803	25.0073	7.97663	0.375125	0.788131	0.89817	KC	3.458	2.04395	4.60689	2.05e-06	1.8e-05
Plbd1	145.809	170.226	144.698	20.1488	18.6117	13.0311	KC	2.86111	6.32078	4.6049	2.07e-06	1.81e-05
Nod2	13.9169	16.3156	16.6244	0.627464	3.89495	0.728413	KC	2.97503	4.41578	4.6011	2.11e-06	1.84e-05
Ifih1	5.09627	8.52673	8.80874	31.7787	70.3731	56.4868	LSEC	-2.86734	5.88764	-4.59352	2.19e-06	1.91e-05
Ms4a6c	43.8541	45.1876	27.1068	0.922181	3.39061	1.472	KC	3.40042	2.43949	4.59017	2.22e-06	1.94e-05
H6pd	2.10205	2.97911	3.99666	16.9202	22.428	40.5704	LSEC	-2.88532	5.01605	-4.58258	2.3e-06	2.01e-05
Dab2	26.6222	17.5175	21.0357	105.767	125.461	165.051	LSEC	-2.86922	6.76946	-4.58125	2.32e-06	2.02e-05
Bag3	13.4546	20.312	30.2579	144.718	169.71	206.84	LSEC	-2.87558	6.825	-4.57682	2.37e-06	2.06e-05
Ubxn2b	1.45735	3.29319	2.90942	0.281941	0.0740442	0.337529	KC	3.51693	1.68482	4.57502	2.39e-06	2.08e-05
Dsel	0.353762	0.0974876	0	1.53988	1.07842	1.09244	LSEC	-3.55928	0.742282	-4.57364	2.4e-06	2.09e-05
Blk	41.4639	38.8497	36.6856	3.00812	6.32002	1.60054	KC	2.95361	4.61209	4.57104	2.43e-06	2.11e-05
Zbtb7b	34.0554	44.4969	57.0115	7.80953	5.22064	5.89288	KC	2.90627	5.00255	4.57033	2.44e-06	2.12e-05
N4bp2l1	30.6793	29.2229	19.7703	2.09669	1.86371	2.05956	KC	3.17789	3.66651	4.56525	2.5e-06	2.17e-05
Gfap	0	0.213562	0	1.40556	1.47654	1.19658	LSEC	-3.53962	0.497815	-4.56341	2.52e-06	2.19e-05
Gata2	1.24766	1.48989	0.377393	8.54863	4.75426	4.65551	LSEC	-3.22871	2.72661	-4.56197	2.54e-06	2.2e-05
Mefv	3.61474	7.96903	9.84053	0.0971267	1.53046	0.775176	KC	3.27987	2.56225	4.56039	2.56e-06	2.22e-05
Kynu	3.93177	10.1849	5.70859	0	0.399527	0.910617	KC	3.52522	1.38263	4.55376	2.64e-06	2.28e-05
Esam	31.5865	29.0147	40.5528	198.091	244.825	247.917	LSEC	-2.87019	7.12848	-4.55087	2.68e-06	2.31e-05
Clec4m	11.1623	4.14598	5.87199	34.1526	32.0551	41.0267	LSEC	-2.87666	5.14898	-4.5454	2.75e-06	2.37e-05
Rarb	6.88188	4.93082	7.63268	37.3895	40.9091	54.5459	LSEC	-2.85836	5.3653	-4.54364	2.77e-06	2.39e-05
Napsa	164.898	206.823	216.995	23.2925	32.69	14.277	KC	2.83737	6.58423	4.5377	2.85e-06	2.46e-05
Slc11a1	204.887	196.18	224.439	14.8362	40.4335	15.6389	KC	2.84542	7.00784	4.53454	2.89e-06	2.49e-05
Il31ra	3.19357	7.74458	4.82998	0.154458	0.324514	0.246549	KC	3.51345	1.33669	4.53453	2.89e-06	2.49e-05
Pid1	4.39644	7.40389	7.24025	0.472523	0.868668	0	KC	3.40354	1.90866	4.53404	2.9e-06	2.49e-05
Bank1	16.7814	20.6562	25.3803	1.80364	4.26309	0.863698	KC	2.9636	4.27282	4.52859	2.98e-06	2.56e-05
Sall2	0	0.0689949	0.0757317	1.08982	1.14485	2.60939	LSEC	-3.439	0.941492	-4.5248	3.03e-06	2.6e-05
Cd300lb	2.75453	3.79539	1.66639	0	0.174938	0	KC	3.54971	0.950911	4.52486	3.03e-06	2.6e-05
Prkcd	64.2925	81.157	81.5533	3.13461	18.7036	7.4052	KC	2.83266	5.70531	4.51942	3.11e-06	2.66e-05
LOC103693375	91.9452	21.7181	15.8924	1.0588	0	0	KC	3.6036	0.809647	4.51745	3.14e-06	2.69e-05
AABR07006311.1	2.15795	1.63536	3.83485	0.195694	0.2741	0	KC	3.46596	1.49312	4.50852	3.27e-06	2.8e-05
Negr1	9.89135	1.13575	4.98658	31.2952	20.1022	30.5451	LSEC	-3.01156	3.85304	-4.50676	3.3e-06	2.82e-05
Zfat	47.639	33.0347	53.7782	4.74369	6.80248	4.20664	KC	2.82828	5.76799	4.50558	3.32e-06	2.83e-05
Rab12	11.5332	9.53477	5.23287	46.9488	46.3895	54.1648	LSEC	-3.04865	3.61381	-4.50446	3.34e-06	2.85e-05
Abca17	3.19861	2.35055	2.01567	0.128918	0.135428	0	KC	3.50488	1.33659	4.50302	3.36e-06	2.86e-05
Ptprc	76.6878	98.0797	81.1458	5.7062	18.6252	4.44573	KC	2.82499	6.68702	4.49995	3.41e-06	2.9e-05
Cers6	19.1127	18.727	33.6168	2.22538	3.41671	1.91272	KC	3.07951	3.62535	4.48812	3.6e-06	3.07e-05
Mprip	10.4442	8.88696	8.14738	49.672	49.7131	59.9075	LSEC	-2.83613	7.07196	-4.48234	3.7e-06	3.15e-05
Glb1	121.019	97.1432	127.134	23.9225	11.3533	13.5685	KC	2.81103	6.5567	4.48141	3.72e-06	3.16e-05
Tuba4a	44.0858	66.9541	47.7102	4.02754	6.71966	4.91616	KC	2.9838	4.25932	4.47993	3.74e-06	3.18e-05
RGD1305587	6.89749	12.6718	4.86818	0.833999	0	0.443747	KC	3.53379	1.11249	4.47288	3.87e-06	3.28e-05
Psd4	16.8668	22.5063	21.9292	0.858702	5.63788	1.02801	KC	2.8915	4.52147	4.46265	4.06e-06	3.44e-05
Mcf2l	1.37749	0.759201	0.347221	1.99868	4.49081	5.67169	LSEC	-3.11357	3.07503	-4.44906	4.32e-06	3.66e-05
Luzp1	2.73205	2.65302	3.50234	12.7732	23.8949	19.7861	LSEC	-2.80569	5.98692	-4.44443	4.42e-06	3.74e-05
Sost	42.4091	58.4343	76.3264	8.7173	7.54144	2.45553	KC	3.1136	3.31101	4.44332	4.44e-06	3.75e-05
Nid2	0.621913	0.171383	1.1287	5.03824	5.45062	7.32193	LSEC	-3.08558	2.78459	-4.44226	4.46e-06	3.77e-05
Hps3	14.5757	13.3555	15.9822	1.3218	1.94396	0.843952	KC	3.04212	3.79869	4.44149	4.48e-06	3.78e-05
AABR07035776.1	27.5659	18.1146	35.5976	2.8203	3.50138	0.818512	KC	3.1574	3.05385	4.43649	4.58e-06	3.87e-05
Atxn1	0.658734	0.816886	0.697392	4.93828	5.77333	8.26398	LSEC	-3.08363	2.94614	-4.43458	4.62e-06	3.9e-05
Gpr31	28.0761	17.5102	25.0306	3.57345	1.12617	1.1408	KC	3.32733	2.40792	4.43173	4.69e-06	3.95e-05
Cd99	36.5301	30.7595	22.0993	300.354	93.3155	211.513	LSEC	-2.82119	5.34209	-4.42943	4.74e-06	3.98e-05
Clec12a	72.9179	42.0153	10.694	1.0687	0.561329	0.852935	KC	3.4721	1.77462	4.42897	4.75e-06	3.99e-05
Pqlc3	3.72919	4.93281	2.70723	0.360727	0	0	KC	3.54028	0.63256	4.42086	4.93e-06	4.14e-05
Agtr1a	1.29966	1.07446	0.196562	2.82864	5.61277	5.26765	LSEC	-3.32557	1.80234	-4.41923	4.97e-06	4.16e-05
Mycl	14.4753	21.4078	8.903	0.233368	1.96121	0.745013	KC	3.18612	3.02958	4.41917	4.97e-06	4.16e-05
Arhgap28	0	0.402463	0	1.8836	1.85504	1.50332	LSEC	-3.4545	0.57886	-4.41681	5.02e-06	4.21e-05
Card11	14.3464	21.2736	16.2215	1.32165	2.86355	0.791116	KC	2.96596	4.07518	4.41393	5.09e-06	4.26e-05
Ephb3	8.4924	4.38804	7.27825	0.427852	0.539346	0.409766	KC	3.26709	2.58873	4.41375	5.09e-06	4.26e-05
Notch4	2.6327	4.35302	0.72998	16.9244	4.96029	13.6346	LSEC	-2.90909	4.58911	-4.4069	5.26e-06	4.39e-05
Fmnl1	45.4064	70.7379	53.6093	4.33906	10.6047	4.6645	KC	2.78382	5.81571	4.40397	5.33e-06	4.45e-05
Cyth3	2.17075	4.08772	3.17362	22.8351	20.5875	20.2499	LSEC	-2.83264	4.66418	-4.40027	5.42e-06	4.52e-05
Emb	71.8607	57.5753	61.1844	5.4708	8.78959	2.56841	KC	2.99396	3.95951	4.3985	5.46e-06	4.56e-05
RT1-Ha	9.63831	8.45113	2.91541	0.635673	0	0	KC	3.51842	0.948361	4.39803	5.48e-06	4.56e-05
Unc93b1	247.593	192.437	226.338	34.5176	28.4505	16.1054	KC	2.78983	7.25108	4.39214	5.63e-06	4.68e-05
Fhdc1	0.345322	0.666134	0.313361	2.17121	4.56168	5.19858	LSEC	-3.19198	2.19731	-4.39155	5.64e-06	4.69e-05
Hras	19.6882	15.7055	9.71655	115.52	54.4903	63.5982	LSEC	-2.8126	5.15713	-4.38938	5.7e-06	4.74e-05
Zfpm2	0.661344	0.273374	0.500111	3.35855	3.94814	5.23332	LSEC	-3.16507	2.369	-4.38888	5.71e-06	4.74e-05
Kif26a	0	0.255549	0.14025	3.3638	1.11899	3.57957	LSEC	-3.28073	1.63681	-4.38796	5.74e-06	4.76e-05
Cdk18	1.95559	4.41906	4.14071	0.472913	0.198717	0.150974	KC	3.40243	1.65042	4.38616	5.78e-06	4.79e-05
LOC100910207	18.7993	8.96104	6.30119	1.96591	0.129073	1.17676	KC	3.3224	2.7417	4.37909	5.97e-06	4.95e-05
Cd300lg	37.5106	14.4091	16.8475	2.74881	0.577521	1.75508	KC	3.31347	2.588	4.37777	6.01e-06	4.97e-05
Apln	0.461328	0.12713	0.279087	2.78904	3.51583	2.31499	LSEC	-3.31582	1.41078	-4.37716	6.03e-06	4.98e-05
Slamf9	29.4903	34.4687	29.5292	3.68872	2.84165	1.96267	KC	3.0977	3.42005	4.37607	6.06e-06	5.01e-05
Brsk1	1.10697	0.305053	0.669677	7.49547	4.49939	6.62314	LSEC	-3.20929	2.16945	-4.37136	6.19e-06	5.11e-05
LOC102549869	3.42488	6.79542	4.14385	0.662581	0.174009	0	KC	3.44753	1.12972	4.37015	6.22e-06	5.13e-05
Fcna	1161.62	688.69	1224.21	153.571	159.72	51.2217	KC	2.82354	8.44482	4.36772	6.29e-06	5.19e-05
Gpr39	0	0.435814	1.4351	13.768	12.4544	9.76739	LSEC	-3.27982	1.27502	-4.36542	6.36e-06	5.24e-05
Lilra5	104.095	61.7691	76.5339	10.6572	10.0372	4.39945	KC	2.8043	5.2118	4.36434	6.39e-06	5.26e-05
Lmf2	14.1127	11.6673	12.3321	97.4549	56.1672	91.8021	LSEC	-2.77248	6.0964	-4.36347	6.42e-06	5.28e-05
Fn1	6.9191	20.695	22.4093	1.71403	3.77264	1.82398	KC	2.77709	5.28192	4.36186	6.46e-06	5.31e-05
Cux2	2.22873	3.0709	6.57295	0.202112	0.636952	0.322614	KC	3.21798	2.32729	4.35732	6.6e-06	5.42e-05
Arl15	4.63589	5.7489	2.80455	22.9822	34.7419	32.2108	LSEC	-3.12068	2.55759	-4.35673	6.62e-06	5.43e-05
Batf	9.90039	22.6059	16.6847	0.342025	1.79648	1.63784	KC	3.32814	1.93919	4.34925	6.85e-06	5.61e-05
Abca7	0.192038	2.38143	0.987495	8.21986	6.7323	12.75	LSEC	-2.86374	4.01713	-4.34857	6.87e-06	5.62e-05
LOC100909879	63.578	48.1813	15.6253	0.960928	1.51417	1.53385	KC	3.36833	2.21744	4.349	6.85e-06	5.62e-05
Fam213a	18.0367	25.3493	42.2821	3.05322	4.35289	3.13303	KC	2.99732	3.63761	4.34523	6.97e-06	5.7e-05
Jup	4.15351	9.68509	6.66838	51.1487	34.7387	61.2949	LSEC	-2.76477	5.95462	-4.34479	6.99e-06	5.71e-05
Adgb	1.21195	1.39159	1.28307	0.0488468	0.0513133	0.0779701	KC	3.439	1.10802	4.33974	7.15e-06	5.84e-05
Dkk2	2.41051	0.885699	0.243045	16.2247	1.32678	9.45982	LSEC	-3.20135	2.75662	-4.33294	7.37e-06	6.02e-05
Hsf4	0	0.899713	0.24689	5.92149	3.93964	7.56158	LSEC	-3.30435	1.25433	-4.32761	7.55e-06	6.16e-05
Grin2d	0	0	0.0816392	2.41494	0.754205	1.04183	LSEC	-3.38213	0.615222	-4.32632	7.6e-06	6.19e-05
Ghr	1.80769	0.124538	0.546793	3.82504	3.90337	5.58225	LSEC	-3.21331	2.13846	-4.32562	7.62e-06	6.21e-05
Nck2	1.12097	1.85346	0.508608	8.94563	6.1225	6.05783	LSEC	-3.12292	2.54367	-4.31754	7.91e-06	6.43e-05
Lrp11	0.867901	0.837099	0.525048	3.04328	6.28365	7.87288	LSEC	-3.11367	2.47911	-4.31035	8.17e-06	6.63e-05
Musk	2.48439	1.64312	1.95385	0.120158	0	0	KC	3.49489	0.40298	4.31048	8.16e-06	6.63e-05
LOC108348201	0	0	0.545229	4.94017	2.74744	8.11751	LSEC	-3.27986	1.16701	-4.30869	8.23e-06	6.68e-05
Tmem150b	19.18	17.6862	26.5535	4.28145	2.06142	1.13902	KC	3.04507	3.42272	4.30601	8.33e-06	6.75e-05
Snx20	52.8858	49.723	47.991	3.76153	8.42978	2.0014	KC	2.92994	3.99221	4.29896	8.6e-06	6.97e-05
LOC108348155	9.20411	4.43873	4.17611	0.278225	0	0	KC	3.48764	0.526834	4.29707	8.67e-06	7.02e-05
Fut10	0	0	0.110706	1.06208	1.67356	1.83658	LSEC	-3.3642	0.529505	-4.29402	8.79e-06	7.11e-05
P2ry1	0	2.21209	0.40468	8.19614	4.98473	4.81998	LSEC	-3.09261	2.19063	-4.28866	9.01e-06	7.28e-05
LOC497796	51.564	20.5252	11.0913	1.38551	0.873279	0.442314	KC	3.31452	2.32301	4.28879	9e-06	7.28e-05
Spred2	0.836923	4.84332	2.02523	20.239	16.3709	23.5833	LSEC	-2.9612	3.19314	-4.28622	9.11e-06	7.35e-05
AA926063	11.2994	14.1537	17.0893	1.73886	1.0438	1.18954	KC	3.22965	2.36559	4.28591	9.12e-06	7.35e-05
Timp2	234.865	233.943	273.061	30.1538	43.8262	18.1319	KC	2.73872	6.79467	4.28545	9.14e-06	7.36e-05
Pdgfra	0.435549	0	0.197618	1.52725	1.49372	1.26094	LSEC	-3.26409	1.50799	-4.28294	9.24e-06	7.44e-05
RGD1307182	48.7704	43.8257	74.4022	4.10226	10.2348	7.3666	KC	2.84456	4.37286	4.27969	9.38e-06	7.55e-05
Fam102a	1.43436	1.77873	0.867736	10.6662	6.01229	10.243	LSEC	-2.9618	3.46029	-4.27905	9.41e-06	7.56e-05
Ralgps2	2.30477	4.12838	2.96289	0	0.292748	0	KC	3.4215	0.706829	4.27539	9.56e-06	7.68e-05
Abhd12	71.3661	79.2688	85.9072	11.4468	10.7298	9.27633	KC	2.74541	5.4759	4.27334	9.65e-06	7.74e-05
Hoxa5_1	0	0.838446	0.230078	4.78249	4.63751	4.11055	LSEC	-3.28058	1.14102	-4.27347	9.64e-06	7.74e-05
Vwa5a	10.126	23.7189	18.5689	1.14784	3.13508	2.80938	KC	2.83305	4.43449	4.27313	9.66e-06	7.74e-05
Cadm1	13.7093	28.7842	9.47841	0.63148	1.82425	0.503989	KC	3.15182	2.78631	4.27306	9.66e-06	7.74e-05
Tlr4	19.9561	20.7105	19.5219	2.9777	2.26514	1.14729	KC	2.9138	4.10028	4.26894	9.84e-06	7.88e-05
Arhgap35	2.20488	0.934781	2.10341	11.5253	9.30662	9.68944	LSEC	-2.77	4.77265	-4.26636	9.96e-06	7.96e-05
Helz2	4.73425	7.45507	12.0699	36.186	69.7122	82.5619	LSEC	-2.75523	7.13304	-4.26302	1.01e-05	8.07e-05
Vav1	86.2804	50.7956	59.3142	6.77432	8.25499	5.40664	KC	2.7508	5.38747	4.26288	1.01e-05	8.07e-05
Pdlim4	12.0628	27.2584	14.5951	1.75026	1.22576	0.931266	KC	3.24223	2.27723	4.26264	1.01e-05	8.08e-05
Grn	1526.12	2131.25	2634.11	408.87	282.279	211.764	KC	2.84033	10.4717	4.26216	1.01e-05	8.09e-05
Plxnc1	4.50344	4.79866	2.17953	19.1673	15.1776	16.5724	LSEC	-2.76902	4.88594	-4.24541	1.09e-05	8.71e-05
Rps15	300.678	369.679	81.6214	1418.19	512.487	765.824	LSEC	-2.73957	7.49887	-4.24406	1.1e-05	8.75e-05
Vipr1	2.05592	0.566558	0.932817	6.71188	9.40104	10.3168	LSEC	-3.19102	1.93101	-4.24248	1.11e-05	8.8e-05
Adcy7	9.87967	15.3028	14.3238	0.659081	2.76944	1.05204	KC	2.92306	3.78466	4.24272	1.11e-05	8.8e-05
Igf2r	10.6551	10.9888	9.37594	0.858897	2.00959	0.311588	KC	2.83038	4.37844	4.24243	1.11e-05	8.8e-05
Cd40	5.14726	19.8583	8.71892	47.0513	70.0871	77.4883	LSEC	-2.75124	4.77716	-4.23878	1.13e-05	8.93e-05
Prr7	1.46246	2.01508	0.884733	21.927	9.65948	9.03232	LSEC	-3.19745	1.89113	-4.23754	1.13e-05	8.98e-05
Trpm4	1.74882	1.68675	1.2343	10.5728	7.99677	9.45081	LSEC	-2.86988	3.90506	-4.23682	1.14e-05	9e-05
S100a11	200.608	413.302	160.369	11.5506	33.9746	20.2809	KC	2.90928	4.06392	4.23424	1.15e-05	9.1e-05
Cd274	9.50108	25.5783	13.7063	18.3809	201.074	97.6116	LSEC	-2.71854	5.65665	-4.2331	1.15e-05	9.13e-05
Nqo1	11.6793	5.94187	5.43503	16.7289	40.6247	65.5437	LSEC	-2.81787	4.3509	-4.23306	1.16e-05	9.13e-05
Kctd10	2.82493	8.17401	5.55417	38.8253	28.1074	58.5205	LSEC	-2.73312	5.10125	-4.23108	1.17e-05	9.2e-05
AABR07035796.1	12.6848	4.66081	3.83692	15.8489	39.206	53.8607	LSEC	-3.01253	2.98505	-4.22943	1.17e-05	9.26e-05
Mlf1	0	2.10931	0	4.62749	5.18522	5.41675	LSEC	-3.33455	0.781688	-4.22766	1.18e-05	9.33e-05
Asah2	0.281689	0.155252	0.0852056	1.43052	1.35963	2.17468	LSEC	-3.27547	1.35712	-4.22624	1.19e-05	9.38e-05
Cd79a	0	2.31545	0.423589	32.5103	3.91323	12.9734	LSEC	-3.24255	1.48386	-4.22523	1.2e-05	9.41e-05
Slc6a6	41.1259	38.0166	41.2562	3.9026	7.00909	2.61233	KC	2.76863	4.82178	4.22517	1.2e-05	9.41e-05
Ntng2	13.9405	8.14428	10.9635	0.943931	0.991593	0.430491	KC	3.14956	2.64952	4.22288	1.21e-05	9.5e-05
Tbc1d10c	12.3498	23.8231	12.452	1.39371	1.46408	0.635617	KC	3.1492	2.62847	4.22237	1.21e-05	9.51e-05
Mx1	51.7794	80.7794	130.088	21.9387	15.7629	6.77254	KC	2.70815	6.43628	4.22066	1.22e-05	9.58e-05
Rn50_2_2279.2	23.9279	24.4917	21.7133	3.30652	0.868369	0	KC	3.37011	1.14234	4.22026	1.22e-05	9.59e-05
Col22a1	4.98057	7.02406	16.4832	1.70038	1.93509	0.339272	KC	2.91022	3.56611	4.21889	1.23e-05	9.64e-05
Raph1	2.98806	1.7498	2.03363	10.5679	12.4299	16.0036	LSEC	-2.83918	4.03375	-4.21409	1.26e-05	9.84e-05
Fam64a	0.987872	0.816696	0.298813	6.45013	4.26626	10.2958	LSEC	-3.25309	1.5261	-4.20839	1.29e-05	0.000100846
RT1-DOb	32.4867	64.1595	17.3136	1.12231	4.32291	1.79144	KC	2.98109	3.66032	4.20512	1.31e-05	0.000102239
Plxdc2	9.85488	9.00486	13.3357	1.37973	1.31763	0.400427	KC	3.0735	2.86159	4.2026	1.32e-05	0.000103302
Dapp1	22.2668	32.8541	24.1349	1.57054	4.94953	2.14879	KC	2.82235	4.34062	4.20147	1.33e-05	0.000103743
Rnase4	24.5642	33.2822	34.3648	3.46517	3.64013	3.16066	KC	2.96964	3.54028	4.19359	1.38e-05	0.000107332
LOC103690015	6.22186	4.28646	1.882	49.6522	15.0155	44.4312	LSEC	-3.17166	2.16599	-4.19318	1.38e-05	0.000107442
Irf2bpl	1.20782	3.49486	4.93213	41.3297	18.5633	37.7644	LSEC	-2.77624	4.14992	-4.18625	1.42e-05	0.000110689
Zdhhc13	8.23732	17.9978	15.1278	0.71143	2.83994	0.681357	KC	3.02001	2.98085	4.18008	1.46e-05	0.000113561
Tmem37	47.2861	33.0317	33.5959	4.78676	5.02846	0.424484	KC	2.99007	3.35507	4.18013	1.46e-05	0.000113561
Ifngr1	507.814	410.121	432.494	80.6008	48.7094	48.2822	KC	2.71889	7.90846	4.1749	1.49e-05	0.000116091
Cdr2	1.20782	1.4978	0.913358	10.0769	9.35835	4.42916	LSEC	-3.00647	2.58253	-4.16892	1.53e-05	0.000119086
Carmil1	9.59944	11.3897	14.357	1.41863	1.69348	1.44101	KC	2.83496	4.17533	4.16633	1.55e-05	0.000120301
Rasal3	3.21755	10.8371	5.83951	0.518727	0.635739	0.69	KC	3.09664	2.68772	4.16626	1.55e-05	0.000120301
Lrch4	57.0401	57.6356	72.1004	11.3266	7.30406	11.4565	KC	2.68649	5.90559	4.16607	1.55e-05	0.00012031
RGD1560281	2.67601	1.14713	5.66611	0.359517	0.226602	0.229547	KC	3.22863	1.86018	4.1591	1.6e-05	0.000123947
Pde2a	50.548	38.9318	41.459	274.723	223.566	223.511	LSEC	-2.74538	8.46129	-4.15696	1.62e-05	0.000125021
Spic	23.8946	20.4473	17.1182	1.21649	2.87532	0	KC	3.18173	2.13434	4.15677	1.62e-05	0.000125026
Anln	1.22999	0.790889	0.124016	1.78466	3.02047	4.1148	LSEC	-3.19275	1.93317	-4.1521	1.65e-05	0.000127511
Myc	11.6325	11.5402	7.56503	25.7394	52.6006	85.09	LSEC	-2.689	5.42652	-4.14023	1.74e-05	0.000134192
Ptgs1	447.894	329.839	422.207	59.6026	57.598	30.8663	KC	2.71901	8.24532	4.13773	1.76e-05	0.000135555
Apol11a	19.2702	36.3557	47.9762	10.037	3.01252	4.00532	KC	2.96964	3.32434	4.13667	1.77e-05	0.000136081
Slc7a1	0.430461	1.89798	1.10676	2.08194	13.6691	10.2189	LSEC	-2.78591	3.78342	-4.13621	1.77e-05	0.00013625
Cflar	13.6701	14.2124	12.4049	23.2908	105.602	111.052	LSEC	-2.67765	5.74381	-4.13213	1.8e-05	0.00013859
Dhrs3	8.87041	16.9232	9.70057	100.985	51.4819	56.3651	LSEC	-2.68203	5.50745	-4.1312	1.81e-05	0.000139049
Cbarp	0	0.295819	0.162352	2.72572	2.727	2.48619	LSEC	-3.23485	0.905202	-4.12644	1.85e-05	0.000141744
Ticam2	4.70722	5.42461	6.21315	0.620908	0.543549	0.165184	KC	3.17071	2.13723	4.12659	1.84e-05	0.000141744
Cpped1	22.6151	17.941	23.6313	3.48023	2.08912	1.5872	KC	2.94055	3.56455	4.12084	1.89e-05	0.000145125
C1s	0.940394	0.647871	0.284452	2.38783	5.25569	2.72249	LSEC	-3.13683	1.88365	-4.11541	1.94e-05	0.000148475
Cds2	0.909349	1.50356	3.02567	25.0691	15.4776	13.3386	LSEC	-2.90502	2.83367	-4.1133	1.95e-05	0.000149722
Lama2	0.299153	0.0824389	0.135732	0.614917	2.08989	0.635115	LSEC	-3.13233	1.72652	-4.1126	1.96e-05	0.000150068
Midn	31.3827	29.8015	38.8687	192.191	189.613	260.778	LSEC	-2.70674	7.79151	-4.11147	1.97e-05	0.000150691
Kcnab2	10.0152	12.6169	12.7668	1.03798	1.27212	0.828418	KC	3.08806	2.57898	4.1097	1.98e-05	0.000151739
Mt-nd3	595.153	751.52	505.544	53.2321	85.951	91.264	KC	2.66253	5.88468	4.10434	2.03e-05	0.000155125
Sash1	8.28434	4.44575	4.94578	26.3602	25.5867	29.117	LSEC	-2.66568	5.99853	-4.10425	2.03e-05	0.000155125
Aif1	706.532	616.702	384.731	49.3887	96.1529	19.4805	KC	2.68657	7.81261	4.09618	2.1e-05	0.000160509
Dusp8	3.61884	0.398903	1.53248	12.4269	6.80296	11.7339	LSEC	-2.99748	2.64537	-4.09437	2.12e-05	0.000161649
Fam189b	0.929305	1.28046	0.562195	5.16881	5.07568	10.0441	LSEC	-2.99375	2.63721	-4.09403	2.12e-05	0.000161766
Armcx3	3.807	3.93417	3.3107	23.0159	19.9468	18.1855	LSEC	-2.73355	4.37578	-4.09016	2.16e-05	0.000164369
Cdkn1c	0	0.574327	0.630405	6.04792	6.17682	4.29057	LSEC	-3.11018	1.46242	-4.08983	2.16e-05	0.000164484
Pard6b	0	0.356034	0.390797	10.102	2.40686	2.16108	LSEC	-3.10908	1.54045	-4.08446	2.21e-05	0.000168208
Adgrg5	15.3526	19.8847	11.6097	0.495024	2.47009	0.987706	KC	2.9671	3.25055	4.08417	2.22e-05	0.000168289
Slc2a13	0.684314	0.251439	0.0689975	1.04807	1.50662	1.32075	LSEC	-3.18283	1.68152	-4.08394	2.22e-05	0.000168331
Snx21	8.67479	4.42955	8.95235	1.2957	0.518522	1.08335	KC	2.94292	3.52435	4.08163	2.24e-05	0.000169891
Gimap6	3.60963	3.14995	3.63949	28.5149	18.3396	19.9713	LSEC	-2.76223	4.0581	-4.07529	2.3e-05	0.000174457
Ptprj	48.6824	40.2469	58.046	6.11451	10.5936	2.91346	KC	2.65	6.63558	4.0723	2.33e-05	0.000176583
Sardh	1.72493	0.475347	1.46093	8.50954	6.48531	7.85688	LSEC	-2.86125	3.28906	-4.06971	2.36e-05	0.000178423
Sptan1	16.9425	13.1314	15.321	65.2984	83.7493	103.617	LSEC	-2.68696	7.80901	-4.06689	2.39e-05	0.000180464
Cd320	15.2302	3.29768	2.30343	28.6753	14.6471	19.3166	LSEC	-2.89815	3.41708	-4.05926	2.47e-05	0.000186322
Cfp	1837.06	1338.88	1307.61	204.02	212.128	80.7668	KC	2.70856	9.10975	4.05752	2.48e-05	0.000187576
Arhgap33	0	0.653097	0.307228	3.27495	3.01028	4.18203	LSEC	-3.04315	1.81154	-4.0551	2.51e-05	0.000189388
Mgat4a	12.8245	12.8315	12.8311	1.28823	2.30559	0.837751	KC	2.71872	4.59662	4.05424	2.52e-05	0.000189951
Dnajb13	3.77785	3.12324	3.04728	0.152264	0	0.972187	KC	3.31299	1.04833	4.05207	2.54e-05	0.000191575
Bcl2l14	5.62558	15.2443	4.8213	0.226736	0.476369	0.36192	KC	3.26497	1.35849	4.05111	2.55e-05	0.000192226
Rnf19b	50.9387	45.3767	41.3867	139.942	255.797	370.162	LSEC	-2.67182	7.62225	-4.0485	2.58e-05	0.000194236
LOC102555924	0	0.56228	0.154295	1.72698	2.85085	5.90706	LSEC	-3.16914	1.1671	-4.04472	2.62e-05	0.000197253
Alox5ap	111.88	70.3587	45.99	7.63107	6.55886	2.76837	KC	2.86053	3.96535	4.0427	2.65e-05	0.000198817
Samhd1	33.868	66.132	64.8326	7.60516	9.34118	9.33807	KC	2.63684	5.6428	4.03925	2.69e-05	0.000201616
Ly49si1	20.6264	54.7097	25.7364	2.24461	7.46684	1.39334	KC	2.72506	4.3916	4.03784	2.7e-05	0.000202684
Cyp2d1	26.7657	15.8056	17.2204	1.84933	2.05064	1.96796	KC	2.82499	4.06421	4.03006	2.79e-05	0.00020921
Notch2	13.6202	14.4386	13.9927	1.09791	3.0548	1.13675	KC	2.64055	5.43371	4.03005	2.79e-05	0.00020921
C2cd2	1.46359	2.01664	2.65625	15.2192	13.5709	14.4064	LSEC	-2.72162	4.07649	-4.02951	2.8e-05	0.000209542
Inpp4b	0	0.0836741	0.0918441	0.954552	1.54269	1.40647	LSEC	-3.20269	0.705076	-4.02218	2.89e-05	0.000216006
Axl	246.411	155.649	276.561	39.172	41.7318	11.3685	KC	2.66767	8.03059	4.02026	2.91e-05	0.000217623
Tacc1	4.99501	9.38058	6.3234	33.643	37.4096	43.8467	LSEC	-2.63302	6.59781	-4.01035	3.04e-05	0.000226787
Lamb1	0.251299	0.138503	0.380067	2.61315	2.68125	1.74606	LSEC	-3.01071	1.95208	-4.00453	3.11e-05	0.000232279
Sestd1	0	1.4511	0.637113	3.82017	8.15989	5.48804	LSEC	-2.96103	1.9654	-4.00391	3.12e-05	0.000232722
Capn12	0	0.399992	0.585396	6.20113	3.44149	5.7896	LSEC	-3.02534	1.7097	-3.99797	3.2e-05	0.000238459
Rasa3	18.2572	26.4977	23.3784	3.09055	3.4785	2.81897	KC	2.6565	4.96476	3.99332	3.26e-05	0.000243004
Oma1	45.5119	54.4192	39.8996	5.22319	7.44653	2.3821	KC	2.71964	4.43019	3.9917	3.29e-05	0.0002445
Dot1l	8.49028	6.95412	8.48917	15.2848	54.1009	90.1261	LSEC	-2.62031	6.44699	-3.98712	3.35e-05	0.000249078
AABR07062183.1	70.828	53.5361	23.2605	1.9575	3.08451	2.34344	KC	3.06566	2.67757	3.98672	3.36e-05	0.000249327
Hspa12a	0	0.0617478	0.135554	0.975348	1.59382	0.951418	LSEC	-3.13609	0.935844	-3.98568	3.37e-05	0.000250234
Cyfip2	4.52464	11.0438	7.62518	0.573142	1.53257	0.582183	KC	2.80604	3.70598	3.97824	3.48e-05	0.000258006
Ctsz	492.055	603.266	514.281	77.2182	92.2874	37.9874	KC	2.63441	7.63872	3.97798	3.48e-05	0.000258099
Vamp5	37.0872	22.9956	15.425	188.342	82.4383	116.317	LSEC	-2.78937	3.74516	-3.97615	3.51e-05	0.000259902
Aldh1a3	0.419079	0.346463	0.380291	3.54706	3.83262	2.26475	LSEC	-3.04997	1.77771	-3.97459	3.53e-05	0.000261424
Tln2	0	0.0495847	0.0544261	0.652685	0.868479	0.694551	LSEC	-3.17678	0.683789	-3.96692	3.65e-05	0.000269785
Saa4	17.704	19.9689	17.0617	1.64282	3.45155	1.58927	KC	2.62945	5.08666	3.95447	3.84e-05	0.000284019
Slc35c2	54.6397	77.1687	45.4507	15.5257	4.85818	6.85469	KC	2.64166	5.15947	3.95352	3.86e-05	0.00028494
P2ry10	10.71	19.5865	10.1605	0.706352	2.47339	0.37583	KC	2.90893	3.07485	3.95151	3.89e-05	0.000287145
Sulf2	9.5207	13.3057	13.165	1.39786	1.81396	1.18127	KC	2.79182	3.8169	3.94982	3.92e-05	0.000288967
Spint2	151.509	122.064	101.29	19.3696	15.6897	8.94015	KC	2.60788	5.6033	3.94961	3.92e-05	0.000289019
Lmna	11.9209	24.699	14.824	89.2596	80.5315	117.595	LSEC	-2.60615	6.64573	-3.9444	4.01e-05	0.000295159
Tnfaip8	23.3045	27.9938	20.9668	3.9016	2.4288	2.07593	KC	2.79145	3.9587	3.93999	4.08e-05	0.000300418
Cyp2d5	11.5985	19.6692	17.2718	1.29453	2.7198	0.688785	KC	2.95791	2.67421	3.93894	4.1e-05	0.000301513
Arc	0	1.80864	0.425409	3.74114	5.47824	6.33359	LSEC	-2.94618	2.0013	-3.93707	4.13e-05	0.00030357
Mroh7	0.681684	0.375709	0.309295	3.46184	2.68418	2.89449	LSEC	-3.01308	2.07838	-3.93697	4.13e-05	0.00030357
MGC105649	9.85984	29.5487	12.6753	0.894139	2.19167	0.475747	KC	3.07308	2.07149	3.93594	4.15e-05	0.000304655
Nceh1	18.1083	20.4437	25.4436	3.60215	4.22921	1.24015	KC	2.62843	4.87173	3.93562	4.16e-05	0.000304844
Arhgap25	85.6472	59.4637	79.1035	10.9591	11.3013	7.70341	KC	2.58638	6.19093	3.93227	4.21e-05	0.000308902
Ralgapa2	3.28903	2.78884	4.20907	12.1754	24.2305	20.8018	LSEC	-2.59969	5.14016	-3.9252	4.34e-05	0.000317896
Suox	22.6507	14.624	12.5283	1.40851	1.31523	1.24905	KC	2.94251	3.09118	3.92494	4.34e-05	0.000318009
Dlg3	0	0.1934	0.212283	1.8103	1.96113	1.53511	LSEC	-3.03254	1.43529	-3.92422	4.36e-05	0.000318727
Slc41a3	0	0.14978	0.164404	2.76018	1.79496	3.56664	LSEC	-3.1526	0.795095	-3.9193	4.45e-05	0.000325075
Cracr2b	0.896136	3.95124	5.69236	43.3419	22.5375	32.862	LSEC	-2.69975	3.63538	-3.91624	4.5e-05	0.000328991
Adap1	10.8151	9.769	10.1776	0.581197	1.22109	0.927716	KC	2.98725	2.61428	3.91402	4.55e-05	0.000331797
LOC103689942	14.6246	33.9685	15.1669	3.03138	1.59222	0	KC	3.15256	1.61142	3.91171	4.59e-05	0.000334757
Trem1	29.0071	10.2775	30.9183	1.67016	3.50899	0.533188	KC	2.99348	2.37796	3.91046	4.61e-05	0.000336247
Dnajb5	4.61028	3.30324	5.02029	20.068	24.9462	26.872	LSEC	-2.62231	4.63572	-3.90955	4.63e-05	0.000337277
Nasp	9.59583	9.10837	4.19259	22.6896	33.4506	24.0764	LSEC	-2.61598	4.87001	-3.90203	4.78e-05	0.000347678
Hltf	12.2543	16.8045	18.5335	2.25785	3.03893	1.23888	KC	2.65589	4.46977	3.90084	4.8e-05	0.000349145
Rtp4	75.7853	40.5524	28.7102	200.706	147.102	182.055	LSEC	-2.59134	7.07422	-3.89894	4.84e-05	0.00035148
Pld2	5.07362	5.73245	3.83669	23.8026	22.8133	24.6765	LSEC	-2.63238	4.58682	-3.89889	4.84e-05	0.00035148
Spn	8.80652	23.6618	13.652	0.709884	3.54221	1.55805	KC	2.73235	3.90856	3.89506	4.92e-05	0.000356826
Tmem140	18.6247	14.2569	18.1528	74.0651	83.3248	127.41	LSEC	-2.58348	5.43205	-3.89382	4.94e-05	0.000358403
Icos	11.3969	12.9323	15.6145	1.29698	1.53278	2.07026	KC	2.9039	3.02876	3.89221	4.97e-05	0.000360533
Stc2	0	0	0.275591	4.6269	2.77744	2.81354	LSEC	-3.16958	0.453927	-3.89017	5.02e-05	0.000363325
AABR07073038.2	5.12587	1.05942	0	4.64839	4.23202	2.96794	LSEC	-3.18614	1.10144	-3.88895	5.04e-05	0.000364897
LOC103694169	245.524	32.5771	44.0098	4.3981	0	7.02031	KC	3.2228	1.28479	3.88012	5.23e-05	0.000378127
Acp2	92.4861	78.3767	102.857	19.8432	13.9556	7.51586	KC	2.568	5.78782	3.87739	5.29e-05	0.000382128
Mafk	34.8612	25.4212	29.2012	101.683	147.01	235.803	LSEC	-2.58813	7.13407	-3.87696	5.3e-05	0.000382533
Kat6b	1.02185	0.844787	1.54545	4.6951	7.59295	14.0027	LSEC	-2.69707	3.75196	-3.87614	5.31e-05	0.000383368
Ankrd50	1.5239	2.09974	1.79259	11.2194	9.85026	8.10461	LSEC	-2.5956	4.80292	-3.87609	5.32e-05	0.000383368
Scimp	89.8929	157.456	101.314	8.33806	28.1541	8.08067	KC	2.58864	5.10978	3.87495	5.34e-05	0.000384892
Tmem229b	9.03796	10.5852	13.5552	2.45882	1.14799	1.45363	KC	2.78912	3.68652	3.87196	5.41e-05	0.000389368
Ppp1r3b	3.54807	3.19993	3.21968	9.1262	23.0252	17.3066	LSEC	-2.60139	4.65684	-3.86781	5.5e-05	0.000395773
Psen2	7.58232	14.4365	10.4251	82.6791	44.8277	74.7673	LSEC	-2.57226	5.42209	-3.86687	5.52e-05	0.000397025
Rab11fip3	3.78541	2.21672	3.57818	21.3978	16.9488	13.5161	LSEC	-2.65005	4.14205	-3.86138	5.65e-05	0.00040577
Rab11fip5	9.77585	8.68058	14.566	2.01383	1.19572	1.95666	KC	2.76944	3.76081	3.85782	5.73e-05	0.000411434
Fads1	71.4275	51.6122	70.846	8.83739	10.6551	7.37379	KC	2.55412	6.01306	3.85082	5.9e-05	0.000423081
RGD1561778	80.4622	68.2071	31.2166	4.44148	7.1097	2.02559	KC	2.70162	4.3027	3.84913	5.94e-05	0.00042572
Polr2e	24.5234	17.155	7.70318	102.87	32.5869	69.9044	LSEC	-2.58794	5.18185	-3.84677	5.99e-05	0.00042924
Ppm1f	6.05973	5.59419	4.94899	29.1616	25.4001	24.5606	LSEC	-2.56321	5.48941	-3.84679	5.99e-05	0.00042924
Slc41a1	4.88115	3.86722	3.8757	12.1728	21.0799	34.2682	LSEC	-2.57198	5.10998	-3.8437	6.07e-05	0.000434338
Ggn	0.58838	1.135	0.533922	6.40287	5.08199	4.99662	LSEC	-2.93953	2.09046	-3.84272	6.09e-05	0.000435768
Layn	23.8357	27.5678	28.6209	4.89075	3.85328	3.20632	KC	2.58815	5.00482	3.83963	6.17e-05	0.000440982
Hid1	12.2679	8.33914	10.2666	63.3889	41.8652	54.3007	LSEC	-2.55627	5.99174	-3.83926	6.18e-05	0.000441339
Fbln2	0	0	0.0995812	0.955353	1.17086	1.39787	LSEC	-3.14218	0.434552	-3.83765	6.22e-05	0.000443942
Mast2	1.76034	3.25713	2.89056	11.3722	15.7156	21.7442	LSEC	-2.57423	4.84164	-3.83709	6.23e-05	0.00044464
LOC500956	4.43307	3.4206	3.75459	29.3738	17.1177	27.7215	LSEC	-2.71301	3.65827	-3.83586	6.27e-05	0.00044656
Kcnk6	47.7349	37.1025	41.0954	9.76764	4.35308	4.72463	KC	2.61034	4.86139	3.83362	6.32e-05	0.000450332
Marcks	9.1631	8.32353	5.33803	20.9278	41.986	22.5322	LSEC	-2.55429	5.55785	-3.82825	6.46e-05	0.000459961
Aldh5a1	0	0.503492	0.0789504	1.51485	1.45873	1.61202	LSEC	-3.04777	1.25297	-3.82674	6.5e-05	0.000462459
Pqlc1	55.5859	40.4984	33.8578	125.767	192.083	261.3	LSEC	-2.55879	7.02836	-3.81495	6.82e-05	0.000484774
Ccnd2	21.0681	18.5233	23.6701	94.8608	121.569	107.658	LSEC	-2.54638	5.7395	-3.81464	6.83e-05	0.00048505
Tubb2b	15.762	16.9401	6.43643	0.571752	1.00104	0.304213	KC	3.04761	2.13727	3.8144	6.84e-05	0.000485177
Trim72	0	0.653995	0.897314	4.73471	5.72738	10.5349	LSEC	-2.89322	1.85987	-3.81328	6.87e-05	0.000487051
Fam26f	19.751	13.1269	8.08288	1.4048	0.295146	1.34542	KC	3.11639	1.92756	3.81234	6.89e-05	0.000488579
Fcho1	4.93187	5.06572	3.39045	0.108423	0.455592	0.173067	KC	3.10755	1.62556	3.81068	6.94e-05	0.000491526
RT1-DMb_2	116.639	100.12	90.8252	19.8207	13.6141	8.51798	KC	2.54358	5.6745	3.80437	7.12e-05	0.00050387
Ifit1bl	0	0.696526	1.52907	4.88982	11.0761	7.31738	LSEC	-2.82667	1.99086	-3.80217	7.18e-05	0.000508021
Il17rc	0	0.500972	0.733183	6.1547	4.61819	5.84776	LSEC	-2.93236	1.62066	-3.79673	7.34e-05	0.000518929
Arhgef12	10.3926	5.80321	8.85159	30.3568	42.1026	47.9281	LSEC	-2.53935	6.2023	-3.79623	7.36e-05	0.00051962
Plpp5	2.87163	1.84648	1.15815	7.6388	9.24034	19.9525	LSEC	-2.87259	2.53297	-3.78998	7.54e-05	0.000532154
Fbxo10	0.317712	0.787979	0.48051	3.99522	3.95482	3.4339	LSEC	-2.83543	2.41834	-3.78997	7.54e-05	0.000532154
Tsc22d1	9.53427	10.7485	6.03006	37.4492	42.0558	20.855	LSEC	-2.53382	6.00882	-3.78485	7.7e-05	0.000542866
Nxn	10.5314	8.41636	13.6979	70.5458	54.8452	65.0434	LSEC	-2.55503	4.81047	-3.78316	7.75e-05	0.000546191
Aoah	6.57894	7.25195	10.4475	0.397741	1.04456	0.95232	KC	3.01554	1.93957	3.7807	7.83e-05	0.000551228
Plscr3	10.0554	10.8709	9.59265	73.8851	40.4781	53.7433	LSEC	-2.54514	5.10689	-3.77978	7.86e-05	0.000552901
Polr3g	8.51491	10.2072	7.34047	0.411826	1.29786	0.657364	KC	2.87459	2.82393	3.7737	8.05e-05	0.000566165
C1qa	2305.2	2019.53	2528.31	383.314	440.15	133.239	KC	2.59983	9.37292	3.77339	8.06e-05	0.000566479
Gpr160	8.84404	6.3367	4.28025	0.213872	0.449343	0	KC	3.13871	1.05203	3.77059	8.15e-05	0.000572473
Gli4	0	1.50936	0.150613	5.53891	2.40333	2.69083	LSEC	-3.003	1.43585	-3.77041	8.16e-05	0.000572502
Gnaq	7.36653	4.35006	5.41144	28.2483	31.8134	22.3421	LSEC	-2.65749	3.75895	-3.76965	8.19e-05	0.000573855
Psme3	13.5516	33.7597	20.4956	3.93257	2.61639	3.34786	KC	2.66673	4.13314	3.76938	8.19e-05	0.000574081
C5ar2	79.0577	57.6876	88.9178	16.4255	11.8804	5.15778	KC	2.56727	4.80129	3.76381	8.38e-05	0.00058662
RGD1560212	26.3804	33.0657	18.5332	3.08685	3.02653	0.985455	KC	2.79671	3.34927	3.75991	8.51e-05	0.00059545
Tyrobp	2063.18	1739.39	722.275	162.708	112.953	196.15	KC	2.53469	7.77377	3.75779	8.58e-05	0.0006001
Cmtm7	51.3213	71.146	53.5629	11.1793	6.96662	11.0394	KC	2.51597	6.07796	3.75605	8.64e-05	0.000603883
Slc39a8	19.6904	12.7816	9.79428	56.5051	53.0222	46.7862	LSEC	-2.51979	6.09109	-3.75089	8.82e-05	0.000616015
St6galnac6	0.591077	1.1402	1.43032	11.0062	8.10839	7.07296	LSEC	-2.76992	2.60337	-3.74463	9.05e-05	0.000631147
Bin2	49.3997	48.5609	39.9211	6.77544	6.55564	3.41529	KC	2.59104	4.59794	3.74018	9.21e-05	0.000641995
Itgb7	17.3898	39.9348	22.3155	1.27434	6.55954	2.64435	KC	2.61912	4.19914	3.73966	9.23e-05	0.000642874
Kcnk7	0.910516	0	0.550829	4.40374	3.70088	5.27199	LSEC	-3.04104	1.09587	-3.73941	9.24e-05	0.000643084
Igf1r	0.345912	0.381298	0.627792	3.01142	3.86648	5.60803	LSEC	-2.82754	2.27641	-3.73461	9.41e-05	0.000655019
Extl3	7.26602	12.8385	9.56706	1.65376	1.30295	0.494954	KC	2.79683	3.13191	3.73435	9.42e-05	0.00065527
Ier5l	2.71067	0.497994	1.09324	10.7067	5.50889	10.1146	LSEC	-2.91071	2.142	-3.73146	9.53e-05	0.000662379
Trib3	0	0.404057	0.887019	5.49591	5.95966	5.65979	LSEC	-2.91962	1.44627	-3.72699	9.7e-05	0.000673763
Ccdc136	1.84904	2.44583	1.34232	0.0894295	0.093945	0	KC	3.14095	0.710822	3.7259	9.74e-05	0.000676232
Pld3	246.301	211.782	284.775	57.7719	34.191	32.9901	KC	2.52064	7.37375	3.72536	9.76e-05	0.00067723
Tsta3	43.9158	77.6785	42.6315	10.1261	5.70785	6.7019	KC	2.61136	4.45411	3.72037	9.96e-05	0.000690277
Ophn1	0	0.701369	1.05854	5.7701	5.01079	7.12265	LSEC	-2.7195	2.52955	-3.71798	0.000100546	0.000696388
Hk3	90.4742	122.157	101.48	9.31693	26.3929	8.52206	KC	2.50392	6.56691	3.71713	0.000100883	0.000698087
Apobr	11.4772	8.40408	10.3158	1.586	1.24956	0.632899	KC	2.73659	3.55149	3.71702	0.000100927	0.000698087
Stn1	4.41102	3.40358	3.20221	15.3605	20.3942	21.4539	LSEC	-2.677	3.45378	-3.71552	0.000101529	0.000701782
Lyst	3.8925	7.03674	8.71284	0.715396	1.77991	0.540913	KC	2.59709	4.11499	3.71172	0.000103062	0.000711902
Tsc1	49.8401	38.2316	38.0268	6.02634	5.10229	7.60932	KC	2.50774	5.60524	3.70712	0.000104952	0.000724475
RT1-M2	191.157	114.366	76.4612	6.99484	25.5584	3.39813	KC	2.54405	4.85758	3.70384	0.000106317	0.000733404
Ttll7	0.516224	0.284516	0.312297	3.12092	3.01622	2.78973	LSEC	-2.97941	1.45861	-3.70209	0.000107055	0.000738002
AABR07015066.1	6.90308	0.951157	4.17611	45.9071	13.1523	71.9454	LSEC	-2.92028	2.02977	-3.69471	0.000110209	0.000759236
Maf	43.0316	28.7416	53.1681	363.687	179.353	195.385	LSEC	-2.51589	7.22386	-3.69129	0.000111706	0.00076903
Cdc14a	2.21852	2.9695	1.72559	9.5803	11.6743	9.66469	LSEC	-2.57739	4.12077	-3.68072	0.000116436	0.000801059
Col18a1	0.56664	0.54653	0.171398	1.16474	2.73501	2.29664	LSEC	-2.90708	1.94718	-3.67183	0.000120561	0.000828889
Mark1	0	0.777016	0.18953	2.72744	2.06928	2.78146	LSEC	-2.89992	1.62264	-3.6694	0.000121713	0.000835872
Dok3	21.367	16.6406	18.8274	3.36986	1.88801	1.0758	KC	2.80907	2.95419	3.66935	0.000121739	0.000835872
Plce1	4.66775	3.78327	5.19084	0.431595	0.802147	0.476944	KC	2.66833	3.73507	3.66788	0.000122439	0.000840119
Map4k4	9.12352	10.6004	9.54706	38.2228	50.4259	54.7299	LSEC	-2.49196	6.61174	-3.66608	0.000123303	0.000844921
Slc7a7	50.2365	45.9266	60.5413	10.6059	8.91311	4.30926	KC	2.52324	4.80767	3.66619	0.000123252	0.000844921
Wipi2	12.91	4.81332	4.59417	15.9772	24.8866	46.0229	LSEC	-2.57418	4.31191	-3.66584	0.00012342	0.000845162
LOC24906	3.02309	12.4963	3.88632	0.182766	0.383988	0.875201	KC	3.047	1.46004	3.66089	0.000125829	0.000861083
Slc9a7	4.42616	3.96414	5.52268	0.401386	0.281102	1.06783	KC	2.99946	1.83795	3.6564	0.000128051	0.000875712
C3ar1	12.6221	20.097	34.3616	3.22194	5.166	2.43611	KC	2.61148	3.79398	3.64304	0.000134886	0.00092184
LOC679149	3.98199	10.699	3.61344	0.722214	0.252893	0	KC	3.07611	0.930693	3.6405	0.000136222	0.000930353
Gria2	7.03704	1.99626	3.25547	0.250256	0.36805	0.159785	KC	2.87816	2.50508	3.63947	0.000136766	0.000933453
Kremen1	0.962622	1.0611	1.55294	9.00112	7.49928	6.44071	LSEC	-2.61895	3.44108	-3.63755	0.000137791	0.000939827
Slamf8	24.1485	20.5832	22.9327	2.71616	3.28131	2.81813	KC	2.61483	4.05716	3.63164	0.000140983	0.000960958
Mt-nd5	387.591	385.158	405.648	40.8662	60.456	105.627	KC	2.49443	7.84033	3.63081	0.000141439	0.000963427
Hk1	7.93391	18.8029	7.83955	40.9308	47.9691	59.0052	LSEC	-2.47057	5.59726	-3.62814	0.000142907	0.000972788
Ddit4	9.8971	31.5922	5.98738	40.488	41.0658	86.5947	LSEC	-2.48666	5.12853	-3.62726	0.000143397	0.000975479
Unc13d	10.9149	14.5542	11.7152	1.10689	2.14668	1.35911	KC	2.63997	3.81266	3.62447	0.000144949	0.000985388
Dr1	35.8538	33.2813	32.5353	3.6507	5.87239	4.55258	KC	2.50222	4.91129	3.62091	0.000146961	0.000998406
Dgkg	8.18335	9.35876	10.7676	0.692633	2.07888	0.631767	KC	2.72324	3.13875	3.62016	0.000147388	0.00100065
Fam69b	0	1.23543	0.387445	5.11092	4.06742	4.94433	LSEC	-2.89187	1.50786	-3.61902	0.000148038	0.0010044
Mfsd13a	16.7119	10.8049	14.7763	1.70982	1.63286	1.24056	KC	2.76215	3.08278	3.61799	0.000148628	0.00100774
Itpr3	0.644591	0.310857	0.389954	2.22128	2.12875	2.98581	LSEC	-2.70674	2.91294	-3.6135	0.000151223	0.00102398
RGD1562667	60.5083	39.5248	41.3504	4.33556	7.40103	0.865062	KC	2.79544	2.74713	3.61366	0.000151133	0.00102398
Cd7	79.7429	170.403	43.5866	5.07473	11.7281	10.2605	KC	2.57037	4.45382	3.61173	0.00015226	0.00103033
Wfdc2	0	2.13913	2.93499	44.1133	10.3527	26.9672	LSEC	-2.80039	1.91044	-3.60991	0.000153331	0.0010369
Ppp1r12b	23.1884	19.0764	23.5177	1.69052	4.46135	4.67289	KC	2.45704	5.80822	3.60735	0.000154852	0.0010465
Gdf1	0	0.148134	0.162598	3.24982	1.50212	2.28247	LSEC	-2.99868	0.698115	-3.60197	0.000158091	0.00106769
Inpp5d	95.033	114.357	100.697	14.2764	17.192	16.0073	KC	2.46694	7.2961	3.59869	0.000160099	0.00108054
L1cam	2.90396	6.06861	3.14758	0.175564	0.491809	0.7473	KC	2.81928	2.65605	3.59774	0.000160686	0.00108379
Dock5	3.77911	4.42606	4.71534	0.514063	0.660024	0.273519	KC	2.76786	2.83319	3.59511	0.000162318	0.00109408
Ssh1	4.07991	5.62159	6.2939	8.18903	40.5251	63.1525	LSEC	-2.46187	5.06543	-3.59493	0.000162427	0.0010941
LOC499229	4.26781	8.48837	9.82233	1.21156	1.46129	1.21765	KC	2.54292	4.22277	3.59073	0.000165066	0.00111115
Pcnx1	3.91628	5.05274	2.58459	11.7522	15.3754	18.4841	LSEC	-2.45496	5.56239	-3.58794	0.000166841	0.00112237
Stard7	31.9604	28.6872	25.5496	4.63732	4.05956	2.64363	KC	2.51499	4.67952	3.5875	0.000167125	0.00112354
Me1	32.3245	31.9408	36.596	5.24851	7.27315	2.139	KC	2.47787	4.89573	3.58524	0.000168581	0.00113259
Gtf2ird1	0	2.98568	0.21848	5.24009	2.29362	6.41265	LSEC	-2.78372	2.16649	-3.585	0.000168732	0.00113287
Il18bp	364.518	362.464	260.489	47.7481	48.6156	33.4179	KC	2.44548	6.44732	3.58458	0.000169004	0.00113396
AC128848.1	4.07639	0	8.63123	169.554	13.4622	31.4704	LSEC	-2.83714	1.86023	-3.58355	0.000169674	0.00113771
Tnfaip8l3	12.0049	27.2012	25.8224	3.54825	2.88027	7.20844	KC	2.589	3.99347	3.57818	0.000173198	0.00115983
Cep41	0.796733	0.988017	0.602493	5.3948	4.554	3.53677	LSEC	-2.73711	2.50596	-3.57819	0.000173191	0.00115983
Zswim4	4.31931	3.31581	3.07963	5.8941	18.967	31.5593	LSEC	-2.47748	4.75759	-3.57755	0.000173612	0.00116184
Nup210	7.76634	9.5746	6.73843	0.840207	1.14223	0.946695	KC	2.60561	3.96993	3.57453	0.000175629	0.00117458
LOC102547056	0.697207	1.40897	0.56238	3.14726	4.90022	4.21633	LSEC	-2.6369	3.20245	-3.57077	0.000178166	0.00119078
S1pr3	0	0.528992	0.232257	2.69242	2.43825	2.22294	LSEC	-2.88786	1.34347	-3.56903	0.000179358	0.00119797
Imp3	9.8308	4.33458	2.97364	38.7508	13.2362	18.9738	LSEC	-2.62309	3.61402	-3.56757	0.000180361	0.00120388
Folh1	0	0.259837	0.142604	1.71013	2.03601	2.0018	LSEC	-2.9645	0.772408	-3.56733	0.000180526	0.00120421
Rps16	177.224	146.079	35.6582	436.42	166.218	415.346	LSEC	-2.46704	7.94664	-3.56473	0.000182318	0.00121538
Arhgap39	17.5324	15.5963	21.3059	2.90091	3.2818	2.13715	KC	2.48907	4.69771	3.56354	0.000183153	0.00122015
Pcdhga10	0.587405	0	0.177679	1.84665	1.64145	2.94766	LSEC	-2.99796	0.782423	-3.55859	0.000186634	0.00124254
LOC688655	101.746	102.27	30.9976	221.266	196.178	225.476	LSEC	-2.45921	7.53618	-3.55714	0.000187668	0.00124862
Yars	11.0781	13.3361	9.5237	39.9028	47.398	71.7959	LSEC	-2.44144	5.53917	-3.55586	0.000188586	0.00125392
Npas2	1.99193	2.28718	2.61093	0.0802835	0.253012	0.2563	KC	2.97837	1.43833	3.55333	0.000190408	0.00126521
Tusc3	0	1.61614	0.591312	8.66689	4.63502	5.03063	LSEC	-2.79658	1.77703	-3.55249	0.000191014	0.00126842
Eps8	0	2.78948	2.18703	12.1519	10.4696	13.5361	LSEC	-2.52658	3.35754	-3.54989	0.00019291	0.00128019
Slk	6.80462	11.1524	9.09973	32.2179	50.2211	50.8738	LSEC	-2.43709	5.94787	-3.54897	0.000193582	0.00128382
Msantd2	6.81602	2.11311	2.83487	18.1312	12.5535	19.7328	LSEC	-2.62889	3.37477	-3.54657	0.000195356	0.00129475
Rps10	51.8622	35.3094	15.6874	271.49	49.5997	189.594	LSEC	-2.51435	4.598	-3.54565	0.000196041	0.00129846
Efhd2	117.823	170.879	114.249	19.7006	20.3533	20.791	KC	2.4292	6.43369	3.54412	0.000197184	0.00130519
Rgs16	0.576192	3.01689	0.871437	5.15553	9.36794	7.7845	LSEC	-2.68383	2.61936	-3.5425	0.000198393	0.00131235
Mcoln3	5.1305	10.6038	4.397	0	1.30334	0	KC	2.98836	1.13096	3.54203	0.000198751	0.00131387
Rpl12	21.7871	18.0119	13.1804	138.157	47.3528	107.461	LSEC	-2.52532	4.21613	-3.53968	0.000200526	0.00132435
Il10	366.086	204.061	166.102	17.6053	42.8009	15.2553	KC	2.44728	5.30256	3.53959	0.000200593	0.00132435
Nxt2	6.37175	8.93909	6.30765	0.560313	0.882907	0.44719	KC	2.85542	2.18709	3.53849	0.000201431	0.00132903
Mertk	81.2015	68.3089	109.605	16.3147	16.2854	11.1944	KC	2.43579	7.00451	3.53259	0.00020598	0.00135731
Eya2	16.9711	9.07849	12.6826	1.20708	1.77524	0.963378	KC	2.69351	3.2431	3.53266	0.000205928	0.00135731
Txnrd1	16.9568	20.743	17.389	25.0037	126.078	156.293	LSEC	-2.4393	6.69075	-3.53211	0.000206356	0.00135892
Dbn1	1.95802	3.37237	2.36906	15.0337	12.3109	14.9272	LSEC	-2.53298	3.80853	-3.51732	0.000218198	0.00143507
Zfp641	8.19596	5.27006	4.54507	0.4955	0.347013	0.263642	KC	2.96837	1.56153	3.51745	0.000218091	0.00143507
Arl4a	35.6704	23.4404	13.6945	71.6626	77.7207	77.8481	LSEC	-2.44032	5.0918	-3.51588	0.000219385	0.00144196
Rps18	65.1882	49.6057	28.9051	247.749	115.733	199.304	LSEC	-2.42943	7.09295	-3.50466	0.000228841	0.00150314
Prtfdc1	13.3944	3.35558	2.94658	25.0295	14.848	21.1513	LSEC	-2.63854	3.2807	-3.50368	0.000229684	0.00150772
Hspa2	6.24427	9.22953	3.26243	21.2777	20.4774	25.8563	LSEC	-2.47256	4.5094	-3.49664	0.000235825	0.00154705
Sh3rf1	6.04471	3.93727	4.40482	22.2588	17.1706	24.8179	LSEC	-2.41842	5.36203	-3.49308	0.000238991	0.00156682
Tmem138	4.5555	2.25968	2.75591	19.6092	14.5816	10.5508	LSEC	-2.61435	3.10428	-3.48795	0.000243621	0.00159616
Hs3st3b1	1.87198	1.54761	1.47222	8.42011	7.79905	8.09309	LSEC	-2.5638	3.49498	-3.48564	0.000245731	0.00160896
Rnase11	12.5538	4.7901	9.34721	0.934109	0.981275	0	KC	2.92493	1.52227	3.48512	0.000246213	0.00161109
Nfxl1	30.2462	16.2585	20.5568	4.51502	2.56122	2.16209	KC	2.48474	4.60331	3.48311	0.000248073	0.00162224
Gprasp2	0.975642	0.403293	0.590228	3.65701	4.08952	3.76605	LSEC	-2.77787	2.00237	-3.48239	0.000248736	0.00162554
Scarf1	14.6138	16.9717	21.7863	124.195	75.3098	108.389	LSEC	-2.40938	5.50747	-3.47966	0.00025128	0.00164113
Klc1	13.9297	9.03945	8.97064	59.3304	32.0763	50.6476	LSEC	-2.40853	5.77763	-3.47883	0.000252067	0.00164522
Gamt	29.5319	59.5834	41.1549	6.12136	6.69838	7.32827	KC	2.51775	4.18324	3.47788	0.000252956	0.00164893
Was	57.1023	47.6574	45.6485	6.11535	10.1543	2.83396	KC	2.46786	4.55435	3.47801	0.000252835	0.00164893
Fam110a	5.54134	3.90247	7.0771	30.0766	23.3054	43.493	LSEC	-2.44163	4.58383	-3.4777	0.000253133	0.00164904
Fgf12	0	0.348418	0.382438	6.7265	3.85426	3.90434	LSEC	-2.93709	0.616672	-3.4769	0.000253883	0.00165289
Gpr68	35.4646	21.6841	17.7672	2.9481	2.67464	2.139	KC	2.56931	4.02839	3.47541	0.000255295	0.00166103
Hivep2	4.22782	3.49523	3.37978	3.94354	23.5901	32.8725	LSEC	-2.40533	5.77215	-3.47342	0.000257201	0.00167237
Slc35e4	0.634429	1.22383	0.767613	5.67661	5.31856	8.8162	LSEC	-2.73057	2.20779	-3.47244	0.000258139	0.00167741
RT1-Ba	1512.39	2399.26	1189.23	82.6751	451.195	133.577	KC	2.45918	9.14685	3.45674	0.000273651	0.0017771
Cyp4f5	0.364675	0.80396	0.661844	4.4094	3.98356	5.06762	LSEC	-2.66706	2.45	-3.45654	0.000273851	0.00177727
Rnd3	12.0731	19.6849	17.3464	98.536	82.8091	59.2245	LSEC	-2.40285	6.31053	-3.45633	0.000274064	0.00177753
Pik3r3	0	3.24816	1.67779	4.86241	15.8522	13.1142	LSEC	-2.60307	2.45054	-3.45479	0.000275636	0.0017866
Paqr4	1.72998	0.0953477	0.627945	6.86103	1.49423	5.47584	LSEC	-2.74798	2.36911	-3.45244	0.000278046	0.00180109
LOC103694877	32.6111	22.467	19.7285	154.767	71.4533	179.381	LSEC	-2.51106	3.96765	-3.44851	0.000282122	0.00182635
Fxyd2	280.418	180.311	236.169	19.9449	51.6814	14.8569	KC	2.51838	3.99032	3.44305	0.000287882	0.00186247
Pomk	15.0449	11.6355	15.8544	3.52088	1.84933	0.936682	KC	2.58563	3.60879	3.43968	0.000291486	0.0018846
She	1.69282	5.59798	11.7771	54.2414	39.1336	40.8401	LSEC	-2.41341	4.32497	-3.43613	0.000295333	0.00190828
Pdgfrb	0.248962	0.137215	0.451838	2.1674	2.40333	1.82592	LSEC	-2.71967	1.93708	-3.43011	0.000301959	0.00194987
Stk17b	92.4784	106.387	67.9533	8.01719	17.0656	10.4398	KC	2.38188	6.34	3.42863	0.00030362	0.00195936
Xylt2	54.4797	42.5956	57.613	11.2342	7.83186	7.98798	KC	2.38345	5.83112	3.4277	0.000304655	0.00196482
Rpl37a	61.4831	55.7585	18.5975	205.723	75.2552	171.309	LSEC	-2.38658	6.22677	-3.4274	0.000304988	0.00196573
Rlim	16.8685	16.3448	19.0929	39.8713	121.507	76.666	LSEC	-2.38966	6.19296	-3.42714	0.000305285	0.00196642
Fem1a	7.10908	14.7821	15.639	59.5456	64.194	98.7897	LSEC	-2.38514	5.67491	-3.42347	0.000309438	0.00199192
Pip5k1c	13.4572	13.7484	13.3038	93.7399	46.3599	70.0634	LSEC	-2.39184	6.68948	-3.42151	0.00031167	0.00200504
Dctpp1	0	3.03043	0.665264	17.5515	6.1459	19.5263	LSEC	-2.86253	1.18626	-3.41913	0.00031441	0.00202141
Aldh2	207.948	218.176	214.09	42.79	35.73	25.6863	KC	2.38738	6.98283	3.41876	0.000314836	0.00202288
Fer1l6	4.58386	1.72858	1.09463	0.116684	0.122576	0	KC	2.94167	1.27969	3.41685	0.000317055	0.00203587
Map3k6	1.30775	0.450479	0.593356	5.29718	2.07636	8.70784	LSEC	-2.66385	2.73719	-3.4109	0.00032406	0.00207955
Rarres2	12.5538	2.88293	1.89865	14.1673	14.8827	24.2294	LSEC	-2.74957	2.31745	-3.41011	0.000325	0.00208429
Il2rb	9.92382	11.2269	8.05739	1.51569	0.663426	2.41937	KC	2.69065	3.03818	3.40569	0.000330302	0.00211697
Rgs10	193.98	193.836	65.3082	11.0135	20.5683	5.86	KC	2.44419	4.71052	3.40497	0.000331175	0.00212125
Etfb	4.68695	5.59695	2.83543	27.5801	17.463	19.9012	LSEC	-2.61499	2.85191	-3.39975	0.00033756	0.0021608
Fyb	47.9382	29.5339	41.0845	4.26399	10.3584	2.446	KC	2.36974	5.80059	3.39737	0.000340506	0.00217831
Pitpnm1	55.8578	72.2719	69.5413	12.1077	10.729	13.4102	KC	2.37077	6.53372	3.39594	0.000342293	0.00218838
Tmem71	3.12923	7.76102	5.20594	0.630609	0.794941	0.201318	KC	2.79236	1.94766	3.39538	0.000342991	0.00219148
Ucp2	355.085	416.842	443.186	80.5555	65.4209	72.6041	KC	2.39638	7.7702	3.392	0.000347251	0.00221733
Npc2	1689.65	1314.08	1013.29	248.548	189.081	90.2468	KC	2.42026	8.83568	3.39111	0.00034838	0.00222316
Csf2ra	195.246	196.443	233.465	38.8546	41.5914	23.9445	KC	2.3696	6.5342	3.39005	0.000349726	0.00223037
Dnajb6	23.17	21.39	13.6666	44.5449	79.0201	89.438	LSEC	-2.36992	6.12364	-3.3854	0.000355705	0.0022671
Catip	3.10186	5.41369	3.59665	0.125019	0.919319	0	KC	2.86918	1.34231	3.3819	0.000360264	0.00229473
Hdac9	5.39537	3.24899	4.41245	0.386591	0.761459	0.231406	KC	2.64067	2.9919	3.38077	0.000361748	0.00230276
RGD1308428	9.29027	4.61942	5.49809	27.3015	20.8815	26.1942	LSEC	-2.36693	6.10399	-3.3783	0.00036502	0.00232215
Serpinb6b	28.8483	43.5514	6.07032	66.4264	54.1675	30.0179	LSEC	-2.40844	4.79616	-3.37478	0.000369713	0.00235056
Fscn1	4.79575	3.43613	5.51238	28.2977	23.1477	20.7334	LSEC	-2.48007	3.64881	-3.37405	0.000370693	0.00235534
Ankrd28	0.780944	1.18364	0.826774	3.68263	6.24924	5.27538	LSEC	-2.59439	2.71227	-3.37215	0.000373256	0.0023687
Asb2	7.46062	13.6574	3.22386	0.12887	0.676884	0.822816	KC	2.8209	2.11511	3.37217	0.000373235	0.0023687
Pctp	18.4904	19.3628	9.39625	2.50402	1.31523	0.570995	KC	2.69285	2.83337	3.3717	0.000373868	0.00237113
H2afx	13.8659	26.4536	9.67885	69.9	54.1914	55.9936	LSEC	-2.37811	5.00358	-3.37019	0.000375924	0.0023827
Arid3a	0.878561	3.30882	3.89765	0.637379	0.223187	1.01739	KC	2.7433	2.20264	3.36821	0.000378636	0.00239842
Man2b2	109.488	108.763	137.185	20.9305	22.7569	18.0412	KC	2.36722	6.99376	3.36636	0.000381187	0.00241309
St8sia4	50.537	47.1554	32.1822	3.43051	8.78409	2.39568	KC	2.475	4.1189	3.36328	0.000385455	0.00243861
Lysmd2	6.31183	7.8272	5.72764	0.572388	1.00215	0	KC	2.85336	1.4938	3.36229	0.000386848	0.00244592
Rrp12	6.189	5.56541	4.63088	17.251	21.2666	31.9372	LSEC	-2.36383	5.26879	-3.35879	0.000391781	0.00247559
Zhx3	1.57489	1.1935	1.42913	7.33138	6.4013	9.72673	LSEC	-2.5283	3.28658	-3.35546	0.000396521	0.00250391
Cables1	2.72805	0.75178	1.15526	11.3471	4.29676	7.37133	LSEC	-2.62021	2.76786	-3.3553	0.000396748	0.00250391
Fgd1	0	0.192101	0.210858	2.19148	1.59379	1.6145	LSEC	-2.81632	1.03017	-3.35431	0.000398169	0.00251134
Gas7	2.10472	5.07507	3.50152	0	1.20303	0	KC	2.86396	1.12572	3.35063	0.000403504	0.00254343
Thra	7.41501	5.10847	7.14926	28.3541	29.0794	29.3381	LSEC	-2.36289	5.06464	-3.35031	0.000403962	0.00254476
Lilrb3l	3.38564	3.88748	2.9016	0.545826	0.143346	0.217814	KC	2.89717	1.26889	3.34883	0.000406133	0.00255688
Dbndd2	7.31858	8.40338	7.37912	51.6199	31.2964	34.842	LSEC	-2.43517	4.01682	-3.34415	0.000413046	0.00259881
Acp5	298.553	256.158	241.834	23.254	82.823	13.0798	KC	2.35579	6.75794	3.34379	0.000413586	0.00260062
Acat2	2.77881	1.14865	2.52162	5.54393	12.0007	23.8663	LSEC	-2.54471	3.05279	-3.33814	0.000422087	0.00265246
Aig1	4.99501	4.95539	3.0218	0.241586	0	1.15687	KC	2.93625	0.843751	3.33459	0.000427503	0.00268485
Marveld1	2.55877	1.41026	4.02471	24.6274	11.7004	11.6549	LSEC	-2.44008	3.78011	-3.33239	0.00043089	0.00270448
Map7	0	0.189816	0.104175	1.16599	1.13738	2.26	LSEC	-2.84588	0.796269	-3.32972	0.000435044	0.00272889
Pde7a	7.4363	10.2463	8.99738	0.952039	1.66685	0.675405	KC	2.60224	3.03467	3.32878	0.000436526	0.00273652
Gpr132	18.3081	29.4577	13.5767	1.28537	3.4507	2.05173	KC	2.53163	3.65622	3.32622	0.000440543	0.00276002
Fuca2	12.8884	14.2069	12.995	1.45449	1.96448	0.995005	KC	2.66909	2.62609	3.32589	0.000441066	0.00276162
Rin3	57.7076	59.3836	77.7763	17.6649	9.00005	16.4952	KC	2.34051	6.51876	3.32273	0.000446097	0.00279142
Rps6ka1	26.2338	37.6575	36.36	6.34404	5.86862	6.49907	KC	2.34882	5.37148	3.32228	0.000446808	0.00279418
Tap1	16.1382	17.7891	18.2163	73.1031	76.4943	98.6077	LSEC	-2.35209	6.75101	-3.31803	0.000453664	0.00283533
Cd84	13.845	12.3265	13.2079	1.28773	2.1644	0.411099	KC	2.72246	2.1796	3.31632	0.000456452	0.00285103
Arpc1a	35.1323	38.2029	20.9665	127.439	93.8321	130.115	LSEC	-2.33731	6.1373	-3.30625	0.000473173	0.00295367
Lif	4.46096	4.39045	4.62637	1.23289	69.7757	34.4393	LSEC	-2.40212	3.88278	-3.30541	0.000474591	0.00296074
Rfk	17.3233	9.37089	12.2266	67.6483	46.9414	38.1402	LSEC	-2.33828	5.45672	-3.30494	0.000475392	0.00296394
Tchh	0.605844	0.33391	0.274885	2.49066	1.53907	4.20949	LSEC	-2.71428	2.04335	-3.30258	0.000479398	0.00298711
Vbp1	6.37852	13.0074	10.8046	65.7104	48.9356	41.3643	LSEC	-2.37716	4.31714	-3.30176	0.000480804	0.00299406
Rnf125	0	0.852308	0.935528	3.49035	7.07127	14.3263	LSEC	-2.7342	1.37593	-3.2991	0.000485388	0.00302078
Ppdpf	6.44811	11.2539	7.15159	49.8984	31.1231	73.0112	LSEC	-2.48791	3.42635	-3.29431	0.000493725	0.00307081
Slc12a4	4.57116	7.34822	5.99167	25.7012	26.0312	34.996	LSEC	-2.33342	5.26637	-3.29074	0.000500038	0.0031082
Arhgap15	23.0734	38.386	18.0944	1.03329	7.59823	0.98961	KC	2.53389	3.32319	3.28675	0.000507169	0.00315062
App	119.332	112.155	129.691	671.826	513.01	583.303	LSEC	-2.40125	9.47101	-3.28274	0.000514446	0.0031939
Ppp2r3a	0	0.268955	0.147608	1.2981	1.17769	2.26041	LSEC	-2.75606	1.28314	-3.28028	0.000518946	0.0032199
Mmp9	0.900688	2.48207	0.681104	0.108905	24.7113	9.90867	LSEC	-2.55981	2.48246	-3.27921	0.00052092	0.00323021
Ptgis	0	0.691903	0.253154	3.03585	3.40175	3.55364	LSEC	-2.81034	0.825255	-3.27836	0.000522487	0.00323798
Havcr2	16.9429	20.6569	13.3559	0.372477	6.39098	0.990923	KC	2.49929	3.48281	3.27661	0.000525735	0.00325614
Tcirg1	86.9552	118.281	121.419	25.5516	22.0899	12.0992	KC	2.32421	6.65111	3.27267	0.000533114	0.00329986
LOC100360491	6.69143	1.84399	1.34936	14.5635	7.93274	33.5783	LSEC	-2.74794	1.89173	-3.26061	0.000556307	0.00344135
Abcb1a	5.11943	4.73027	4.00797	0.461221	1.04552	0.271235	KC	2.41651	4.13662	3.25815	0.000561159	0.00346929
Hcls1	189.872	160.781	222.69	32.0181	44.5384	19.6569	KC	2.32113	6.87238	3.25577	0.000565875	0.00349635
Steap3	3.31003	4.5608	4.00489	0.457402	0.360373	0.547584	KC	2.76575	1.85456	3.25514	0.000567143	0.00350208
Pfkfb4	12.468	12.7891	18.2282	1.34004	3.34331	1.60425	KC	2.53769	3.16485	3.25463	0.000568168	0.00350631
Itgb1bp2	35.5758	22.9776	14.7964	2.68849	1.97697	1.71657	KC	2.6315	2.90768	3.25351	0.000570393	0.00351793
Tnks1bp1	2.95436	2.78166	1.93622	10.3594	7.6928	16.5359	LSEC	-2.35748	4.60287	-3.25315	0.000571116	0.00352029
Zfp53	3.58409	5.13596	3.90284	0.346692	0.364197	0.276697	KC	2.83726	1.23012	3.2516	0.000574238	0.00353742
Myrf	3.33422	5.65432	14.973	1.48856	2.15012	1.28704	KC	2.40401	3.86348	3.25124	0.000574983	0.00353989
Mmp2	0.461929	0.636479	0.698625	3.2395	5.16327	3.20955	LSEC	-2.61656	2.03285	-3.2455	0.000586694	0.00360983
AABR07062799.2	0	3.1274	8.00978	58.5474	25.9469	46.7272	LSEC	-2.60187	1.86738	-3.24526	0.000587189	0.00361072
F8	9.3664	7.5557	8.0874	38.4234	29.6345	43.5175	LSEC	-2.32074	6.84791	-3.24093	0.000596178	0.00366381
Hdc	4.19522	18.6627	3.98821	0	1.97924	0.462682	KC	2.71401	1.94248	3.23884	0.000600554	0.00368851
Lrp4	5.06443	6.13079	8.48015	1.26845	1.28655	0.977455	KC	2.40145	4.11704	3.23676	0.000604943	0.00371325
Bcar3	0	0.702892	0.642936	1.43923	5.39966	6.72789	LSEC	-2.60583	1.78096	-3.23479	0.000609132	0.00373674
Trip10	5.50754	8.02232	6.9017	45.4738	25.5839	35.5338	LSEC	-2.3458	4.46939	-3.23411	0.000610593	0.00374213
Ntng1	7.02617	4.93739	6.58839	0.679646	0.803209	0.949255	KC	2.59217	2.91161	3.23404	0.000610738	0.00374213
Bax	24.4392	20.5106	7.72842	81.9348	32.7355	52.743	LSEC	-2.34285	4.87028	-3.23387	0.000611113	0.0037422
Wwc3	2.78245	1.46964	1.68328	6.39226	7.952	7.51832	LSEC	-2.37263	4.19759	-3.23196	0.000615202	0.00376501
Gpnmb	296.512	313.452	180.123	23.6536	60.9477	15.6724	KC	2.31726	7.27881	3.23073	0.000617866	0.00377907
Pter	24.5642	11.2821	16.9244	4.95024	1.38672	1.84372	KC	2.53647	3.42489	3.2256	0.000629035	0.0038451
AABR07015055.1	13.8062	1.90231	6.26417	40.0644	19.29	65.2838	LSEC	-2.61812	2.38624	-3.22446	0.000631551	0.00385819
LOC100912218_2	5.54134	7.2535	5.9713	45.8965	18.6521	36.0956	LSEC	-2.30318	5.48249	-3.22009	0.000641242	0.00391507
Tef	2.04456	3.09886	2.57684	18.7883	9.69536	12.2328	LSEC	-2.35407	4.27492	-3.21989	0.000641689	0.00391548
Kalrn	0.302664	0.208516	0.823951	2.26896	2.96018	3.21284	LSEC	-2.45779	3.02082	-3.21796	0.000646024	0.0039396
PVR	12.4552	20.2327	16.6562	19.8158	118.404	124.497	LSEC	-2.29878	5.81548	-3.21247	0.000658502	0.00401332
LOC501110	10.5812	8.74771	4.69423	41.9645	21.5041	19.6052	LSEC	-2.34837	4.5045	-3.21033	0.00066342	0.00404091
Nadk	106.713	140.565	126.124	17.6358	27.2138	18.2899	KC	2.3056	7.10479	3.2092	0.000666028	0.00405439
Polr2i	9.57424	1.31921	0.482672	21.9954	2.02685	26.4861	LSEC	-2.76439	1.92326	-3.20661	0.00067206	0.0040887
Lyl1	13.6122	19.5597	20.2931	3.76204	2.47	2.25189	KC	2.54192	3.07773	3.20488	0.000676098	0.00411083
RT1-CE1	522.528	483.075	473.127	63.9278	99.7742	64.4061	KC	2.33077	8.28689	3.20002	0.000687618	0.00417841
Abca2	22.2122	18.6548	19.8364	4.56151	3.17963	2.72193	KC	2.29129	5.72955	3.19849	0.000691259	0.00419806
Mef2c	2.19901	2.06037	1.86245	7.39175	9.32914	7.72441	LSEC	-2.33365	4.39819	-3.19517	0.00069926	0.00424416
Plk3	5.34418	10.9636	10.4176	69.7878	36.3541	40.5703	LSEC	-2.29244	5.2504	-3.19327	0.000703886	0.00426972
Csrnp2	0	0.688249	0.566588	2.79333	3.64814	3.13318	LSEC	-2.55174	1.97283	-3.19266	0.000705368	0.00427619
LOC100911337_1	343.255	40.1808	55.1301	4.40751	6.17341	17.5884	KC	2.57015	3.39006	3.19171	0.000707694	0.00428777
Aplp2	50.972	43.4991	50.1088	224.559	204.57	200.881	LSEC	-2.3315	8.09712	-3.19075	0.000710051	0.00429952
Ache	0.848435	0.233807	0.513272	4.10349	2.37088	2.94752	LSEC	-2.65898	1.87655	-3.19051	0.000710653	0.00430064
Abca6	2.62167	3.1066	2.85482	0.253596	0.399601	0.303595	KC	2.66639	2.17921	3.18681	0.000719791	0.00435338
AABR07028795.2	4.79521	8.36911	6.52709	0.386537	1.21816	0.308498	KC	2.72618	1.65802	3.18595	0.000721929	0.00436375
Tmem150a	8.805	4.85287	2.95928	20.3465	14.912	20.7704	LSEC	-2.44776	3.51577	-3.18224	0.000731247	0.00441749
Tgfbr1	29.7453	28.4564	19.7504	2.74862	5.22191	2.52042	KC	2.2905	5.42799	3.18143	0.00073329	0.00442464
Kif5a	1.58476	1.87165	1.712	0.218992	0.115025	0.349559	KC	2.74989	1.78068	3.18151	0.000733095	0.00442464
Mtmr10	33.6013	19.2769	22.6375	4.13671	4.88878	1.41495	KC	2.30503	5.01098	3.18117	0.000733943	0.00442599
RGD1304694	87.916	82.7871	98.8884	18.91	17.3958	11.9374	KC	2.28061	6.5802	3.16997	0.000762832	0.00459751
Prkd2	6.30082	5.20903	4.3563	22.3114	16.9211	25.8852	LSEC	-2.30559	4.73927	-3.16348	0.000780037	0.00469846
Cit	0.374395	0.464282	0.792734	2.76143	3.61419	3.46847	LSEC	-2.43671	3.04525	-3.16203	0.000783947	0.00471925
Tmem86a	83.0314	54.1813	69.186	14.5858	10.3475	10.2804	KC	2.28478	5.338	3.15895	0.000792262	0.00476652
Arhgef17	4.82746	7.9186	8.48317	1.223	1.57674	0.798616	KC	2.39546	3.82327	3.15638	0.000799278	0.00480593
Ppm1l	4.85186	4.01115	4.4028	0.445048	0.93504	0.322906	KC	2.46772	3.40256	3.15523	0.000802424	0.00482203
Frrs1	32.6936	21.7547	24.8436	4.04951	4.86169	1.23122	KC	2.43267	3.67368	3.15232	0.000810485	0.00486763
Tlr5	1.66696	1.10249	1.21014	0.322493	0	0.128692	KC	2.82843	0.813702	3.1505	0.000815538	0.00489513
Zfand6	118.522	155.965	83.3735	18.2191	19.139	13.1222	KC	2.27197	5.74956	3.15028	0.000816158	0.004896
Fbn1	1.43422	1.1857	1.51838	4.64755	6.92254	6.03444	LSEC	-2.30027	4.48645	-3.14243	0.000838357	0.00502624
Ano6	64.9309	56.6067	70.8223	8.93089	15.3911	8.19932	KC	2.27442	6.90653	3.14074	0.000843197	0.00505232
Hlx	11.1596	6.87421	15.8851	53.4976	51.5295	51.1856	LSEC	-2.26907	5.34588	-3.13888	0.000848581	0.00508162
Rragd	3.93232	0.541823	1.78418	7.84525	8.74086	6.83057	LSEC	-2.57932	2.17127	-3.13671	0.000854887	0.00511642
Peg3	0.672713	0.417111	0.559579	1.87082	3.20427	2.27213	LSEC	-2.44554	2.99699	-3.13049	0.00087318	0.00522286
Sbno2	13.4912	14.0675	15.3308	37.916	62.1541	131.249	LSEC	-2.29153	7.57888	-3.12915	0.00087718	0.00524375
Hpgds	108.843	99.9809	103.89	14.9153	26.4212	7.936	KC	2.27016	5.19474	3.12614	0.000886204	0.00529462
Zfp770	8.81473	7.1254	3.73281	0.994764	0.298569	0.453674	KC	2.71524	1.98322	3.12334	0.000894677	0.00534214
Mageh1	2.27155	3.75589	2.40486	24.7195	11.5412	11.8373	LSEC	-2.47749	2.76023	-3.12107	0.000901604	0.00538039
Homer1	9.05617	6.41738	11.5443	0.15643	2.46493	2.24727	KC	2.55626	2.5558	3.11959	0.000906146	0.00540437
Acat2l1	0	2.31089	0.422754	3.21083	4.61562	8.63187	LSEC	-2.61948	1.61544	-3.11524	0.000919604	0.00548146
Ttc13	20.2599	30.7071	30.9948	6.87799	5.34473	3.91024	KC	2.26864	5.10688	3.1139	0.000923799	0.00550328
Traf3ip3	10.3395	6.83834	7.08904	0.500075	0.875542	1.33038	KC	2.64292	2.23495	3.11338	0.00092541	0.00550969
Slc25a37	5.40413	0.992826	1.63465	10.0193	6.63544	12.8639	LSEC	-2.53352	2.58406	-3.10578	0.000949527	0.00565002
Mtbp	0.430657	1.42414	1.30266	3.33262	7.87701	10.6392	LSEC	-2.43413	2.80077	-3.10313	0.00095807	0.00569756
Plekhf1	1.9196	2.38047	0.290322	4.87421	5.12032	3.33441	LSEC	-2.68088	1.61598	-3.09833	0.000973719	0.00578728
Prkca	0.744663	0.718236	1.01361	4.86215	4.54013	5.31775	LSEC	-2.46315	2.69532	-3.09778	0.000975537	0.00579475
Cry1	1.94194	2.40816	1.7622	5.63534	9.98981	14.8046	LSEC	-2.39409	3.39065	-3.09754	0.00097632	0.00579606
Fyn	12.5343	22.0454	12.7123	63.2969	58.4389	64.0366	LSEC	-2.25533	6.54734	-3.0911	0.000997746	0.0059193
St3gal2	0.440417	2.18462	2.13149	13.9521	7.27235	13.0903	LSEC	-2.36503	3.34866	-3.09096	0.000998229	0.0059193
Cnrip1	6.01823	3.55387	4.68104	23.7017	17.691	21.2396	LSEC	-2.35613	3.7228	-3.09078	0.000998813	0.00591936
Ext1	86.0249	77.0453	73.8094	11.0016	16.8104	9.73838	KC	2.24563	6.39643	3.08992	0.00100171	0.00593311
RT1-T24-1	45.9611	36.9702	30.435	282.972	118.336	62.814	LSEC	-2.24788	5.96944	-3.08764	0.00100944	0.00597549
Acox3	32.2654	33.1548	40.5275	5.68667	6.94628	8.23276	KC	2.26446	5.00995	3.08742	0.00101019	0.00597649
Akr1b10	0.573861	0.790707	1.38866	2.35917	6.26863	30.126	LSEC	-2.48497	2.48247	-3.08709	0.00101129	0.00597956
Usp27x	0.754165	0.623485	0.456242	3.10041	4.21489	3.78447	LSEC	-2.66828	1.41024	-3.0859	0.00101537	0.00600022
Rps12	182.875	113.03	46.6236	459.297	134.725	568.762	LSEC	-2.24415	6.27662	-3.08073	0.00103315	0.00610183
LOC108348250	4.45519	2.74435	1.90251	9.94995	8.72139	9.30681	LSEC	-2.29137	4.48659	-3.07862	0.00104048	0.00614159
Ppfibp2	11.0659	6.52248	8.92593	0.892008	1.79601	0.711919	KC	2.41782	3.51682	3.07808	0.00104236	0.00614917
Cp	20.9496	14.0205	20.4816	2.17121	4.18154	2.45489	KC	2.29963	4.45028	3.07748	0.00104448	0.00615814
Pqlc2	10.4809	14.8745	11.413	2.9781	1.73064	2.12399	KC	2.30602	4.49666	3.07369	0.00105783	0.00623329
Fli1	25.7216	22.1238	30.6497	83.6895	111.28	187.442	LSEC	-2.24517	6.33412	-3.07215	0.00106331	0.00626196
Itga2b	57.0867	30.2805	55.1787	6.12406	10.7948	6.79303	KC	2.23884	5.62114	3.07109	0.00106708	0.00628061
Med12l	2.07638	3.08987	2.26104	0.2678	0.87913	0	KC	2.50198	2.56459	3.06954	0.00107262	0.00630962
Vav3	1.72089	3.39866	2.51593	11.0281	12.5322	9.52128	LSEC	-2.27305	4.3688	-3.06897	0.00107468	0.00631809
Npr1	34.8718	26.2347	33.9648	174.646	114.189	131.781	LSEC	-2.27015	7.72674	-3.06795	0.00107838	0.00633623
Adck2	9.6156	9.66402	11.1209	2.46209	1.00583	2.40169	KC	2.48318	3.15493	3.06686	0.00108231	0.0063557
Jade1	0.519533	0.859019	1.41434	8.22921	5.27922	3.60978	LSEC	-2.35678	3.29014	-3.06472	0.00109008	0.00639768
Zfyve21	0	0.627489	2.41065	20.9245	5.49526	14.9421	LSEC	-2.53458	1.77471	-3.06415	0.00109214	0.00640616
Nlgn2	0.651923	1.25757	0.985973	5.28135	4.22312	8.68183	LSEC	-2.407	3.08071	-3.05952	0.00110918	0.00650239
Rpl39_1	118.215	35.083	27.5061	2.19905	2.31008	0	KC	2.78068	0.769384	3.05899	0.00111112	0.00651006
Gabpb1	5.68343	6.57807	3.61018	9.48339	22.8121	26.3262	LSEC	-2.28994	4.26738	-3.05713	0.00111805	0.00654696
Osbpl1a	94.759	85.8003	101.803	15.8036	20.5148	13.5139	KC	2.23386	6.56082	3.0548	0.00112676	0.00659421
LOC100362027	85.6042	44.934	7.3982	89.706	48.6711	84.97	LSEC	-2.40383	3.74081	-3.05309	0.00113322	0.00662822
Aco1	46.2626	49.6413	61.0517	12.3756	10.4004	8.37575	KC	2.22809	5.98875	3.05077	0.001142	0.0066758
RGD1561143	32.7455	28.0383	24.0548	2.82812	4.75348	2.70858	KC	2.44668	3.28133	3.04692	0.00115674	0.00675815
Dock8	47.7215	47.7558	57.6342	9.43444	10.2648	9.61382	KC	2.23748	7.16567	3.04034	0.0011823	0.00690355
Pbld1	0	0.578577	0.63507	5.92343	3.20016	4.59247	LSEC	-2.61047	1.31605	-3.03565	0.00120086	0.00700793
Rpl13	100.371	26.4305	36.4326	179.077	88.3934	315.119	LSEC	-2.23032	5.48835	-3.03546	0.00120159	0.00700828
RT1-DMb_1	165.086	144.679	129.774	31.7984	22.9195	20.0065	KC	2.22175	6.07479	3.03484	0.00120405	0.00701864
Ppt2	57.846	83.8142	58.3701	17.7045	9.87323	10.9901	KC	2.22153	6.15316	3.03459	0.00120505	0.00702047
Plek	51.3455	95.7812	50.7747	131.649	403.852	155.763	LSEC	-2.25641	7.5873	-3.03402	0.00120733	0.00702189
Prex1	99.8678	92.0011	110.996	15.6597	21.1296	18.886	KC	2.24017	7.39115	3.03412	0.00120695	0.00702189
Zranb3	5.91657	6.42591	7.57971	1.26246	1.06096	0.806061	KC	2.44839	3.13911	3.03434	0.00120607	0.00702189
Epn2	2.24578	1.13461	2.37757	9.77561	8.27242	8.09095	LSEC	-2.3284	3.62665	-3.03331	0.00121018	0.00703448
Rnaset2	383.078	492.203	284.615	88.0064	57.1731	42.5129	KC	2.23138	7.13819	3.03307	0.00121117	0.00703625
RGD1359108	1.96616	20.8602	9.21827	0.237735	3.49634	0.758953	KC	2.564	1.81995	3.02675	0.00123674	0.00718075
Shb	6.59368	5.45115	7.1231	13.4396	33.9794	47.6318	LSEC	-2.28497	4.02305	-3.02396	0.00124823	0.00724337
Zbp1	4.80514	5.44382	10.8202	2.58225	0.949421	0.824365	KC	2.48775	2.69546	3.02357	0.00124983	0.00724861
Slc18b1	0	0	0.513068	3.55494	1.86722	2.40073	LSEC	-2.662	0.762765	-3.02012	0.00126413	0.00732738
AC128212.1	7.16457	1.5795	2.60058	16.9793	10.1924	17.1466	LSEC	-2.49303	2.50754	-3.01578	0.00128237	0.00742895
Tmem268	29.3303	29.4722	23.1534	5.88187	3.63462	5.66086	KC	2.23355	5.19698	3.01508	0.00128533	0.00744193
Apbb2	0	10.4988	2.03363	16.8003	20.4952	16.4362	LSEC	-2.50769	1.82962	-3.00855	0.00131328	0.00759947
Rpl26-ps2	9.71633	3.57009	1.95934	42.294	9.05047	26.254	LSEC	-2.61621	1.90635	-3.0051	0.00132827	0.00768192
Rpl38	121.727	114.826	24.0747	328.333	88.0119	330.719	LSEC	-2.25656	4.8839	-2.99939	0.00135341	0.0078229
Gmip	30.8467	23.6015	23.6008	4.12469	4.33296	4.48265	KC	2.23133	5.04245	2.99893	0.00135545	0.00782591
LOC103692785	163.683	42.6008	33.0074	0	6.93025	0	KC	2.73019	0.948785	2.99906	0.00135489	0.00782591
RGD1565616	5.02101	2.60454	3.75224	12.9992	15.6064	10.6028	LSEC	-2.22769	4.72561	-2.99643	0.00136659	0.00788144
Rn50_2_2279.4	49.7167	21.921	48.1229	7.2137	5.89395	1.2794	KC	2.54797	2.2124	2.99654	0.00136613	0.00788144
Atp1a3	1.59436	3.62476	2.53189	0.385559	0.303771	0.153859	KC	2.65978	1.45803	2.9939	0.00137801	0.00794284
Endov	2.0954	2.88719	1.26764	5.32059	11.4446	10.5149	LSEC	-2.48862	2.2744	-2.99273	0.00138331	0.00796889
Fbxo34	3.84324	4.94246	5.81255	9.08745	29.0728	36.4287	LSEC	-2.21801	4.75087	-2.9897	0.00139706	0.00804363
Ttc7b	5.98329	9.89305	10.53	42.7499	37.9995	46.4019	LSEC	-2.20498	5.30529	-2.98308	0.00142764	0.00821512
Gbp4	27.5506	28.5825	33.8244	1.95955	10.8414	4.58753	KC	2.23259	4.63425	2.98208	0.0014323	0.00823732
Slc37a2	25.5075	14.8206	20.079	5.42521	3.20089	1.77941	KC	2.23212	4.86138	2.98174	0.00143393	0.00824208
Fmc1	7.4327	2.63348	0.321179	11.0413	2.6974	9.83684	LSEC	-2.61796	2.11694	-2.98149	0.00143508	0.00824411
Plxnb2	88.7021	81.4602	117.557	22.6044	17.9057	19.2546	KC	2.22885	7.80746	2.97964	0.00144376	0.00828933
Cep70	5.83179	2.94634	2.35201	0.117524	0.246915	0.375186	KC	2.69404	1.38843	2.97922	0.00144574	0.00829607
Rgs1	328.164	224.081	153.293	6.52953	83.8936	19.6425	KC	2.19985	6.26014	2.97889	0.00144731	0.00830047
Jade3	1.20321	0.497361	0.545923	2.03678	5.19622	2.55446	LSEC	-2.57526	1.63664	-2.97857	0.00144882	0.00830453
Cdh17	1.98403	4.26464	2.40053	0.0959584	0.806429	0	KC	2.64658	1.3031	2.9782	0.00145057	0.00830992
Pcdhga2	0.583779	0.321749	0.353165	2.6823	2.81773	2.02809	LSEC	-2.6268	1.25188	-2.97602	0.00146094	0.00836472
Atp8a2	3.36956	1.34126	3.17094	0.181078	0.285331	0.289039	KC	2.6551	1.49268	2.96882	0.00149558	0.00855827
Zswim3	0.527159	2.0338	1.27565	5.09924	8.03507	7.73252	LSEC	-2.38944	2.67141	-2.9676	0.00150151	0.00858746
Ptprcap	22.0857	29.0268	17.986	2.0542	3.88426	1.31158	KC	2.51997	2.37224	2.96734	0.00150281	0.00859009
Mib1	3.88363	3.40527	3.09701	14.7705	11.9287	14.3097	LSEC	-2.23423	4.46738	-2.96554	0.00151164	0.0086358
Crtc2	8.20307	12.6591	10.5868	33.591	40.2884	78.739	LSEC	-2.19668	5.51447	-2.96462	0.00151616	0.0086568
LOC100360575_1	24.5081	9.13748	13.5183	0.697259	2.1974	0.556488	KC	2.61127	1.78815	2.96292	0.00152456	0.00869994
Rdh10	5.77835	3.84821	4.66092	5.24009	28.869	27.3235	LSEC	-2.23092	4.36538	-2.96148	0.0015317	0.00873583
Lpcat4	18.1173	31.953	17.5365	4.81937	2.53136	3.49671	KC	2.38822	3.48354	2.96107	0.00153373	0.00874261
Gabarapl1	28.6073	32.2293	19.0879	67.7557	97.8949	91.264	LSEC	-2.19498	5.97243	-2.959	0.00154407	0.00879668
Sned1	1.01382	0.349228	0.459992	1.65488	3.28373	1.36969	LSEC	-2.45792	2.31684	-2.95693	0.00155447	0.00885103
Ddr1	3.5749	3.9406	4.81688	1.10028	0.412798	0.878142	KC	2.4807	2.67845	2.95153	0.0015819	0.00900225
Skp2	2.3906	3.55746	2.31396	0.693734	0.242921	0	KC	2.67343	1.18923	2.9501	0.00158925	0.0090391
Trib1	27.3358	35.2864	44.8244	112.901	192.613	180.769	LSEC	-2.20294	6.86089	-2.94344	0.00162383	0.00923067
Phpt1	17.8719	20.3158	7.43315	81.0358	33.4835	43.9792	LSEC	-2.30806	3.75915	-2.94314	0.00162542	0.0092346
Tbc1d22b	42.9874	34.4617	47.8743	6.85158	8.93487	6.03399	KC	2.25044	4.33416	2.94062	0.0016387	0.0093049
Kifc3	8.53027	7.28724	6.32161	30.3238	22.3202	32.1043	LSEC	-2.18896	5.24492	-2.93613	0.0016626	0.00943546
RGD1565183	82.5469	6.74009	30.5176	139.734	50.4833	184.102	LSEC	-2.25146	4.3243	-2.9333	0.0016778	0.00951644
RT1-Da	1273.82	2701.39	888.338	84.4434	423.207	134.228	KC	2.24421	9.57314	2.9275	0.00170941	0.00969041
Rpl36a	59.3727	38.5666	10.9038	86.1474	52.2514	90.8548	LSEC	-2.23454	4.6448	-2.92675	0.00171357	0.0097033
Fundc1	14.0942	20.7794	10.6581	3.06752	1.96925	0.816072	KC	2.41605	3.08032	2.92683	0.00171312	0.0097033
Maff	32.1575	32.6275	28.739	78.1189	122.909	178.014	LSEC	-2.18754	6.55197	-2.92536	0.00172125	0.00974145
Ctdp1	8.63017	10.0085	9.46294	20.6961	45.4006	49.5533	LSEC	-2.1803	5.84542	-2.92298	0.00173444	0.00980534
Pola2	2.69079	3.70756	2.76731	14.5758	10.2534	20.7733	LSEC	-2.26996	3.8328	-2.92299	0.00173436	0.00980534
Ubl5	73.5335	37.1506	26.8764	209.684	73.9426	212.884	LSEC	-2.20889	4.87132	-2.92116	0.00174459	0.00985038
Abr	19.3663	34.9565	31.633	6.79078	7.13367	2.80333	KC	2.1971	4.81077	2.92118	0.00174451	0.00985038
Ndrg3	17.7153	17.6498	22.2586	2.96586	3.11562	2.63009	KC	2.44646	2.71039	2.92104	0.00174527	0.00985038
Prf1	10.7042	16.9225	8.17974	1.49864	1.57431	1.30481	KC	2.41557	3.09726	2.92058	0.00174786	0.00985956
Ints9	12.8152	13.3584	19.5503	3.9075	2.26472	4.30153	KC	2.29994	3.87263	2.91995	0.00175138	0.00987403
RGD1305807	7.44468	8.41141	4.61635	0.0900161	1.89123	0.718426	KC	2.45035	2.68503	2.91916	0.00175583	0.0098937
RGD1560108	2.24561	1.59128	1.26147	8.68877	4.72674	7.30608	LSEC	-2.3054	3.58734	-2.91645	0.00177115	0.00997457
Iqgap1	105.132	89.7102	129.991	16.5588	27.5273	16.642	KC	2.20318	7.80118	2.91322	0.00178957	0.0100728
Sdsl	9.26506	4.53905	4.35946	0.497898	0.523038	0	KC	2.6715	0.978158	2.9091	0.00181333	0.010201
Rela	30.195	26.5631	35.4799	119.218	118.6	175.505	LSEC	-2.18791	6.95822	-2.90868	0.00181575	0.010209
Ccdc86	15.7971	4.93373	7.64536	34.1269	23.5433	36.9934	LSEC	-2.23978	4.13692	-2.89706	0.00188439	0.0105892
LOC100361259	2.24105	3.08788	1.35575	9.75502	13.6634	9.51568	LSEC	-2.55704	1.50007	-2.89542	0.00189424	0.0106387
Gramd3	3.0996	1.8507	2.03141	6.62117	9.1865	12.9618	LSEC	-2.30928	3.36954	-2.89495	0.00189708	0.0106489
Foxn3	2.61938	2.57798	2.71651	9.13959	11.5973	12.1332	LSEC	-2.22366	4.03847	-2.88487	0.00195887	0.0109897
Snrpg	48.2764	9.21028	1.12329	10.7765	23.5846	14.3347	LSEC	-2.56904	1.97557	-2.88446	0.00196145	0.0109982
Naa60	22.7515	35.4154	34.4095	8.62461	7.65422	2.13622	KC	2.19665	4.54514	2.88256	0.00197331	0.0110587
Fkbp10	0	0.533869	0.585996	3.98216	2.58376	4.67382	LSEC	-2.4885	1.54094	-2.88083	0.00198418	0.0111136
Apbb1ip	25.0231	33.2249	37.0195	4.40092	9.70858	4.39051	KC	2.16826	5.06139	2.87771	0.00200391	0.011218
LOC500077	3.50917	0.483519	1.32683	4.66737	5.34877	13.5457	LSEC	-2.47735	2.13984	-2.87553	0.00201776	0.0112894
Adam15	2.80908	6.70895	4.67332	29.6632	16.1752	22.2287	LSEC	-2.181	4.59236	-2.87498	0.00202132	0.0113031
Pla2g7	7.26237	23.1264	13.4245	0.975687	4.50979	1.24593	KC	2.37744	2.85032	2.87401	0.00202754	0.0113318
Twf2	62.7692	82.04	81.0996	23.4194	13.2122	13.1531	KC	2.15999	5.44363	2.87043	0.00205059	0.0114544
Itga6	2.14072	3.53957	2.44622	0.287602	0.362548	0.55089	KC	2.47616	2.381	2.86905	0.00205957	0.0114983
Cpt1b	1.12467	0.619861	1.47417	4.98621	4.28562	11.5768	LSEC	-2.32568	3.0038	-2.86418	0.00209153	0.0116705
Cab39l	6.50727	12.3534	11.5913	2.44787	1.83676	0.837285	KC	2.40442	2.69988	2.86263	0.00210174	0.0117211
Pcgf2	2.08615	0.862335	2.20858	12.6122	6.88949	12.4817	LSEC	-2.41778	2.27529	-2.86045	0.00211628	0.0117958
Serpinb1a	61.2338	89.3722	18.8651	4.38755	6.3375	2.6263	KC	2.30873	3.84793	2.85947	0.00212279	0.0118257
Blvrb	349.343	403.303	310.217	85.9891	64.0241	42.8628	KC	2.15726	7.0529	2.85144	0.00217719	0.0121222
Anxa6	17.2932	42.4433	28.6064	4.83539	7.2761	4.38067	KC	2.17514	4.67858	2.84719	0.00220643	0.0122783
Aff1	11.5614	7.88541	12.9393	19.9904	54.7021	65.2683	LSEC	-2.15394	6.34869	-2.84577	0.00221627	0.0123264
Smad3	1.97143	1.55222	1.44821	6.87874	6.29598	5.32691	LSEC	-2.24391	3.70212	-2.84445	0.00222552	0.0123712
G0s2	13.6215	89.5536	22.9557	6.58809	4.94339	3.75572	KC	2.38071	2.90957	2.84155	0.00224586	0.0124775
Agpat2	1.28147	2.11884	0.77524	5.88796	6.51081	9.89312	LSEC	-2.5196	1.6441	-2.84025	0.00225499	0.0125215
Dennd3	3.21226	4.49418	3.96134	19.3605	13.3704	17.9317	LSEC	-2.14661	5.19913	-2.83632	0.00228296	0.01267
Fuca1	251.19	250.136	223.82	62.8035	42.3968	31.8822	KC	2.15111	7.08539	2.83536	0.00228984	0.0127014
Pde4b	60.2554	71.9938	98.0306	3.43468	33.2383	25.7511	KC	2.14533	6.42672	2.83494	0.0022928	0.0127109
Cxcl12	1.04635	1.51382	1.81988	7.59103	7.90787	4.3419	LSEC	-2.21043	3.73755	-2.83	0.00232851	0.012902
Fbxo33	30.4013	33.7473	37.69	9.31924	8.26693	2.80982	KC	2.14289	5.2372	2.82454	0.00236857	0.0131168
Cyp2j4	0	1.41566	0.887937	5.14666	5.96582	4.24923	LSEC	-2.43498	1.59363	-2.82161	0.00239034	0.0132303
Magi3	0.725495	1.06628	0.950945	2.10533	5.22191	6.72112	LSEC	-2.26992	3.24061	-2.82046	0.00239891	0.0132706
Myo5a	12.6183	13.5079	15.1938	1.93649	3.82195	1.87336	KC	2.15912	4.75133	2.8174	0.00242184	0.0133903
Fchsd2	8.25312	9.53477	7.87331	23.6428	37.0937	29.4071	LSEC	-2.13617	5.81639	-2.81537	0.0024372	0.013468
Sh3bp1	54.1149	60.4116	61.9675	11.7511	11.9236	12.3627	KC	2.13345	5.76103	2.81514	0.00243893	0.0134703
Ninj1	829.138	849.252	980.631	160.288	167.449	250.189	KC	2.17247	8.54737	2.80884	0.00248716	0.0137293
Mt-co2	5033.48	5198.05	4055.08	826.032	671.221	1359.35	KC	2.2006	10.13	2.8075	0.00249753	0.0137792
Dyrk3	5.12741	5.33794	2.92957	0.413315	0.434184	0.219913	KC	2.5707	1.54994	2.8032	0.0025311	0.0139569
Prrc2b	6.76221	6.34751	7.22297	31.0704	23.0836	29.9365	LSEC	-2.13368	6.19094	-2.80292	0.00253326	0.0139614
Mrpl41	30.1826	22.1802	8.52105	68.1237	34.7594	66.7975	LSEC	-2.21524	4.14636	-2.80166	0.00254319	0.0139968
Gaa	167.995	140.425	202.417	42.1698	33.9592	30.0363	KC	2.15436	7.75382	2.80159	0.00254376	0.0139968
Taf4b	2.8651	1.28302	2.1666	1.73215	13.4651	13.9626	LSEC	-2.22618	3.59101	-2.80167	0.00254315	0.0139968
Ptpn22	8.77901	18.0734	4.99857	0.874175	1.31188	0.797356	KC	2.39384	2.8096	2.79646	0.00258448	0.0142132
Elk3	18.9491	21.3995	17.1953	89.0424	59.8419	73.4319	LSEC	-2.13739	6.82025	-2.79331	0.00260983	0.014345
Kif21b	14.3136	13.5239	16.5453	1.73071	3.6362	3.94655	KC	2.14647	4.86547	2.79264	0.00261519	0.0143668
Tradd	45.7608	46.9228	73.3937	15.9559	13.5174	6.16186	KC	2.14733	4.70373	2.78951	0.00264057	0.0144908
Atp1b1	58.0427	41.5285	44.778	4.24951	14.2039	5.54984	KC	2.12895	5.27513	2.78951	0.00264058	0.0144908
Nilr1	3.23631	8.32389	4.40516	0.391313	0.959168	0.624621	KC	2.4646	2.03653	2.78812	0.002652	0.0145458
Cnr2	6.1843	9.04556	4.89244	39.2289	16.5564	22.9537	LSEC	-2.13624	4.91426	-2.78404	0.00268553	0.0147218
Acvr1	3.24513	1.53304	1.40227	7.28704	6.00622	7.15796	LSEC	-2.28766	3.18697	-2.78367	0.00268862	0.0147309
LOC100364191	25.2674	3.97888	6.55108	16.5852	94.4489	1.39334	LSEC	-2.39001	1.96507	-2.78328	0.00269183	0.0147407
Sat2	2.81745	6.21133	2.98279	19.0773	16.1041	17.4009	LSEC	-2.31251	2.77955	-2.78292	0.00269484	0.0147494
Pdlim5	12.1571	10.0506	9.19326	27.5617	39.1836	41.0615	LSEC	-2.13472	4.84035	-2.78213	0.0027014	0.0147774
Abl1_1	1.65	0.568371	0.249547	3.69087	0.838321	2.70687	LSEC	-2.53993	1.70548	-2.78178	0.00270435	0.0147857
Epb41l1	3.41299	3.35904	3.8345	15.269	12.5099	16.3739	LSEC	-2.12623	5.06173	-2.78107	0.00271024	0.01481
Ddhd2	17.417	13.737	13.625	1.01666	3.81428	1.62282	KC	2.29099	3.36236	2.7762	0.00275119	0.0150258
Lrrn4cl	1.91055	3.42224	2.74506	0.346517	0.364013	0.184372	KC	2.5545	1.32808	2.77224	0.00278483	0.0152015
Gkap1	3.14194	3.24689	2.85113	10.6373	15.5643	9.70249	LSEC	-2.25815	3.16259	-2.77171	0.00278941	0.0152185
Pik3cb	16.1503	23.7096	16.2543	1.91728	6.19146	1.47352	KC	2.13818	4.7476	2.771	0.00279551	0.0152356
Tnfrsf11a	4.95662	7.10277	6.297	0.599321	1.13325	1.14798	KC	2.39272	2.53225	2.77113	0.00279432	0.0152356
Ears2	4.34039	5.78115	5.68918	0.699748	0.91885	0.279237	KC	2.50244	1.66707	2.76958	0.00280766	0.0152937
Pusl1	6.96408	4.41398	3.58106	19.5356	12.7378	20.9679	LSEC	-2.20494	3.91255	-2.76802	0.00282119	0.0153593
Arl6ip5	388.34	285.168	184.145	43.641	45.8446	29.5396	KC	2.1164	6.66599	2.76751	0.00282556	0.015375
Atoh8	0	1.3168	1.98739	10.3999	5.91771	11.067	LSEC	-2.29367	2.36568	-2.76668	0.00283281	0.0154063
Dut	1.51883	7.53389	2.7565	31.9545	11.5752	21.6923	LSEC	-2.31602	2.68087	-2.76578	0.0028406	0.0154405
Brca2	0.822844	1.39832	2.36451	0.397971	0.278711	0.264687	KC	2.36856	2.52453	2.76447	0.00285204	0.0154945
Rgs2	639.016	771.042	458.262	150.184	101.718	67.5017	KC	2.12704	7.41194	2.76237	0.00287046	0.0155864
Tnfsf13	78.1702	61.2238	42.5611	10.3473	9.19746	7.62298	KC	2.1358	4.98723	2.75592	0.0029277	0.0158888
Slc25a4	45.0868	60.6086	32.2653	168.866	126.829	163.426	LSEC	-2.11488	6.3934	-2.7546	0.0029395	0.0159445
RGD1559588_1	16.4657	5.58465	11.8768	0.918888	1.60881	0.488915	KC	2.50452	1.63086	2.75328	0.00295139	0.0160005
Srebf1	38.0635	35.9634	53.4072	7.96715	11.9447	6.17344	KC	2.10776	6.04217	2.75286	0.00295511	0.0160123
Haus7	4.29224	3.54849	2.38026	13.6667	10.5404	12.1501	LSEC	-2.24932	3.36221	-2.75152	0.00296727	0.0160697
Dpep2	6.95384	15.8095	18.1419	2.52244	3.31225	2.01318	KC	2.30613	2.94966	2.7507	0.00297473	0.0161017
Naaa	39.2235	53.4445	20.6528	5.44526	5.16664	3.92534	KC	2.18783	4.35498	2.75043	0.00297715	0.0161063
Lilrb4	7.52786	17.2874	10.3732	0.202271	4.46217	1.61434	KC	2.36352	2.48754	2.74806	0.0029988	0.0162149
LOC681325	36.548	29.2079	21.4785	2.65148	7.95818	1.61232	KC	2.16049	4.40248	2.74733	0.00300547	0.0162425
AABR07068214.1	25.076	20.7309	18.4208	1.73258	3.64013	0	KC	2.55868	1.14922	2.74672	0.00301099	0.0162638
Gpsm3	49.1426	36.4141	35.3451	10.8276	5.82589	3.79389	KC	2.20832	4.05159	2.74546	0.00302265	0.0163182
Fes	65.8864	60.6151	53.8094	11.1532	10.5576	12.7163	KC	2.10467	5.86338	2.74461	0.00303042	0.0163516
Slc38a2	11.9363	27.4112	9.99834	37.8948	52.2483	60.4883	LSEC	-2.11405	6.63419	-2.74316	0.00304391	0.0164158
Klrb1a	5.91505	9.56761	6.30108	0.559729	1.76397	1.48908	KC	2.23467	3.68358	2.74159	0.00305845	0.0164855
RGD1561149	0	0.0756142	0.165994	0.862605	1.04557	1.05916	LSEC	-2.52499	0.698438	-2.74086	0.00306521	0.0165133
Pla2g15	61.9037	34.8349	50.5096	11.6992	9.64695	5.22083	KC	2.10503	5.44268	2.73684	0.00310294	0.0167079
Id2	193.27	285.454	174.518	31.0818	55.6281	22.0504	KC	2.10509	6.64295	2.73393	0.00313051	0.0168475
Tf	759.383	352.562	554.243	84.7403	122.732	55.7461	KC	2.15115	9.08396	2.73208	0.00314812	0.0169334
Dtx4	8.63236	14.4714	7.18061	0.869806	1.6447	1.11072	KC	2.3843	2.5127	2.73032	0.00316498	0.0170153
Arhgap5	13.2789	12.8466	15.8956	2.32299	3.66043	1.96306	KC	2.13275	4.58953	2.72959	0.003172	0.0170441
Slc7a5	8.61488	13.3398	8.06571	31.0512	36.3708	33.2541	LSEC	-2.09994	5.63506	-2.72866	0.003181	0.0170836
Tspan13	171.019	166.158	124.683	31.9899	26.7356	22.287	KC	2.09973	6.61688	2.72576	0.00320906	0.0172253
Magi1	4.43862	2.20171	4.20682	10.9485	11.7268	23.3015	LSEC	-2.1142	4.76094	-2.72514	0.00321505	0.0172485
Tmem263	4.55718	1.43525	0.196923	4.72306	2.64615	1.2565	LSEC	-2.49728	1.75946	-2.72361	0.00323001	0.0173197
Dtnbp1	60.2798	60.1708	77.7964	19.7603	10.5492	19.6489	KC	2.12679	4.7791	2.72258	0.00324006	0.0173646
Klhl12	1.31067	1.56515	0.92506	2.32434	6.10426	8.76944	LSEC	-2.29148	2.76466	-2.72084	0.00325716	0.0174472
Mospd2	26.8993	30.5614	30.976	2.85306	10.3101	3.82544	KC	2.11104	4.84561	2.71966	0.00326882	0.0175005
Camk2d	40.6623	32.4472	39.8935	6.755	9.16203	5.05	KC	2.09458	5.66979	2.7192	0.00327337	0.0175158
Cdon	3.45098	2.85301	4.03625	0.55636	0.467562	1.15449	KC	2.32524	2.95948	2.71465	0.00331866	0.0177489
Tbc1d4	10.1147	13.9367	11.1453	17.9082	57.9974	67.2105	LSEC	-2.09684	6.09173	-2.71339	0.00333128	0.0178072
LOC687780	252.964	254.922	98.2719	747.276	337.062	701.712	LSEC	-2.10542	7.18824	-2.71248	0.00334044	0.0178468
Inf2	69.7726	70.3269	103.919	20.4492	19.3625	14.3446	KC	2.09772	6.80513	2.70892	0.00337657	0.0180305
Pspn	3.01186	9.95988	2.73309	16.0236	18.363	54.6422	LSEC	-2.37641	2.13759	-2.70409	0.00342598	0.0182849
Slc12a2	1.77295	0.732871	0.737393	2.89404	3.71577	2.48085	LSEC	-2.24138	3.18026	-2.69993	0.00346914	0.0185057
Klri1	12.4437	20.575	4.89319	0.300922	1.26447	0.960674	KC	2.5113	1.65621	2.69968	0.00347177	0.0185101
Uvrag	11.8462	8.39446	11.1337	30.0797	39.7668	44.2575	LSEC	-2.08816	5.71541	-2.69915	0.00347724	0.0185297
Gna11	16.1693	8.0205	7.82545	40.9263	24.9194	37.0327	LSEC	-2.13909	4.28298	-2.69357	0.00353602	0.0188332
Cfd	188.483	121.847	155.606	49.6928	28.081	15.8641	KC	2.0792	5.70577	2.6809	0.0036727	0.019551
Mcpt8	3.37758	11.1693	1.87304	0	1.28705	0	KC	2.50859	1.22984	2.67447	0.00374381	0.0199193
Inpp1	0.671043	2.21907	2.23276	15.5785	8.18255	6.73472	LSEC	-2.23381	2.77142	-2.67303	0.00375999	0.0199951
Arhgdib	584.123	545.562	432.388	88.9068	95.8537	91.0306	KC	2.09419	7.65842	2.66774	0.00381964	0.0203018
Sfswap	6.53582	3.60221	3.48322	11.4401	11.6224	22.1052	LSEC	-2.09267	4.84646	-2.6673	0.00382461	0.0203177
Dtx3l	5.47938	6.67569	9.59555	17.0863	42.5649	30.5017	LSEC	-2.07671	5.78308	-2.66673	0.00383111	0.0203418
Tecpr1	8.6755	11.2596	12.5283	52.1108	37.3952	55.0933	LSEC	-2.08237	6.50149	-2.66597	0.00383977	0.0203773
Pkig	14.6699	13.3408	7.09982	43.6353	30.1864	32.8437	LSEC	-2.15334	3.95351	-2.66563	0.00384372	0.0203877
Itga5	10.3287	13.9648	14.0591	36.6078	52.3955	73.8834	LSEC	-2.08183	6.48378	-2.66475	0.00385374	0.0204304
Triobp	1.46052	3.27736	3.15558	13.6736	9.85871	13.9332	LSEC	-2.07796	4.91154	-2.66282	0.0038759	0.020523
Slc39a6	13.3561	16.9531	11.9975	2.05537	2.87887	2.03098	KC	2.16648	4.00615	2.66271	0.00387718	0.020523
Plekha7	1.24219	1.71158	2.06657	0.0750988	0.236672	0.719244	KC	2.48291	1.47705	2.66291	0.00387495	0.020523
LOC103694404	190.963	72.672	27.5061	2.19905	6.93025	0	KC	2.53256	1.21632	2.66084	0.00389876	0.0206266
P2rx7	5.57473	3.68701	3.14768	0.808872	0.283238	0.717297	KC	2.40885	2.3063	2.65973	0.00391166	0.0206842
Tomm6	12.6096	5.21234	7.62837	77.7583	22.4232	60.8427	LSEC	-2.38649	1.97375	-2.65595	0.00395578	0.0209068
LOC100360575_2	39.4051	20.3017	16.0652	2.07157	3.04663	1.32267	KC	2.38749	2.31991	2.65414	0.00397704	0.0210084
Marc1	6.57428	10.6689	6.84962	1.41319	1.11341	0.845908	KC	2.36869	2.30678	2.6517	0.00400591	0.02115
Lat	1.19409	1.64531	1.08357	6.64157	6.67358	7.8358	LSEC	-2.39464	1.70598	-2.64959	0.004031	0.0212716
Unc5b	2.02042	0.556775	0.840315	2.62617	3.46451	3.99697	LSEC	-2.23197	3.07363	-2.64608	0.00407307	0.0214826
Antxr2	4.83498	10.1262	3.80248	16.603	24.074	16.0505	LSEC	-2.15833	3.62381	-2.64401	0.00409805	0.0216033
Fgd6	7.45001	2.90256	4.04074	11.8037	13.7049	15.3704	LSEC	-2.07013	5.09507	-2.64056	0.00414005	0.0218136
Kdm7a	4.35817	9.0075	8.8983	0.395221	2.90623	1.05143	KC	2.28146	2.62988	2.63778	0.00417412	0.0219818
Etv1	5.75157	2.49069	3.04455	0.397395	0.678374	0.158582	KC	2.30612	2.72856	2.63507	0.00420751	0.0221464
Tp53inp1	6.9675	4.99217	4.21508	16.5123	20.5321	18.8266	LSEC	-2.21761	3.06004	-2.63147	0.00425242	0.0223599
Afdn	2.93371	3.82179	4.03361	11.9317	15.9895	13.4863	LSEC	-2.06571	4.89394	-2.6315	0.00425199	0.0223599
Stx3	46.8253	44.8563	39.1191	7.22554	9.28972	7.57426	KC	2.0596	5.55969	2.62906	0.0042826	0.0225071
Fgd3	25.5232	28.4815	35.0749	4.03859	8.48502	7.41951	KC	2.05779	5.61234	2.6288	0.00428591	0.022513
Tnip2	5.32968	4.40617	6.44852	17.8292	19.1808	45.9463	LSEC	-2.12474	3.90705	-2.6265	0.00431504	0.0226545
Pip4k2c	6.68093	13.3786	9.0265	2.585	1.81035	0.85963	KC	2.21567	3.33999	2.62192	0.0043734	0.0229492
Wfs1	14.301	13.1367	23.6718	8.26167	2.62383	4.44692	KC	2.08877	4.63565	2.62057	0.0043907	0.0230283
Pik3ap1	81.4395	78.9303	100.86	13.8974	24.8264	14.7098	KC	2.06725	7.13823	2.61918	0.00440865	0.0231106
Lacc1	45.5557	43.2091	49.0303	7.94219	12.3803	4.9074	KC	2.10153	4.35666	2.61738	0.00443199	0.0232212
Etv5	26.5734	13.2415	21.0309	4.7536	3.79145	2.38874	KC	2.0816	4.6916	2.60645	0.00457595	0.0239633
Sec24a	4.05165	6.07114	6.58733	6.24621	38.4046	31.5726	LSEC	-2.04981	5.52907	-2.60522	0.00459238	0.0240371
Spsb2	14.0338	26.4269	23.3473	5.37344	3.8622	3.61144	KC	2.21975	3.21843	2.59916	0.00467433	0.0244536
Map3k9	1.91339	1.47638	2.31506	0.185083	0.291643	0.147716	KC	2.4733	1.18354	2.59833	0.00468557	0.0245
Atp6ap1	188.672	194.132	196.141	56.0592	38.2784	29.3304	KC	2.05601	7.25435	2.59148	0.00477983	0.0249802
Mdh1	339.25	390.33	252.947	58.5252	74.1057	32.1127	KC	2.05193	7.06998	2.59047	0.00479398	0.0250414
Rhbdf2	23.4076	28.0265	35.7681	3.22068	10.6625	5.76405	KC	2.04494	5.18075	2.58799	0.00482854	0.0252092
Ndufa1	2.72386	2.25187	0.49435	9.22181	2.07588	7.57029	LSEC	-2.30638	2.62283	-2.58538	0.00486522	0.0253792
Faap100	0.806931	1.70483	0.406803	1.82128	2.86987	5.19136	LSEC	-2.23789	2.80603	-2.58533	0.00486603	0.0253792
Myo1g	25.9393	43.2408	30.8702	2.57083	12.4229	5.58089	KC	2.0432	5.17621	2.58101	0.00492723	0.0256854
Tnf	10.9837	21.6534	23.2565	5.92525	3.6488	3.58751	KC	2.161	3.57221	2.5796	0.00494743	0.0257777
Dnhd1	1.60859	1.48631	1.3166	0.251705	0.192302	0.292201	KC	2.26974	2.90101	2.57868	0.00496065	0.0258335
Dnajc16	11.3617	13.7167	15.3833	4.57925	2.47396	1.67074	KC	2.15533	3.67573	2.57526	0.00501	0.0260773
Pcdhgb4	0	0.328647	0.541104	2.884	2.72666	2.53192	LSEC	-2.40081	1.02087	-2.57506	0.00501287	0.0260791
Mapk6	17.3371	20.9843	14.807	25.7309	78.4133	78.2076	LSEC	-2.04671	6.66857	-2.57426	0.00502445	0.0261261
Rilpl1	5.60041	2.31499	4.23505	20.7212	10.3858	15.7811	LSEC	-2.10382	3.95788	-2.57374	0.00503205	0.0261497
Ighm	12.1431	47.2262	38.3301	9.70945	8.20952	6.65296	KC	2.03997	6.43351	2.5736	0.00503407	0.0261497
Shroom2	0.770341	0.796074	0.466028	2.60805	1.90803	3.71697	LSEC	-2.20618	3.01545	-2.5727	0.00504716	0.0262046
AABR07035273.1	0.790297	0.217786	0.159367	1.01928	1.13767	1.22024	LSEC	-2.40931	1.54212	-2.56981	0.00508944	0.0264108
Lrmp	64.406	56.4316	62.4411	13.778	13.8444	8.28707	KC	2.04007	5.19176	2.56747	0.00512388	0.0265761
Agap2	2.32364	4.96261	2.72358	0.280959	0.737865	0.336354	KC	2.30862	2.28747	2.56074	0.00522421	0.0270828
Mt-cyb	2040.38	2239.87	1517.41	264.117	325.061	575.85	KC	2.08447	9.56005	2.56031	0.00523064	0.0271026
Ppargc1b	8.2149	6.31486	10.201	1.88203	1.75738	0.834478	KC	2.19951	3.19561	2.55939	0.00524459	0.0271612
Rassf1	48.5916	42.9698	37.7323	163.809	119.019	172.17	LSEC	-2.04254	6.95456	-2.55834	0.00526047	0.0272161
Stmn1	10.1607	22.8309	12.7665	69.9333	40.7033	73.0112	LSEC	-2.03083	5.39911	-2.55849	0.0052581	0.0272161
Mrvi1	0.22947	0.379416	0.0694105	0.665904	0.932703	0.797195	LSEC	-2.42328	1.20789	-2.55672	0.00528501	0.0273293
Clcn6	27.4857	24.1203	32.8521	6.25959	6.71124	5.35635	KC	2.02699	5.78286	2.55436	0.0053209	0.0275011
Six5	1.96752	0.722932	1.9838	8.72299	4.49842	14.9364	LSEC	-2.2255	2.67444	-2.55387	0.00532845	0.0275263
Ddit3	47.5417	62.9707	58.4498	157.247	218.951	275.272	LSEC	-2.03324	6.31845	-2.55102	0.00537227	0.0277388
Brat1	5.62293	4.42724	3.28018	0.29138	0.714216	0.465106	KC	2.34393	2.1544	2.54848	0.00541154	0.0279276
Zfp202	6.23553	3.22191	4.00804	1.03669	0.495018	0.30087	KC	2.32784	2.2846	2.54684	0.00543693	0.0280445
Smim14	18.9686	19.0422	4.50817	19.3315	27.5357	42.8863	LSEC	-2.11582	3.95532	-2.54257	0.00550378	0.0283746
[truncated: 8,307 more rows]

## Sheet: Proteomics_whole expressed
ID	Gene	KC.A	KC.B	KC.C	KC.D	LSEC.A	LSEC.B	LSEC.C	DGE	logFC	AveExpr	t	P.Value	adj.P.Val
P62329	Tmsb4x	72025.4	82737.3	79055.7	87060.7	27858.9	29535.2	24192.1	KC	1.5273	15.6187	7.00897	7.4e-05	0.000506234
D4ACV3;P0CC09	Hist2h2ac;Hist2h2aa3	13176.6	16639.2	12239.4	12820.5	38661.7	34855.2	32624.6	LSEC	-1.36866	14.3221	-3.02604	0.00879229	0.0311736
D3ZJ08;M0RBX6	Hist2h3c2	12895.5	10543.1	11415	11761.4	38147.1	62281.2	40428.6	LSEC	-2.03927	14.3526	-5.96685	0.000210976	0.00120627
P62804	H4c2;H4f16;Hist1h4m	12162	17023.4	14283.6	13892.1	55259.3	55795.6	54269.7	LSEC	-1.9582	14.6342	-9.81043	7.36e-06	8.65e-05
P85973	Pnp	11585.6	12980.6	11234	11437.4	2813.8	3560.23	4047.46	KC	1.72349	12.763	5.90283	0.000225825	0.00127655
P14669	Anxa3	11525.1	15414.6	16093.9	13517.1	213.788	1646.24	630.683	KC	4.36427	11.8332	6.84225	9.03e-05	0.000598286
P10960;F7EPE0	Psap	11109.2	10361.4	12063.9	13796.7	3890.12	3489.55	3245.64	KC	1.69102	12.7783	7.04131	7.18e-05	0.000496678
P63312	Tmsb10	9533.4	5507.34	8607.64	10960.1	1158.22	978.591	931.003	KC	2.96141	11.7307	7.84521	3.49e-05	0.000275568
P02091;A0A0G2JSW3	Hbb	6782.83	1656.1	2558.01	1079.93	61.3713	62.0848	22.3641	KC	5.95221	8.7506	5.66005	0.00032592	0.00174367
A0A0G2JSV6;P01946	Hba-a2;Hba1	6358.97	1536.36	2443.56	873.55	51.0896	74.59	20.3381	KC	5.86407	8.64969	5.30937	0.000484104	0.00244996
G3V8C3;P31000	Vim	5661.58	6439.62	7234.49	7099.48	587.077	832.981	455.451	KC	3.41261	11.2098	12.9787	1e-06	2.49e-05
B0BNA5	Cotl1	5630.23	4690.96	5259.85	6814.87	1129.14	1625.09	1596.79	KC	1.82358	11.6	5.73707	0.000270292	0.00148314
Q6P6T6;P24268	Ctsd	5159.26	7606.95	9823.46	6514.63	508.106	965.492	946.133	KC	3.16181	11.4216	7.3519	5.43e-05	0.000396968
A0A0G2JXB1;A0A0G2JXN6;P08699	Lgals3	5134.09	4494.88	4426.86	4856.75	64.8418	179.285	37.6973	KC	5.89459	9.65627	12.0311	1.86e-06	3.27e-05
B5DF36	Plac8	4845.99	7074.79	6584.45	6772.06	1391.75	1588.99	1283.51	KC	2.11496	11.6922	7.76319	3.73e-05	0.000292336
P07335	Ckb	3651.4	3623.35	3299.6	4469.07	466.542	792.225	762.993	KC	2.36409	10.7924	8.25542	2.45e-05	0.000211841
G3V8V1;P23785;F1LMP7	Grn	3561.33	4592.34	4161.69	3968.57	528.972	581.121	579.942	KC	2.8291	10.7649	16.6936	1.58e-07	1.01e-05
Q6AYC4	Capg	3212.86	4118.95	3544.99	3622.79	37.1588	247.965	75.6263	KC	5.17399	9.53073	9.19075	1.23e-05	0.000123697
Q5XI38;A0A0G2K014	Lcp1	3109.07	2548.99	3449.38	3685.92	109.489	331.192	174.184	KC	3.94946	9.87462	9.85864	7.28e-06	8.62e-05
M0RAM5;P04041	Gpx1	3066.67	2775.03	2899.04	2398.98	203.941	352.636	258.339	KC	3.35969	9.9867	13.5831	7.21e-07	2.12e-05
P63255	Crip1	2970.72	2246.88	3107.39	4137.65	66.7064	289.026	125.683	KC	4.27042	9.64497	8.34335	2.35e-05	0.00020686
F7FJQ3	Npc2	2827.88	2361.07	2518.91	2438.47	976.718	811.453	675.787	KC	1.65695	10.6031	4.60933	0.00101173	0.0045962
A0A0G2JSS8;Q9R063	Prdx5	2805.68	2967.4	2982.18	3798.8	452.715	650.128	484.302	KC	2.47525	10.5021	11.958	1.8e-06	3.25e-05
B5DF65	Blvrb	2371.07	3450.38	3174.24	3705.05	731.845	817.984	619.111	KC	2.07591	10.703	6.89848	8.23e-05	0.000552674
Q499P2;P30349	Lta4h	2334.78	2089.94	2348.28	2149.95	195.683	357.483	244.773	KC	3.05304	9.7893	11.7849	2.01e-06	3.43e-05
P06762	Hmox1	2320.06	2141.43	2196.82	1659.14	119.277	184.805	95.9615	KC	4.03515	9.29614	13.5912	7.27e-07	2.12e-05
D3ZCR3;A0A0G2K6P4;P63159;D3ZXR5;D3ZLG3	LOC108349189;Hmg1l1;Hmgb1	2266.05	2224.2	2158.77	2283.08	5426.96	6156.1	5791.1	LSEC	-1.41682	11.7133	-5.9302	0.000219279	0.00125136
P15999;F1LP05;A0A0G2K099	Atp5f1a	2185.44	2269.01	2247.74	2274.2	945.91	919.691	822.989	KC	1.3129	10.5637	3.92074	0.0024785	0.0101304
Q9EQS0	Taldo1	2125.12	1804.8	2230.88	1928.79	430.325	553.129	384.663	KC	2.15178	10.0518	7.62173	4.22e-05	0.000320272
Q66HK3;Q63921	Ptgs1	2122.53	2773.38	2569.77	1830.17	143.864	350.864	243.834	KC	3.28419	9.74551	8.79129	1.6e-05	0.000154417
Q5PQW8;Q63663	Gbp2	2090.75	1826.04	1714.98	1777.99	41.5831	134.58	64.2631	KC	4.57402	8.84226	11.7454	2.12e-06	3.53e-05
P85968;A0A0G2K7Q8	Pgd;Kif1b	2090.12	2123.43	2211.76	1939.25	291.98	420.387	324.539	KC	2.58916	9.90988	12.7076	1.16e-06	2.6e-05
P11884;F1LN88	Aldh2	2076.85	2002.45	2094.15	1950.86	120.668	284.892	126.132	KC	3.5795	9.43048	10.1694	5.8e-06	7.24e-05
P46844;Q6AZ33	Blvra	2045.93	1865.32	1920.07	1650.7	215.173	391.28	252.882	KC	2.7173	9.68755	9.27891	1.09e-05	0.000111689
O88989	Mdh1	1989.64	1885.19	1981.64	1582.1	641.849	798.844	609.113	KC	1.46608	10.2346	3.62379	0.00372744	0.014522
D3ZZR3;Q02765	Ctss	1975.3	1226.91	854.936	1567.29	32.657	121.418	53.0536	KC	4.25624	8.46979	6.55112	0.000119807	0.000750922
Q5M860	Arhgdib	1682.6	2039.9	1805.87	2165.86	295.963	512.563	349.887	KC	2.25197	9.897	7.6532	4.11e-05	0.000313954
Q9Z1P2;Q6T487;Q6GMN8	Actn1	1650.25	2079.32	1872.42	2276.29	406.633	558.351	503.826	KC	1.91702	10.0727	7.45724	4.89e-05	0.000363542
Q9WUC4	Atox1	1511.26	1883	1899.59	1753.9	427.305	463.904	296.283	KC	2.18877	9.84616	7.23054	6.02e-05	0.000433529
F1M779;P11442	Cltc	1439.18	1593.7	1552.52	1402	3944.15	4555.14	4631.48	LSEC	-1.5636	11.2088	-6.50077	0.000121444	0.000759595
Q4KLF8;A0A0G2K585	Arpc5	1430.12	1409.03	1458.6	1261.02	370.818	360.77	368.837	KC	1.92739	9.61678	9.46276	9.49e-06	0.000102631
O35543	Hpgds	1402.01	1400.33	1840.65	1177.24	25.9383	152.137	36.2504	KC	4.70917	8.44747	7.64682	4.33e-05	0.0003266
Q9QX71	Napsa	1316.84	1072.93	1541.64	1279.03	113.93	291.616	154.001	KC	2.82932	9.09196	6.45854	0.000127443	0.000790516
F1M8E9;P00697;A0A0G2K5X1;Q05820	Lyz1;Lyc2;Lyz2	1316.01	944.739	1343	1076.62	233.639	208.83	185.395	KC	2.49803	9.11871	7.86078	3.43e-05	0.000272739
P52555	Erp29	1291.97	1662.93	1187.18	1731.92	187.238	315.633	146.546	KC	2.72457	9.29506	6.71203	9.9e-05	0.000644489
Q4FZY1	Cd68	1277.91	1406.23	1453.79	1221.36	20.977	127.835	30.1133	KC	4.82854	8.27197	8.32587	2.43e-05	0.000211841
A0A0G2JVY2;D3Z9U2	Cd163	1271.45	1339.31	1340.95	1198.31	6.94668	62.3165	11.2764	KC	6.04906	7.67787	9.60365	9.34e-06	0.000101333
Q5XI77	Anxa11	1266.72	1465.58	1561.51	1915.77	417.245	566.405	547.698	KC	1.49104	9.89864	3.78148	0.00299647	0.012018
Q6IN37	Gm2a	1258.24	1047.26	1378.1	1542.68	306.554	226.403	176.38	KC	2.47514	9.27235	7.51188	4.66e-05	0.00034763
P63081	Atp6v0c	1225.04	1543.75	970.804	876.1	304.643	129.34	26.674	KC	3.71163	8.65565	4.20336	0.00175745	0.00743691
F7FEU1	Vsig4	1214.12	1395.75	984.973	665.974	3.37545	69.5617	17.1612	KC	5.76289	7.46373	6.6388	0.000115608	0.00072918
D3ZD09;D3ZSB0	Cox6b1	1204.83	1370.24	1252.41	1464.75	594.727	269.203	247.021	KC	2.00232	9.5297	3.96551	0.00233511	0.00964962
G3V8L1	Pycard	1173.53	1088.67	1231.28	1627.43	43.3809	88.556	45.1421	KC	4.35907	8.38087	14.4287	4.74e-07	1.67e-05
Q6Q0N1	Cndp2	1166.44	1434.03	1232.99	1325.59	423.989	498.532	442.373	KC	1.46074	9.68567	4.48423	0.00118431	0.0052566
F1LYI7	Tmem256	1134.36	849.479	1140.96	712.898	326.732	155.877	101.685	KC	2.62495	8.83327	4.62923	0.000991952	0.00453032
P07895	Sod2	1119.19	952.967	845.041	1010.87	182.236	285.509	154.178	KC	2.22229	8.95406	5.64819	0.000298366	0.00161647
P00406	Mtco2	1112.82	1271.83	1120.78	991.334	572.32	243.012	210.873	KC	1.98688	9.33317	3.43296	0.00488205	0.0185382
B2GV73	Arpc3	1096.83	1170.83	1275.07	1254.37	413.646	484.446	493.77	KC	1.32437	9.6384	3.406	0.00506803	0.0191473
Q5U1Y2	Rac2	1023.03	1089.29	1091.73	1034.8	8.94115	44.8652	12.1327	KC	5.80462	7.51423	12.0502	1.83e-06	3.27e-05
P10888	Cox4i1	992.362	1073.16	1071.03	1145.07	492.688	197.17	191.316	KC	2.0866	9.20108	3.964	0.00234072	0.00965951
Q9ESH6	Glrx	929.436	681.501	876.745	654.462	0	26.3147	0	KC	8.52734	5.87881	6.86043	0.000102567	0.000658011
Q68FX4	Hcls1	918.366	1162.71	1307.41	1181.81	27.2135	100.495	35.7467	KC	4.5089	8.17407	9.72284	8.14e-06	9.21e-05
P31399	Atp5pd	906.395	956.04	975.157	1178.5	397.453	411.976	306.196	KC	1.38708	9.34933	3.24117	0.00642207	0.0235411
F1LRC2;P55009	Aif1	894.575	1141.42	1306.21	1576.61	19.7572	89.0621	32.8016	KC	4.75281	8.11723	9.37768	1.06e-05	0.000109666
A0A0H2UHM3;P06866	Hp	871.258	205.727	331.4	262.699	9.15915	16.355	5.1715	KC	5.20297	6.24589	5.01735	0.000666064	0.00320824
A0A0G2JST6;A0A0G2JTY2;P27926	Hk3	868.345	566.676	608.007	591.331	6.53417	31.669	11.64	KC	5.40051	6.97035	9.84241	7.68e-06	8.82e-05
P45479	Ppt1	819.107	648.019	781.504	597.426	77.1628	73.9386	90.0745	KC	3.14749	8.12183	11.9244	1.85e-06	3.27e-05
G3V7Q7	Iqgap1	799.26	819.699	795.195	710.663	70.4282	116.934	73.699	KC	3.17218	8.23867	12.5906	1.25e-06	2.75e-05
D3ZSL2	Abracl	796.911	730.564	863.475	983.171	174.096	178.16	389.601	KC	1.74277	8.91237	2.70821	0.0141184	0.0480668
P20411	Fcer1g	783.9	1105.04	1173.12	1113.47	58.1963	78.1661	41.9979	KC	4.14117	8.23234	12.9332	1.05e-06	2.49e-05
G3V7Y3;P35434	Atp5f1d	774.549	790.372	900.625	1074.95	335.182	347.578	297.652	KC	1.36141	9.16655	3.26901	0.00616877	0.0227326
A0A0G2K654	Hist1h1c	766.56	511.319	813.998	1174.26	2580.07	2232.56	1937.63	LSEC	-1.62095	10.2613	-2.93839	0.0100092	0.0350732
D3ZHI6	Ctla2a	757.941	897.82	779.797	884.572	68.3032	144.314	112.698	KC	2.87682	8.41152	9.373	1.02e-05	0.000106799
P05370	G6pdx	734.526	630.898	701.989	618.293	42.8642	78.6383	69.4877	KC	3.36479	7.91821	12.2507	1.52e-06	3.04e-05
P11240	Cox5a	712.974	847.747	778.525	865.058	407.631	168.402	93.2239	KC	2.21162	8.7419	3.22029	0.00663864	0.0242553
Q62658	Fkbp1a	667.433	692.106	652.695	1129.37	5046.75	5263.3	5428.74	LSEC	-2.92745	10.7689	-16.6912	1.58e-07	1.01e-05
M0RC77	Afmid	645.413	676.04	741.27	636.153	5.58679	58.0273	10.0446	KC	5.28933	7.06594	7.70279	4.2e-05	0.000319234
P10716	Clec4f	645.323	712.661	799.751	659.205	4.30638	41.4239	7.24045	KC	5.78865	6.91859	8.81704	1.68e-05	0.000160074
P54313	Gnb2	638.699	539.272	577.265	500.193	1685.63	1876.08	1885.41	LSEC	-1.69779	9.85898	-6.41666	0.000132185	0.000813102
Q9JKB7;Q9WTT6	Gda	633.426	817.781	503.929	991.754	3823.66	4071.87	4283.21	LSEC	-2.65877	10.5536	-9.41119	9.89e-06	0.00010506
P04762	Cat	607.565	685.583	691.054	773.171	138.555	292.598	188.24	KC	1.6917	8.65351	3.43562	0.00485953	0.0184995
Q91ZN1	Coro1a	597.453	381.294	572.786	765.05	12.637	36.2264	22.0657	KC	4.46145	7.13634	9.42408	1.01e-05	0.000106508
P22734	Comt	596.993	557.07	522.228	763.347	130.187	177.048	150.877	KC	1.86213	8.38527	6.16837	0.000170577	0.00100998
B2GUZ9	Fam49b	573.225	488.905	531.104	478.115	36.2158	65.1517	42.0064	KC	3.42241	7.52867	12.2943	1.49e-06	3.03e-05
Q62667;A0A140TAE0	Mvp	573.06	902.11	834.843	1082.28	184.389	239.339	250.984	KC	1.77388	8.88275	3.93396	0.00243514	0.00998041
P30904;D3ZE63	Mif	572.867	535.859	518.696	455.07	2022.17	1605.01	1627.66	LSEC	-1.70943	9.76884	-5.59212	0.000317154	0.00170286
B4F7C7	Hebp1	562.529	574.187	523.677	472.602	223.954	181.01	173.301	KC	1.50685	8.42558	3.77922	0.00300582	0.0120393
Q9ERL1	Cybb	557.849	502.83	552.672	346.584	3.30963	26.2391	12.2406	KC	5.35567	6.57043	8.8525	1.61e-05	0.000154966
P04906	Gstp1	555.374	618.486	383.789	1018.07	6739.52	7214.26	7432.63	LSEC	-3.77325	10.7665	-13.6243	7.1e-07	2.12e-05
A0A0G2K2V2;G3V9N8;P52303	Ap1b1	531.485	529.063	587.791	564.277	2650.52	3006.9	3033.77	LSEC	-2.42385	10.1342	-16.7751	1.52e-07	1.01e-05
G3V904	Pld4	518.875	406.189	722.923	616.464	63.1848	89.8151	74.5482	KC	2.81749	7.88224	6.93844	7.96e-05	0.000538155
P12075	Cox5b	513	564.771	638.199	802.637	293.961	129.348	127.107	KC	1.89041	8.47624	3.3372	0.0055957	0.0208257
Q62737	Cyba	485.267	574.928	502.168	430.644	18.5472	33.3127	4.30194	KC	5.18247	6.77324	8.01869	3.18e-05	0.000261656
Q3MIE4	Vat1	482.757	463.056	450.96	820.396	2270.63	2723.17	2515.98	LSEC	-2.38847	10.0186	-10.3532	5.04e-06	6.56e-05
F1M7X5;A0A0G2JTX5;A0A0G2K238;P14740	Dpp4	482.69	376.881	412.791	553.031	3248.1	3265.08	3173.86	LSEC	-2.92831	10.0358	-17.4038	1.16e-07	9.71e-06
Q99068	Lrpap1	482.35	601.159	569.85	511.117	41.5913	83.803	45.0678	KC	3.27164	7.65796	10.1768	5.74e-06	7.21e-05
B2GUV5	Atp6v1g1	474.177	653.785	547.611	578.746	172.434	167.898	178.217	KC	1.66706	8.40461	5.08146	0.000569795	0.00282633
A0A0G2JTW9;P11517;Q62669	Hbb-b1;LOC103694855	471.747	98.0294	141.673	59.3671	1.55214	2.0781	0	KC	6.92536	4.28064	5.16774	0.000595935	0.00292692
Q9WVJ6	Tgm2	449.897	360.19	372.803	491.449	1076.65	1454.43	1889.43	LSEC	-1.93032	9.46573	-4.69358	0.000911373	0.0042072
P62815	Atp6v1b2	449.784	495.486	455.12	408.762	124.403	142.664	136.564	KC	1.73765	8.07176	6.54075	0.000116691	0.000734469
B1H267	Snx5	447.471	528.82	510.214	535.711	1377.73	1721.33	1570.37	LSEC	-1.67182	9.67342	-7.0447	7.16e-05	0.00049623
A0A0H2UHF6;Q9ES40	Arl6ip5	444.939	588.846	525.618	464.249	125.531	160.424	75.7308	KC	2.15834	8.06597	4.7905	0.000809494	0.00381928
Q5U2R8	Mnda	433.545	369.423	305.197	286.805	1.98573	21.2129	3.40802	KC	5.72512	5.91939	7.98971	3.32e-05	0.000268843
G3V7L8;Q6PCU2	Atp6v1e1	432.059	460.334	481.904	451.594	106.33	101.354	105.456	KC	2.11344	7.92518	10.9729	3.33e-06	4.91e-05
F1M9D6;A0A0G2JX93	Stat1	413.419	395.277	375.115	298.496	103.625	126.698	158.156	KC	1.51548	7.87167	2.9412	0.0099666	0.0349825
B0BNJ4	Ethe1	411.958	526.902	491.128	511.797	153.404	204.595	158.774	KC	1.45247	8.27636	3.43017	0.00489662	0.01857
Q68FY0	Uqcrc1	408.739	424.676	388.764	335.709	211.063	92.1748	97.1986	KC	1.75889	7.89655	2.92838	0.0101615	0.0355239
D4A133	Atp6v1a	408.49	463.064	438	363.085	141.106	110.644	103.155	KC	1.88174	7.92183	6.04039	0.000195083	0.00112832
Q5I0D1	Glod4	401.921	403.124	427.702	409.61	144.165	173.879	144.537	KC	1.38859	8.07634	3.72307	0.00324744	0.0129379
D3ZFQ8	Cyc1	401.208	360.281	326.814	297.601	126.338	84.8229	64.6748	KC	2.02882	7.59244	4.61381	0.00100673	0.00458381
Q641Z7	Smpdl3a	391.649	360.273	312.416	471.346	24.9875	50.2649	25.5278	KC	3.41811	7.04592	9.56521	8.91e-06	9.81e-05
D3ZIP2	Cd180	387.864	354.686	407.191	240.883	4.16087	15.4278	2.43341	KC	5.88789	5.91812	9.67634	8.8e-06	9.77e-05
B2RYP4	Snx2	386.584	502.236	465.598	549.332	2101.92	2151.46	2228.2	LSEC	-2.25472	9.82411	-12.8604	1.06e-06	2.49e-05
Q6AYS8	Hsd17b11	382.984	373.261	340.213	312.748	112.696	136.591	134.076	KC	1.4412	7.83236	3.39996	0.00511193	0.0192404
G3V6V1;O09175	Rnpep	381.091	396.502	205.585	263.28	19.6604	34.5122	28.4207	KC	3.3783	6.75092	6.25811	0.000157751	0.00095084
G3V887;Q6P735	Tcirg1	372.633	491.815	348.725	244.481	34.784	53.6576	19.5691	KC	3.49218	7.01406	6.85541	8.71e-05	0.000580025
Q8R491;A0A0G2JTH6	Ehd3	368.037	356.719	289.471	726.323	8669.42	7034.37	8257.48	LSEC	-4.48447	10.5093	-18.1512	8.78e-08	8.77e-06
P09495;A0A0G2K2G8	Tpm4	367.57	538.199	530.331	851.275	1786.08	2034.78	1959.3	LSEC	-1.95844	9.87344	-5.76354	0.000262638	0.00144644
D3ZK97;P84245	H3f3c;H3-3b	367.437	195.941	192.965	113.422	644.689	2991.54	2422.89	LSEC	-3.1347	8.95605	-3.80535	0.00295282	0.0118907
D3ZV82	LOC685067	358.698	251.604	265.236	197.389	15.4058	25.5142	34.3205	KC	3.39271	6.56621	7.6631	4.12e-05	0.000314308
Q6MG98	RT1-Da	356.226	96.0516	188.772	251.876	3.35732	7.38522	1.40405	KC	5.5957	5.21021	5.78736	0.000279289	0.00152692
Q5M7T6	Atp6v0d1	352.201	517.603	462.15	313.554	111.837	137.929	91.0158	KC	1.91755	7.86695	4.20748	0.00169286	0.00720429
F1LRE1;A0A0G2JU71;P70619	Gsr	344.176	397.442	387.7	335.52	119.732	136.343	120.568	KC	1.54282	7.8549	4.7577	0.000841748	0.00394043
D3ZD31	Mrc1	340.846	322.258	321.545	446.01	2526.33	2329.05	2505.5	LSEC	-2.88014	9.66617	-18.9746	6.14e-08	7.67e-06
D3ZIM6	Rnasek	332.449	91.6876	228.143	173.62	0	75.4287	0	KC	5.87779	4.91902	3.15087	0.00857068	0.0305324
B2RYB8	Itgb2	325.674	367.615	358.857	454.18	0.967928	17.3699	1.64466	KC	6.38913	5.71507	8.50922	2.2e-05	0.000196294
A0A0G2JZT3;F1LSN8;P70553	Slc11a1	319.139	326.343	241.657	230.988	0	16.2542	8.02368	KC	5.69067	5.51504	5.62814	0.000334339	0.00177603
A0A140TAH5;P84092	Ap2m1	316.883	383.707	343.495	308.221	1383.07	1402.17	1557.82	LSEC	-2.1015	9.29802	-10.3399	5.08e-06	6.58e-05
P10247	Cd74	315.605	90.2584	81.3607	193.995	2.7802	11.5004	2.77322	KC	4.59586	5.11091	4.2575	0.00169231	0.00720429
Q07936	Anxa2	309.612	202.887	315.191	468.06	1134.31	889.996	912.87	LSEC	-1.75961	8.98585	-3.60673	0.00381819	0.0148562
Q68FS1	Nubp2	307.354	296.92	325.834	14.2442	6.08797	7.22866	7.01905	KC	4.96497	5.32791	3.19227	0.00769078	0.0277868
Q4QQS7	Umps	307.351	379.213	384.892	142.906	3.58352	20.7575	7.15685	KC	5.09073	5.99506	7.19306	6.62e-05	0.000467934
D4A4S5	Folr2	305.745	369.329	295.561	244.85	8.40377	25.9381	17.6943	KC	4.14028	6.42887	9.98589	6.68e-06	8.07e-05
P63170;Q78P75;A0A0G2JU43	Dynll1;Dynll2;LOC100361920	303.428	296.534	285.197	250.39	637.003	931.205	1075.87	LSEC	-1.6506	8.83476	-3.63307	0.00367983	0.0143552
P07150	Anxa1	300.343	130.804	278.738	363.12	34.8263	60.2019	39.2489	KC	2.34984	6.89721	3.27258	0.00616441	0.0227326
P31720	C1qa	297.092	366.907	271.359	271.226	3.13448	32.4086	11.5027	KC	4.53235	6.1998	6.6928	0.00010499	0.000669252
D3Z898;D4A2W9	Samhd1	296.734	362.933	237.41	399.849	21.9569	58.8953	45.3048	KC	2.80499	7.02274	5.77152	0.000261848	0.00144475
Q4QQV6	Lsp1	295.364	127.234	275.248	497.391	1.80164	3.94079	4.52595	KC	5.88004	5.42222	7.50678	5.11e-05	0.000375841
G3V828	Cnpy3	293.387	348.249	282.044	280.131	83.7968	94.048	75.9855	KC	1.81848	7.44822	5.79702	0.000253183	0.0014073
M0RD20;Q64537;A0A0G2K6H7	Capns1;LOC108348197	292.116	256.861	287.89	248.734	607.693	703.311	899.439	LSEC	-1.45714	8.69355	-2.91985	0.010287	0.0359207
P43278	H1-0	285.517	371.719	275.531	378.226	2081.69	2270.71	1987.71	LSEC	-2.7746	9.50058	-14.7093	4e-07	1.52e-05
P63025	Vamp3	284.625	260.812	194.05	263.361	1067.61	869.094	978.539	LSEC	-2.01419	8.79899	-6.19434	0.000166076	0.000989194
B1H282	Colgalt1	278.187	325.98	255.044	189.006	51.6294	71.0396	54.5648	KC	2.16784	7.0978	5.55999	0.000329031	0.00175405
P50408	Atp6v1f	277.972	358.041	340.027	363.148	114.329	104.335	91.9982	KC	1.67042	7.65887	5.11087	0.000550355	0.00273443
Q6IRF5;P50393	Pla2g4a	274.357	331.577	343.08	243.953	2.47079	39.2488	12.0414	KC	4.51261	6.19545	5.81068	0.000261704	0.00144475
P20291	Alox5ap	272.269	382.338	299.759	327.413	35.4843	40.1026	3.45652	KC	4.2778	6.53663	4.89833	0.000742624	0.0035372
Q6AYJ8	Tnfaip8l2	271.193	442.348	379.124	333.712	3.39275	14.1493	8.66871	KC	5.33237	6.12283	10.9057	3.69e-06	5.22e-05
Q4FZY0	Efhd2	267.414	169.145	259.79	282.194	48.9319	78.7625	48.4493	KC	1.96871	7.02689	3.7078	0.00331926	0.0131541
P50430	Arsb	264.771	279.241	377.159	303.001	1233.55	762.878	1400.45	LSEC	-1.83568	9.04048	-3.29897	0.00591081	0.0218897
A0A0G2K064;A0A0G2K163;G3V9T9;P81718	Ptpn6	263.074	305.454	311.617	166.131	0.43432	14.4297	0.79909	KC	6.55845	5.16361	7.24002	6.68e-05	0.000468687
G3V6S2;Q63270	Aco1	262.459	275.564	303.531	230.813	71.7214	97.9926	91.3528	KC	1.62108	7.3667	4.20518	0.00169726	0.00721277
Q5M8B4;Q9WTS8	Fcna;Fcn1	259.634	473.434	367.231	405.84	0.999288	16.5573	5.63821	KC	5.8414	5.91359	7.84458	3.78e-05	0.000294863
F7FLB2	Pgm2	258.315	271.19	290.679	351.026	1087.1	1208.48	1240.39	LSEC	-2.10033	9.04979	-11.7372	2.05e-06	3.46e-05
Q66HG3	Cndp1	258.057	324.596	288.644	269.412	3.57835	25.5654	5.27423	KC	4.94897	5.98182	8.15772	2.8e-05	0.000235945
Q66H12	Naga	256.786	332.274	432.445	382.886	1125.42	1130.86	1632	LSEC	-1.93138	9.23999	-4.42814	0.00127254	0.00557388
D3ZJH9;A0A0G2K502	Me2	249.37	308.854	285.026	262.719	82.8771	109.441	110.18	KC	1.4232	7.48402	3.07268	0.00820973	0.0294567
D3ZWR1	Nt5c	245.316	132.6	260.625	277.72	52.7623	53.6042	43.6493	KC	2.06612	6.87193	3.37659	0.00529329	0.0197739
Q63530	Pter	239.451	345.193	278.052	270.149	23.5484	41.8142	14.6572	KC	3.50027	6.63641	7.87509	3.43e-05	0.000272739
D4AEG2	Rab32	237.487	288.134	242.991	188.153	9.1559	13.2549	9.96142	KC	4.43059	5.99935	14.8208	3.9e-07	1.52e-05
D3ZUB0	Rcn1	236.717	263.349	204.879	271.673	1600.65	1814.43	1817.64	LSEC	-2.92399	9.14328	-17.1514	1.3e-07	9.71e-06
Q5BJZ3	Nnt	231.149	230.04	274.175	214.45	139.792	44.1814	49.3928	KC	1.95566	7.11554	2.85627	0.0113221	0.0392605
F1M953;P48721	Hspa9	225.516	230.438	221.302	231.22	75.6529	84.2487	75.0048	KC	1.49771	7.17364	4.77348	0.000825591	0.003883
Q5U318	Pea15	223.656	280.864	242.195	460.892	1404.66	1057.5	934.189	LSEC	-2.05837	9.01278	-5.492	0.000354978	0.00187239
P04550	Ptms	223.056	178.789	282.883	383.839	1157.99	1227.12	990.855	LSEC	-2.23901	8.91663	-6.52099	0.000119143	0.000748326
F1LQ55;P11915;A0A0G2KAC1	Scp2	222.483	235.157	271.855	265.993	52.4319	65.3964	36.7637	KC	2.28059	6.97379	6.61966	0.000108023	0.00068713
Q6MGA7	RT1-DMb	219.803	77.9566	91.6411	87.7355	0	2.6532	2.3252	KC	5.81525	4.17448	6.36736	0.000152303	0.000921815
F1LPD6;P21775;P07871	Acaa1a;Acaa1b	215.986	238.667	244.19	199.293	65.0984	75.8652	92.6727	KC	1.51863	7.15278	3.42328	0.00494498	0.018706
D3ZJF9	Gla	215.826	240.904	305.753	183.365	871.15	758.778	1035.61	LSEC	-1.85423	8.68664	-4.53686	0.00110836	0.00494538
M0R9F7	Marco	213.334	201.221	159.484	332.472	2.27795	1.25338	0.666666	KC	6.85603	4.80059	15.136	3.6e-07	1.5e-05
P18484;Q66HM2	Ap2a2	209.485	237.219	247.111	230.871	867.799	973.807	969.79	LSEC	-2.04296	8.71797	-11.2247	2.83e-06	4.38e-05
G3V6S3;Q3MID6;O35783	Calu	209.003	311.727	246.559	422.761	795.049	757.132	744.481	LSEC	-1.53515	8.77337	-3.35305	0.00546666	0.0203708
G3V7N9;P31721	C1qb	203.929	269.919	206.589	152.397	3.511	8.50697	9.56763	KC	4.79583	5.60167	10.8974	3.65e-06	5.19e-05
P04904;A0A0G2JVT2	Gsta3;LOC108348061	199.723	334.768	259.715	720.935	10736.6	3312.88	8529.74	LSEC	-4.48983	10.2422	-6.95636	8.12e-05	0.000547859
D4A9P7	Bola2	196.986	223.02	180.909	211.067	63.2846	82.1963	50.5651	KC	1.61217	6.95673	3.42407	0.00493966	0.018706
P54311	Gnb1	194.995	193.675	167.837	194.835	628.346	733.099	751.947	LSEC	-1.96889	8.36972	-8.71247	1.69e-05	0.000160074
Q6AXX6	Prxl2a	186.059	112.55	104.432	75.3075	4.31766	17.5823	2.48471	KC	4.18865	5.04919	5.21713	0.00050613	0.00254424
P24051	Rps27l	186.034	177.056	184.636	237.642	81.5236	37.2539	54.1987	KC	1.80727	6.8305	3.47269	0.00461141	0.0176473
Q4KM75	Cd5l	181.289	224.439	201.922	231.189	0.462689	5.49524	1.42418	KC	6.36678	4.90142	12.1145	1.8e-06	3.25e-05
Q920G0	Skap2	179.547	211.429	233.619	178.988	3.94129	17.9617	3.3437	KC	4.84864	5.55406	8.39179	2.3e-05	0.000203855
P20417	Ptpn1	178.095	155.67	156.443	118.185	21.3909	28.8111	32.0123	KC	2.45239	6.18588	7.09381	6.85e-05	0.000479244
P09606	Glul	177.923	197.41	207.819	169.799	11.0166	13.2658	8.97883	KC	4.06113	5.82511	16.2643	1.95e-07	1.09e-05
P18211	RT1-Db1	177.73	34.4071	95.4003	91.0805	0	9.48073	0	KC	5.77257	3.86037	4.05156	0.00234585	0.00966035
Q641Z6	Ehd1	177.624	228.557	229.024	157.14	41.7561	37.8621	41.9376	KC	2.32175	6.64703	7.14993	6.49e-05	0.000463045
B2GV72	Cbr3	175.513	150.223	144.648	187.051	25.8913	33.7714	27.6895	KC	2.38381	6.29512	8.51519	1.98e-05	0.000180923
A0A0G2QC06;P12346	Tf	169.782	167.941	186.463	206.725	52.232	63.9622	43.4208	KC	1.73335	6.74819	4.89977	0.000708032	0.0033886
G3V6P8	Gng12	165.818	190.449	186.292	230.326	758.994	741.636	865.797	LSEC	-2.11178	8.45913	-10.1119	5.95e-06	7.36e-05
Q6AYF8	Serpinb9	164.309	147.326	80.0975	254.653	1800.81	1705.84	2869.52	LSEC	-4.05525	8.84838	-9.03036	1.35e-05	0.000134056
P14668;Q66HH8	Anxa5	160.862	197.845	129.746	346.619	1989.3	2031.55	2337.89	LSEC	-3.66477	9.08126	-12.8775	1.07e-06	2.49e-05
D3ZAS0	Ly86	160.472	139.963	166.361	149.305	2.76514	12.0858	0	KC	5.88206	4.77643	6.00132	0.000223961	0.00127081
Q04679	Fxyd2	160.225	185.256	128.667	160.125	9.32618	19.6481	0	KC	5.23478	5.11937	4.29198	0.00166158	0.00710142
A0A0A0MY22;P82450	Siae	155.224	193.501	198.339	146.627	695.433	629.305	718.253	LSEC	-1.93715	8.27858	-7.02341	7.3e-05	0.000501857
Q6IMZ3;P48037	Anxa6	155.203	114.34	173.788	206.922	26.5734	65.6226	29.5455	KC	1.9369	6.42612	2.90108	0.0105901	0.03685
G3V624	Coro1c	154.696	138.377	164.299	136.971	400.518	346.075	400.61	LSEC	-1.34847	7.79937	-2.73315	0.0135932	0.0464902
F1M1H0	Dera	151.427	144.95	151.071	138.282	37.5448	39.1099	48.6646	KC	1.77922	6.42416	5.43363	0.000378992	0.00197925
D3ZCZ9	LOC100912599	149.482	138.748	148.231	184.889	67.8228	36.1181	33.6832	KC	1.8196	6.49787	3.67107	0.00349112	0.0137443
A0A0H2UHM7;Q6AYZ1	LOC100909441;Tuba1c	149.436	154.001	121.565	111.177	12.1208	14.2899	9.81295	KC	3.44297	5.59215	10.604	4.3e-06	5.75e-05
P07340;A0A096MJI9	Atp1b1	149.362	133.172	111.171	145.161	2.04535	2.81434	0	KC	6.41938	4.3366	9.8679	7.81e-06	8.93e-05
P24329	Tst	147.029	121.592	171.63	188.385	452.104	510.884	507.277	LSEC	-1.73641	7.99054	-5.23515	0.000475916	0.00241668
B2GV54	Nceh1	146.363	173.466	164.465	162.006	28.7911	29.829	33.6442	KC	2.34507	6.31999	10.0617	6.16e-06	7.57e-05
P49430	Tbxas1	144.661	151.793	158.787	120.209	37.5749	24.4975	28.1247	KC	2.33212	6.19954	7.14228	6.54e-05	0.000465059
Q5I0M2	Qprt	144.263	195.372	175.165	193.534	0	23.1071	3.44099	KC	5.23985	5.05541	4.91126	0.000758483	0.00360129
P62744	Ap2s1	142.779	134.582	151.222	138.163	454.156	446.847	480.648	LSEC	-1.71188	7.8779	-6.99869	7.47e-05	0.000510057
Q95574	RT1-DMa	142.115	71.8892	59.9464	165.528	0	0	0	KC	7.42629	3.37522	10.8945	3.99e-06	5.49e-05
Q9JLT6	Bid	141.567	133.172	136.145	147.108	35.0005	30.7759	6.81638	KC	2.88019	5.92868	4.11767	0.00192449	0.00812081
B0BNN4	Cfp	139.687	175.953	152.048	157.524	0.274919	7.87701	1.17585	KC	5.94878	4.65642	8.63318	1.96e-05	0.000180201
B5DFH4;A0A0G2K950	Papss2	138.276	128.754	106.885	113.462	0	1.34081	0	KC	7.21827	3.79858	14.5166	4.95e-07	1.73e-05
D3ZLD6	Gngt2	136.867	156.07	160.933	172.055	110.901	0	0	KC	6.30656	4.85112	3.9681	0.0026914	0.0109113
F1LPG5;F1M7T1	Ndufb4;LOC100361934	136.175	161.106	129.236	117.874	71.8409	15.8721	29.8502	KC	2.19005	6.21016	2.98872	0.00931975	0.0328985
F1M277	Lrrc25	135.845	140.487	135.283	118.099	1.10139	4.76673	1.2181	KC	5.71465	4.58038	13.147	9.71e-07	2.49e-05
P97829;A0A0G2JTH4	Cd47	135.565	127.376	138.147	207.506	680.631	617.498	725.712	LSEC	-2.28935	8.15571	-9.76322	7.62e-06	8.78e-05
A0A0G2JSK5;P49134	Itgb1	133.641	133.891	120.958	165.513	766.101	725.036	844.746	LSEC	-2.58344	8.17797	-13.6321	6.96e-07	2.11e-05
P02767	Ttr	133.132	86.6411	135.307	106.917	36.1375	24.8745	24.7992	KC	2.04061	5.98021	4.00867	0.00220393	0.00912014
A0A0G2K8U8;A0A0B4J2J1	Fcgr3a	132.355	149.091	176.382	119.544	10.6367	18.6269	10.0928	KC	3.47744	5.68463	9.5371	9.1e-06	9.95e-05
P14408;Q5M964	Fh	132.16	183.571	163.65	164.077	57.3675	49.9959	52.9664	KC	1.56804	6.65008	3.75469	0.00310899	0.012436
Q6P9Y4;Q05962	Slc25a4	130.513	69.0514	57.841	96.6838	522.506	344.333	420.024	LSEC	-2.40304	7.39988	-4.82954	0.000772993	0.00366438
F1LPV8	Suclg2	128.35	133.469	132.689	132.84	36.6908	45.993	42.3424	KC	1.61128	6.33834	5.06228	0.000582868	0.00287689
Q6AYA6	Cybc1	126.452	184.712	121.505	132.402	15.6138	30.9887	24.889	KC	2.49438	6.02276	5.62231	0.000307571	0.00165734
F1LMC7;A0A0G2JZT5;D4A0F5;Q9WVC0	Sept7;Septin7	126.28	120.105	115.842	106.149	710.84	646.199	726.989	LSEC	-2.56198	7.97391	-13.6738	6.81e-07	2.08e-05
G3V637;Q62753	Stxbp2	126.228	100.073	86.2967	59.5009	7.55785	8.80829	18.7032	KC	2.99941	5.21091	5.2546	0.00046977	0.00238952
M0RBJ7;M0RBF1;P01026	C3	125.134	114.258	134.483	69.2607	8.44127	6.86182	3.73094	KC	4.22566	5.01972	9.20924	1.18e-05	0.000119371
D3ZIE4	Fyb1	124.909	139.012	128.727	97.7145	0	5.96861	0.233193	KC	6.4117	4.13887	8.05249	3.22e-05	0.000263896
A0A0G2K5P8;Q9JLZ1	Glrx3	124.502	153.356	111.412	183.732	51.891	34.3788	39.6585	KC	1.68005	6.38943	3.23526	0.00647835	0.0236986
Q8CHN6	Sgpl1	124.323	118.921	108.673	74.1129	4.51094	13.2385	5.38844	KC	3.83486	5.07408	8.00066	3.1e-05	0.000258248
Q2LAP6	Tes	124.305	100.783	80.1002	101.926	13.8954	8.62957	11.0122	KC	3.11889	5.3143	7.71964	3.9e-05	0.000302271
A0A0G2JSJ8;P17164	Fuca1	123.763	92.6549	85.1551	92.1707	286.573	287.125	296.482	LSEC	-1.60403	7.28584	-3.89529	0.00256557	0.0104435
Q6IMX5;A0A0G2JYC5;A0A096MJ39;Q07969;A0A096MJJ0;F7F5B5;D4A8Z2	Cd36;LOC103690020;RGD1565355	123.546	125.164	163.338	99.6953	0	8.25564	1.95478	KC	5.6551	4.47953	6.84538	9.4e-05	0.00061753
P07483	Fabp3	122.529	150.035	134.495	213.953	44.7728	30.8539	41.7584	KC	1.86197	6.41006	4.38787	0.00133966	0.00584222
P08082	Cltb	122.162	139.802	180.596	189.897	340.571	451.787	408.418	LSEC	-1.43176	7.86501	-2.74034	0.0134475	0.0460444
P29066	Arrb1	122.157	96.5259	87.0529	119.48	525.037	557.604	579.743	LSEC	-2.48402	7.74858	-10.5869	4.3e-06	5.75e-05
Q9Z2P5	Ripk3	122.094	83.0423	97.5283	63.5515	0.94431	2.20733	0.808771	KC	5.74073	4.04199	12.3177	1.56e-06	3.06e-05
Q6AXR4;F1LR87	Hexb	121.543	173.449	144.225	123.621	456.016	418.268	397.924	LSEC	-1.56455	7.81275	-4.0228	0.0021607	0.00900343
P20814;Q5I0P5	Cyp2c13	120.782	112.668	126.792	95.4983	30.0336	36.9777	40.6078	KC	1.65674	6.12044	3.9362	0.00242748	0.00996266
P16257	Tspo	120.459	117.617	100.201	63.7561	4.41262	22.3096	14.4637	KC	2.9761	5.31051	4.49395	0.00118283	0.0052566
F1LZW6	Slc25a13	119.774	119.667	120.365	107.207	29.6724	20.3419	8.31698	KC	2.83766	5.70345	5.44046	0.000378609	0.00197925
Q9JI85;G3V8R1	Nucb2	119.7	118.583	105.981	193.341	315.14	453.991	363.17	LSEC	-1.68759	7.68214	-4.08144	0.00199839	0.00837369
F7F7H4		119.362	70.2828	91.3216	38.5703	0.648235	2.13564	0.120396	KC	6.07185	3.68116	8.35923	2.46e-05	0.000211841
Q8R3Z7	Ehd4	119.292	134.013	109.928	130.759	446.148	432.538	440.037	LSEC	-1.87714	7.73481	-8.25464	2.45e-05	0.000211841
Q68FP3	Ccl6	118.834	138.695	136.924	105.079	0	6.00239	0	KC	6.64399	4.07792	7.79941	4.05e-05	0.000310752
D4A7X9	Myo1f	118.361	109.56	123.542	80.5675	4.46455	7.71101	2.63354	KC	4.48519	4.85257	10.4495	4.88e-06	6.41e-05
P36860;F1LQ62	Ralb	117.967	143.539	128.914	151.673	619.042	494.309	557.721	LSEC	-2.07012	7.95351	-8.61346	1.83e-05	0.000169533
Q6P503	Atp6v1d	117.599	101.653	104.032	68.4304	22.7978	33.1309	31.1943	KC	1.75534	5.85333	3.43278	0.00487969	0.0185382
Q3T1L0	Aldh16a1	117.566	122.916	145.607	103.113	26.4263	33.2019	34.9585	KC	1.94799	6.09865	5.34712	0.000418376	0.00215001
Q641X3	Hexa	117.514	124.681	102.914	113.313	273.434	314.949	276.137	LSEC	-1.36519	7.41204	-3.11887	0.00767258	0.0277868
Q5M852	Lpxn	115.946	126.69	148.183	137.776	0	3.79254	3.48077	KC	5.73891	4.4681	8.59941	2e-05	0.000181647
D3ZGL1	Arhgap25	115.88	118.995	115.214	95.0849	11.4979	21.931	13.1125	KC	2.8344	5.57652	8.30841	2.35e-05	0.00020686
Q6X9T7	Tyrobp	114.096	95.703	79.0247	139.606	0	0	0	KC	7.58378	3.4103	20.9463	3.35e-08	5.9e-06
Q5FVI6	Atp6v1c1	112.331	110.591	110.987	97.7958	35.3737	32.6823	32.8899	KC	1.67987	6.04456	5.07083	0.000577011	0.0028574
A0A0G2K9J2;E9PTI1	Atp6v1h	111.932	126.997	118.281	86.4399	38.5667	31.0277	26.3807	KC	1.86968	6.02232	4.56141	0.00107465	0.00481983
P05964	S100a6	111.905	142.607	342.545	282.951	55.5505	25.7127	36.6438	KC	2.41202	6.61123	2.73542	0.0136558	0.0466507
A0A0G2K320;D3ZVM6	Siglec1	110.444	172.286	126.281	96.0714	3.76162	6.29347	3.97427	KC	4.64399	4.97478	11.3746	2.68e-06	4.24e-05
Q99ML5	Pcyox1	110.154	118.23	106.993	82.5588	26.6501	29.7803	25.4995	KC	1.94616	5.88417	5.57217	0.000324378	0.00173853
F1LN03;P0C1Q3	Lpcat2	107.687	86.3627	118.062	72.8215	3.69651	9.58751	2.408	KC	4.30583	4.74677	7.99093	3.17e-05	0.000261439
F1LP82;P05712	Rab2a	106.912	99.1616	88.9426	103.729	239.282	271.782	295.998	LSEC	-1.49619	7.25413	-3.90771	0.00252264	0.0102968
P08430;Q63662;Q64633;Q6T5E8;Q6T5E9	Ugt1a7c;Ugt1a6	105.379	100.735	127.835	105.873	4.72994	21.4752	4.69904	KC	3.63977	5.19249	5.99645	0.000208758	0.00119587
P09811	Pygl	104.66	76.1205	102.052	96.0567	7.91355	14.2235	8.13838	KC	3.15035	5.18759	8.24051	2.5e-05	0.000213479
D3ZFJ3	Sh3bp1	104.55	80.5603	82.1119	78.1803	20.2347	18.8705	16.0455	KC	2.20629	5.4886	6.13579	0.000176622	0.00104165
A0A0G2JSH2;P29147	Bdh1	103.988	63.7623	84.3502	80.1954	4.03152	14.6685	3.14206	KC	3.63823	4.77459	5.67743	0.000295053	0.00160141
Q62952	Dpysl3	103.173	71.5705	81.9267	128.889	722.532	676.184	822.481	LSEC	-3.10335	7.83326	-12.2474	1.52e-06	3.04e-05
O89035	Slc25a10	102.667	108.184	73.9794	68.3239	2.63992	0.876804	0	KC	6.27133	3.84121	9.95237	7.31e-06	8.62e-05
P55053	Fabp5	100.549	73.6731	84.4319	196.438	1750.08	1747.98	3216.28	LSEC	-4.6036	8.5855	-10.9817	3.44e-06	5.05e-05
F2Z3T8;P63219	Gng5	99.9746	32.1915	66.3474	121.219	230.296	337.681	377.429	LSEC	-2.3586	7.0694	-3.59449	0.0038979	0.0151467
A0A0G2JSL8;Q64640;A0A0G2K6X9	Adk	99.2029	81.1064	84.1816	112.722	305.278	455.334	382.507	LSEC	-2.12716	7.41244	-7.03796	7.21e-05	0.000497418
Q6P7C7	Gpnmb	98.8753	139.427	188.294	170.275	18.4725	23.8552	21.1852	KC	2.70729	6.00437	6.10383	0.000183291	0.00107254
M0RBE8;G3V9K5	Was	98.1376	97.6004	102.187	48.1815	1.51051	5.11604	3.18953	KC	4.6349	4.41546	9.01022	1.39e-05	0.000137436
A0A0G2K121;Q5FVQ4	Mlec	98.0315	97.3339	106.646	87.8483	11.1843	15.1332	7.77086	KC	3.11528	5.28634	9.37132	1.02e-05	0.000106869
Q5U316	Rab35	97.8431	65.962	93.2091	60.8869	198.461	317.026	321.106	LSEC	-1.80994	7.06291	-3.47068	0.00462461	0.0176726
Q91Y81	Septin2	97.7729	113.872	82.8203	117.518	674.971	589.599	696.327	LSEC	-2.74434	7.82414	-11.9468	1.81e-06	3.25e-05
Q5Y4N8	Adgre1	97.5282	99.141	98.0988	51.5153	0	3.13557	0.421065	KC	6.12884	3.76024	9.06768	1.4e-05	0.000137637
D3ZUX5	Chchd3	97.2254	120.73	112.566	136.789	73.7706	19.0152	13.2054	KC	2.23227	5.96175	2.78927	0.0125521	0.0431759
A0A0G2JSH5;P02770	Alb	96.7853	99.6112	109.089	133.109	26.1432	18.972	6.41832	KC	2.87625	5.5567	5.00035	0.000632506	0.00308128
G3V762;B0BNN0	Tsta3	96.1155	81.2996	91.2353	74.5536	27.6425	27.7211	30.2811	KC	1.5733	5.75354	3.56562	0.00404378	0.0156527
Q04970	Nras	95.5557	108.063	86.2693	108.038	310.729	262.034	255.175	LSEC	-1.50276	7.26653	-3.81459	0.00286355	0.0115623
D3ZCD2	Lacc1	95.4534	74.5083	79.5949	83.0584	3.98425	8.18702	2.99885	KC	3.96888	4.65888	9.73298	7.97e-06	9.05e-05
F1LS42;A0A0G2K5Q0;F1LS36;P68403	Prkcb	94.9226	117.886	95.3071	72.7956	0.286937	4.39779	2.77241	KC	5.19954	4.27116	8.72677	1.77e-05	0.000165529
Q5XI07	Lpp	93.6562	109.993	93.9431	126.538	407.061	381.815	385.182	LSEC	-1.96142	7.53372	-8.75917	1.63e-05	0.000155726
P37397	Cnn3	93.2285	89.0953	59.7138	133.79	564.15	557.835	579.154	LSEC	-2.81815	7.63746	-9.41918	9.84e-06	0.000104955
B2RZ98	Ncf4	93.0738	143.275	115.17	100.273	0	3.8678	2.30923	KC	5.72341	4.26309	8.51197	2.15e-05	0.000192499
Q64057	Aldh7a1	90.8431	72.8277	73.5667	87.0488	201.012	207.675	218.99	LSEC	-1.43563	6.92952	-3.39306	0.00516254	0.0193822
P50545	Hck	90.692	88.7509	83.1461	63.8788	0.578213	2.23247	0	KC	6.2148	3.70632	10.9137	3.78e-06	5.27e-05
A0A0H2UHJ1;P50116	S100a9	90.6157	62.5777	138.306	158.945	1.57706	5.7728	1.55536	KC	4.99019	4.52365	7.1804	6.68e-05	0.000468687
Q4G075	Serpinb1a	90.2166	115.33	86.4761	98.6688	0	2.42366	4.52809	KC	5.36028	4.18733	7.68607	4.27e-05	0.000323137
Q1EG89;Q66H76;A0A0G2JY12	Pxn	90.1665	144.725	130.349	113.397	413.173	369.806	433.127	LSEC	-1.76087	7.6476	-4.59697	0.00102759	0.00465053
D3ZMI7	LOC691141	90.0476	40.2305	31.908	22.3699	0	7.22094	0	KC	4.97856	3.19015	4.09546	0.00213439	0.00890618
M0R9L3	Snx9	89.6002	91.7557	87.9792	96.5458	267.889	276.758	337.984	LSEC	-1.73262	7.2393	-5.83527	0.000242879	0.00136013
A0MZ67;D4A6P3;A0A0G2K9C4	Shtn1	89.5848	75.3694	93.2542	72.4354	1.77403	2.24515	1.04169	KC	5.31988	4.10638	16.1526	2.13e-07	1.12e-05
Q5BK16	Trex1	89.438	76.7748	84.2552	73.0191	20.5007	20.1501	0.614401	KC	3.5928	4.89782	3.03652	0.00906097	0.0320857
P19468	Gclc	89.3542	99.1822	76.6749	71.3501	8.32373	21.0429	10.3466	KC	2.67282	5.22506	5.66216	0.000294794	0.00160141
Z4YNH5;F1LZF2;Q8R511	Fnbp1	89.3125	66.7213	72.4447	101.6	15.0153	12.9984	13.5868	KC	2.42581	5.27841	6.98924	7.56e-05	0.000513306
P04157	Ptprc	88.676	81.6152	93.7562	95.2117	0.493925	6.71223	1.38426	KC	5.06587	4.24756	8.31495	2.47e-05	0.000211841
P04182	Oat	88.4058	95.0658	105.761	102.083	19.8868	23.063	17.6786	KC	2.23016	5.65099	8.13918	2.7e-05	0.000228557
A0A0H2UHK1;P31722	C1qc	88.1845	117.019	79.0671	89.6644	0	0	0.726477	KC	7.01463	3.49292	15.7222	2.74e-07	1.26e-05
B2RYD0	Ube2g2	88.0764	95.4102	66.3185	93.0319	38.13	18.2898	22.3884	KC	1.74422	5.66887	2.7567	0.0131271	0.0449985
F7FPF5;A0A0G2K6R2	Sp100	86.9382	139.064	129.611	138.977	14.4891	35.2824	26.2111	KC	2.2058	5.93269	4.18895	0.00173668	0.00736983
A0A0G2JUF9;D3Z8V4	Nckap1l	85.8446	84.0025	88.3414	38.98	1.06233	6.98854	1.01537	KC	4.85269	4.10817	6.82785	9.3e-05	0.000613566
Q6AYT7	Abhd12	84.3611	91.1366	77.0416	66.2533	6.37065	12.8529	14.0368	KC	2.78925	5.09196	6.86861	8.51e-05	0.000568803
Q561S0	Ndufa10	84.1179	66.8292	81.4759	63.1171	35.8697	15.0912	9.34778	KC	2.21641	5.32452	3.31434	0.00579498	0.0214873
G3V8Y8	Hip1	83.8671	73.4625	83.6246	86.627	215.498	238.492	222.246	LSEC	-1.50285	6.98597	-4.62886	0.000987299	0.00451595
A0A0U1RRR5;Q6MG46	Lst1	82.4047	77.5839	109.259	55.5042	2.41738	9.04976	2.93836	KC	4.15224	4.54684	7.36543	5.48e-05	0.000399799
Q63768	Crk	82.3427	102.744	83.2802	147.529	262.911	244.351	233.296	LSEC	-1.40745	7.21522	-2.70824	0.0141116	0.0480668
A0A0G2K7J0;Q924N5	Acsbg1	81.2667	80.1839	118.135	86.7258	3.69356	4.08115	2.71785	KC	4.55634	4.56781	12.5606	1.31e-06	2.81e-05
Q3B7D0	Cpox	80.7168	85.653	66.5533	54.8652	8.52787	14.8047	5.70507	KC	2.94932	4.91063	6.01376	0.000202178	0.00116262
A0A0G2K1L8;Q05175	Basp1	80.3777	81.9616	116.109	124.688	6.22169	15.7342	3.07642	KC	3.70562	5.02073	6.00126	0.000208035	0.00119401
P19234	Ndufv2	78.8908	89.2665	91.724	111.629	46.361	19.5289	19.3693	KC	1.84095	5.76027	3.07722	0.00815996	0.0293288
A0A0G2JUL7;B3GNI6	Sept11;Septin11	78.5055	64.7943	63.1394	106.996	1246.07	1057.39	1106.37	LSEC	-3.9993	7.93082	-20.2103	3.92e-08	5.94e-06
Q5XIH3	Ndufv1	78.4672	73.9577	81.8269	56.783	40.2417	17.7153	11.9122	KC	1.97006	5.41344	2.84373	0.0115371	0.0399135
D4A4X7;A0A0G2K8D1	Mospd2	78.0362	80.2499	77.0623	61.2344	8.76125	13.4291	11.0473	KC	2.69472	5.05667	8.66665	1.76e-05	0.000164497
Q9JK59	Bak1	77.2024	55.8049	41.2815	56.6716	21.2861	5.01025	3.59211	KC	2.97044	4.6082	3.8205	0.00287987	0.0116125
Q66H18;A0A0G2KA82	Sypl1	76.9249	72.6308	66.0763	83.4872	548.442	496.286	561.036	LSEC	-2.89874	7.44377	-15.8797	2.29e-07	1.16e-05
D3ZWS2	LOC690000	76.5452	54.1854	87.1419	48.3328	15.8409	18.3357	12.5319	KC	2.12146	5.1534	3.83466	0.00279009	0.0112961
Q5RJR9;P29457	Serpinh1	76.3294	118.399	65.4604	140.258	1521.31	1484.98	1366.19	LSEC	-4.06702	8.26608	-15.2619	3.12e-07	1.37e-05
B0BNJ9	Tmem14c	76.3113	71.8017	61.4547	84.8059	0	0	0	KC	7.11905	3.11527	26.6629	5.45e-09	3.27e-06
G3V7E3	Gzma	75.0555	51.1288	11.1308	34.3339	0	0	0	KC	5.99073	2.51312	5.22234	0.00053864	0.00268067
F1LP44	Itgal	74.8335	89.3716	93.8983	95.5221	1.27578	3.24287	1.80549	KC	5.06913	4.25838	16.3647	1.92e-07	1.09e-05
A7E3N2	Ncf2	74.4396	87.1051	83.5287	57.1684	0	1.79306	0	KC	6.49056	3.44577	11.377	2.84e-06	4.38e-05
A0A0G2K013;Q9QXQ0;A0A0G2K5U9	Actn4	73.6499	145.073	129.596	213.62	441.445	453.525	493.663	LSEC	-1.9546	7.81812	-4.08363	0.00199356	0.00837075
Q6AXW2	Tmod3	73.0225	88.4477	87.9708	139.595	345.505	338.663	309.136	LSEC	-1.92064	7.34104	-6.56125	0.000114352	0.000724309
P21708	Mapk3	72.7133	65.1249	70.4531	71.7712	314.366	379.918	380.214	LSEC	-2.39735	7.14242	-11.9429	1.81e-06	3.25e-05
A0A0G2JTQ5;Q5XIG6	Galk2	72.137	93.6345	108.244	84.1073	497.669	366.57	593.803	LSEC	-2.39956	7.5146	-6.2437	0.00015805	0.00095084
P16228	Ctse	71.3678	6.36233	18.5216	30.1348	0	0	0	KC	5.34641	2.1618	4.40518	0.00143995	0.00621627
P26376	ifitm3	70.3963	118.148	96.2449	94.7885	633.563	621.079	507.101	LSEC	-2.63079	7.68348	-9.58971	8.66e-06	9.7e-05
G3V8L7;A0A0G2K4L8	Itgam	70.1045	75.6426	97.3654	101.183	0	1.15802	0	KC	6.73609	3.48606	14.0947	6.05e-07	1.93e-05
Q63538	Mapk12	70.0271	8.30856	14.0313	23.8336	201.177	126.417	163.473	LSEC	-3.01948	5.67799	-3.49437	0.00454835	0.0174928
G3V7N4;Q64725;D3ZH44	Syk	69.5265	45.8378	54.1076	41.0336	2.27595	5.81858	0.685663	KC	4.29771	3.88421	6.48828	0.000127766	0.000790882
B0BN99	Hmgb3	69.4868	20.7993	42.1126	88.2927	400.388	436.815	356.36	LSEC	-3.24975	6.90373	-6.28053	0.00015376	0.000928759
G3V644	Ndufv3	69.396	60.8505	45.3121	53.267	19.8603	13.5789	5.76505	KC	2.29828	4.87756	3.4065	0.00508209	0.0191762
G3V837;Q63493	Cd1d1;Cd1d	68.595	59.9348	74.1174	91.1919	348.018	305.19	334.628	LSEC	-2.24506	7.12251	-9.37994	1.01e-05	0.000106508
P50398	Gdi1	68.0521	64.8469	70.3789	75.18	293.332	307.671	323.483	LSEC	-2.19174	7.04636	-11.5551	2.3e-06	3.8e-05
D4A8F2	Rsu1	67.7945	89.3881	80.2489	93.3731	251.862	287.822	303.16	LSEC	-1.83529	7.12414	-6.67772	0.000101897	0.000655118
F1LQ10;Q5FVR3	Cd302	67.2967	82.8435	54.8014	68.0063	1.82295	11.2889	3.81924	KC	3.62708	4.46252	5.87787	0.000236976	0.00133205
D3ZY46;G8CYZ7;A0A0G2K4S6	Elmo1	66.977	69.1875	77.6307	63.8535	7.37587	7.80242	7.03204	KC	3.15499	4.77699	12.4597	1.34e-06	2.86e-05
Q68FR2	Bin2	66.5963	69.561	65.1959	58.9036	5.70944	8.87809	2.82533	KC	3.53085	4.53231	8.10603	2.82e-05	0.000236535
P20037;Q6MGA0	RT1-Ba	65.917	54.7655	132.489	70.5984	5.00979	9.74264	6.5467	KC	3.39016	4.81202	5.02917	0.000617444	0.00302265
D4A3X3	Isg15	63.6054	31.7324	51.7542	23.6857	135.865	134.548	247.595	LSEC	-1.9708	6.20568	-2.69016	0.0145253	0.049284
G3V928	Lrp1	62.9514	80.4355	86.021	72.8944	0.833607	3.25849	0.7654	KC	5.31403	3.94628	11.886	1.99e-06	3.43e-05
D3ZFJ6	Lactb	62.5423	65.5576	58.8569	50.9856	7.13459	15.7397	7.26852	KC	2.57451	4.78757	5.79058	0.000255826	0.00141936
E9PT22	Inf2	62.5394	59.9352	34.9221	31.2524	8.78201	9.9047	9.98269	KC	2.20565	4.57348	3.46487	0.00467258	0.0178332
A0A0G2K890;P31977	Ezr	62.4241	213.735	72.2214	122.362	5.44993	10.5364	5.6186	KC	3.7253	5.07058	4.26838	0.00161423	0.0069089
M0R4H8;P54100	Vav1	62.2094	65.3365	28.1938	46.541	0.802613	3.11263	1.00182	KC	4.53029	3.60444	6.45992	0.000132441	0.000813102
D4A6L1	Tapbpl	62.1446	26.4819	19.6886	39.0558	2.68353	6.56688	4.23059	KC	2.63333	3.87115	3.07272	0.00829642	0.0297322
A0A0G2JSS9;Q0ZHH6	Atl3	61.8687	66.0441	55.3706	52.6378	182.056	167.73	201.435	LSEC	-1.63583	6.58841	-4.4778	0.00119408	0.0052921
Q63691	Cd14	61.7074	48.9693	40.5668	68.2636	7.99551	17.5352	15.7603	KC	1.79391	4.90481	2.69187	0.0144726	0.0491609
Q06606;A0A0G2JXA3;A0A0G2KAZ8;P97594	Mcpt10;Mcpt8	61.5661	20.5583	32.5885	32.7693	0	0	8.55649	KC	4.4545	3.09077	3.52487	0.00460872	0.0176473
D3ZD88	Cd22	59.2658	55.1518	63.3291	35.4032	1.39149	2.271	1.37009	KC	4.69666	3.7364	12.467	1.38e-06	2.88e-05
Q4KM33;A0A0G2K393	Plek	59.0791	48.2269	55.5789	54.0112	278.206	257.106	334.488	LSEC	-2.43801	6.80012	-9.23564	1.13e-05	0.000114422
G3V9L3;A0A0G2K3I9	Dusp3	58.6948	76.5005	73.3025	167.775	353.949	325.433	357.147	LSEC	-2.19677	7.29353	-5.8898	0.000229233	0.00129337
D3ZWK2	Parvg	58.3378	58.3913	65.5091	58.4821	0	0	0	KC	6.91518	2.95506	30.0868	2.19e-09	1.95e-06
A0A0G2K162;D3ZAY2;D3ZAY7;D3ZDT1;D3ZM69	Epb41l2	58.0291	46.6694	42.7978	49.0605	222.282	234.426	219.339	LSEC	-2.24093	6.56486	-8.96531	1.38e-05	0.000136944
D3ZQ57	Plxnb2	57.5581	62.5121	58.7178	47.4647	9.31823	13.9704	9.2743	KC	2.35662	4.82119	6.71207	9.87e-05	0.000644037
D3ZDJ4;A0A0G2JW71	Unc93b1	57.3341	59.6213	45.6013	47.6153	11.4798	16.3248	11.1195	KC	1.96043	4.86748	4.43381	0.00126345	0.00555846
F1LMP9;O88797	Dab2	57.3302	74.4052	54.6763	105.899	648.259	635.681	586.153	LSEC	-3.27431	7.49304	-14.477	4.52e-07	1.63e-05
P05942	S100a4	57.2113	56.1729	113.688	149.471	4.37904	6.57743	6.02818	KC	3.65577	4.79367	5.83602	0.000248131	0.00138436
B2RYP0;A0A0G2K6E0	Rhoc	57.0614	77.9751	95.0877	100.568	896.034	881.207	808.675	LSEC	-3.44947	7.80454	-15.5783	2.65e-07	1.24e-05
F1LTP8	Cers6	57.0407	54.1324	56.2684	52.3659	3.49399	7.27357	2.92865	KC	3.51829	4.27193	9.32991	1.06e-05	0.000109813
D3Z8L7	Rras	56.2122	62.5855	60.1295	65.8547	149.571	169.036	173.389	LSEC	-1.47198	6.55084	-4.306	0.00148832	0.00641193
F1LZC5;D3ZE15	Ndufa13	55.9254	58.9807	48.4236	49.1091	28.766	10.4985	10.593	KC	1.91335	4.96565	2.88006	0.010925	0.0379273
G3V629;A0A0G2K8B3	Ppp1r18	55.1641	66.0721	56.7163	54.7966	14.1254	15.547	16.6214	KC	1.85819	5.06505	5.36276	0.000410887	0.00211515
Q6IRF8;O54715	Atp6ap1	54.9163	58.3024	56.2125	60.0369	18.5903	23.3799	18.2941	KC	1.45375	5.21144	3.15656	0.00726185	0.0264035
Q80W92	Vac14	54.9133	42.7947	42.0516	26.2125	11.7701	9.82516	14.5751	KC	1.78882	4.61116	2.78039	0.012671	0.0435347
A0A0G2JWK2;Q00566	Mecp2	54.6401	59.3419	69.0041	54.3285	171.704	207.696	169.231	LSEC	-1.60581	6.5887	-4.40433	0.00131134	0.00573543
D3ZQI0	Polr2j	54.0834	89.1757	84.3995	88.146	19.2801	27.1272	21.9759	KC	1.69752	5.53128	3.06145	0.00834801	0.0298121
D4A7G9	RGD1564804	53.7649	55.5067	49.6944	70.0798	17.7069	11.67	3.03646	KC	2.68536	4.71058	3.72544	0.00326362	0.0129851
D3ZQG5;Q9JK15	Adap2	53.1927	48.2481	48.2874	27.9672	5.24272	15.7132	6.76681	KC	2.34421	4.45653	3.70429	0.00334426	0.0132357
Q9JID1	Pdcd4	53.0407	41.2328	38.886	24.7241	10.3485	5.59476	0	KC	3.92781	3.73271	3.41755	0.00525114	0.019641
D4A9G3;A0A0G2K2P3	Tnfaip8	53.0389	30.872	42.4871	18.7801	3.35185	0	0	KC	5.50486	2.90776	6.63615	0.000114826	0.000725777
Q6P9U0	Serpinb6a	52.9995	74.9703	88.7932	184.875	3456.7	3397.96	4225.7	LSEC	-5.55966	8.78932	-19.3134	5.72e-08	7.46e-06
A0A0G2K1S6;P13697;F1LQQ1	Me1	52.6855	53.4937	63.379	33.3292	9.5739	10.627	9.83926	KC	2.34818	4.67768	5.42996	0.000381274	0.00198497
D4A617;F1M0G3;P97687	LOC103689954;Entpd1	52.5367	42.5103	56.7496	64.7105	0	1.77527	0	KC	5.88536	3.17254	10.2097	6.02e-06	7.42e-05
D3ZDZ1	Apbb1ip	51.917	54.5205	64.1541	51.9763	7.44467	8.39008	3.43952	KC	3.15737	4.47747	7.52016	4.66e-05	0.00034763
Q4QQW8	Plbd2	51.4902	59.5205	63.2227	59.7122	164.302	184.146	156.021	LSEC	-1.53344	6.5281	-4.46066	0.00122033	0.00538456
P02793;M0R6L9;Q7TP54;M0R5T8;F1M5T1;M0R597;M0RCS3	Ftl1;Ripor2;LOC100359668;LOC100362384	51.3797	34.1215	48.0623	95.2222	548.684	476.131	636.243	LSEC	-3.5557	7.18652	-10.925	3.48e-06	5.06e-05
D3ZF77	Akr1c15	51.2232	49.6903	24.9628	118.038	2054	2313.35	2882.25	LSEC	-5.84642	8.08221	-14.9598	3.8e-07	1.52e-05
Q68FT1	Coq9	51.2089	30.1145	14.8399	37.4084	3.86127	2.35079	1.3925	KC	3.34574	3.48122	4.02845	0.002193	0.00910003
Q5XI26	Stat2	49.7938	55.2966	56.9504	44.3796	15.9539	14.1157	15.3027	KC	1.77092	4.95408	4.61813	0.00100077	0.00456361
D3ZZL3	Naglu	49.6582	43.9236	54.1449	63.5256	379.835	365.588	283.99	LSEC	-2.73848	6.87624	-11.0797	3.11e-06	4.71e-05
B0BNE6	Ndufs8	49.5397	55.0462	41.253	49.1442	22.3016	13.7863	10.2485	KC	1.72698	4.89024	2.8055	0.0122014	0.0420661
P02706	Asgr1	49.2178	76.5711	81.9225	26.5046	3.82732	0	0	KC	6.1981	3.30534	7.03986	7.96e-05	0.000538155
D3Z9I3	Fgd2	48.616	48.4512	46.1104	34.7565	0	0.484983	0	KC	6.16482	2.84171	17.3718	1.28e-07	9.71e-06
D3ZLT1	Ndufb7	48.5738	30.3012	33.7935	19.7073	5.69627	1.578	0	KC	4.43409	3.24072	4.93848	0.000711287	0.00339875
G3V734;Q64591	Decr1	48.1829	26.8835	58.3592	32.2046	5.62272	5.92647	3.88946	KC	2.92468	4.10335	4.75063	0.000857119	0.00399367
G3V7N6	Mboat7l1	47.7188	50.7642	52.1942	36.0835	15.9356	17.1352	5.28299	KC	2.1053	4.69929	2.96235	0.00968199	0.0340861
H9KVF6;E9PTG8;A0A0G2K7Z9	Stk10	47.1362	56.1263	67.1757	49.6557	19.7197	18.4502	13.8703	KC	1.69741	5.07902	3.33439	0.00561572	0.0208743
D3Z865	Mpdu1	47.0741	49.958	40.47	86.2311	153.348	178.643	172.245	LSEC	-1.82956	6.45813	-4.80829	0.00079133	0.00373947
A0A0G2K1A2;D3ZGE2;D3ZYH8	Mpo	47.0143	53.8538	62.5755	41.1354	0	1.6802	0	KC	5.95483	3.11683	10.4195	5.22e-06	6.71e-05
P29067	Arrb2	45.0599	58.063	55.7052	61.1531	210.667	188.968	195.36	LSEC	-1.88037	6.57744	-7.08092	6.92e-05	0.000481892
Q9R1T5;A0A0H2UHY8	Aspa	44.8728	53.8222	67.0065	63.3497	2.27352	4.33592	3.0291	KC	3.90854	4.12937	11.2626	2.82e-06	4.38e-05
A0A0B4J2J0;A0A0G2K3P6	Fcgr1a	44.5725	52.0558	58.0775	37.5122	0.440385	10.8583	3.09474	KC	3.67537	3.94193	4.40531	0.00134905	0.00587464
A0A0G2KAN7;A0A0G2K1T0;P13264	Gls	44.5213	54.3566	59.3081	57.4164	13.9839	5.7637	9.17992	KC	2.5448	4.68667	5.66392	0.000293852	0.00160069
D3ZD19	Lyve1	44.4748	21.6289	4.08063	148.199	1728.5	1579.51	1669.87	LSEC	-6.52548	7.35115	-7.9999	3.39e-05	0.0002705
M0RB63;A0A0G2KAA3	LOC684509;Ndufa3	44.3326	32.7896	88.9684	34.3767	0	0	0	KC	6.65536	2.73585	9.72279	8.74e-06	9.73e-05
Q811M5;F1M7F7	C6	44.2596	39.4906	28.8161	36.0856	2.29452	3.27759	2.34194	KC	3.51793	3.68278	9.22376	1.15e-05	0.000116562
Z4YNP1;Q792H5	Celf2	43.8931	42.0345	44.8162	31.4257	0	3.61014	7.35481	KC	3.75341	3.62774	4.04254	0.00218052	0.00906081
Q499S4;P18588	Mx1	43.3203	120.517	77.778	83.2399	3.87695	5.75392	5.05463	KC	3.79825	4.61419	6.12429	0.000183115	0.00107254
Q63355	Myo1c	43.2528	56.131	43.3572	98.5911	1396	1124.32	1395.04	LSEC	-4.68079	7.76999	-18.4166	7.93e-08	8.77e-06
Q5BJR4	Prune2	42.896	39.9618	44.7861	24.6979	14.8984	11.6616	4.11921	KC	2.182	4.3844	2.93797	0.0100468	0.035164
Q5XFV4;A0A0G2K586;P70623	Fabp4	42.8283	47.37	38.8839	87.3795	1299.25	360.505	658.913	LSEC	-3.78425	7.28288	-5.84197	0.000247364	0.00138265
D3ZY02	Pgghg	42.7832	41.9274	51.8837	40.57	14.5942	7.70265	13.6351	KC	1.93853	4.66956	3.69259	0.00338957	0.0133924
D4A748	Wdfy4	42.7757	19.8822	34.9332	30.9194	1.52654	1.59071	1.5509	KC	3.90337	3.28923	7.68971	4.07e-05	0.000312021
M0R6B7;G3V6H7;Q923U9	Slc40a1	42.6532	55.2114	67.0059	34.0285	1.93444	5.17159	3.86525	KC	3.66062	4.04734	7.44601	5.03e-05	0.000371512
P05540	Cd4	42.1617	32.7477	29.4007	14.6534	0	2.27689	0	KC	5.05713	2.68103	6.52602	0.000126136	0.000784034
Q68FT9	Scly	41.9086	44.1892	49.1759	36.1228	3.41728	2.76661	2.57416	KC	3.727	3.8593	12.947	1.03e-06	2.49e-05
P52944	Pdlim1	41.8559	72.8624	44.0389	143.12	877.805	1201.04	1069.25	LSEC	-4.24435	7.75955	-12.2498	1.55e-06	3.06e-05
M0R6G0;Q5RK28	MGC105649;Nmes1	41.4878	17.5685	30.501	39.3816	0	0	0	KC	5.84758	2.4056	11.1402	3.23e-06	4.83e-05
Q99J82	Ilk	41.2101	55.668	42.2385	45.3416	200.253	165.078	177.922	LSEC	-1.97027	6.37569	-6.42153	0.000131575	0.000811108
Q5XIF6	Tuba4a	40.8692	33.5279	45.2595	56.2582	1.13595	0.81774	0	KC	5.42256	3.13001	11.3002	2.87e-06	4.39e-05
G3V8C4;Q9Z0W7	Clic4	40.3423	55.9813	25.4773	116.198	632.595	626.443	752.076	LSEC	-4.01641	7.27024	-9.6432	8.52e-06	9.6e-05
Q63135;A0A0G2K7Y0	Cr1l	40.2954	53.2503	35.7589	52.4472	172.664	163.201	203.797	LSEC	-2.07749	6.35296	-6.08896	0.000185425	0.0010808
G3V645	Oasl	40.2916	57.5643	43.879	46.5706	13.1209	7.55281	7.43377	KC	2.35099	4.57194	5.43478	0.000379203	0.00197925
G3V8B1;Q8R2H5	Gpld1	38.8369	49.5414	51.4296	61.0571	5.70557	7.67923	3.35805	KC	3.06575	4.31408	7.57684	4.43e-05	0.00033245
Q6MG88	Gpsm3	38.6591	35.8736	42.5788	35.2841	0	0	0	KC	6.27313	2.58089	24.8542	8.97e-09	3.84e-06
Q6AYA7	Rfk	38.4255	26.7057	10.769	18.3485	802.968	871.784	973.579	LSEC	-5.42738	6.73225	-12.8499	1.14e-06	2.58e-05
Q9WV57	Mpeg1	38.4128	30.4505	25.1675	14.051	0	0.684747	0	KC	5.35973	2.43194	9.51761	9.72e-06	0.00010435
Q6AXV4	Samm50	37.9374	49.9431	56.0658	86.8267	7.0748	2.03952	1.5235	KC	4.05711	4.06769	7.20525	6.34e-05	0.000453379
F1LN75;Q9QZR6	Sept9;Septin9	37.6778	33.2027	28.9136	43.3864	185.086	146.047	164.475	LSEC	-2.28108	6.10869	-7.8021	3.6e-05	0.000283471
P28494	Man2a1	37.2352	32.5396	30.5107	30.5354	90.5545	81.5801	108.078	LSEC	-1.52023	5.68924	-3.06127	0.0083486	0.0298121
Q925D4	Tmem176b	36.6261	41.7156	42.2097	31.5331	9.86208	8.33593	13.2394	KC	1.85219	4.47556	3.87371	0.00264268	0.0107428
D3ZYC9	Kif17	35.9019	44.2703	64.7231	67.5762	8.22189	8.65975	9.54379	KC	2.40672	4.63357	4.96037	0.000659873	0.003199
P30713;A0A0G2K3C6	Gstt2;LOC103694879	35.8582	39.5533	36.5437	61.9953	326.844	363.032	407.715	LSEC	-3.24589	6.74552	-14.8896	3.68e-07	1.5e-05
Q75Q41	Tomm22	35.5443	21.157	25.4611	17.1847	6.49395	0	0	KC	4.71758	2.75104	4.86737	0.0007839	0.00371021
D3ZDK7	Pgp	35.4874	37.9288	50.8351	52.1452	118.932	114.322	127.187	LSEC	-1.50772	6.08191	-3.24061	0.00642746	0.0235411
D3ZM19	Evi2b	35.1288	56.9702	34.8992	40.6478	0	0	0	KC	6.35211	2.64401	16.9588	1.54e-07	1.01e-05
Q5XII0	Epdr1	35.0056	31.6322	42.4405	47.7184	238.818	209.703	240.056	LSEC	-2.61299	6.38576	-10.7078	3.97e-06	5.48e-05
A0A0G2K7B6;D4A6X1	Dysf	34.1589	35.9324	30.8389	30.8355	204.966	246.059	285.02	LSEC	-2.91381	6.2897	-11.9792	1.78e-06	3.25e-05
F1LN65;Q3B7D8	Otulinl	34.1084	27.3553	31.0775	34.7684	0.742704	0.620655	0.823342	KC	4.65947	2.98801	16.9814	1.44e-07	1.01e-05
A0A0G2JT86;A0A0G2JVT8		34.0764	42.8852	36.1334	40.111	5.0469	10.8434	7.59314	KC	2.1773	4.29741	5.00984	0.000621071	0.0030305
A0A096MJP6;F1M707	Ncf1	33.9999	60.9618	47.4777	35.9091	0.838665	1.59688	0.812892	KC	4.86077	3.38606	11.3576	2.72e-06	4.27e-05
Q5XIJ0;D3ZZ58	Ms4a6bl;Ms4a6e	33.6963	82.417	66.4433	50.4993	0	6.33675	0	KC	5.469	3.42571	5.26593	0.000501355	0.00252533
A0A0G2KA57;R9PXV2;P86410;A0A0G2K0K8	Ralgapb	33.4354	30.104	34.8821	15.3245	3.57614	3.19578	5.0617	KC	2.78561	3.64829	5.41816	0.00038805	0.00201141
D3ZYR1	Fcho2	33.1826	34.6533	51.8468	47.7197	129.877	132.608	108.293	LSEC	-1.5929	6.05136	-3.2126	0.00669404	0.024428
D3ZZN3	Acss1	33.0612	32.4673	41.907	29.8425	3.86889	0	0	KC	5.36476	2.93835	7.21493	6.55e-05	0.000465059
Q9WU49	Carhsp1	32.2521	39.5943	26.3905	37.829	272.761	312.539	519.633	LSEC	-3.5058	6.53933	-8.64905	1.8e-05	0.000167664
D3ZM03;M0R3M6	LOC100912478;LOC103694079	31.1866	42.6268	73.4047	69.0463	10.1842	2.08124	0	KC	4.66956	3.7899	4.42672	0.0013613	0.00591938
A0A0G2KBC4;D4ACA7	Csf1r	30.9833	17.3385	10.9524	12.0901	0	0	0	KC	5.06765	1.90075	8.40875	2.28e-05	0.000203049
Q3KRE2	Mettl7a	30.5809	31.0102	32.6158	30.5012	169.301	202.345	226.732	LSEC	-2.69059	6.11991	-11.7561	2.03e-06	3.46e-05
Q6AXY0	Gsta6	30.4832	35.5179	28.0165	45.3724	407.032	318.038	455.462	LSEC	-3.59644	6.61374	-12.9005	1.05e-06	2.49e-05
A0A0G2K134;A0A0G2K6M9	Btk	29.8023	37.2971	40.6425	29.2968	1.23903	4.88387	1.76553	KC	3.60475	3.54685	7.3363	5.56e-05	0.000404072
D3ZA66	Pstpip2	29.7285	20.2732	24.6309	24.5728	0	0.383284	0.566949	KC	4.89337	2.5012	12.6266	1.27e-06	2.78e-05
F7FHR5;F1LM78;P50170;A0A0G2K7A4	LOC100365958;Rdh16	29.5833	22.0665	17.7401	26.4338	94.0604	146.558	102.883	LSEC	-2.35209	5.54323	-5.80823	0.000250546	0.00139523
Q9EQH5	Ctbp2	29.3955	34.9912	30.9696	35.53	85.9998	93.0445	105.046	LSEC	-1.58248	5.70031	-4.30468	0.00149089	0.00641193
D3ZQ74;Q63321	Plod1	28.4906	34.6142	40.8956	30.3387	11.6043	9.16506	10.2152	KC	1.69629	4.37163	3.31913	0.00574013	0.0213103
A0A0G2K876;F8WFW5;Q01062	Pde2a	28.3128	33.3299	28.0051	32.8548	551.445	450.058	526.746	LSEC	-4.06685	6.68402	-21.0958	2.85e-08	5.58e-06
A0A0G2JW88;Q5M7W5	Map4	28.3123	30.7454	32.7967	38.2343	122.087	124.981	110.29	LSEC	-1.91883	5.83538	-7.45158	4.92e-05	0.0003636
D3ZY96	Ngp	28.2158	25.7616	58.2894	50.7025	0	0	0	KC	6.22885	2.58775	11.1484	3.25e-06	4.85e-05
F1LM93	Yes1	28.2027	9.76499	13.6903	28.6767	347.421	279.725	362.148	LSEC	-4.32683	5.99597	-10.346	5.22e-06	6.71e-05
F1M5V8;M0R4W2	LOC100910669;LOC100910497	27.9571	34.1134	18.0022	11.3228	0	3.63137	0	KC	4.43607	2.53767	4.62576	0.00104659	0.00471515
D4A2K1	Hoga1	27.8509	17.9005	33.9699	28.4101	4.29684	4.12547	2.6894	KC	2.70481	3.59039	5.17606	0.000512563	0.0025594
Q6AYH6	Emc10	27.5161	26.3745	26.0749	19.2799	21.3682	0	0	KC	4.33487	3.00644	3.3053	0.00630226	0.0231676
Q6AXS7;F7FH17	Arhgap9	27.5141	25.6448	31.0517	21.6798	0.335649	0.918189	11.0601	KC	3.304	3.24906	3.15879	0.0074645	0.0271075
Z4YNI9;P97636	Il18	27.3659	45.0368	54.685	39.2625	0	0	0	KC	6.38491	2.62985	14.8406	4.1e-07	1.52e-05
D3ZA85	Nfu1	27.3467	33.6618	28.19	41.4199	10.6602	9.67754	4.62037	KC	1.93632	4.18709	3.28315	0.00604941	0.0223753
P62142	Ppp1cb	27.2862	33.821	29.1536	23.8834	82.2408	85.6917	84.6405	LSEC	-1.52948	5.51529	-3.73328	0.00320204	0.0127911
B0BNL4	Slc48a1	27.2155	27.2745	37.2332	27.8183	4.9143	6.19639	4.91761	KC	2.38192	3.89536	6.19905	0.000165509	0.000987777
P97520	C5ar1	27.2149	25.295	21.5465	14.1676	0	0	0.349567	KC	5.23887	2.22621	12.584	1.31e-06	2.81e-05
Q6AXM6	Icam2	26.6196	17.6636	28.3027	54.7811	221.881	273.031	295.26	LSEC	-3.368	6.24026	-9.813	7.43e-06	8.7e-05
Q4QQV0	Tubb6	26.5763	26.656	27.1587	38.144	157.148	125.708	243.695	LSEC	-2.62856	5.97087	-5.84233	0.000241983	0.00135764
F1LVV4	Rcc2	26.3974	13.2149	19.2018	22.9745	179.992	185.485	153.247	LSEC	-3.16098	5.66851	-9.78	7.59e-06	8.78e-05
Q920L0	Lcp2	25.9249	22.2073	23.1579	11.5753	3.34486	2.35041	8.13334	KC	2.23709	3.42159	2.90569	0.0105482	0.0367469
B0BMT9	Sqor	25.815	32.7925	30.1398	19.0893	182.785	144.125	149.645	LSEC	-2.4498	5.84694	-7.96655	3.13e-05	0.000259056
G3V6S0;A0A0G2K8W9;A0A0G2JZY6	Sptbn1	25.7944	52.8106	26.8257	66.3942	858.25	836.922	944.341	LSEC	-4.64254	7.23269	-14.7253	4.11e-07	1.52e-05
D4AAI2	Arhgap45	25.7008	18.3786	19.8817	23.7825	109.052	93.1683	119.99	LSEC	-2.33513	5.44843	-7.26847	5.82e-05	0.000420885
F1M981;P97573	Inpp5d	25.6961	18.9762	20.8621	16.3244	3.84601	3.79401	3.28766	KC	2.35965	3.37539	5.78418	0.000257194	0.00142431
E9PSP1	Pltp	25.6909	21.2848	13.2514	12.8233	0	1.03277	0	KC	4.59606	2.18425	7.32769	5.75e-05	0.000417297
A0A0G2K613;Q9EPH2	Marcksl1	25.5844	46.0754	27.7244	66.1174	193.32	242.042	293.965	LSEC	-2.85058	6.40656	-7.029	7.3e-05	0.000501857
F1LPG2	Dock8	25.2743	21.5884	25.5828	17.0686	5.80641	3.19553	3.57842	KC	2.41987	3.50909	5.42571	0.000383307	0.00199027
F1LR10	Lima1	25.147	35.4694	19.5399	45.2898	245.213	292.153	239.743	LSEC	-3.26512	6.24763	-10.2985	5.27e-06	6.75e-05
D3Z8I7	Gstt3	25.1239	11.4953	13.0086	78.9602	560.099	691.055	1159.9	LSEC	-5.48345	6.72524	-9.3808	1.08e-05	0.000110977
Q9WV97	Timm9	25.0999	71.1426	44.4606	6.46264	0	0	0	KC	6.20136	2.30443	6.19598	0.000184508	0.00107756
A0A0G2JVV1;Q0H8B9	Clec2g;Clec2d11	24.6985	23.0824	27.061	20.5271	99.8875	97.6254	77.7325	LSEC	-1.87407	5.42133	-5.37688	0.00040432	0.00208852
A0A0G2KAL6;M0R536	Csf2ra	24.6808	36.2855	31.9251	27.6025	1.12879	2.99692	0	KC	4.48686	3.02812	6.33551	0.000150114	0.000912256
G3V6I0;Q4L0E8	Rgs18	24.5891	19.3728	20.9715	24.9519	0.733965	0	0	KC	5.12357	2.33701	12.6699	1.25e-06	2.75e-05
F7EXV6	Nadk	24.551	33.703	32.0637	59.3047	0	0	0	KC	6.01058	2.52432	16.7144	1.69e-07	1.03e-05
P50115	S100a8	24.3277	11.573	52.8825	145.672	0	0	0	KC	5.93993	2.59392	5.42289	0.000425909	0.00218497
A0A0G2JVF0	Arhgap4	24.2036	23.2568	23.5167	15.0608	0.405544	0	0.340773	KC	5.00529	2.33562	13.081	9.85e-07	2.49e-05
Q9WVR7	Ppm1f	24.1888	37.898	28.8503	35.7549	320.564	415.808	509.353	LSEC	-3.78853	6.56662	-12.9518	1.03e-06	2.49e-05
G3V9N6;Q6PEC3	Yif1b	24.1743	41.3467	29.0683	21.4267	7.35972	7.21397	8.01706	KC	1.89398	4.05213	3.25739	0.00627757	0.0231052
B2RYN0;D3ZFX4	Pgm3	24.1524	15.9978	29.5479	28.8363	98.079	78.1581	96.1436	LSEC	-1.93759	5.42386	-4.06144	0.00205317	0.00857923
P97608	Oplah	24.1306	18.1707	23.4281	8.35237	3.33834	0.582191	0.191147	KC	4.00557	2.58475	5.32246	0.000445188	0.00227608
G3V9S0;Q5EB81	Cyb5r1	24.0917	24.2319	19.1801	44.3951	87.1336	92.1715	89.282	LSEC	-1.92762	5.50162	-4.9251	0.000686904	0.00329275
P21272	Cebpb	23.8597	30.9488	36.3997	29.3951	4.47031	9.27171	2.51919	KC	2.5395	3.84069	4.09337	0.00197663	0.00831739
Q6P9V1;Q62745	Cd81	23.6604	30.705	30.4755	33.8575	144.112	93.264	101.774	LSEC	-1.89798	5.71674	-4.58964	0.00103729	0.00468735
G3V9D1;P10688	Plcd1	23.5784	17.8035	13.1907	21.6779	100.926	94.467	108.051	LSEC	-2.51717	5.28939	-7.25878	5.87e-05	0.000424093
A0A0G2JWA2;P24135	Plcg2	23.5605	24.0772	21.6114	14.089	0.569669	0.295797	0.168981	KC	4.78207	2.38986	13.1014	9.68e-07	2.49e-05
Q63362	Ndufa5	23.5159	58.2241	45.1844	66.3101	10.1163	0	0	KC	5.31563	3.34937	4.80687	0.000864764	0.00402303
D4AE68;P82471	Gnaq	23.3272	23.2137	16.4573	33.3032	260.345	256.695	262.324	LSEC	-3.59977	6.05383	-14.9913	3.52e-07	1.5e-05
P85845;A0A0G2KAM4	Fscn1	22.9276	31.5772	29.6555	107.16	494.208	490.116	632.891	LSEC	-4.08264	6.9163	-10.6481	4.23e-06	5.73e-05
D3ZXF9	Mrpl12	22.9052	31.7318	35.4382	26.4184	3.51339	8.18878	4.90756	KC	2.32217	3.8623	4.5378	0.00110924	0.00494538
G3V6R5;Q07116	Suox	22.8748	23.2257	21.6716	18.9284	0	3.58898	0	KC	4.36949	2.55682	5.3268	0.000448286	0.00228802
Q5XIU4	Bcap29	22.8268	22.2673	27.3015	19.8064	8.34395	5.84252	3.96533	KC	1.99178	3.73747	3.82026	0.00284373	0.0114977
A0A0G2K6E3	Myo1g	22.6599	22.6097	20.8696	17.5223	0.709576	0.859763	0	KC	4.58884	2.48158	10.2818	5.5e-06	6.98e-05
D4A8D5;A0A0G2JXT8	Flnb	22.5647	25.9777	13.5764	55.9716	668.499	688.306	775.658	LSEC	-5.04907	6.75757	-14.7525	4.1e-07	1.52e-05
F1LXA0	Ndufa12	22.5074	14.6305	26.5206	16.6229	9.78431	0.568617	0	KC	3.87691	2.82219	3.60847	0.00398793	0.0154765
D3ZDR7	Themis2	22.4719	26.8422	22.4299	11.3486	1.36913	3.07158	3.04426	KC	2.8808	3.13501	5.45719	0.000371727	0.00195043
P14841	Cst3	22.114	8.15279	12.1243	15.8069	0	0	0	KC	4.72379	1.75683	8.78331	1.67e-05	0.000159363
P26817;F1LMA4;P26819	Grk2;Grk3	21.9217	24.6634	23.9327	21.1913	3.14402	6.36848	8.07564	KC	1.87645	3.70509	3.24589	0.00638247	0.0234337
P27881	Hk2	21.8372	18.632	18.7578	12.7796	1.23523	1.18178	0.158531	KC	4.00473	2.52575	7.99724	3.13e-05	0.000259056
Q80WK7	Slc29a3	21.6658	17.3336	27.4629	18.1844	4.97556	6.22313	3.58004	KC	2.05192	3.55524	3.71912	0.00326891	0.0129889
A0A0G2JSM7;Q63028;D3ZZ99	Add1	21.5744	21.6261	20.3827	34.8006	457.991	431.258	510.136	LSEC	-4.38995	6.43554	-21.7527	2.29e-08	5.21e-06
F1M8E7	Ptpn18	21.5475	25.0863	23.4136	15.7443	2.11993	2.03503	1.68778	KC	3.23034	3.08607	9.57042	8.85e-06	9.78e-05
D4A7H1	Slc9a9	21.5463	20.8344	20.5853	43.3075	91.3975	84.4066	83.0414	LSEC	-1.92945	5.43472	-5.13228	0.000536824	0.00267608
F1M938;F1LT41;Q9JI51	Vti1a	21.5146	18.8453	23.6824	29.2547	74.6206	88.2017	57.2998	LSEC	-1.70181	5.25432	-3.5251	0.00428143	0.0165298
R9PXU6;A0A0G2K8V2;P85972	Vcl	21.4575	42.7588	20.93	47.4436	372.433	375.607	452.102	LSEC	-3.83692	6.54518	-11.0953	3.13e-06	4.72e-05
D4A648	Stk4	20.9483	18.214	14.9088	28.6093	4.3579	3.40195	2.93461	KC	2.24288	3.35466	4.77827	0.000822072	0.00387253
D3ZGE6;Q66HL2;A0A0G2JZ13	Cttn	20.9266	25.4293	9.31701	46.9083	436.213	376.249	339.198	LSEC	-4.36259	6.24518	-9.58751	8.95e-06	9.83e-05
P62634	Cnbp	20.8314	3.5825	9.54724	15.2082	40.9291	49.7915	47.8209	LSEC	-2.29924	4.33799	-2.80754	0.0122259	0.042102
Q68FS8	Rtca	20.8255	13.992	18.4023	18.1598	45.0314	53.6282	55.711	LSEC	-1.57043	4.83056	-3.11785	0.00768455	0.0277868
A0A140TA89;P50442	Gatm	20.7701	13.0703	7.49085	42.0281	695.932	721.326	877.123	LSEC	-5.79947	6.47123	-13.6465	7.42e-07	2.12e-05
Q5MYT7;A0A0G2K4J7	Oas3	20.6871	36.7326	25.2823	18.6195	0	0.418457	0	KC	5.38876	2.34945	11.8832	2e-06	3.43e-05
Q7TMZ5	Arl6ip1	20.3768	34.3265	36.8033	28.0341	68.0044	123.365	119.416	LSEC	-1.8039	5.64549	-2.97346	0.00950645	0.0335074
O35964	Sh3gl1	20.3213	12.5683	16.6313	27.3969	217.789	288.023	255.984	LSEC	-3.90782	5.84771	-14.2543	5.12e-07	1.76e-05
A0A0G2QC21;O55043	Arhgef7	20.2876	18.3367	17.8447	28.1399	129.101	118.782	133.215	LSEC	-2.69825	5.51851	-11.2896	2.72e-06	4.27e-05
Q4QRB8;P20673	Asl	20.1419	22.8312	20.3917	23.6982	71.169	74.3357	65.6278	LSEC	-1.7167	5.18993	-5.50456	0.000349801	0.00184833
P60825	Cirbp	20.1333	18.5982	19.5688	31.4541	118.643	92.6646	67.0949	LSEC	-2.09443	5.35202	-4.69594	0.000909181	0.00420356
Q6AY30	Sccpdh	20.023	14.4097	25.3277	24.2088	58.3212	61.0027	57.1273	LSEC	-1.54715	5.03495	-2.682	0.0146807	0.0496988
D3ZRX9	Cnn2	19.9862	17.7537	17.6607	48.9725	73.2252	74.3252	69.2209	LSEC	-1.83617	5.27301	-3.70914	0.0033118	0.0131419
Q499S6	Ctsf	19.9729	29.6922	29.0102	26.1944	5.86472	6.10791	9.35319	KC	1.78911	3.94118	3.18047	0.00701605	0.0255719
G3V6J2;O70536	Soat1	19.7623	21.3052	19.8997	16.1595	1.19894	3.64402	0	KC	3.77041	2.71596	4.70167	0.000929909	0.00428617
Q5RKI5	Flii	19.7333	21.861	24.0421	17.0181	4.283	2.3654	2.94491	KC	2.63198	3.30438	6.70745	9.93e-05	0.000645412
A0A0G2JZ69;A0A0G2K1Y8;Q6IRK8	Sptan1	19.6353	39.686	19.1998	55.2841	522.022	486.091	510.406	LSEC	-4.24669	6.67357	-12.394	1.43e-06	2.95e-05
P63088;A0A0G2JVK2	Ppp1cc	19.6178	15.1923	18.5372	20.3479	58.4816	48.6385	55.3077	LSEC	-1.57633	4.89119	-3.47474	0.00459664	0.0176473
Q8K4M9;A0A0G2K327	Osbpl1a	19.483	20.906	18.4588	13.5522	1.68784	2.06509	2.78724	KC	2.81166	3.00051	7.40748	5.14e-05	0.000377461
Q5XIL4	Sorbs3	19.4477	27.2749	16.6494	32.9964	161.686	128.985	140.534	LSEC	-2.71425	5.68256	-8.26349	2.44e-05	0.000211841
P80349		19.0527	19.0511	22.9381	32.4975	70.7775	89.3845	220.182	LSEC	-2.47405	5.51496	-3.37394	0.00533704	0.0199125
Q2IBC6;P41350	Cav1	19.0014	8.33682	13.0035	29.496	167.107	98.1441	137.104	LSEC	-3.2018	5.31549	-6.43476	0.000131262	0.000810849
P18614	Itga1	18.8449	24.8083	10.7163	40.783	386.118	421.819	495.282	LSEC	-4.58809	6.29442	-12.0371	1.78e-06	3.25e-05
M0RAR0;A0A0G2K538;A0A0G2JVK5	Adgre4	18.6366	22.3643	19.6385	14.9812	0.912776	0	0	KC	4.93355	2.22231	10.912	3.63e-06	5.18e-05
Q5XI19;A0A0G2JWC7	Fermt2	18.4517	26.7624	15.4714	23.1857	343.491	378.566	422.835	LSEC	-4.27332	6.18495	-17.0376	1.39e-07	1.01e-05
A0A0G2JUR2;D3ZPU1	Irf5	18.3472	18.5349	17.3518	18.6941	0	0.792381	0	KC	4.69311	2.1825	11.2161	2.96e-06	4.51e-05
G3V9U7;D3ZHJ6;P18596;A0A0G2K9N9	Atp2a3	18.3142	25.7915	14.5424	25.6285	0	0	0	KC	5.2842	2.08125	13.6361	7.34e-07	2.12e-05
A0A0G2JVQ1;Q5BJT9;P25809;P09605	Ckmt1;Ckmt2	17.7175	8.30897	10.6467	10.6639	2.03864	2.3795	1.01012	KC	2.4145	2.53572	3.78562	0.00299156	0.0120144
Q5U3Z5	Bri3bp	17.6297	19.2083	19.4257	13.853	0	3.3489	0	KC	4.13262	2.36933	4.99486	0.000657513	0.00319272
D3ZS72	Prex1	17.5923	13.3867	18.3431	12.8099	0.266445	1.77707	0.836507	KC	3.52019	2.45217	7.1504	6.59e-05	0.000466575
G3V6S4;Q8VDA5	Zbp1	17.5837	16.1224	14.876	23.7066	0	0	0	KC	5.07506	1.96737	17.9923	9.53e-08	8.92e-06
P81799	Nagk	17.5325	21.0411	22.3662	20.003	73.5834	63.0036	69.3784	LSEC	-1.73246	5.11444	-4.92514	0.000686689	0.00329275
Q9Z1E1	Flot1	17.477	21.806	23.7509	21.0283	81.3727	77.9512	57.5497	LSEC	-1.72693	5.16912	-3.94023	0.00241448	0.0099229
P38483	Apobec1	17.3616	16.7227	15.3244	10.8815	0	0	0	KC	4.99592	1.82253	16.0382	2.22e-07	1.15e-05
Q5XIK2	Tmx2	17.3497	19.6737	16.7482	17.5612	6.57819	2.83834	4.29701	KC	1.96067	3.37144	3.63536	0.00367055	0.0143376
G3V9E3;A0A0G2JTV2;Q62736	Cald1	17.0928	35.6633	19.8237	41.6714	123.677	138.979	117.441	LSEC	-2.37381	5.71696	-5.53636	0.000338213	0.00179026
G3V9Z3;P21396	Maoa	17.0758	20.1431	18.9186	14.9607	79.4538	65.1798	66.4079	LSEC	-1.90365	5.02223	-5.63729	0.000301705	0.00163161
A0A0G2K1D2;F1M7Y3	Rap1gds1	17.0493	15.9318	15.5177	10.4637	52.6067	48.0236	48.2043	LSEC	-1.66435	4.6522	-3.78451	0.00298429	0.0120013
B5DFK2	Sash3	16.8956	24.2389	24.9498	12.6417	0	0	0	KC	5.40332	2.01929	13.9092	6.38e-07	1.99e-05
A1L1I2;P31392	Gpr182	16.818	19.9371	6.58403	24.865	545.513	486.599	430.043	LSEC	-5.14291	6.10393	-12.1914	1.65e-06	3.17e-05
P11661	Mtnd5	16.4112	12.2505	16.7086	15.6202	82.5115	71.5038	77.8613	LSEC	-2.32882	4.95794	-7.88509	3.36e-05	0.000270387
Q498R3	Dnajc10	16.3657	11.7331	16.2113	7.26891	53.7573	47.4884	58.4909	LSEC	-1.93867	4.56257	-3.86388	0.00267889	0.0108753
H9KVE4;F1LRS4;F1LNZ2;Q2LC84	Numb	16.3603	6.87717	13.7723	19.2168	54.1131	69.8396	63.4767	LSEC	-2.356	4.71458	-4.71293	0.0008916	0.00412864
A0A0G2JZ43;O89040	Plcb2	16.2468	17.9426	27.19	10.5374	0	0	0	KC	5.28327	1.93234	11.5667	2.42e-06	3.94e-05
Q4V8H9	Ifit2	16.1555	37.6411	25.0382	54.4273	195.998	219.021	260.433	LSEC	-3.06336	6.16991	-7.4609	4.91e-05	0.0003636
P53812;D3ZCD4	Pitpnb	15.9545	8.03406	13.4134	18.1178	46.4041	56.5171	55.3228	LSEC	-2.08244	4.61977	-4.43261	0.00126592	0.00556115
Q6IMX4;P97544	Plpp3	15.9419	40.4062	19.9817	25.0787	431.19	297.308	232.965	LSEC	-3.63829	6.18083	-7.96119	3.2e-05	0.000262306
G3V8W9	Tstd3	15.6196	17.5934	31.6191	21.993	0	0	0	KC	5.43538	2.09784	12.1566	1.7e-06	3.24e-05
M0R4H5;P36202	Pdlim4	15.5931	16.0704	24.1627	22.798	0	0	0	KC	5.26715	2.03218	15.5369	2.83e-07	1.28e-05
Q63635	Stx6	15.5183	18.9189	16.7022	11.6019	60.0919	47.0809	45.18	LSEC	-1.57779	4.7128	-3.00492	0.00907097	0.0320857
P70617	Ninj1	15.4873	20.4106	14.488	25.5075	1.52456	0.891578	3.38385	KC	2.94261	2.92049	5.18023	0.00051181	0.0025594
Q5D023;Q62698;A0A096MIY2	Dync1li2	15.1412	12.0925	12.2989	10.9328	29.6521	43.0969	47.1468	LSEC	-1.65732	4.39278	-3.06168	0.00834459	0.0298121
Q6Q7Y5	Gna13	14.9665	8.55852	12.3588	13.0309	29.7345	42.3489	35.7026	LSEC	-1.61543	4.29865	-2.70432	0.0141972	0.0482802
Q5BK80	Tspan4	14.9622	11.3806	7.83208	6.34569	34.8437	30.4577	42.1606	LSEC	-1.78986	4.12365	-2.77652	0.0127449	0.0437384
Q6P6U0	Fgr	14.766	20.4516	11.5453	17.0783	0	2.56577	0	KC	3.9862	2.23766	4.9572	0.000684684	0.00329264
B1WBV4	Plekhf2	14.7622	11.7028	16.0161	10.7766	132.576	121.001	147.547	LSEC	-3.25498	5.18184	-12.1856	1.58e-06	3.06e-05
Q5RKH0	Glyr1	14.5339	8.53037	6.62476	9.85231	30.3161	33.3526	32.7924	LSEC	-1.80074	4.05337	-3.07677	0.00816428	0.0293288
A3E0T0;A0A0G2K1Q9;G3V874;Q9JMB3	Epb41l3	14.4868	15.3562	17.7711	15.6504	0	0.863289	0	KC	4.49105	2.07781	9.95027	6.91e-06	8.29e-05
A0A0G2K527;Q9Z272	Git1	14.1898	12.9899	12.9319	10.6179	35.8685	37.86	49.7747	LSEC	-1.6592	4.42155	-3.40277	0.0050921	0.0191898
A0A0G2K9R6;A3RLA8;Q63203	Fcgr2b;Fcgr2	14.1644	12.074	8.61003	1.3212	564.82	391.905	463.682	LSEC	-5.58427	5.45666	-10.9569	3.6e-06	5.16e-05
Q5BJP9	Phyhd1	14.1626	20.6001	24.9135	21.7226	2.44817	0.981231	0	KC	4.13444	2.64876	6.10677	0.000188292	0.00109326
Q66HI5;P19132	Fth1	14.1098	8.33042	5.88196	29.7858	141.747	145.338	181.863	LSEC	-3.99483	5.20815	-8.7306	1.71e-05	0.0001613
D3ZJ32	Esyt2	13.9533	10.4944	11.3166	7.50903	76.073	71.079	66.7608	LSEC	-2.62148	4.62404	-8.54608	1.93e-05	0.000178346
G3V6D9;Q920G2	Slc9a3r2	13.8142	30.5903	15.4603	71.6058	452.051	431.275	444.868	LSEC	-4.36232	6.47731	-10.4404	4.9e-06	6.41e-05
A0A0G2K7G2	Agfg2	13.4951	13.2714	7.28826	16.9597	100.977	90.3696	86.0988	LSEC	-3.01047	4.89781	-8.32347	2.33e-05	0.000205926
Q6IRE3;Q0R3X4;Q8K3K9	Gimap4	13.3474	7.37968	6.94432	32.2214	345.402	585.368	738.789	LSEC	-5.80496	5.97952	-11.0223	3.48e-06	5.06e-05
Q5RJK6	Inpp1	13.3005	16.8469	16.2331	36.2321	228.005	260.414	278.669	LSEC	-3.9224	5.87934	-14.6634	4.17e-07	1.52e-05
P24528	Mgmt	13.1363	6.40708	6.18707	14.6656	32.4955	34.1752	39.4002	LSEC	-2.0683	4.09999	-3.66703	0.00351402	0.0138163
F1M391	Tmem173	12.9521	15.8248	12.2778	13.8465	2.60581	4.29378	3.6224	KC	1.77031	3.03379	3.51769	0.00432687	0.0166838
Q7TT49;A0A0G2KB58	Cdc42bpb	12.8189	11.6003	8.70409	9.05501	49.2711	40.0623	47.2182	LSEC	-2.06826	4.33524	-5.25316	0.000466361	0.00237622
A0A1B0GWP9;Q6AZ23;O35397	LOC103689977;Casp6	12.7666	11.1012	8.2224	8.18841	39.8567	38.6742	56.1684	LSEC	-2.12997	4.28011	-4.5863	0.00104241	0.00470341
F1M9F6	Gbp5	12.4984	15.2506	11.6945	13.8905	0.192683	2.59927	1.5218	KC	2.88425	2.46437	4.55244	0.00109656	0.00490341
D3ZKG5	Parvb	12.4971	14.5628	9.76575	4.33627	62.4584	48.1331	63.9676	LSEC	-2.3694	4.40534	-4.64095	0.000975017	0.00447343
Q9JHY1	F11r	12.4943	19.3301	5.53322	32.288	147.77	153.93	154.13	LSEC	-3.66444	5.34186	-6.90807	8.31e-05	0.000557175
A0A1B0GWY5;A0A0G2K0V4;Q5FVC2	Arhgef2	12.478	10.6617	12.3025	4.92402	2.50194	1.69908	2.77727	KC	2.01323	2.53307	3.04114	0.00861201	0.0306432
F1LTZ5;D4A2W1	Enpp4	12.196	25.7976	14.0317	16.4624	96.4447	100.524	96.6603	LSEC	-2.55953	5.16979	-6.85918	8.56e-05	0.000571479
Q9R0T4	Cdh1	11.3921	7.97737	6.75977	8.65954	0	1.70265	0	KC	3.33521	1.69285	4.47817	0.00121678	0.0053768
A1A5P0	Cdc42ep1	11.3468	0	0.862329	2.45672	45.7914	51.3168	34.8448	LSEC	-4.53831	2.99256	-4.38295	0.00143301	0.00619524
D3ZXD2;D3ZCF8	Abca8a	11.3364	5.0553	3.20961	23.6682	531.863	638.703	538.083	LSEC	-6.43436	5.71068	-14.0431	6.15e-07	1.94e-05
A0A0G2JYU6;D3ZAZ1	Fmnl1	11.2937	11.7571	9.06345	4.96197	0	1.53468	0.472826	KC	3.23024	1.83821	4.87801	0.000737931	0.00352045
P27867	Sord	11.2655	7.76848	4.34417	12.3041	39.4315	35.6871	23.7807	LSEC	-2.04954	3.95107	-2.98757	0.0093227	0.0328985
D4ABM1;P05179	Cyp2c7	11.2535	10.9723	8.80394	32.6453	0	1.46224	2.02712	KC	2.92342	2.37909	3.51064	0.00443303	0.0170712
P06214	Alad	11.2183	10.8299	5.24179	5.97497	133.736	158.719	162.733	LSEC	-4.19969	4.85763	-12.0718	1.72e-06	3.25e-05
A0A0G2JW28;D3ZCH7;G3V9D7;Q62847	Add3	11.1758	22.8264	16.2379	21.6363	438.669	412.795	472.84	LSEC	-4.69828	6.13987	-18.2196	8.59e-08	8.77e-06
Q66HF9	Lrrfip1	11.1622	12.4893	14.0069	11.2245	2.43858	1.69807	3.3925	KC	2.12088	2.75788	4.34168	0.00142287	0.00616027
E9PTB7;A0A0G2JXZ9	Ptprj	11.1595	11.9802	13.9115	14.2446	0	0.603266	0.394325	KC	3.94958	1.98527	10.7017	4.07e-06	5.56e-05
Q32KK2	Arsa	11.1471	18.2346	18.524	38.4738	376.942	260.124	348.908	LSEC	-4.182	6.04834	-11.5927	2.31e-06	3.8e-05
D3ZH41	Ckap4	10.951	12.233	7.33476	15.4277	197.082	148.221	164.415	LSEC	-3.98449	5.19423	-13.0664	9.67e-07	2.49e-05
P08290	Asgr2	10.855	12.947	19.2514	8.91165	0	0	0	KC	4.81123	1.68468	11.47	2.53e-06	4.05e-05
D3ZUX7	Acsf3	10.8324	10.9502	8.87487	9.5342	34.3081	45.5241	62.5774	LSEC	-2.22888	4.31429	-4.9556	0.00066289	0.00320325
Q6AYE7	Ifit3	10.7882	45.5405	37.4412	45.7655	218.217	249.283	294.995	LSEC	-3.12328	6.24908	-5.32732	0.000432876	0.00221692
A0A0G2JWP4;A0A0G2JU92;O88775	Emb	10.694	10.1429	10.6648	25.8803	0	0	0	KC	4.55714	1.72839	11.7537	2.11e-06	3.53e-05
G3V9W2	Jak1	10.6729	6.44812	6.97297	13.2152	72.7436	84.0578	85.0902	LSEC	-3.27753	4.56769	-10.6771	4.08e-06	5.56e-05
G3V7W7;A0A0G2JVE6;P15684	Anpep	10.5068	7.52745	7.10744	6.84402	0.863526	1.19244	0	KC	3.05555	1.78224	4.74372	0.000866577	0.00402522
D3ZTB5	S100a13	10.1728	10.401	6.89864	56.1117	338.646	279.335	264.208	LSEC	-4.72194	5.73643	-10.1066	6.23e-06	7.62e-05
A0A0G2JZA7;D3ZZ19	Cemip2	10.0022	11.6067	6.13429	21.4968	328.084	273.014	306.906	LSEC	-4.92896	5.55701	-14.9573	3.7e-07	1.5e-05
Q3SWT0	Pecam1	9.97141	15.8984	6.25395	20.0739	140.359	134.912	136.715	LSEC	-3.67735	5.12314	-9.36718	1.04e-05	0.000107867
P53809	Pctp	9.96122	7.88001	7.87686	10.3504	0	0	0	KC	4.16107	1.42286	13.9443	6.05e-07	1.93e-05
A0A0G2JX07	Dapk2	9.93245	11.3256	11.5158	11.5737	31.0008	32.8485	32.7593	LSEC	-1.53178	4.17429	-3.65638	0.00356205	0.0139867
D3ZDI7	Ppp2r5a	9.92316	8.57749	29.7262	45.1461	89.3906	89.5167	144.14	LSEC	-2.70611	5.30753	-3.64792	0.00363647	0.014223
A0A0G2K398;F8WFK6;P36970;Q91XR8	Gpx4	9.91976	13.5069	17.4429	11.448	62.7493	63.3364	62.8516	LSEC	-2.20765	4.69971	-6.23617	0.000159129	0.000954884
P35465	Pak1	9.86964	5.35069	10.4892	9.22773	0	0	0	KC	4.12866	1.38043	9.47412	9.68e-06	0.000104268
D3ZAQ0	Fundc2	9.81935	11.6543	9.72307	13.5544	69.1866	72.3718	63.0345	LSEC	-2.64336	4.63385	-10.8619	3.58e-06	5.16e-05
P49806	Rgs10	9.64908	24.333	32.3468	19.0367	1.73325	2.8809	3.11358	KC	2.74686	3.15332	3.55012	0.00417503	0.0161399
B4F795	Slc44a2	9.61055	14.3098	10.4691	7.08603	51.4679	63.5404	54.6859	LSEC	-2.36411	4.44167	-6.6584	0.000104014	0.000664447
P11654	Nup210	9.55485	5.28416	5.69612	5.83448	1.10641	0.513562	0	KC	2.96945	1.5514	4.64111	0.00098261	0.00450137
G3V679;Q99376	Tfrc	9.54987	6.73829	9.25815	3.17071	0	0	0	KC	4.01372	1.19249	8.3088	2.4e-05	0.000210656
P12785	Fasn	9.06796	7.63842	9.08127	6.68671	2.00224	2.51541	1.00127	KC	1.99027	2.27004	3.39736	0.00513626	0.0193077
F1LZZ6;Q8CFM6	Stab2	9.04042	8.62599	4.95136	24.0097	459.547	462.568	489.862	LSEC	-5.82892	5.73491	-17.3306	1.29e-07	9.71e-06
B2RYI0	Wdr91	9.02503	8.73959	7.11937	5.18124	1.58131	1.48696	1.47522	KC	2.02724	2.13221	4.11332	0.00191706	0.00810085
Q4W1H3;Q4W1H4;A0A0G2JYG5;Q63358	Myo9b	8.94892	8.68026	8.78506	7.87871	0.743065	1.69113	2.94425	KC	2.00009	2.27858	3.11321	0.00774671	0.0279292
A1L1J9	Lmf2	8.89931	14.9066	12.0519	15.321	108.084	97.2027	121.535	LSEC	-3.13162	5.01654	-10.886	3.55e-06	5.13e-05
Q6AYF4	Itgb6	8.80311	12.0233	8.1031	18.4068	43.7432	41.8373	39.3913	LSEC	-2.00756	4.34274	-4.76765	0.000832012	0.00390095
B5DFG5;A0A0U1RRT8;A0A0U1RRW2	Sept6	8.76907	1.61754	9.03673	19.6793	0	0	0	KC	3.68184	1.26901	3.70646	0.00344801	0.0135924
D3ZJK8;F1LUT4	Atp8a1	8.72586	9.75437	8.37158	10.5728	63.2709	42.1976	58.3257	LSEC	-2.50444	4.35304	-7.01364	7.39e-05	0.000506234
A0A140TAB7;Q9Z2J5	Vamp5	8.71448	3.91169	31.0487	6.81984	106.534	175.008	204.492	LSEC	-3.8995	5.01047	-4.98344	0.00066156	0.00320199
Q5XIW9;A0A0G2JXA8;Q9Z2S9	Flot2	8.51338	17.8774	14.6238	14.1798	69.2637	60.6472	55.0016	LSEC	-2.14303	4.71707	-4.9526	0.00066501	0.00320824
A0A0G2KB56;P82808	Gfpt1	8.50858	6.05978	6.81027	7.83141	0.644163	0.724385	0.958412	KC	2.53118	1.83488	6.40348	0.000134341	0.000823079
F1LNF3	Nfxl1	8.46855	11.3669	7.50401	5.43881	0	1.71634	0	KC	3.36146	1.63612	4.46538	0.00123764	0.00545289
D3ZUJ9	Snx8	8.43405	9.70147	5.30779	11.39	96.7045	98.8829	90.5135	LSEC	-3.56612	4.62365	-11.8532	1.94e-06	3.39e-05
G3V6Q6;Q9JID2	Gna11	8.43297	6.45513	4.89526	7.43497	80.0186	81.5701	78.1318	LSEC	-3.57196	4.33774	-13.2589	8.62e-07	2.39e-05
P38552	Lgals4	8.33858	11.9315	6.07084	6.9206	0	0	0	KC	4.09061	1.34105	9.62104	8.67e-06	9.7e-05
D3ZWQ8;Q5XXR3	Arhgef6	8.329	5.32388	7.87386	6.35081	0.916068	1.5495	1.28544	KC	2.05497	1.98569	3.93212	0.0024432	0.00999978
P47860;A0A0A0MXY5	Pfkp	8.29339	8.24174	6.94595	13.4352	1.24294	0.584088	0	KC	3.23236	1.83992	5.55903	0.000333481	0.00177462
G3V7I8;O08815	Slk	8.28433	7.04422	6.3539	8.71902	46.2143	39.5353	42.7882	LSEC	-2.49441	4.0481	-8.51797	1.98e-05	0.000180923
A0A0G2JYI0;A0A0G2JYR4;F1LZG6	Lrba	8.24102	5.15664	5.92525	4.89235	0.763057	2.14911	0.686307	KC	2.00406	1.81876	2.84873	0.0114543	0.0396729
D3ZG57	Tor4a	8.21773	12.3507	11.1625	10.9595	0	0	0	KC	4.45259	1.55286	14.7148	4.11e-07	1.52e-05
P69682	Necap1	8.21003	6.33572	8.44833	11.0827	80.91	67.7406	62.7191	LSEC	-3.06365	4.43047	-10.8159	3.71e-06	5.22e-05
F7FF45;F1LW91	Numa1	8.09521	10.0211	6.4608	9.83626	34.0671	33.6413	39.6375	LSEC	-2.10325	4.02847	-5.5398	0.000336468	0.00178418
O35346;A0A0G2KAT5	Ptk2	8.08742	6.0827	8.26832	8.91256	31.1995	26.2147	29.6066	LSEC	-1.87747	3.83225	-4.64936	0.000962693	0.00442366
E9PT53	Wfs1	7.91647	22.8584	11.0458	15.672	1.33666	0.793766	0.782271	KC	3.24429	2.39588	5.24585	0.000476795	0.00241705
G3V915	Rnasel	7.88666	7.82962	8.53862	7.72862	1.82933	1.26972	1.72649	KC	2.02818	2.22019	4.85372	0.000749055	0.00356217
F1LPK7;Q63598	Pls3	7.86575	7.83954	2.57779	14.5996	227.86	220.716	283.787	LSEC	-5.32998	5.06264	-11.4911	2.54e-06	4.05e-05
O08557	Ddah1	7.85078	9.34241	7.3674	33.9535	272.114	294.113	331.283	LSEC	-4.96758	5.58727	-14.0367	5.89e-07	1.93e-05
A0A0H2UHN7;P17178	Cyp27a1	7.80434	4.21873	5.73709	5.96488	16.2238	23.5961	27.2745	LSEC	-1.92844	3.43943	-3.44697	0.00478454	0.0182373
G3V818;Q9HB97	Parva	7.78971	10.1801	8.99131	23.3426	194.392	189.531	196.578	LSEC	-4.24854	5.2985	-15.7327	2.51e-07	1.23e-05
G3V8L9;P85125	Cavin1	7.62229	2.32929	0	19.532	298.313	337.685	437.965	LSEC	-7.25282	4.74966	-7.87744	3.86e-05	0.000299667
P20059	Hpx	7.5858	11.4037	11.2077	10.0778	0	0	1.16716	KC	3.71357	1.75407	6.12754	0.000182094	0.00106971
D4A0M2	Nxn	7.41428	9.17413	9.57886	19.1238	121.914	121.416	125.985	LSEC	-3.65618	4.96208	-14.127	5.44e-07	1.82e-05
D4AEI5;A0A0G2K402	Myef2	7.30814	3.15881	5.7058	6.40021	40.8889	32.5093	39.657	LSEC	-2.74869	3.71431	-6.39905	0.00013522	0.000826772
A0A0G2K103;F1LSV4	Sptlc2	7.30089	4.45489	4.34702	3.02203	38.6363	43.5002	49.0502	LSEC	-3.08656	3.6781	-8.5072	2.01e-05	0.000181647
E9PSJ4;A0A0G2K6E8	Spag9	7.20501	7.33392	7.35177	6.46698	25.3905	24.187	27.0493	LSEC	-1.77747	3.68472	-4.75476	0.000844911	0.00394907
F1M121	Pram1	7.0283	1.93064	2.53721	1.07906	0	0	0	KC	2.7331	0.493638	3.3911	0.00523309	0.0196225
A0A0G2JUA5;A0A0G2JU96	Ahnak	6.90447	8.82394	9.46834	20.301	83.1452	45.794	27.1166	LSEC	-2.20034	4.35881	-2.88505	0.0108722	0.0377878
A0A0G2K2L1;Q9WTQ2	Podxl	6.83395	6.57764	0	31.6314	242.659	306.672	301.817	LSEC	-6.50531	4.87605	-6.34763	0.000159468	0.000954884
Q9ET64	Smpd2	6.64608	10.7496	7.36109	9.23831	25.061	33.583	44.9964	LSEC	-2.04956	3.98027	-4.02176	0.00216574	0.00901188
Q5GFD9	Impact	6.63235	4.67453	4.23798	6.38851	23.7415	22.216	13.086	LSEC	-1.78234	3.30048	-2.72799	0.0137068	0.0467717
G3V6I4	Marc1	6.57514	10.1044	10.1792	3.93438	0	0.754975	0	KC	3.6348	1.44607	6.05326	0.000196523	0.00113227
F1LRL4	Tbc1d9b	6.55178	5.58668	6.87089	6.27514	58.1532	33.3068	42.0377	LSEC	-2.65383	3.91854	-6.69027	0.000101018	0.000652262
F1LTE6	Fgd5	6.50256	0.108838	1.19258	0.444784	27.3729	22.7071	22.1562	LSEC	-3.8388	2.37263	-4.3057	0.0015433	0.00662427
Q01579	Gstt1	6.45098	10.6883	9.95601	15.1526	303.64	279.776	262.839	LSEC	-4.82814	5.43654	-20.1893	4.03e-08	5.94e-06
A0A0G2K4T7;Q5U2Y1	Gtf2i	6.34672	5.34601	6.39317	9.60112	31.6625	35.418	37.7848	LSEC	-2.42053	3.83959	-7.84635	3.47e-05	0.000275126
P35284;D4A376	Rab12	6.31705	5.74715	5.71954	9.265	32.9272	43.1867	32.9762	LSEC	-2.49433	3.84484	-7.83892	3.5e-05	0.000275568
P70600	Ptk2b	6.30221	2.7679	2.44644	1.34139	0	0	0	KC	2.82673	0.559161	4.21911	0.00168179	0.00717757
D4A857	Ipo9	6.26853	8.82786	4.98309	11.96	40.3802	37.3609	61.3293	LSEC	-2.6938	4.08868	-5.63809	0.00030282	0.00163468
Q4KLZ0	Vnn1	6.25473	12.6626	14.0136	19.4952	73.4712	54.7807	73.1084	LSEC	-2.49399	4.69351	-5.19556	0.000499903	0.00252533
D3Z9T4	Siglec5	6.2109	3.94549	4.19274	2.81049	0	0	0	KC	3.26987	0.836616	7.70183	3.98e-05	0.000306989
D3ZCI3	Arhgap30	6.19686	5.1248	7.12749	3.89339	0	0	0	KC	3.65558	1.04312	9.92541	6.9e-06	8.29e-05
C0KUC5;C0KUC6	Lims1	6.01284	5.07027	7.16743	3.16349	79.173	101.746	107.546	LSEC	-3.99797	4.24863	-12.986	1.01e-06	2.49e-05
A0A0A0MY07;Q9R085	Usp15	6.00962	4.888	7.48937	3.70332	1.27468	1.42038	1.28046	KC	1.77354	1.82902	2.81929	0.0119541	0.041261
Q5BJQ0	Coq8a	5.97191	5.80933	5.34816	6.4681	0	0.663441	0	KC	3.175	1.27412	6.70027	0.000100711	0.000651684
Q9QWE9	Ggt5	5.82431	9.13969	3.87507	23.8037	245.269	231.705	227.957	LSEC	-5.05774	5.1855	-12.4213	1.44e-06	2.95e-05
F1M1W1;A0A0G2K125;A0A0G2K8G2	Acsm1	5.81158	1.29437	10.7826	1.49777	0	0	0	KC	3.24081	0.713698	2.96231	0.00997164	0.0349825
A0A0G2JTI8;P50123	Enpep	5.70546	7.96766	6.85701	15.368	153.146	98.383	150.753	LSEC	-4.06318	4.81637	-10.5695	4.45e-06	5.93e-05
A0A096MJW0;A0JN02;A0A096MJT3;E9PST0;A0A096MJN4;A0A0G2JVC7;A0A096MIX9	Sept4	5.54748	4.96736	4.03573	6.52696	102.421	150.827	150.016	LSEC	-4.69618	4.45744	-16.3552	1.91e-07	1.09e-05
O08816;F1LSG0	Wasl	5.5292	10.2488	2.81028	6.91787	64.7364	45.3013	52.721	LSEC	-3.18998	3.98784	-5.93221	0.000221417	0.00126115
D3ZAX5	Cherp	5.41894	6.20792	3.72918	4.5179	3.17741	0	0	KC	2.68457	1.37105	2.69147	0.0147016	0.0497131
F1M171	RGD1311933	5.38598	1.48342	3.41662	0	28.6535	38.4304	35.6492	LSEC	-3.60861	2.83417	-5.07055	0.000591075	0.00290782
A0A0G2K4A0;A0A0G2K1W1	Rab11fip5	5.30702	5.60627	5.44064	5.87841	0	0	1.3047	KC	2.84711	1.32052	4.07394	0.00203844	0.00852957
A0A0G2JSH6;Q9WUD2	Trpv2	5.29472	8.93155	5.1582	4.74069	0	0	0	KC	3.69334	1.09462	9.05837	1.31e-05	0.000130967
D4A5Q1	Pik3cd	5.23551	4.63095	6.55178	5.3679	0.31413	0.319431	0.222968	KC	2.91775	1.314	8.11113	2.78e-05	0.000234552
G3V8W2;Q91XU8	Cds2	5.2334	8.16214	2.54671	10.1416	139.964	128.917	122.585	LSEC	-4.58409	4.53521	-11.0425	3.3e-06	4.9e-05
A0A0G2JZL9;Q6AYD4	Esam	5.11176	4.14036	5.27704	22.8169	98.735	97.4436	102.551	LSEC	-4.05326	4.53003	-10.2173	5.67e-06	7.16e-05
Q765A7	Pgap1	5.06403	5.5026	5.18146	2.44228	0	2.07319	0	KC	2.54606	1.21264	2.69135	0.0146442	0.0496313
F1LUA1;A0A0G2K051	Eea1	4.91832	5.32518	5.33737	5.55841	26.9259	19.9264	18.7618	LSEC	-1.92589	3.36027	-4.72191	0.000880007	0.00408127
Q6JE36	Ndrg1	4.90987	4.58044	3.26137	4.76265	147.215	226.068	306.527	LSEC	-5.64239	4.62575	-13.3167	8.83e-07	2.43e-05
M0RA19;M0RBA8	Eng	4.79933	4.95857	2.04612	9.11099	219.77	226.802	266.699	LSEC	-5.80493	4.73438	-15.7353	2.62e-07	1.24e-05
Q5XI97	Aarsd1	4.75285	3.83814	2.51852	4.04544	0	0	0	KC	2.98629	0.75549	6.79987	9.11e-05	0.000602638
Q5M7A7	Cnrip1	4.74374	16.5948	1.62818	12.8038	161.742	97.8289	138.629	LSEC	-4.45513	4.62733	-5.78549	0.000268483	0.00147592
F1LN42	Tns1	4.70557	5.67503	4.1503	11.9205	98.4454	100.393	103.12	LSEC	-4.1739	4.40555	-14.985	3.57e-07	1.5e-05
A0A0G2JU13	Clec4g	4.64421	5.74156	0	22.5492	130.459	168.759	174.581	LSEC	-5.89499	4.34563	-6.01018	0.000221959	0.00126184
Q66H98	Cavin2	4.55997	8.63586	6.58364	40.7353	3082.04	2135.27	3109.46	LSEC	-8.37428	6.85344	-17.5551	1.27e-07	9.71e-06
B2RYN8	Kank3	4.54479	2.1674	1.48799	0.35509	90.1261	82.5992	89.0218	LSEC	-5.12413	3.41121	-11.2847	2.87e-06	4.39e-05
A0A0G2K9P4;Q5PPJ9	Sh3glb2	4.38025	2.90106	3.89341	8.33422	26.0044	23.489	15.6124	LSEC	-2.26173	3.23628	-4.36002	0.00139078	0.00603879
Q811X6	Cryl1	4.32396	3.56987	6.48707	6.73751	62.0666	76.0205	80.5846	LSEC	-3.7982	4.07455	-12.5182	1.31e-06	2.81e-05
B5DF05	Rasip1	4.31348	4.97559	0	8.41431	279.747	259.415	292.53	LSEC	-6.88962	4.46051	-8.37036	2.51e-05	0.000213699
F1M8K0	Dag1	4.14318	0	0	1.94158	9.15342	10.256	11.516	LSEC	-3.43037	1.68399	-3.29268	0.00616479	0.0227326
F1LNL3	Abca1	4.12271	3.43791	3.76191	1.40873	0	0.189543	0.603016	KC	2.34694	0.830776	3.57645	0.0039973	0.0154928
D3ZMX6	Sntb2	4.09428	2.16501	3.66371	4.4954	36.3578	57.4514	51.3408	LSEC	-3.72645	3.53559	-10.42	4.89e-06	6.41e-05
Q3LF76	ian2	4.07731	2.00423	0	6.3403	37.9106	33.4512	38.4192	LSEC	-4.36667	2.98916	-5.01026	0.000650731	0.00316492
F7F6T5	Serpinb6b	4.06569	1.89282	0.549913	8.93799	85.4925	84.0238	128.723	LSEC	-5.40215	3.79992	-8.57822	2.01e-05	0.000181647
F1LMR6;A0A096MJ89;P36576	Arr3	4.05095	2.98887	3.94904	8.87234	20.0619	18.9124	17.1255	LSEC	-2.10897	3.16446	-4.56205	0.00107454	0.00481983
D3ZX42	Rabgap1	4.03215	2.65228	1.61279	3.74723	23.3721	21.0273	32.7626	LSEC	-3.10188	3.00906	-6.57497	0.00011385	0.000722657
A0A0G2K0I6;F1M7E5	Cdh5	4.01717	6.87342	5.56977	5.53956	30.6377	22.7814	28.5668	LSEC	-2.21646	3.51669	-5.46944	0.000364342	0.00191504
F8WFF9;A0A0G2KBC0;Q5FVI3	Lrrc57	3.96607	3.1697	2.46424	4.79951	36.9297	30.8648	40.3127	LSEC	-3.31364	3.36519	-10.0406	6.32e-06	7.69e-05
P35467	S100a1	3.96102	0	0	6.09969	63.6489	64.9964	37.2826	LSEC	-5.58193	2.87944	-6.12522	0.000194158	0.00112514
B2RYG7	Dok3	3.90937	15.2991	3.85797	5.01448	0	0	0	KC	3.68527	1.10132	4.77334	0.000848768	0.00396092
A0A0G2JVR9;Q4FZU8	Ripor1	3.80819	3.36011	0.697498	4.46619	28.6113	38.0879	45.8085	LSEC	-3.86744	3.18495	-6.33855	0.000146923	0.000894676
D3ZVR9	Pgm5	3.80486	0.812543	2.82339	14.2211	332.776	320.556	491.33	LSEC	-6.96443	4.82287	-12.1873	1.75e-06	3.25e-05
D4ACN7;A0A0G2K695	Myof	3.80117	4.98792	3.62716	2.22574	0	0	0	KC	3.10268	0.721825	7.57039	4.46e-05	0.000333714
Q6XFR6	Gypc	3.77587	4.12799	3.50558	46.5902	237.064	247.381	221.172	LSEC	-5.4766	5.07199	-10.3581	5.36e-06	6.83e-05
A0A0G2JTA1;D3ZHI9	Ppp2r5e	3.75929	2.40925	1.52391	1.26951	11.5164	13.9575	14.5189	LSEC	-2.40201	2.40302	-4.57239	0.00106266	0.00478037
P55161;F1LSM5	Nckap1	3.73016	1.04507	2.67761	3.37888	116.124	108.215	135.147	LSEC	-5.44067	3.86369	-14.2932	5.24e-07	1.78e-05
P15129	Cyp4b1	3.70664	6.79066	5.08185	21.2346	352.479	265.136	249.707	LSEC	-5.47	5.19216	-13.8273	6.67e-07	2.06e-05
A0A0G2K1E2	Itga5	3.68635	1.88187	1.63377	4.1796	37.4352	25.1948	37.3127	LSEC	-3.56299	3.11532	-8.09071	2.86e-05	0.000239108
Q68FT3	Pyroxd2	3.60954	7.79029	0.769574	11.5765	67.6253	82.7302	80.9231	LSEC	-4.4342	3.97791	-6.17695	0.00017658	0.00104165
A0A0G2K528	Stx16	3.58811	2.227	2.61082	5.08538	12.045	13.6973	15.6943	LSEC	-2.11691	2.72738	-4.60068	0.00102374	0.00464013
Q5XIA6	Smpd1	3.57658	7.5385	5.49099	2.35588	20.3475	20.7521	22.1558	LSEC	-1.9961	3.20345	-3.47305	0.00461211	0.0176473
P10687;R9PXY3;F1M084	Plcb1	3.40377	1.94106	0.549444	1.00123	75.0798	51.1115	79.5914	LSEC	-5.12772	3.16589	-9.58855	9.15e-06	9.97e-05
Q64361	Lxn	3.33113	3.35613	6.14481	7.08323	32.1592	31.8038	36.005	LSEC	-2.79337	3.539	-7.3545	5.39e-05	0.000395072
B0BMX3	S100a16	3.30888	4.77428	0	12.2818	161.467	158.622	193.858	LSEC	-6.25952	4.18007	-7.30655	6.21e-05	0.000445339
P83006;A0A0G2JT51	Pafah2	3.26277	0	0	0	63.4922	55.7704	64.9188	LSEC	-6.21646	2.39393	-8.91922	1.58e-05	0.00015244
Q9Z2X5	Homer3	3.23794	5.28908	1.96538	9.33906	66.3754	66.1796	82.456	LSEC	-4.19694	3.93325	-9.74048	7.97e-06	9.05e-05
D3ZZX1	Inpp5a	3.22177	3.12344	0.805101	0.933584	55.0724	56.4256	67.362	LSEC	-4.72238	3.19557	-9.94969	6.96e-06	8.31e-05
F1M6C4;M0RB29	Arl15	3.22097	4.77111	1.31186	10.1416	193.846	161.363	166.479	LSEC	-5.62541	4.4125	-12.3733	1.5e-06	3.04e-05
M0RC65	Cfl2	3.17316	2.69031	4.59421	9.56055	60.6916	88.5022	87.7811	LSEC	-4.23895	4.01504	-11.4905	2.46e-06	3.99e-05
A0A0G2K3S4	Abca9	3.07353	4.28755	4.35271	3.23798	0	0	0	KC	3.10148	0.753954	8.88987	1.48e-05	0.000144368
A0A0G2JY11;D4AAV9	Tspan9	3.05757	0	0	0	48.005	61.1878	50.9217	LSEC	-6.05334	2.29459	-8.79867	1.72e-05	0.000162471
Q5U2N3	Pitpnm1	3.04624	2.26988	3.87579	4.79138	0	0.89863	0	KC	2.31924	0.901901	3.17317	0.007119	0.0259156
D3ZA31	Mtmr2	3.03002	2.4579	2.38735	3.33004	30.2382	32.9001	38.2061	LSEC	-3.48355	3.16137	-13.0332	9.75e-07	2.49e-05
D3ZZW1	Dock1	3.02051	4.10978	4.48477	2.14363	17.9606	22.0846	22.2585	LSEC	-2.38267	2.99321	-6.08072	0.000187288	0.00108954
Q3MID5;F1M8H6;Q5I6B8	Pip5k1c	2.99364	8.65287	2.36649	7.349	33.515	38.0284	38.7257	LSEC	-3.03256	3.59149	-5.48329	0.000361783	0.00190492
A0A0G2JWM9	Tbc1d22b	2.98796	5.8221	4.24213	1.17415	0	0	0	KC	3.09004	0.635962	5.18124	0.000512538	0.0025594
D4A1S6;D3ZR53;A0A0G2JWJ0;Q10728;D4ACS0	Ppp1r12a	2.95862	6.38765	4.50092	6.58697	16.6183	24.3637	17.6693	LSEC	-1.9821	3.23406	-3.69202	0.0033928	0.0133924
A0A0G2K9L2	Tom1l2	2.92426	5.93006	4.8802	3.6087	87.1052	68.6186	73.4407	LSEC	-3.95633	3.95703	-12.8336	1.1e-06	2.54e-05
F1M963;Q76HN1	Hyal1	2.8868	4.85389	18.4964	24.4399	365.603	212.851	188.836	LSEC	-4.77773	5.2695	-6.74941	0.000100112	0.000649212
O70187;O70186;O70185;A0A0G2JUB7;O70188;F2Z3R4;A0A0G2K4J4;F1LRV0;A0A0G2K1B6;A0A0G2K5I9;P09414	Nfib;Nfic;Nf1x;Nfia	2.75333	5.53863	0	0	19.3491	17.3841	14.9755	LSEC	-3.38527	2.10281	-2.97311	0.00987171	0.0347132
A0A0G2K2P5;F1M4A0	Tjp1	2.69127	5.83973	3.02915	5.44007	171.279	150.035	169.113	LSEC	-5.26827	4.39897	-18.1172	9.11e-08	8.8e-06
P61954	Gng11	2.66998	26.4547	0	61.9519	363.581	332.216	168.539	LSEC	-6.02131	5.09558	-4.35108	0.00159036	0.00681647
A0A0G2JSQ4;A0A0G2JX64;A0A0G2K7F7;P04692;Q63607;Q91XN6;Q923Z2	Tpm1	2.64479	22.6819	3.36952	5.28532	51.1462	44.2113	40.5394	LSEC	-2.81733	3.88636	-3.12677	0.00769796	0.0277868
D4AA77	Plxnd1	2.63154	3.91064	2.29925	2.98727	24.1811	33.1805	44.393	LSEC	-3.39468	3.18037	-8.50926	2.01e-05	0.000181647
F1LM87	Clec4m	2.595	3.53286	4.55024	13.7374	94.9477	73.7896	52.3515	LSEC	-3.93872	4.04647	-8.23378	2.55e-05	0.00021683
A0A0G2JUG7	Iqsec1	2.58979	1.98651	0.811666	0.593054	12.5162	7.29057	9.09772	LSEC	-2.32714	1.91258	-3.38503	0.00524224	0.0196322
Q5PQP4	Cdc42ep2	2.56485	4.98633	0	0	51.3719	35.9246	41.3452	LSEC	-4.72074	2.62034	-5.10524	0.000588541	0.00290011
D3ZT07;D3ZDH8;Q9JJM9	Sept5;Septin5	2.49305	3.92868	1.05195	3.05678	39.2472	40.639	37.6494	LSEC	-3.8947	3.16028	-8.92593	1.46e-05	0.000142923
D3ZWH1	Stab1	2.2933	3.56631	1.6773	9.06895	235.236	210.017	208.47	LSEC	-6.0955	4.45608	-17.5148	1.2e-07	9.71e-06
P0DMW1;P0DMW0	Hspa1b;Hspa1a	2.2791	0.814951	0.979921	5.4386	31.9144	31.7836	40.0949	LSEC	-4.22663	2.9114	-9.03696	1.35e-05	0.000134056
F1LQC7;Q62600	Nos3	2.27031	2.15461	1.05499	4.03114	143.471	135.032	212.554	LSEC	-6.15436	3.95465	-15.07	3.64e-07	1.5e-05
Q6MG60	Ddah2	2.20159	5.34058	0	9.83696	40.0955	105.917	89.9005	LSEC	-5.23926	3.56068	-5.25793	0.000501526	0.00252533
P16975	Sparc	2.16752	0	1.1152	8.39714	191.939	147.193	122.574	LSEC	-6.6128	3.71409	-9.92541	7.54e-06	8.77e-05
D4A832	Slc43a3	2.13046	0	2.88768	6.09478	40.3173	37.2933	27.4964	LSEC	-4.18112	2.89647	-5.1026	0.000579091	0.00286297
Q9EPF2	Mcam	2.08001	2.4187	2.64467	10.2372	179.287	108.801	179.574	LSEC	-5.53607	4.24927	-12.0607	1.8e-06	3.25e-05
A0A0G2JW60;G3V7L1	Utrn	2.0739	1.12167	0.848353	1.49781	13.1788	10.3564	13.9159	LSEC	-2.90002	2.07928	-6.69081	0.000101238	0.00065228
P70705	Atp7a	1.9738	2.13989	2.0796	1.94306	0.354475	0	0	KC	2.13829	0.448021	4.30522	0.00149169	0.00641193
Q5PQN0	Ncald	1.96869	1.09095	0	5.6769	20.5538	14.853	15.3119	LSEC	-3.66709	2.27427	-4.48977	0.00121035	0.00535629
P26431	Slc9a1	1.90472	1.98117	0.965605	1.62723	4.86685	8.76972	6.20899	LSEC	-1.84995	1.80001	-2.83115	0.0117477	0.0405953
D3ZIP3;A0A0G2K161;A0A0G2KAK2;D4A6Q4;D3ZKF7;D4A9A6	Epb41	1.86039	0.935066	0.928935	1.96484	18.0004	11.5429	11.1487	LSEC	-2.97093	2.13118	-6.66509	0.000103929	0.000664447
A0A0G2JVW6	Samd9	1.82344	1.70935	1.77431	1.05824	0	0	0	KC	2.10713	0.169318	4.60946	0.00101252	0.0045962
Q62844;A0A0G2K2E3;A0A096MKC1	Fyn	1.7482	2.4657	0	0.19832	46.3144	33.6468	45.3471	LSEC	-5.03178	2.48291	-7.18593	6.65e-05	0.000468687
F1M3M0	Atg4c	1.73796	2.74543	3.14313	3.38217	0	0	0	KC	2.6212	0.52609	6.23543	0.000159678	0.000954884
D4A4Z9	Ktn1	1.70208	1.51791	2.23668	2.86229	35.4038	20.8435	26.2306	LSEC	-3.47903	2.81083	-9.42022	9.93e-06	0.000105103
Q6P0K8	Jup	1.69805	4.892	2.54355	5.45124	55.195	45.3277	47.6796	LSEC	-3.8189	3.52199	-9.80265	7.55e-06	8.77e-05
Q32PZ3	Unc45a	1.68858	1.37958	1.51321	2.09489	4.55715	9.38	10.9806	LSEC	-2.12487	1.94136	-3.64936	0.00360271	0.0141095
Q4V882	Epn3	1.68767	0.813677	0.676488	1.69504	6.764	9.14071	8.23162	LSEC	-2.53928	1.73541	-5.37711	0.000405523	0.00209113
A0A0G2K0B4;A0A0G2K8P3;Q62940	Nedd4	1.67605	2.65669	2.12138	2.24481	67.9111	69.2079	73.8248	LSEC	-4.76809	3.43748	-21.6591	2.39e-08	5.21e-06
A0A0G2JW69	Krt79	1.56359	0.927229	0	2.43023	23.2248	10.0721	18.4998	LSEC	-3.82707	2.04683	-5.0366	0.000619349	0.00302703
G3V786;A0A0G2JT64	Akr1b8	1.51511	1.91843	4.46434	62.5524	35.5786	67.4191	484.008	LSEC	-4.9562	4.39346	-3.1055	0.00875575	0.0310808
Q3ZB99	Tjp2	1.50895	0.945819	0.646281	3.06247	52.4272	39.0524	53.7568	LSEC	-4.95038	2.90879	-12.9383	1.07e-06	2.49e-05
A0A0G2K3C7;D4AE31;Q4V7D4	Fam126a;Fam126b	1.48524	1.73831	1.31715	0	11.0237	18.7007	20.4526	LSEC	-3.34286	2.02744	-5.92201	0.000224524	0.0012716
A0A0G2JZ38	Fhod1	1.4694	0.468269	2.55795	0.620493	29.7587	23.6607	27.0397	LSEC	-3.94599	2.42932	-7.78593	3.75e-05	0.000293036
A0A0G2JYD8;G3V7U6	Capn5	1.46673	1.96277	0.557674	1.40932	32.7122	25.6783	17.3356	LSEC	-3.85458	2.45866	-7.90507	3.37e-05	0.000270387
Q6AYF2	Lmcd1	1.29204	2.87771	1.65908	3.02518	132.263	137.279	161.416	LSEC	-5.90704	3.86054	-21.1216	2.98e-08	5.58e-06
F7F389;Q62930	C9	1.16626	0.905884	2.48744	2.32721	0	0	0	KC	2.01146	0.186624	2.91765	0.0103376	0.0360554
D4A9T0	Caskin2	1.13855	0.493849	0	0.505147	14.0734	21.1583	18.1131	LSEC	-4.40623	1.74732	-8.85115	1.57e-05	0.000152076
A0A0G2JZZ0;Q9WVT0	Adgrf5	1.0583	0.886725	0.638166	3.06526	85.8161	89.7026	82.47	LSEC	-5.91375	3.20479	-20.5433	3.66e-08	5.94e-06
D3ZWC6	Sntb1	1.02709	0.903842	1.14712	1.03353	17.3452	10.0261	14.0148	LSEC	-3.17107	1.97854	-8.46475	2.08e-05	0.000187094
Q6AY82	Emcn	0.949754	0.312327	0	1.9253	43.0352	45.5099	51.5549	LSEC	-5.77997	2.45486	-12.8284	1.16e-06	2.6e-05
Q63357	Myo1d	0.949278	0	0.7938	0.971792	15.4499	12.8872	15.2269	LSEC	-3.89041	1.7397	-7.70473	4.02e-05	0.000309399
F1MA59	Col4a1	0.914735	0.532579	0	0.976571	10.2862	10.1224	15.9336	LSEC	-3.83789	1.56968	-7.01469	7.54e-05	0.000513306
F1LR02	Col18a1	0.856362	0	0.66672	2.71555	23.5094	23.9633	27.2399	LSEC	-4.64316	2.19132	-9.16964	1.23e-05	0.000123697
Q3ZAV4	Gimap9	0.852285	1.16337	2.9125	1.78379	75.861	29.0852	31.5531	LSEC	-4.22558	2.89653	-6.93847	8.19e-05	0.000551658
B4F7E8	Niban2	0.847958	1.40914	1.51062	3.09004	68.4201	56.795	59.8299	LSEC	-5.04193	3.1539	-17.7081	1.07e-07	9.44e-06
O54861	Sort1	0.845227	0	0.813998	0	9.45618	11.5138	13.007	LSEC	-3.7456	1.35424	-6.83527	8.93e-05	0.000593506
D3ZKI6;P86411	Ralgapa2	0.840656	0.368487	0.430149	0.595815	11.066	6.67693	9.13319	LSEC	-3.17591	1.41289	-7.74997	3.81e-05	0.000296115
F1LXV3;Q6V9V9	Stk26;Stk25	0.810923	0.617713	0	0.851128	6.44364	5.26066	4.76877	LSEC	-2.73179	1.10067	-4.49976	0.0011692	0.00520495
A0A0G2KAT3;Q7TP21	Rpa1	0.799326	0.834919	2.27945	1.86482	5.87957	8.22169	11.6234	LSEC	-2.35917	1.84412	-3.72846	0.00323476	0.0129046
A0A0G2K101;G3V7L9;Q9ESV1	Luzp1	0.796154	3.17766	1.54221	2.48867	11.8519	7.62543	8.942	LSEC	-2.11506	2.10726	-3.10424	0.00785592	0.0282889
D3ZV96	Lratd2	0.780162	1.58718	1.10663	0	7.78487	6.95907	7.76792	LSEC	-2.46317	1.4427	-4.1059	0.00194221	0.00818407
G3V9N9;A0A0G2JW29	Man1a1	0.774364	1.80063	0.876096	1.26076	8.33123	6.26657	7.15917	LSEC	-2.26127	1.66669	-4.66872	0.000941189	0.00433149
D3ZVM5	Hspa12b	0.747952	2.80112	1.06448	3.81001	91.828	104.48	141.98	LSEC	-5.8434	3.59902	-13.4774	8.14e-07	2.28e-05
Q5PQU0;O08775;A0A0G2JW10	Kdr	0.74093	0	0	0.884102	5.62281	6.69322	3.09445	LSEC	-2.95006	0.869566	-4.35375	0.00141479	0.00613417
D3Z8M8;P62501;A0A0G2K4L6;D3ZDW3;Q9EQZ1	Tsc22d1;Tsc22d2;Tsc22d3	0.738756	0	0	17.5922	26.7355	42.2675	31.2701	LSEC	-5.29324	2.52309	-6.17955	0.000181446	0.001068
Q920Q0	Palm	0.699886	2.24152	2.24551	8.13824	31.951	21.9117	30.9614	LSEC	-3.5245	2.96679	-6.20309	0.000167527	0.000995854
A0A0H2UHL9;Q07266	Dbn1	0.695115	0.714647	0	1.47213	7.41021	8.94651	4.54163	LSEC	-2.96342	1.2964	-4.43845	0.00126922	0.00556749
F1M6Q3	Col4a2	0.68569	0.722026	0	0.851464	6.87992	7.71562	8.17675	LSEC	-3.21763	1.28695	-6.04669	0.000196119	0.00113212
D4A3V7	Exoc3l2	0.643447	0	0	0.594189	23.8454	18.8713	24.7791	LSEC	-5.11394	1.69493	-12.2593	1.58e-06	3.06e-05
Q4V8C3;M0RCT5;M0RDD8	Eml1	0.592019	0.767346	1.92971	0.516905	75.2912	59.4254	88.5825	LSEC	-5.64228	2.91427	-14.0504	5.97e-07	1.93e-05
F1LPQ9;Q5U301	Akap2	0.579289	7.19407	3.66771	24.6325	234.04	239.365	245.266	LSEC	-5.87112	4.78364	-8.64978	1.93e-05	0.000178346
D3ZLQ9	Sh3tc1	0.538607	0.481227	0.765994	0	2.33482	6.69141	5.87411	LSEC	-2.43476	0.912761	-3.65289	0.00359569	0.0141004
A0A0G2K7Y5;P97531	Trip10	0.50984	2.76449	0.473833	4.27106	39.515	24.8804	26.6744	LSEC	-4.18416	2.6699	-6.79279	9.42e-05	0.00061753
F1M7W8;Q63661	Muc4	0.495941	0.783084	0.859838	1.71513	5.7891	5.15677	4.77171	LSEC	-2.15241	1.35652	-4.77153	0.000828508	0.00389061
A0A0G2JUX2;A0A0G2JVX3	Arap3	0.491039	0.33445	0.683552	0	14.6403	13.8433	11.9148	LSEC	-3.89189	1.48081	-10.8301	3.73e-06	5.22e-05
M0R830;Q6P5P5	Mest	0.478671	2.16431	0.718898	2.40991	35.5198	41.0809	31.9424	LSEC	-4.55697	2.68251	-10.7936	3.89e-06	5.39e-05
D3ZTG5;A0A0G2K2W0	Ptprb	0.457107	0	0	0.0947619	2.93807	3.88274	3.90304	LSEC	-2.80389	0.462723	-5.88112	0.000232514	0.00130942
D4A927;A0A0G2K9K2	Tacc1	0.453397	0.656341	0.675557	1.70317	6.67108	7.18383	5.43713	LSEC	-2.56297	1.40963	-6.28463	0.000151706	0.000920061
F1MA36;Q9QWN8	Sptbn2	0.412798	0.91302	0.833715	1.9265	12.577	13.6797	13.6958	LSEC	-3.43984	1.91765	-10.0179	6.43e-06	7.8e-05
O35889;F1LT10	Afdn	0.399713	0.366742	0.48032	1.5718	6.16925	6.20361	6.08602	LSEC	-2.76772	1.26647	-7.08874	6.9e-05	0.000481673
Q712J3;Q496Z1	Bicd2	0.380024	0	0.340399	2.39107	4.23068	4.70805	5.57382	LSEC	-2.74212	1.04596	-4.40084	0.00132669	0.00579412
A0A0G2K042;A0A0U1RRP5;A0A0U1RS13;Q9JLU4	Shank3	0.303471	0	0	0	5.14044	5.3245	5.97044	LSEC	-3.4342	0.630873	-9.28716	1.1e-05	0.000111689
D4AAY3;A0A0G2JTA7	Rasal2	0.242969	0.572117	0	0	2.70957	2.53333	3.31026	LSEC	-2.29817	0.412142	-3.9025	0.00254731	0.0103833
A0A0G2K0Q7;D3ZFU9	Mylk	0.225115	0.462291	0.415367	0.392961	10.6752	15.9907	17.2028	LSEC	-4.16249	1.55166	-13.0701	9.69e-07	2.49e-05
Q5PPN4;A0A0G2K7B9	Ca8	0.218523	1.42215	0	3.67758	119.602	133.12	170.188	LSEC	-7.1881	3.2734	-13.0597	1.07e-06	2.49e-05
D3ZCD0	Tek	0.185398	0	0.338295	1.26129	16.0286	14.4444	20.0806	LSEC	-4.58651	1.6184	-11.4529	2.54e-06	4.05e-05
D4A0C3	Hid1	0.185266	0	0	0.405342	9.73423	16.9036	13.0673	LSEC	-4.61876	1.22142	-13.1761	9.24e-07	2.47e-05
D3ZCT5	Pald1	0.155428	0.222453	0	0.557369	10.7806	11.1957	12.8702	LSEC	-4.27397	1.25523	-13.4497	7.89e-07	2.23e-05
A0A0G2K6B2;A0A0G2K1P8	Triobp	0.0947783	0	1.97455	0	22.4332	18.1384	18.3489	LSEC	-4.44166	1.64765	-6.52662	0.000123486	0.00077076
P42335	Itpkb	0.0920873	0	0.575179	0	4.83844	5.65839	6.4305	LSEC	-3.20518	0.740054	-6.75546	9.55e-05	0.000624489
Q5U312	Rai14	0.0757964	0.427647	0	0	14.8703	9.3834	10.3922	LSEC	-4.22376	1.11251	-10.633	4.29e-06	5.75e-05
D4A3D6;Q6IMZ7;A0A0G2JWE9	Erg	0	0	0	3.07262	116.782	86.4095	86.5418	LSEC	-7.30954	2.65656	-16.0102	2.42e-07	1.21e-05
D3ZUL5	Myct1	0	5.63473	0	9.2938	230.981	158.127	176.888	LSEC	-7.06096	3.79198	-7.736	4.34e-05	0.000326738
Q00729	H2bc1	0	0	0	0	105.931	46.0051	61.9758	LSEC	-7.02162	2.03405	-15.8369	2.6e-07	1.24e-05
O08564;G3V9Y2	Plpp1	0	0	0	5.20912	52.2477	50.4588	98.6645	LSEC	-6.75034	2.50533	-10.2869	5.88e-06	7.31e-05
F1M8Y2;F1M9I6	Tspan7	0	0	0	0	24.1457	59.6302	75.4446	LSEC	-6.74265	1.82574	-12.1662	1.76e-06	3.25e-05
Q4G072	Lpar6	0	0	0	0	53.706	48.1969	54.9162	LSEC	-6.7381	1.87977	-31.5446	1.53e-09	1.95e-06
Q331S7	Dbndd2	0	0	0	0	51.0507	53.0821	42.1746	LSEC	-6.62591	1.83527	-29.3724	2.6e-09	1.95e-06
F2Z3S5;F1M9Y9	Rbpms	0	0	0	0	55.7828	44.482	39.6438	LSEC	-6.53063	1.80471	-25.8628	6.72e-09	3.35e-06
G3V913;P42930	Hspb1	0	0.671849	0	0	33.7063	133.489	36.6368	LSEC	-6.52592	2.08653	-8.0041	3.37e-05	0.000270387
A8IHN8	Ag2	0	0	0	0	46.7519	47.5136	39.2283	LSEC	-6.4969	1.77997	-29.6148	2.44e-09	1.95e-06
Q3KRE3	Gng10	0	4.9488	0	0	96.9939	93.5565	77.065	LSEC	-6.46787	2.69799	-8.00112	3.38e-05	0.000270387
B2RZB3	Eva1b	0	16.4525	0	0	126.565	104.782	89.9756	LSEC	-6.22499	3.04149	-5.27514	0.000511036	0.0025594
B1WC31;A0A0G2JT27;D4A2T5	Meis1;Meis2	0	0	0	0	26.9064	41.75	37.1394	LSEC	-6.20428	1.63021	-23.1326	1.53e-08	5.09e-06
Q8K3L6	Gimap5	0	0	0	0	25.0011	31.4491	35.8439	LSEC	-6.01082	1.55055	-23.5991	1.31e-08	4.9e-06
G3V7A2	Tmem88	0	0	0	0	41.3663	24.0611	29.7795	LSEC	-5.94742	1.5609	-18.6502	7.51e-08	8.65e-06
G3V8R5;P15304	Lipe	0	0.0562112	0	0.256154	37.9156	30.3486	27.1704	LSEC	-5.88713	1.67878	-22.3687	1.94e-08	5.21e-06
F1M4H5	Nova2	0	0	0	1.87305	31.8347	29.191	28.9299	LSEC	-5.73212	1.86184	-14.5385	4.67e-07	1.66e-05
P46152	Gata4	0	0	0	0	34.0831	24.4473	22.1139	LSEC	-5.72545	1.46456	-20.172	4.17e-08	5.94e-06
P18910	Npr1	0	0	0.207031	0	25.4629	28.273	31.8975	LSEC	-5.72105	1.58038	-21.6863	2.43e-08	5.21e-06
D3ZDR2	Chmp6	0	0	0	0	25.643	15.8874	25.668	LSEC	-5.4833	1.35037	-16.2663	2.03e-07	1.09e-05
F1M654	Smim1	0	0	0	0	9.42184	27.7954	27.67	LSEC	-5.46756	1.27845	-10.5092	4.83e-06	6.41e-05
Q642B4	Clec14a	0	0	0	0	17.1926	22.6932	19.5963	LSEC	-5.38165	1.28708	-22.6025	1.77e-08	5.21e-06
D3ZGU3	Clec1a	0	0	0	0	6.12198	38.8757	20.5416	LSEC	-5.33663	1.20309	-7.13561	7.05e-05	0.000489905
F1LQ45;A0A0G2JXY9;Q505I9;Q9Z1Z3	Epn2	0	2.37949	0	0	35.0737	31.1608	31.5682	LSEC	-5.31118	1.95232	-7.99866	3.25e-05	0.000264184
M0R671	Tns2	0	0.396698	0.0926952	0	24.5036	19.756	22.0204	LSEC	-5.16145	1.50936	-16.7113	1.65e-07	1.03e-05
A0A0G2KB65;B0BNC4	LOC103690164;Phykpl	0	4.32391	0	0	36.6504	24.6009	39.5893	LSEC	-5.10783	2.06576	-5.75726	0.000283415	0.00154665
Q5QD51	Akap12	0	0.487744	0	0.84307	17.6925	24.9052	22.7019	LSEC	-5.09839	1.68517	-13.2549	8.98e-07	2.43e-05
B1WC33	Cdc42ep4	0	1.28022	0.158105	1.50225	39.6346	33.6816	21.1226	LSEC	-5.05332	2.15521	-8.90606	1.53e-05	0.000149032
F1LMV9	Coro2b	0	0	0	1.28656	14.8057	16.6882	19.6729	LSEC	-5.00305	1.45869	-13.0601	9.97e-07	2.49e-05
Q6SA80	Rnd3	0	0	0	1.52902	12.957	21.2565	16.8644	LSEC	-4.98205	1.47607	-11.6015	2.34e-06	3.84e-05
M0R8R4;Q6V0K7	Oit3	0	0	1.74017	1.05173	27.2477	26.6831	32.2813	LSEC	-4.97934	2.05589	-8.09506	2.96e-05	0.00024694
A1A5R1	Rbfox2	0	0	0	0	11.4519	16.0612	16.6819	LSEC	-4.97579	1.10453	-18.3046	8.37e-08	8.77e-06
D3ZPY8;Q5I0M4	Akr1c13;Akr1c12	0	1.52238	2.23388	1.7381	84.2931	31.3702	39.8049	LSEC	-4.83183	2.76602	-6.53066	0.000124575	0.000775938
P10824	Gnai1	0	0	0	0	8.26541	10.2209	23.5611	LSEC	-4.82078	1.0204	-9.35081	1.08e-05	0.000110977
F1LPK1;P40190	Il6st	0	0.872284	1.07802	3.97838	45.9175	32.5412	28.6897	LSEC	-4.80871	2.53255	-8.44886	2.19e-05	0.000196025
D3ZEL2	Akr1c19	0	0	0	0	19.2771	14.9321	9.0444	LSEC	-4.79247	1.07261	-12.4701	1.39e-06	2.88e-05
Q5RJS6	Mospd1	0	0	0	3.99499	15.5521	14.8184	17.7359	LSEC	-4.7799	1.61413	-8.30622	2.46e-05	0.000211841
Q5RJS2	Rhoj	0	0	0	0	13.3704	12.3532	12.9941	LSEC	-4.76055	1.03318	-19.9615	4.38e-08	5.96e-06
P17431	Zfp36l1	0	0	0	0	18.8047	8.87738	13.245	LSEC	-4.72171	1.04013	-12.2358	1.59e-06	3.06e-05
Q3ZBA0	Tecpr1	0	0	0	0.481534	15.2447	14.6471	11.0886	LSEC	-4.71866	1.20079	-15.2972	3.12e-07	1.37e-05
D3ZQI1	Gpx7	0	0	0	0	11.9159	10.6103	14.9229	LSEC	-4.7177	1.00785	-16.5676	1.73e-07	1.04e-05
F1M1U0;M0RA39	Mxra7	0	0	0	0	12.5711	9.9248	13.9256	LSEC	-4.66524	0.991544	-16.2562	1.99e-07	1.09e-05
A0A0G2KA11;D3ZW14	Prex2	0	0	0	0	8.67524	13.4382	12.3204	LSEC	-4.62734	0.954154	-16.2041	2.04e-07	1.09e-05
D4A987	Arhgap31	0	0	0	0	12.5611	11.1786	11.1492	LSEC	-4.60671	0.970736	-18.745	6.94e-08	8.32e-06
P97584	Ptgr1	0	0	0	0	14.0731	10.7317	10.5088	LSEC	-4.59386	0.973618	-16.9215	1.48e-07	1.01e-05
A0A0G2KAH4;D3ZY19	Dock6	0	0.317815	0	0	12.6432	9.76719	16.0063	LSEC	-4.52465	1.11871	-11.7939	2.06e-06	3.46e-05
G3V912	Tmx4	0	0	0	0.672441	11.8424	12.3823	10.423	LSEC	-4.48912	1.14167	-14.1504	5.48e-07	1.82e-05
Q63118	Calcrl	0	3.75569	4.75324	2.28071	58.669	48.4484	58.8497	LSEC	-4.46542	3.19274	-5.47025	0.000381623	0.00198497
D3ZNG0;D3ZBE9;F1M7T0;O88923	Adgrl2	0	0	0	0.28938	12.151	8.26198	11.9814	LSEC	-4.42034	1.01328	-13.589	7.35e-07	2.12e-05
D3ZPJ8;A0A0G2JTU0	Arhgef15	0	0	0	0	10.3123	9.69555	9.64932	LSEC	-4.39068	0.875396	-17.7405	1.04e-07	9.42e-06
G3V9V9;Q62908;Q5U202	Csrp2	0	0	0	1.77818	14.5033	4.64417	20.0787	LSEC	-4.33496	1.26016	-5.42938	0.00039802	0.00205953
Q6P7B6	Efnb1	0	0	1.20089	0	17.4861	13.2587	12.9591	LSEC	-4.26293	1.35255	-7.2421	6.16e-05	0.000442777
D3ZT36	Adam23	0	0	0	0.534926	8.21941	14.2378	6.46262	LSEC	-4.20271	0.979262	-9.46424	9.76e-06	0.000104483
G3V7P9;Q9Z2Q3	Hyal2	0	0	0	1.21601	7.40599	9.37337	8.65215	LSEC	-4.03967	1.03709	-9.86484	7.26e-06	8.62e-05
A0A0G2K5P7;Q64611	Csad	0	0	0.368466	1.30707	6.93691	11.4619	11.6833	LSEC	-3.98938	1.24744	-8.27159	2.48e-05	0.000212171
A0A0G2K735;D3ZEU5	Uba7	0	0.205966	0	0	4.81063	8.66063	8.5687	LSEC	-3.8701	0.754698	-10.1904	5.75e-06	7.21e-05
A0A0G2K4N5;G3V787;Q63688	Cyp7b1	0	1.02366	0	0	11.116	12.76	5.42874	LSEC	-3.78361	1.06319	-5.63823	0.000309338	0.00166387
Q9R010	Cib1	0	0	0	1.0386	6.44804	5.20093	9.25303	LSEC	-3.75276	0.887895	-7.94313	3.25e-05	0.000264184
A0A0G2JY30;F1LPC6;Q9JHW1	Cpd	0	1.50361	0	0	10.3597	10.4137	8.05452	LSEC	-3.74361	1.14118	-5.58712	0.000327107	0.0017469
Q63016	Slc7a5	0	0	0.335782	2.71261	9.42981	7.22329	9.60057	LSEC	-3.69887	1.2889	-6.35541	0.000143791	0.000877388
Q7TQ84	Fyttd1	0	0	0	0	6.07887	4.99959	6.3444	LSEC	-3.66749	0.564583	-12.4549	1.36e-06	2.87e-05
G3V7K2;O70535	Lifr	0	0	0	0	5.21552	5.58506	5.41983	LSEC	-3.58985	0.526529	-13.1812	9e-07	2.43e-05
F1LRN8;A0A0G2JXP3;A0A0G2JUY1	Nedd4l	0	0	0	0	5.39755	5.07602	5.21918	LSEC	-3.53581	0.507879	-12.763	1.14e-06	2.58e-05
A0A0G2K219	Fchsd2	0	0	0	0	5.19577	4.43779	4.91658	LSEC	-3.42892	0.464447	-11.8423	1.95e-06	3.39e-05
F1M6T3	Jcad	0	0	0	1.32437	5.44624	4.49802	4.54016	LSEC	-3.2381	0.727741	-6.77915	9.33e-05	0.000614618
Q66HJ7;A0A0G2JVR0;Q03348	Ptpra	0	2.84541	0	0	5.78665	5.82342	8.22245	LSEC	-3.05129	1.0257	-3.06709	0.00846877	0.0302053
G3V6B7;Q91ZT1	Flt4	0	0	0	0	4.09167	3.45185	2.47021	LSEC	-2.90009	0.2503	-7.92748	3.25e-05	0.000264184
A0A0G2K4R0;F1LWB1	Vav3	0	0	0	0	2.50268	3.25643	3.02215	LSEC	-2.81553	0.187437	-8.6727	1.75e-05	0.000164401
A0A140TA95;G3V9F3;A0A0G2JUR5;Q9ERE6	Mprip	0	0	0	0	1.90545	4.54813	2.51893	LSEC	-2.80624	0.170869	-6.18184	0.000169135	0.00100342
Q9ESS6	Bcam	0	0.961052	0.791335	1.98348	5.79462	5.49713	10.411	LSEC	-2.79919	1.41633	-3.96805	0.00234737	0.00966035
F1M754;A0A0G2K7W4;A0A0G2K382;A0A0G2JV77;F1LN69;D3ZZQ0;A0A0G2K490;F1LP90	Map4k4;Tnik;Mink1	0	0	0	0	3.16339	4.18289	1.74497	LSEC	-2.75301	0.181037	-5.73802	0.000271443	0.00148673
D4ABA5	Smtn	0	0	0.479863	0	5.21098	2.43608	4.03469	LSEC	-2.71315	0.459896	-4.55887	0.00108474	0.0048578
A0A096MJA9;A0A096MKE0;A0A0G2K2B5	Asph	0	0.975777	0	0	3.87429	4.70914	3.31235	LSEC	-2.70717	0.571749	-4.01557	0.00219838	0.00910975
G3V918	Gart	0	0	0	1.29613	2.82265	2.81836	3.61702	LSEC	-2.70259	0.47847	-5.03288	0.000606927	0.00297603
F1M392	Limch1	0	0	0	0.123715	2.76558	0.939515	5.93508	LSEC	-2.64484	0.176833	-3.12932	0.00763567	0.0276955
Q66H94	Fkbp9	0	0	0.780996	0.832126	4.46322	4.42066	3.64907	LSEC	-2.61702	0.776272	-4.08724	0.0019949	0.00837075
Q7TQ77		0	0	0	0	3.59961	1.23953	2.10976	LSEC	-2.35441	0.0311557	-4.18173	0.00175522	0.00743691
G3V7S0;P70627	Folh1	0	0.533363	0.752502	0	6.77262	2.84602	3.17422	LSEC	-2.31787	0.693502	-3.04071	0.00864531	0.0307252
A0A0G2K9A2;P85970;A0A0G2K905;A0A0G2K2J1	Arpc2	909.117	954.019	1088.55	818.491	354.301	400.329	386.311	NS	1.32128	9.31536	2.66811	0.0149897	0.0506139
Q9JHB5	Tsnax	7.09236	29.8559	34.8589	26.3766	2.23948	3.45693	2.70096	NS	2.71844	3.26536	2.67888	0.0150017	0.0506139
A0A096MKH2;Q4KM55	Vta1	33.8187	42.7231	40.8598	79.5999	96.61	125.924	133.444	NS	-1.53105	6.12538	-2.65348	0.0153251	0.0516467
A0A0G2K913;A0A0G2JVD6;P80385	Kmt2d;Prkag1	19.201	22.4228	27.45	20.6519	70.8209	62.1482	57.996	NS	-1.44711	5.14602	-2.64741	0.0154652	0.0520603
M0R7I5		28.12	27.417	36.1905	29.3696	104.559	70.1049	123.046	NS	-1.65587	5.64937	-2.64079	0.0156238	0.0525352
D4A510	Smarcc2	12.0124	8.43581	8.05916	11.7317	26.7889	27.1805	27.5839	NS	-1.51174	3.98394	-2.62732	0.0159413	0.0535429
Q4KLG2;A0A0H2UHZ9	Gimap8	7.61729	8.26917	6.65397	10.532	19.3964	21.829	35.608	NS	-1.69752	3.77505	-2.60466	0.0165011	0.055361
Q91ZQ0	Vmp1	38.2423	47.4085	33.0189	10.7643	4.59406	7.94484	7.80365	NS	2.2113	3.98561	2.6063	0.0165358	0.0554151
A0A0G2JVK4;A0A0G2JSY3;P42676	Nln	42.2283	46.5632	48.8727	22.4806	7.94582	15.4867	11.804	NS	1.7983	4.54567	2.59646	0.0167133	0.0559475
O88350	Rbbp9	24.9658	31.0962	23.6472	43.3692	55.5331	96.0883	102.554	NS	-1.64753	5.54147	-2.59452	0.016754	0.0560212
F1M9C0	Mapkapk2	25.0446	26.5391	25.8401	38.1724	1.71087	7.86139	9.19121	NS	2.08069	3.8442	2.59274	0.0168469	0.0562689
A0A0H2UHD8;Q925Q9;M0RBZ7	Sh3kbp1	6.53167	6.12268	6.30781	9.30277	1.5956	2.32116	1.61011	NS	1.56628	2.17752	2.58444	0.0170091	0.0567476
Q62716;Q62715	Defa	42.2221	48.3471	91.1518	138.377	7.8664	26.0405	5.70047	NS	2.49322	5.01285	2.58821	0.0171023	0.0569317
B5DF58	Eif4e3	9.25232	17.0981	30.7776	4.60493	0	0	5.90543	NS	3.60259	2.20305	2.61998	0.0170998	0.0569317
Q9EPB1	Dpp7	469.923	437.875	507.813	422.005	1294.05	1028.34	1196.78	NS	-1.32346	9.41954	-2.57974	0.0171283	0.0569551
A0A0G2JVH4;A0A140TAG5;Q3KR86	Immt	98.0945	113.499	98.2905	99.8866	71.5041	19.2292	10.6682	NS	2.2162	5.81223	2.5757	0.0173225	0.0574334
P35286;A0A0H2UHN5	Rab13	56.592	68.2215	64.9924	40.1089	191.93	143.714	181.76	NS	-1.49094	6.51214	-2.5723	0.0173229	0.0574334
Q5U2T5	Stard3	10.0618	5.8713	10.99	8.31103	0.551002	4.01063	0	NS	2.75387	1.99701	2.58506	0.0173297	0.0574334
Q6LED0		49.028	23.9168	2.26971	4.14199	91.543	1067.19	6828.59	NS	-6.70619	6.17806	-2.7168	0.0174309	0.0577049
Q921A4	Cygb	1.84605	10.9147	7.43443	10.1313	39.0456	53.4582	20.6711	NS	-2.4147	3.80067	-2.5715	0.0175068	0.0578922
Q66HF1	Ndufs1	68.9821	65.282	65.0297	55.2345	39.4415	14.9254	10.8853	NS	1.89308	5.2527	2.55402	0.0178318	0.0589019
D3ZPF0	Fhl3	27.9436	24.3167	38.843	28.8546	84.2834	89.6019	77.2082	NS	-1.47039	5.54514	-2.5466	0.0180098	0.0594245
A0A0G2JY08;D3ZFD0	Myo18a	11.2811	7.84618	8.82714	8.61989	29.5015	25.0202	24.7819	NS	-1.49183	3.89579	-2.53599	0.0183017	0.0603211
M0RCP9	Pin4	33.4017	53.28	33.9498	48.2515	10.1089	15.9713	10.0094	NS	1.67987	4.62697	2.53373	0.0183697	0.0604786
A0A0G2JSR0;Q9R1Z0	Vdac3	305.197	312.486	256.724	301.612	174.993	71.0337	54.0563	NS	1.82204	7.45389	2.52481	0.0186307	0.0612708
P70473;G3V8F9;Q7TP08	Amacr	7.30624	7.57354	11.4663	15.7405	2.00522	1.55164	3.2739	NS	1.8278	2.55115	2.52328	0.0186746	0.0613476
B2GV96	Ccdc115	9.93449	11.7807	11.4766	7.84003	1.5493	5.10427	0.938881	NS	2.09975	2.5272	2.51999	0.0188172	0.0617485
F1LUQ5;D4AC38;F1LUS2;F1LRP7;Q9QZ81	Ago4;Ago1;Ago3;Ago2	2.38158	2.55248	1.7928	5.29211	8.20223	8.16704	8.63137	NS	-1.63933	2.32797	-2.51588	0.0188717	0.0618596
F1MAA3	Ppp2r5d	2.66298	0	0	0	4.85926	4.10709	4.40986	NS	-2.63066	0.797549	-2.5219	0.0190046	0.062227
A0A0G2KAZ7;Q3SWU3	Hnrnpdl	16.8375	18.65	17.4426	25.6926	43.8663	47.9082	48.828	NS	-1.36657	4.8492	-2.50943	0.0190522	0.0623149
F1M9N7;Q4KLH5	Agfg1	112.202	139.998	136.021	137.725	328.734	290.071	341.093	NS	-1.30397	7.58807	-2.49742	0.0194022	0.0633464
F1M8I7;A0A0G2K217;O08719	Evl	38.886	21.7373	33.2125	43.8849	8.81289	8.39575	9.84044	NS	1.71722	4.2949	2.49714	0.01942	0.0633464
Q68G44;P22791	Hmgcs2	189.579	77.7107	198.594	192.755	42.6679	43.1926	12.5477	NS	2.42089	6.23976	2.50319	0.019431	0.0633464
A0A0G2K8I0	Sh3bgrl2	48.4524	48.3494	39.7315	52.1515	86.2197	158.278	145.928	NS	-1.54993	6.17363	-2.49391	0.0195081	0.0635287
Q99JC6	Tapbp	530.887	400.837	327.511	493.677	84.7898	127.743	165.268	NS	1.6559	7.97126	2.48622	0.0197409	0.0642168
Q4QQW2	Cd40	6.66361	1.90969	12.2376	3.54922	32.9767	23.8	30.7653	NS	-2.28622	3.49038	-2.48501	0.0199124	0.0646344
A0A0G2JVB6;G3V7P1;A0A0G2K4U8	Stx12	155.878	152.966	249.802	152.793	453.524	532.479	512.079	NS	-1.48297	8.09493	-2.48077	0.0198996	0.0646344
A0A0G2JX83;P29826;Q6AYB1	RT1-Bb	100.812	42.0708	94.6663	100.868	1.19887	15.3157	20.524	NS	2.89628	4.92173	2.49748	0.0199374	0.0646454
A0A0G2K8V5;P48199	Crp	9.98274	8.48551	12.6085	12.6553	1.97667	3.10101	3.71615	NS	1.6453	2.74575	2.46828	0.020285	0.0657016
Q9ESN0	Niban1	16.0223	10.3668	15.3969	12.6014	2.83963	3.30499	5.08032	NS	1.69922	3.04835	2.4553	0.020692	0.0669474
Q5BK63	Ndufa9	41.1471	43.3426	48.0302	31.9986	25.3179	9.3481	8.57238	NS	1.824	4.66131	2.44633	0.0209885	0.0678335
Q08849	Stx3	104.525	108.461	113.509	109.056	30.3017	49.1451	41.4283	NS	1.38607	6.15131	2.43329	0.0213863	0.0690446
G3V9H0;P50904	Rasa1	2.2995	2.25781	2.93144	0.866886	18.6373	5.82305	17.22	NS	-2.16501	2.32066	-2.42762	0.0216816	0.0699225
A0A140TAJ5;O08662	Pi4ka	12.3447	2.22108	2.65591	3.27836	17.2208	16.2111	30.7922	NS	-2.3144	3.12585	-2.42187	0.0219419	0.0706861
P38438	Tgfbr2	4.38089	0.823906	6.53874	4.06372	17.1486	16.2413	18.3784	NS	-2.2634	2.87756	-2.41168	0.02226	0.0716336
Q6P747;F1M6V1;A0A096MKG6	Hp1bp3	69.9963	65.4604	64.8938	34.5701	197.348	173.585	158.096	NS	-1.48412	6.53248	-2.40483	0.0223325	0.0717899
D3ZU56;F1M797;D3ZXE2;Q6TRW4;D3ZMU3	Pds5b	2.64103	2.04634	1.65682	1.45487	6.5696	5.98871	8.23375	NS	-1.61065	1.96026	-2.39696	0.0226053	0.0725888
A0A0G2K1I6;P56603;A0A0G2JY82	Scamp1	19.8996	42.2706	32.2353	34.6467	77.0949	87.7043	114.774	NS	-1.60565	5.64667	-2.39278	0.0227494	0.0729734
A2VD04;F1M8H8;Q6L711	Habp2	189.747	65.5495	211.131	203.637	0	25.1281	25.934	NS	3.87578	5.34571	2.4398	0.023033	0.0738041
A0A0G2JZM2;B5DFC3	Sec23a	22.0265	27.8291	17.2075	19.2242	50.3172	59.736	68.4184	NS	-1.49957	5.06465	-2.38337	0.0230738	0.0738558
B2GV06	Oxct1	0.692275	0.810748	0.889381	1.21175	3.18081	3.16401	3.21367	NS	-1.48409	1.07719	-2.37947	0.0232107	0.0742148
F1LS29;P97571	Capn1	49.0606	62.9536	60.1382	53.2957	133.967	141.888	138.348	NS	-1.29132	6.37607	-2.36455	0.0237418	0.0758321
D4A5K6	Zmpste24	48.8486	57.5212	53.8852	45.9042	17.9077	21.6741	19.4215	NS	1.36739	5.11058	2.36194	0.0238365	0.0760535
A0A0G2JSH0;O09014	Slc15a4	6.29779	11.6298	5.31981	4.43011	0	3.61248	0	NS	2.75429	1.60688	2.37683	0.0238688	0.0760755
P62994	Grb2	221.257	311.544	326.498	337.377	97.6848	129.33	95.7573	NS	1.4171	7.57981	2.3522	0.024193	0.0770267
P15791	Camk2d	76.1067	137.804	129.473	118.214	19.1614	41.7395	39.1853	NS	1.72604	6.04183	2.34721	0.0243922	0.0774142
Q6QBQ4	Plscr3	7.46502	8.05097	9.92716	6.01981	34.7194	19.6993	28.0527	NS	-1.61566	3.78385	-2.3471	0.0243873	0.0774142
A0A0G2JUD2;F7EPH4;Q6AY18	Ppa1;Sar1a	318.565	297.521	259.183	348.522	110.146	125.704	111.273	NS	1.30783	7.65409	2.34769	0.0243591	0.0774142
P27615	Scarb2	210.21	283.512	289.333	297.123	685.748	627.366	623.32	NS	-1.289	8.6096	-2.3398	0.0246531	0.07812
Q01714	Sp1	0	8.0122	0	8.37941	22.0296	11.0211	14.8942	NS	-3.3543	2.31489	-2.37582	0.0246667	0.07812
D3ZN37;D4A5S0;Q63644	Rock1	4.64856	3.27673	3.3972	2.72087	1.1683	0.928598	0	NS	2.01717	1.16917	2.33905	0.0247606	0.0783345
M0RCH5	Gnpda1	207.728	211.99	212	180.426	58.7192	74.4998	95.6451	NS	1.39704	7.05254	2.33234	0.0249353	0.0788041
Q569C9;Q9ERE4	Golph3	34.3365	3.61492	1.41844	19.9974	39.6677	49.0733	49.2103	NS	-2.92025	4.1508	-2.34777	0.0251618	0.0794361
Q9Z1N4;A0A0G2K0V3	Bpnt1	23.1267	26.1394	22.4275	17.5004	6.71103	9.36636	7.10629	NS	1.4919	3.86667	2.32436	0.0252413	0.0796031
Q63041	A1m	49.443	35.0378	47.573	31.581	9.76337	19.761	8.27941	NS	1.76015	4.60264	2.32361	0.0252892	0.0796702
Q5M963;P69060	Cmas	30.8703	47.6878	33.6095	24.7301	120.199	94.6403	90.6453	NS	-1.48941	5.75835	-2.30625	0.0259469	0.0816563
P81155	Vdac2	725.09	767.928	594.133	793.644	474.269	161.12	103.641	NS	1.9366	8.6954	2.30494	0.0260572	0.0819176
D4A3K5	H1-1	3221.77	2575.29	2610.82	2845.15	6078.9	8156.8	6093.89	NS	-1.31486	11.9924	-2.29954	0.0262116	0.0823166
Q4FZT0	Stoml2	21.3681	39.3363	46.888	35.0704	9.38818	14.4969	4.32998	NS	2.01719	4.28145	2.30049	0.0262618	0.0823877
F1LPS8;P86252	Pura	94.8044	129.321	111.706	103.639	312.908	251.646	275.31	NS	-1.32695	7.35497	-2.29745	0.0262949	0.0824054
P08753	Gnai3	66.9875	42.1825	46.6989	49.2381	117.698	134.689	140.873	NS	-1.42185	6.25662	-2.29135	0.0265413	0.0830906
F1LPQ2;A0A0A0MY43	Ascc3	1.77137	2.48401	1.08225	0.262768	0	0	0	NS	1.94456	0.0045854	2.29185	0.0265851	0.0831409
A0A0G2JSU8;P10633	Cyp2d1	25.5545	123.006	131.778	63.9874	13.4478	12.5263	9.88798	NS	2.69646	5.08463	2.30175	0.0267394	0.0834492
D3Z8W0	Paox	11.8703	11.863	18.1675	14.6764	0	2.77824	5.17014	NS	2.50209	2.6599	2.2967	0.0267394	0.0834492
P07756	Cps1	276.908	134.543	418.087	319.481	60.3264	97.0898	22.3038	NS	2.38322	7.03869	2.27374	0.0275899	0.0860138
D4ADS9	Efr3a	5.82164	5.24464	2.43391	2.48012	17.179	14.2838	12.1546	NS	-1.76088	2.85746	-2.26394	0.027697	0.0862582
D4ADD7	Glrx5	30.7979	22.0803	32.578	37.3399	0	0	24.2462	NS	3.69169	3.19768	2.28903	0.0288923	0.0898873
Q62733	Tmpo	273.809	244.524	215.459	242.667	647.467	559.27	552.783	NS	-1.28458	8.47103	-2.22625	0.0293064	0.0910809
P62963	Pfn1	11454.2	11610.4	12996.3	13415.8	4035.77	5758.62	5243.14	NS	1.24076	13.0273	2.22519	0.0293539	0.091134
P00481	Otc	27.2561	18.7768	48.9436	28.5788	3.20041	14.8043	2.87081	NS	2.33245	3.87568	2.22768	0.029567	0.0917007
G3V9U2;A0A0G2K642;P13437	Acaa2	168.049	144.64	185.093	117.269	45.821	77.7308	40.9276	NS	1.56138	6.59856	2.21759	0.0297012	0.0919265
Q68FS4	Lap3	1147.3	902.007	854.866	889.581	282.327	399.254	373.558	NS	1.37263	9.26493	2.21803	0.029676	0.0919265
A0A0G2K3U1;Q02356	Ampd2	26.3663	22.4439	17.8114	20.2315	7.7438	7.50883	6.25649	NS	1.50821	3.80534	2.20447	0.0302985	0.0934854
Q5FVH2	Pld3	206.486	98.7656	103.11	74.3343	33.7152	30.744	33.4025	NS	1.82135	6.05609	2.2058	0.0302772	0.0934854
F7EZ89	Tbc1d15	4.86051	1.51535	3.28581	3.8517	9.65625	10.9174	12.2107	NS	-1.75316	2.57157	-2.20577	0.0302638	0.0934854
Q5HZA7;D4A4P1;F1LMX1;O08839	Bin1	5.64801	7.88463	9.02329	7.87619	2.7111	2.58575	0	NS	2.3671	2.0449	2.20811	0.0305042	0.0940234
F1M062	Larp1	2.6589	2.85554	1.58165	4.77428	0.713296	0	0.392007	NS	1.87832	0.853817	2.19898	0.0306105	0.094254
A0A0G2K132;A0A0G2JXC2	Fmnl2;Fmnl3	7.14747	3.77506	4.98077	4.15327	19.082	15.0047	13.8554	NS	-1.5681	3.11331	-2.18316	0.031301	0.0962812
D4A565	Ndufb5	37.5376	20.496	31.9068	35.036	14.4454	8.39868	0	NS	3.14233	3.69515	2.21485	0.0313537	0.0963444
Q9ES38	Slc27a5	2.8327	17.1399	8.02126	5.19063	1.24553	2.07717	0	NS	2.66192	1.80665	2.19568	0.031466	0.0965904
P04797;M0R590;D3ZGY4;M0R660	Gapdh;LOC108351137	10479	11209.5	10994.7	9904.37	4669.32	4657.18	4887.29	NS	1.16501	12.8765	2.16862	0.0319947	0.0979659
Q5BJY8	Manbal	33.6565	35.3304	38.121	23.327	109.743	81.2192	88.9041	NS	-1.40495	5.67464	-2.16828	0.0320121	0.0979659
G3V7T5;Q3MIF4	Xylb	3.35464	8.92281	0	1.73436	26.4795	10.8356	22.441	NS	-3.01656	2.58843	-2.19678	0.0320122	0.0979659
I6L9G6	Tardbp	380.905	321.591	351.406	305.587	815.968	773.111	829.903	NS	-1.24487	8.94139	-2.16479	0.0321816	0.0983836
A0A0A0MP80;D3ZEH5	Sidt2	8.40313	10.4297	6.97672	3.37265	0.888868	3.51546	0.778782	NS	2.02749	2.04206	2.16218	0.0324483	0.0990978
B2RZ96	Ube2r2	40.6472	13.2863	77.7088	44.1848	11.1391	8.17976	0	NS	3.57709	3.79677	2.20437	0.0327969	0.100061
P32551	Uqcrc2	383.227	342.902	310.051	256.142	171.282	97.9238	108.808	NS	1.47219	7.72966	2.1488	0.0329773	0.100509
D4A1B2	Arpin	70.3668	58.0088	69.971	54.1624	24.1811	26.0074	22.9948	NS	1.36807	5.40528	2.14806	0.0330124	0.100513
A0A0G2JV65;P63102	Ywhaz	1223.13	1267.25	1260.85	1710.31	2672.28	2937.1	2982.96	NS	-1.1847	10.8648	-2.13388	0.0337324	0.102601
D4A3X7	Snx33	21.1089	14.2568	0	7.26744	35.5122	44.6956	67.8304	NS	-3.46047	3.86247	-2.17985	0.0338292	0.102791
F1LX20	Tnfaip8l3	11.7187	9.7126	11.8854	9.30935	4.26484	3.3259	3.47256	NS	1.45288	2.86662	2.11162	0.0348965	0.105927
F1LM60	Arap1	19.6946	22.2681	19.5267	15.0979	5.72565	3.42482	9.1762	NS	1.68461	3.57389	2.10692	0.0351687	0.106643
Q66HG5	Tm9sf2	39.4718	38.3672	41.7101	52.8879	94.4428	91.863	114.416	NS	-1.30642	5.95457	-2.10582	0.0352036	0.106643
B2RYS2	Uqcrb	181.565	175.002	158.982	191.133	119.593	40.4887	38.2161	NS	1.69909	6.77187	2.10375	0.0353416	0.106953
Q9JI56;Q9Z2P6	Snap29	77.6058	74.6321	81.3601	131.85	240.253	207.961	181.683	NS	-1.3358	7.00661	-2.09511	0.0357822	0.108177
F1LQ24;Q6TLK4	Arhgap27	4.10436	7.04707	7.04916	6.01126	1.912	2.10013	1.15082	NS	1.59125	2.01574	2.06155	0.0376676	0.113648
G3V8L3;P48679;A0A0G2JTC5;Q6P6U3;A0A0G2K3R2;A0A1B0GWU9	Lmna	128.332	160.444	130.453	156.506	567.259	398.234	286.591	NS	-1.46689	7.80302	-2.06156	0.0376573	0.113648
G3V960;P10868	Gamt	86.3477	60.0678	87.7397	77.6653	4.81603	15.2104	41.7639	NS	2.12288	5.27115	2.06312	0.0378348	0.114037
P63045	Vamp2	23.0139	19.1608	26.224	32.6215	99.2305	86.9782	47.6122	NS	-1.5971	5.33166	-2.04793	0.0384561	0.115793
F1LN91	Tns3	5.54094	4.35476	4.31048	3.35011	18.7052	11.7582	12.4402	NS	-1.50452	2.95116	-2.02207	0.0399879	0.120285
P23711	Hmox2	60.4976	62.6065	67.788	85.4274	26.147	24.2559	27.8989	NS	1.29508	5.51748	2.01939	0.0401446	0.120635
Q566D6;F1SW39;Q812D1	Psip1	3.59583	3.61638	5.05862	10.8101	16.7231	11.8889	14.9865	NS	-1.56488	3.10571	-2.00132	0.0412731	0.123902
E9PT82;P58405	Strn3	18.005	25.1579	28.2726	11.3604	63.0059	57.4103	68.8279	NS	-1.49822	5.03797	-1.99951	0.0413803	0.124099
D3ZFC6;Q5EBC0	Itih4	4.11451	2.67302	0	0	8.10438	8.34714	8.59696	NS	-2.56222	1.61538	-2.00757	0.0419234	0.125603
D3ZE16	Idua	3.55196	3.16304	6.97838	1.55916	14.255	13.4195	14.7257	NS	-1.69521	2.77815	-1.98704	0.0422024	0.126312
Q6AXT5	Rab21	59.7129	41.4055	51.9099	48.8471	99.0616	133.728	146.951	NS	-1.37727	6.22113	-1.97884	0.0426921	0.12765
A0A0G2JTL5;P52873	Pc	11.3921	4.60232	11.9772	9.6702	2.95298	2.65698	0.97231	NS	1.92522	2.41643	1.96103	0.044023	0.131499
Q6AYC6	Abi3	166.81	183.693	226.836	186.238	67.8671	80.4784	81.2892	NS	1.29186	7.0105	1.92932	0.0460146	0.137311
G3V9P3	Vsir	16.474	32.4147	17.1726	28.498	7.88473	9.68388	0	NS	2.83559	3.36332	1.95705	0.0461002	0.137429
A0A140TAB3;P37285	Klc1	21.5869	21.3772	19.6544	22.044	54.2862	48.4232	48.9891	NS	-1.26515	4.96591	-1.91259	0.0471927	0.140546
G3V9X6;Q9JIL8	Rad50	0.37944	0	0	0.629574	1.13924	12.5616	1.14104	NS	-2.51194	0.446474	-1.92756	0.0473317	0.14082
G3V9E5;P15589	Sts	14.8657	23.0289	21.9739	17.0035	1.335	11.6087	3.70371	NS	1.97977	3.38045	1.91322	0.0473951	0.140869
G3V7I0;Q9Z0V6	Prdx3	161.668	155.383	176.223	160.488	67.6108	68.9141	70.6107	NS	1.22097	6.82583	1.90597	0.0476668	0.141536
Q4V8I7	Lrrc8a	0	0	0	1.46822	0.210375	2.69102	6.12175	NS	-2.37988	0.269252	-1.91508	0.0479295	0.142092
Q5EB96	Septin1	232.522	149.444	45.7528	31.8921	0	0	100.002	NS	4.60817	4.32753	2.01489	0.0479489	0.142092
A0A0G2K781;D3ZJW3	Ppfibp1	1.59244	5.60504	4.15655	7.24712	17.2132	9.84946	17.3058	NS	-1.77991	2.93152	-1.89927	0.0482444	0.142826
P32577	Csk	59.2957	91.9096	86.4082	65.7405	23.4477	31.6044	29.9392	NS	1.39942	5.63391	1.87461	0.0499794	0.147817
Q76MV3	Cox17	42.4971	50.5666	46.7888	50.6051	24.3683	15.2708	17.0063	NS	1.34914	5.01207	1.87133	0.050226	0.148253
A0A0G2JT68;D3ZGS5	Uaca	0.0485195	0.154309	0	0	1.33152	0.731206	1.20918	NS	-1.49855	-0.218848	-1.87186	0.0501943	0.148253
B2RYN1	Fn3krp	5.20622	2.12826	11.2677	7.54	24.6686	29.4088	15.9221	NS	-1.93189	3.43774	-1.87059	0.0505108	0.148886
Q5U2R7	Mesd	123.509	193.479	152.935	140.723	54.6174	36.7003	73.8351	NS	1.5067	6.59643	1.86732	0.0505398	0.148886
P35171	Cox7a2	482.952	435.022	514.287	556.086	335.767	139.991	114.675	NS	1.56453	8.31252	1.86587	0.0506599	0.149093
P05506	Mtnd3	160.241	111.226	145.406	115.394	89.4316	0	45.2051	NS	3.69247	5.59757	1.93703	0.0507714	0.149275
D3ZWA8	Appl1	6.21194	7.22488	3.32014	11.2479	19.7209	15.9468	17.3539	NS	-1.58699	3.38855	-1.86193	0.0509661	0.1497
A0A0G2K464;Q9JKE3	Scamp5	116.251	77.4175	43.9557	49.3159	214.931	175.839	226.474	NS	-1.61285	6.75767	-1.85603	0.0514284	0.15091
O88656	Arpc1b	1448.92	1565.65	1540.08	1264.51	484.447	672.268	674.257	NS	1.24601	9.96033	1.84882	0.0519569	0.152312
B0BNB0	Golt1b	12.16	25.2654	12.4489	8.26506	0	4.66717	4.615	NS	2.37739	2.70003	1.86053	0.0521219	0.152616
B0BMW2;O70351	Hsd17b10	489.99	456.017	495.733	431.064	208.287	200.737	204.216	NS	1.19783	8.35958	1.84619	0.0521623	0.152616
P63322	Rala	38.725	19.7395	35.7907	46.1271	76.1454	83.7535	97.7505	NS	-1.47487	5.6618	-1.83422	0.0531191	0.155263
D4A4U3	Mdp1	32.6698	36.4606	28.6667	41.7135	80.4196	83.9726	73.0576	NS	-1.26577	5.63789	-1.83264	0.053237	0.155456
Q5M9I5	Uqcrh	92.1757	27.5001	71.057	100.516	39.1554	17.5462	0	NS	3.41759	4.66343	1.88123	0.054326	0.158482
D3ZYR0;A0A0G2K860	Arhgef12	0.38802	0.651205	0.177377	0.411417	1.54485	1.71277	2.74577	NS	-1.54876	0.458917	-1.81563	0.0546363	0.159232
P08011	Mgst1	606.43	686.476	790.891	818.098	271.057	375.88	186.926	NS	1.39981	8.88087	1.81145	0.0549628	0.160028
Q6AXY7	Prpf38b	12.7235	9.24548	12.0444	3.38582	3.98262	2.2645	2.27876	NS	1.73326	2.53182	1.80869	0.0552829	0.160804
Q5XIP0	Dnajb4	1.55222	3.7786	1.36422	4.17716	5.9357	8.91914	7.79113	NS	-1.63856	2.17597	-1.80319	0.0556943	0.161843
G3V8F5	Tomm40	11.7276	18.9158	15.6957	0	8.92226	0	0	NS	3.43361	1.73497	1.85882	0.0563911	0.163709
Q5BJU0;A0A0G2K508	Rras2	4.80316	7.5589	3.66537	3.86431	18.9783	18.9291	10.9684	NS	-1.57634	3.09788	-1.78531	0.0571874	0.16586
A0A0G2K6R8;A0A0G2JVJ5	Ehbp1l1	9.53039	7.76204	7.40092	7.68833	2.63956	2.84997	2.73775	NS	1.36931	2.49687	1.76766	0.0586902	0.170054
P62836	Rap1a	62.2979	42.8307	35.0747	81.6998	130.825	115.151	127.581	NS	-1.41748	6.25934	-1.76073	0.0593052	0.17167
D4A0T0	Ndufb10	128.597	116.537	122.343	113.009	79.3076	34.4841	35.92	NS	1.45887	6.32631	1.75284	0.0600132	0.173552
A0A0G2K670;P62483	Kcnab2	3.68956	12.2347	13.1577	11.8106	0	2.38462	3.15222	NS	2.23909	2.2183	1.76156	0.0602434	0.173942
A0A0G2JVE9;A0A096P6L2;Q8VIG2	LOC103689943;Marf1	2.28569	3.17776	4.78922	7.81249	1.18206	1.36721	0	NS	1.91867	1.35233	1.75355	0.0602642	0.173942
P52631	Stat3	43.4874	41.6604	46.5429	43.2991	110.561	89.7639	117.643	NS	-1.26781	6.00589	-1.74572	0.0606452	0.174873
P16446;R9PXS4	Pitpna	148.415	149.369	163.801	183.675	332.584	339.49	374.213	NS	-1.17837	7.80996	-1.74496	0.0607138	0.174902
Q4FZU0	Acp6	8.74318	9.18743	14.1862	5.64929	3.91519	3.19419	2.43617	NS	1.56434	2.65185	1.74137	0.0610725	0.17572
F1LMC2;Q71LX6	Xirp2	0.163376	0.601018	0.256517	1.02784	1.87864	1.30324	8.20166	NS	-2.04418	0.711098	-1.74674	0.0611148	0.17572
A0A0G2JUK4;M0R4P9	Ube2h	7.55925	12.1431	13.5189	36.7356	31.4437	40.1483	36.7916	NS	-1.53711	4.46603	-1.73557	0.0615961	0.176934
Q6DGG1;F1M5R3	Abhd14b	50.3558	60.7377	35.7021	65.374	113.41	111.764	148.051	NS	-1.385	6.24024	-1.70593	0.0643555	0.184683
D4A4L5	Isca2	14.4809	11.9531	14.1117	21.3689	4.0614	4.99464	5.76818	NS	1.37854	3.30841	1.69261	0.0656431	0.188198
D3ZDS2	Msr1	73.6536	73.7659	74.6581	97.6339	168.312	154.87	247.639	NS	-1.33353	6.84421	-1.69076	0.0658217	0.188529
Q99PD4;D3ZXP7	Arpc1a	24.7966	18.3802	18.9006	8.77733	39.0326	50.5214	67.4017	NS	-1.50127	4.77925	-1.68826	0.0660861	0.188926
Q9Z2L0	Vdac1	312.792	320.67	283.511	312.397	276	68.9544	55.5226	NS	1.73575	7.58499	1.68984	0.0660612	0.188926
A0A0G2K7Q1;Q5U351;P58195;A0A0G2K0E4	Plscr1	27.9442	13.8923	38.0017	16.255	0	5.64303	10.9372	NS	2.53492	3.30647	1.7118	0.0661995	0.189069
Q6AYK3	Isyna1	27.4867	32.0366	28.7508	21.4707	65.6455	62.5935	80.0525	NS	-1.29471	5.35963	-1.68364	0.0665209	0.189806
Q920L7	Elovl5	0	16.6109	7.46064	0	19.8883	27.3148	28.3394	NS	-2.81219	2.72673	-1.72072	0.0666982	0.190131
G3V6G5	Tbl1x	4.99257	2.59018	3.74351	6.02836	9.8172	12.5388	10.3706	NS	-1.43828	2.77017	-1.66697	0.0681967	0.194218
Q499V1	Upp1	1228.37	1672.4	1344.26	779.421	395.463	544.752	546.63	NS	1.37797	9.6839	1.65879	0.0690222	0.196382
F1LNG5;Q63787;M0RC47	Pik3r1	35.13	31.1989	37.9341	45.8951	14.2881	18.4649	7.354	NS	1.49006	4.57809	1.65815	0.069104	0.196428
E9PSS2;A0A0G2JSZ9;Q9JK72	Ccs	31.8215	50.5291	40.491	39.2443	15.7328	14.919	15.9488	NS	1.3352	4.76642	1.652	0.0697172	0.197984
A0A0G2JXJ7;Q9Z1X1	Esyt1	118.743	110.364	81.9687	73.4842	244.664	246.241	222.221	NS	-1.29803	7.13555	-1.65022	0.0698996	0.198314
Q641Y2	Ndufs2	18.1984	17.2315	16.3311	8.13803	8.3084	3.85802	4.63917	NS	1.55073	3.31156	1.64936	0.0700298	0.198495
Q4KLZ6	Tkfc	6.37544	8.28654	5.35239	9.19332	20.6897	14.1168	23.0673	NS	-1.43948	3.5109	-1.64432	0.0705243	0.199708
Q8K585	Hmga1	253.434	309.288	297.19	292.694	138.508	146.047	54.2193	NS	1.52128	7.53786	1.64245	0.0707393	0.199939
A0A0G2K477;A0A0G2K9Y0;F1LPQ6;F1LN61;P20759	Ighm	0.455159	0	0.753524	2.58074	10.7821	2.40393	2.12168	NS	-2.03557	1.04393	-1.64959	0.0707296	0.199939
P50411;A0A0H2UHA0	Ppp1r2	6.43755	5.27791	4.98925	4.15748	23.7687	10.4816	18.7305	NS	-1.53086	3.18921	-1.64142	0.07085	0.200063
D4AD75	Dpy19l1	22.6218	21.3556	23.3457	11.5669	9.15551	6.46834	7.07358	NS	1.44614	3.7347	1.63586	0.0714133	0.201463
P15865	H1-4	57.3243	808.269	43.2127	1017.07	1272.47	886.76	769.123	NS	-2.64099	8.66418	-1.66086	0.0722285	0.203572
Q52KS1;A0A0G2KBC7;P47858	Pfkm	22.9423	22.2427	1.42136	0	33.8959	40.8455	45.0634	NS	-2.6444	3.56916	-1.65985	0.0723622	0.203757
G3V9Y1;Q9JLT0	Myh10	1.56338	1.51929	3.09991	6.52332	5.28329	7.47537	11.4989	NS	-1.64354	2.26161	-1.62613	0.0725346	0.20405
Q6AXS3	Dek	65.0721	48.3925	34.8322	41.6602	116.152	114.793	117.29	NS	-1.35519	6.11179	-1.62361	0.0727059	0.20434
Q4V8K5	Brox	36.374	43.3958	35.4331	34.9078	79.6856	85.4601	97.6876	NS	-1.23743	5.76316	-1.61979	0.0731133	0.205293
D3ZBL5;Q62784	Inpp4a	2.18877	2.87237	1.27008	1.38642	0	0.752859	0.0937777	NS	1.65935	0.499055	1.60908	0.0743998	0.208709
B5DFF4	Vps37c	4.27674	0	4.23993	0	13.5148	7.58668	9.8326	NS	-2.38451	1.81349	-1.62541	0.0748187	0.209688
Q5XI86	Ptrh2	30.0911	25.6329	22.3947	28.5344	1.05125	12.6866	9.07715	NS	1.91403	3.80478	1.60169	0.0756429	0.2118
A0A0G2JSH4;A0A0G2KB98;P18266	Gsk3b	0	0	0	4.75607	0	6.19757	7.95911	NS	-2.6503	0.602588	-1.62888	0.0759764	0.212535
Q63524	Tmed2	46.8859	85.3191	65.5358	44.7571	34.3586	15.1034	21.1623	NS	1.52663	5.29417	1.57981	0.0775876	0.21684
P68255	Ywhaq	562.414	497.951	479.953	530.414	1046.62	1104.94	1200.2	NS	-1.16354	9.49013	-1.57646	0.0779265	0.217584
P61751	Arf4	302.748	301.931	294.055	275.451	597.987	642.287	701.853	NS	-1.15914	8.68641	-1.57469	0.0781291	0.217947
Q6QI88;Q6AXN3	Tmed5	74.2112	85.0985	80.9078	85.7848	35.4206	33.515	34.8371	NS	1.19333	5.83126	1.56695	0.0790207	0.220229
A0A0H2UHI7;Q505J9	Atad1	21.3773	20.5708	18.2159	22.3384	10.519	6.92201	6.57235	NS	1.33189	3.82343	1.56019	0.0798106	0.222223
P67779	Phb	198.212	193.644	231.735	235.634	180.801	55.1459	44.9203	NS	1.59695	7.11202	1.55454	0.0805645	0.224114
Q68FX0	Idh3B	56.8523	50.5051	64.3155	52.6189	35.8411	18.0974	16.9478	NS	1.39976	5.25561	1.54875	0.081166	0.225578
G3V8T4;Q9ESW0	Ddb1	22.9464	18.9098	22.9057	24.2828	46.6152	50.0311	55.1668	NS	-1.23304	5.00372	-1.53629	0.0826456	0.229478
Q5FVQ6;M0RAS6;J7PDL5	MGC108823;LOC100910979;LOC103694226	201.65	261.674	239.526	167.096	60.5525	87.7711	111.975	NS	1.34299	7.17126	1.52923	0.0835063	0.231474
A0A0G2K249;Q5RKH1	Prpf4b	1.32817	0.711632	0	1.59516	1.30834	4.43456	3.97773	NS	-1.85953	0.933537	-1.53366	0.0835193	0.231474
O35186	Ctsk	0	0	11.9812	0	8.3534	10.0163	10.8908	NS	-2.75615	1.52747	-1.55962	0.085478	0.236684
A0A0G2JWF4;F1LR71	Aspscr1	2.61156	0.536085	3.12002	0	0	0	0	NS	1.97697	-0.0650335	1.51697	0.0860026	0.237917
D3ZE49	Trappc12	1.46066	3.57078	0	0	3.70756	5.74384	5.57125	NS	-2.10838	1.18772	-1.51998	0.086209	0.238268
A0A0G2JYW3;P08081	Clta	988.103	1267.08	1435.24	1774.62	2617.86	3175.09	2893.95	NS	-1.20946	10.8607	-1.50315	0.0867333	0.239496
Q63798	Psme2	1485.62	1185.21	1142.91	1239.63	427.423	538.531	578.639	NS	1.22867	9.73964	1.50206	0.0868709	0.239528
P20788	Uqcrfs1	99.5465	120.738	93.7291	162.201	62.8686	34.9542	36.7516	NS	1.35665	6.26046	1.50184	0.0869048	0.239528
Q66HD3	Nasp	9.62561	5.09228	7.79655	14.343	20.7738	24.0712	18.4211	NS	-1.4074	3.71992	-1.49666	0.0875692	0.240986
P27008	Parp1	46.3343	30.5697	33.7345	42.0724	92.9827	77.8039	94.2461	NS	-1.28165	5.77425	-1.49635	0.0875948	0.240986
D3ZSN8;B5DFA1	Tbc1d2	1.08528	0.981222	0.190638	0	13.1042	78.1816	0.674223	NS	-3.30349	1.42759	-1.5749	0.0880544	0.242029
D4A2H2	Sptlc1	4.41013	13.1949	0	5.39604	11.44	12.3403	32.8881	NS	-2.61909	2.85038	-1.52902	0.0885104	0.243059
O35370	Thbd	11.2794	13.0157	10.1649	13.2091	33.6966	25.2334	27.7749	NS	-1.27548	4.15849	-1.48829	0.0886255	0.243152
A0A0G2JWG0;A0A0G2K323	LOC103690022	15.3876	18.5434	22.1687	18.9877	4.50486	7.63109	8.27548	NS	1.36222	3.64406	1.48761	0.0887197	0.243188
P10818	Cox6a1	440.567	724.625	766.95	374.891	474.641	138.952	147.577	NS	1.63844	8.52131	1.47847	0.0900755	0.246679
Q91XU1;A0A0G2JUS0;D4A2X0;F1LMH5;A0A0G2JXZ5	Qki;LOC108348175	55.8699	60.187	58.5488	68.1753	160.493	139.835	116.753	NS	-1.20586	6.43754	-1.47436	0.090431	0.247426
A0JPJ7	Ola1	53.4919	55.7466	62.455	51.963	19.7684	29.63	20.0261	NS	1.26528	5.26736	1.46117	0.0921723	0.25196
D4A1B9;F1LQB2;P97690	Smc3	6.14311	3.82639	5.7364	5.76805	13.5809	14.8998	12.2456	NS	-1.32133	3.08088	-1.44839	0.0938911	0.256336
D4AA63	Ubqln2	11.0478	11.4477	13.3428	27.0621	30.5001	29.7874	38.5333	NS	-1.3355	4.40648	-1.44801	0.0939444	0.256336
D3ZU52	Cops7b	12.6789	2.06304	4.76451	13.4102	19.7318	17.0391	20.4209	NS	-1.74192	3.44719	-1.44536	0.0947179	0.258212
Q5FVM6	Mtmr12	1.74906	13.7214	14.1204	3.00162	37.936	21.8885	29.6865	NS	-1.89524	3.62031	-1.42382	0.0982811	0.267682
M0RDU0	F8a1	4.71334	11.7166	8.90823	4.07473	0	1.85879	4.06686	NS	1.95753	1.97855	1.41323	0.100131	0.272473
A0A0G2K4K3;A0A0G2JU97;F1LMJ7;D3ZF64;O88563	Abcc3	2.31421	1.35135	1.75336	2.73531	0	1.0243	0	NS	1.60963	0.550775	1.40177	0.100589	0.273227
Q99MI7	Uba3	1.99555	2.95884	2.86075	5.40798	6.28745	38.9346	5.88648	NS	-1.95811	2.59434	-1.41014	0.100591	0.273227
Q01177;Q7TP84	Plg	4.98106	0	2.87902	0	0.757172	28.6655	30.7178	NS	-2.93752	1.76739	-1.46625	0.100911	0.273849
Q91XJ1	Becn1	4.8772	5.08064	8.10617	0	35.5015	19.3207	12.3164	NS	-1.94266	2.88164	-1.4036	0.101474	0.275128
F1M6X7;Q99N37	Arhgap17	92.4036	97.1828	96.7306	59.1695	44.4374	32.553	35.969	NS	1.28736	5.91073	1.38204	0.103257	0.27971
D4ACG2	Ilvbl	55.0771	68.773	67.6581	28.9878	27.1984	10.6445	28.2327	NS	1.5555	5.14259	1.36015	0.106676	0.288709
Q6B345;F1LYQ0	S100a11	603.748	90.1058	524.398	325.262	63.2099	76.2224	72.75	NS	2.08281	7.36769	1.37134	0.107375	0.290338
A0A0G2K1C0;Q4V7C7	Actr3	2049.85	2137.95	2286.75	1924.18	959.221	1007.92	943.55	NS	1.12067	10.5573	1.3437	0.109033	0.294555
A0A0G2JZQ0;A0A0G2JX76;Q1AAU6;A0A0G2K451	Asap1	7.67811	14.9621	4.89138	3.51916	23.5862	22.7142	20.2189	NS	-1.51692	3.55999	-1.3342	0.11063	0.298601
D3ZNI3	Pdcd11	8.86196	9.74581	6.84042	9.11709	21.4556	19.3497	20.3804	NS	-1.25333	3.6967	-1.33033	0.111116	0.299373
A0A0A0MP77;A0A0G2JU11;F1M386	Rapgef2	0	0	0	0	0.987513	0.661536	0.618489	NS	-1.30631	-0.435646	-1.33048	0.111096	0.299373
Q62920	Pdlim5	38.4264	44.7174	38.4192	29.6894	85.1842	83.0374	102.333	NS	-1.2203	5.78133	-1.32463	0.112011	0.301515
P18163	Acsl1	62.1151	87.1856	73.5902	109.211	30.402	39.3068	24.8526	NS	1.27813	5.76287	1.32021	0.112714	0.303135
D3Z9L5	Wdr11	4.95071	7.13179	10.4727	29.1545	18.6302	24.028	30.4754	NS	-1.50002	3.93595	-1.31682	0.113362	0.304604
D4A4J0	Supt16h	13.6508	6.01476	9.04974	10.9264	17.3458	22.9975	35.0174	NS	-1.44556	3.87981	-1.31232	0.114032	0.30613
D3ZC56	Dst	15.524	13.3139	15.0092	14.6597	6.49531	8.10735	2.26101	NS	1.49227	3.29208	1.31188	0.114147	0.306164
Q6U6G5	Zc3h15	5.91301	7.04847	6.82794	7.1664	3.4254	0	3.58244	NS	1.9127	2.05877	1.31482	0.115289	0.308949
F1LPB8;Q6P6S9	Entpd5	26.7252	15.0775	28.8157	20.4745	10.011	14.0533	1.66107	NS	1.82087	3.7659	1.30829	0.115785	0.310001
D4A1J6	Ankfy1	67.5986	69.9918	67.9584	58.3917	175.628	128.096	170.221	NS	-1.21272	6.58411	-1.29921	0.11609	0.310296
D3Z9D2	Fyco1	1.90263	2.52845	3.12567	9.52033	12.7846	5.07589	15.3942	NS	-1.62689	2.6068	-1.30141	0.116102	0.310296
Q9ET61	Cd93	1.90997	0	4.81143	0	6.56251	5.19153	8.53367	NS	-2.07447	1.45463	-1.31071	0.117356	0.312781
Q4QQT3	Celf1	11.1056	7.4345	9.7311	5.67416	15.6166	24.2592	28.4402	NS	-1.36178	3.71448	-1.29182	0.11732	0.312781
Q32KJ6;A0A0G2K4H6	Galns	51.8535	45.5433	68.2743	68.4661	157.585	111.687	142.319	NS	-1.2566	6.38844	-1.29092	0.117449	0.312781
P20762		10.2553	0	10.8797	10.1458	15.7966	23.774	24.2907	NS	-2.34424	3.22959	-1.32916	0.11714	0.312781
P43527;F1LQZ4	Casp1	178.659	146.748	149.256	131.887	43.2067	75.5323	67.2126	NS	1.25977	6.67742	1.28632	0.118208	0.313893
F1M6W2;Q6UPR8	Ermp1	43.6977	84.5684	56.6234	29.3222	97.6122	147.064	200.198	NS	-1.4309	6.29732	-1.28628	0.118271	0.313893
A0A0G2JW36;Q4QRB0;P18645	Gale	12.7156	0	1.93055	19.86	14.7589	12.1397	14.605	NS	-2.32402	2.83736	-1.32173	0.118216	0.313893
A0A0G2K3S6;P70501	Rbm10	0	0.965548	0.464955	0.672581	5.58632	3.06067	1.0726	NS	-1.68469	0.688645	-1.28939	0.118286	0.313893
M0R5N4	Pfdn4	77.6361	105.869	102.417	67.4151	37.4671	48.0249	27.8386	NS	1.30328	5.92341	1.27504	0.120091	0.318402
Q5U2U7	Rnmt	11.2626	7.98828	6.54345	9.88055	4.13687	0.80331	3.83772	NS	1.60902	2.50657	1.27424	0.120587	0.319433
Q5I0D7	Pepd	342.441	354.913	388.935	285.496	152.807	162.219	153	NS	1.16195	7.9327	1.2704	0.120865	0.319687
P62716	Ppp2cb	181.862	157.361	176.506	133.438	410.483	327.943	411.137	NS	-1.19617	7.8677	-1.27021	0.120896	0.319687
P05503	Mtco1	179.817	183.33	163.205	80.5486	142.272	47.5569	30.4422	NS	1.58907	6.62972	1.26782	0.121624	0.321329
A0A0H2UHZ6;Q9WV25	Puf60	34.8511	28.3954	75.3611	27.9087	116.047	116.068	106.947	NS	-1.42465	5.93532	-1.26358	0.122079	0.322246
P29975;A0A0G2K3E0	Aqp1	10.8646	32.755	0	46.6981	452.989	7.6151	484.35	NS	-4.19161	4.84136	-1.41979	0.123646	0.326093
P21571	Atp5pf	1296.55	1696.3	1432.9	1822.61	666.639	706.921	640.717	NS	1.13918	10.08	1.25151	0.124086	0.326966
A0A0G2K457;F1M495	Pla2r1	2.00887	3.4397	0.30602	1.41747	4.63896	4.25659	7.92665	NS	-1.71547	1.65994	-1.2464	0.125839	0.331294
Q5M7T2	Spryd7	0	0	0	10.7286	22.727	0	19.5422	NS	-3.03617	1.19311	-1.33339	0.126201	0.331956
G3V9Y9	Ap3s1	20.7277	25.4543	24.3223	17.6634	10.9938	9.44044	7.96039	NS	1.25317	3.97702	1.22382	0.128941	0.338866
P02696	Rbp1	44.0492	80.3159	66.3937	117.661	129.065	266.987	138.525	NS	-1.38992	6.70891	-1.22226	0.129262	0.339412
Q66X93;D4A8Y5	Snd1	253.008	228.215	256.91	260.355	109.796	113.918	109.194	NS	1.12941	7.46558	1.21667	0.130215	0.341616
D4A1W8	Mttp	9.59494	11.638	11.0516	7.11581	3.06034	4.73344	3.75578	NS	1.28664	2.81503	1.21078	0.131286	0.344122
Q5RJK5	Cbx3	263.163	193.805	229.91	293.066	402.426	513.239	690.369	NS	-1.24663	8.39741	-1.20314	0.132666	0.347437
B2RYI2	Srp68	33.2997	9.66682	37.7414	20.9302	7.20704	5.61776	7.53301	NS	1.69749	3.80978	1.20548	0.133184	0.348489
Q8CF97	Vcpip1	10.617	16.3606	1.47179	2.30271	0.579663	1.09318	0.959674	NS	2.07477	1.62068	1.22058	0.134002	0.350323
E9PSY8	Eps15	113.264	140.477	131.231	164.378	317.287	261.866	298.046	NS	-1.1517	7.56358	-1.19298	0.134527	0.35139
D3ZCF5;A0A0G2K612	Smurf1	0	0	0	0.49744	2.60487	0	6.89707	NS	-2.0837	0.0739683	-1.21033	0.136159	0.355341
Q5HZA9	Tmem126a	17.4507	15.0149	18.7915	18.5062	0	12.9472	5.55013	NS	2.00207	3.14086	1.20413	0.136297	0.355392
P13108;Q64680	Cyp2d4	2.20204	2.50401	1.84422	3.96297	11.9127	4.1878	7.57249	NS	-1.42803	2.18339	-1.17944	0.137144	0.35729
B4F7A9	Csnk2a2	2.96386	6.59463	8.01492	4.04761	25.2087	18.8372	10.3067	NS	-1.48122	3.18365	-1.1789	0.137332	0.357468
Q9JI92	Sdcbp	2.53547	0	4.11375	0	5.90213	6.16285	6.12101	NS	-1.93633	1.42137	-1.18089	0.140109	0.364382
A0A0G2K6A9;Q5FVJ0	Rufy3	1.29913	3.43199	1.24379	1.94354	0.720235	0.473113	0	NS	1.51102	0.594513	1.15737	0.141515	0.367719
Q5HZY2	Sar1b	67.7137	26.9445	58.8407	23.1939	24.3556	12.2392	12.1161	NS	1.55949	4.75596	1.15092	0.142932	0.371079
Q5EB77	Rab18	38.45	59.2757	54.9808	54.5604	108.471	116.279	117.717	NS	-1.17802	6.18323	-1.14718	0.143198	0.371447
D3ZV15	Cbl	38.703	39.0294	45.1591	35.3597	13.7321	14.1535	21.8372	NS	1.24275	4.78007	1.13944	0.144711	0.375046
G3V7Q4;Q63745	Ptpn12	18.666	2.75055	21.1178	3.94048	21.0821	159.315	21.453	NS	-2.16058	4.10777	-1.17313	0.145098	0.375712
D3ZEP6;P05943	S100a10	51.1788	39.7645	110.267	95.617	273.942	159.104	148.787	NS	-1.43797	6.72024	-1.13756	0.145219	0.375712
F8WG91;P37996	Arl3	18.1479	16.8778	14.5568	23.1096	48.3673	34.1874	39.0164	NS	-1.21992	4.69218	-1.1289	0.146786	0.379439
A0A0G2JUF8;A0A0G2JWP8;P41516	Top2a	2.20073	1.67605	0.884091	1.45799	5.09184	5.56097	3.2321	NS	-1.36738	1.56803	-1.12483	0.14765	0.381343
P63095;Q63803	Gnas	83.3801	102.987	89.4241	110.681	171.949	180.754	326.533	NS	-1.28044	7.09374	-1.12288	0.147993	0.381608
P30009;F1LMW7	Marcks	309.546	371.51	343.453	432.69	653.505	878.533	720.52	NS	-1.13382	8.94675	-1.12274	0.148007	0.381608
Q6AXU6	JPT1	111.115	165.078	148.787	180.036	67.8686	64.3282	57.0699	NS	1.19017	6.69327	1.12195	0.148166	0.381689
M0R567;Q5EIC4	Irf2bpl	1.57777	0	7.12728	0.739314	15.2048	7.6133	5.09702	NS	-2.03003	1.82483	-1.14718	0.148497	0.382213
Q5U2R3	Frmd8	1.40947	1.73018	0	3.96619	3.37949	3.90755	3.92607	NS	-1.68954	1.35589	-1.12589	0.148714	0.382444
A0A0G2K151;P02650	Apoe	180.106	125.689	91.3456	100.933	75.6877	49.7247	26.834	NS	1.43459	6.33373	1.11823	0.149064	0.382688
F1MAJ0;A0A0G2JY48;P54759;F1LQK6;D3ZBN3;D3ZZK3;M0RDA4;D3ZH39;P09759;P54758	Ephb2;Epha7;Epha2;Epha4;Ephb4;Ephb3;Ephb1;Epha6	2.3481	0	3.04962	0	9.96477	8.30987	2.38492	NS	-1.95613	1.34182	-1.13965	0.148957	0.382688
Q5RJR8	Lrrc59	792.999	492.954	402.418	489.361	186.609	234.697	195.382	NS	1.30084	8.45839	1.11603	0.149371	0.383146
A0A0G2JXG3;Q6AY41	Tmem30a	19.0954	45.1845	49.5396	47.8465	95.3316	81.4064	111.068	NS	-1.3495	5.82665	-1.11547	0.149511	0.383179
P61765	Stxbp1	10.5984	10.1921	9.43435	7.0091	21.0242	21.947	24.389	NS	-1.20743	3.80937	-1.11397	0.149768	0.383508
Q76IC5	Pgpep1	21.4455	21.8528	40.1036	23.2373	68.6232	55.1375	77.6891	NS	-1.29819	5.29269	-1.11035	0.150514	0.385089
P51146	Rab4b	3.4037	7.95363	9.2073	3.08277	21.6448	22.1253	12.1474	NS	-1.44506	3.2563	-1.11049	0.15065	0.385109
P62494	Rab11a	17.928	11.9393	23.7184	12.8254	65.3854	44.644	32.884	NS	-1.35595	4.68203	-1.10714	0.1512	0.386185
Q5FVF3	Gga1	16.0735	12.6112	17.2015	20.2078	37.1314	36.7767	34.0596	NS	-1.18905	4.5495	-1.09948	0.152708	0.389703
O35509;A0A0G2JZR4	Rab11b	679.739	698.586	614.613	820.2	1433.47	1359.61	1492.33	NS	-1.10725	9.89197	-1.09688	0.153238	0.390725
A0A096MK58;A0A096MK83;O70454;A0A096MK59	Bud31	22.7124	18.9799	19.4531	26.2916	45.7841	47.6832	44.8485	NS	-1.16072	4.92984	-1.08987	0.154681	0.393684
G3V927;P97839	Dlgap4	5.22801	1.53282	3.17854	5.03536	9.46389	8.67352	8.56057	NS	-1.39641	2.51187	-1.08987	0.154793	0.393684
D3ZZR9	Fkbp2	623.326	661.379	567.31	647.833	300.601	176.288	329.458	NS	1.24156	8.74448	1.08982	0.154698	0.393684
A1A5S1	Prpf6	7.88725	3.81234	5.95239	2.13581	1.90539	1.47936	1.48434	NS	1.4148	1.78639	1.08497	0.155843	0.396005
Q5M7A4	Uba5	0	3.60427	2.78146	9.96344	10.9159	7.10417	7.03656	NS	-1.82137	2.2132	-1.09835	0.15597	0.396005
Q9WVK7	Hadh	69.1387	110.653	77.6187	93.2953	37.0239	40.5479	30.5821	NS	1.22495	5.9006	1.08105	0.156518	0.397061
G3V6P7;Q62812	Myh9	441.421	708.38	499.027	734.78	1394.14	1019.49	1514.77	NS	-1.22835	9.67842	-1.07945	0.156852	0.397572
Q7TP42	Sec62	11.3504	8.37126	9.37471	14.4567	17.4571	31.5305	22.983	NS	-1.26266	3.94912	-1.07494	0.157803	0.399643
B0BMY7	Twf2	290.109	270.26	330.493	285.996	115.947	136.037	141.237	NS	1.13776	7.70008	1.07019	0.158792	0.401809
D3ZV75	Mfsd1	84.4221	61.0041	0	0	52.2057	48.7438	75.4166	NS	-2.96347	3.99125	-1.1843	0.158954	0.401878
Q566E4	Hnrnpr	28.258	24.0525	34.3444	30.6351	77.7805	65.2642	59.7442	NS	-1.18816	5.39851	-1.06666	0.159539	0.403017
Q63318;F7EWC5;A0A0G2K827	LOC100911104;RGD1565410	15.0671	350.495	285.158	573.989	0	29.3639	73.3987	NS	3.30362	5.69254	1.19886	0.162159	0.40929
G3V9Z6;A0A0G2K7G7;A0A0G2JVY6;B0BNF1	Sept8;Septin8	2.43166	9.21585	6.29335	0.979675	16.3868	13.3973	13.9942	NS	-1.51422	2.84192	-1.05428	0.1627	0.41031
D3ZD46	Dhx58	7.53891	10.7181	7.28096	8.21293	3.02249	3.00052	3.48036	NS	1.23916	2.59927	1.04499	0.164187	0.413713
D3ZIC4	Ppp1r12b	1.70992	2.03172	1.83629	4.24618	0	1.63239	0	NS	1.54643	0.721079	1.04596	0.1647	0.414657
F1M7M4	Bmp2k	8.35076	8.2504	10.9064	3.84813	24.5848	19.4152	20.6303	NS	-1.28079	3.61044	-1.04091	0.165086	0.415279
Q5XIP6	Fen1	9.5018	11.9709	6.77324	38.4937	10.5956	98.2961	30.4426	NS	-1.78275	4.30861	-1.05011	0.166276	0.417922
Q5XI29	Cpsf7	14.5624	19.5962	18.3052	16.8667	23.6612	30.9538	579.717	NS	-2.35165	5.04904	-1.09905	0.16655	0.418259
D3ZHI8;A0A0G2K1K5	Trappc11	0.708563	6.82347	0.768372	3.19579	5.02157	7.41212	7.41324	NS	-1.66193	1.97258	-1.03996	0.167023	0.419095
D4A0U0;A0A140UHX0;P09215	Prkcd	9.13584	14.4447	16.0539	18.9676	112.477	0.273652	0	NS	2.62916	2.9931	1.1202	0.167978	0.421141
P19511	Atp5pb	332.995	320.536	378.803	344.636	180.601	168.045	125.444	NS	1.15205	7.94009	1.02479	0.168604	0.422355
A0A0G2JSP3;B5DF89	Cul3	0.934793	3.00968	5.00818	0.725538	7.93268	7.21149	8.1128	NS	-1.49571	2.03095	-1.01852	0.170534	0.426833
M0R7B4	Hist1h1d	8165.52	8295.9	7089.38	8357.48	16653.7	16904.4	15538.8	NS	-1.0826	13.4038	-1.00277	0.173526	0.433961
A0A0G2K376;Q5U317	Fip1l1	4.00306	4.55384	4.58483	6.12477	5.31275	17.2381	15.3468	NS	-1.37535	2.89378	-1.00061	0.174161	0.435184
Q6I7R1;M0R4N4	Dhrs7l1	4.47981	10.1909	8.27707	9.12998	2.04605	8.50584	0	NS	1.88807	2.2364	1.02368	0.174505	0.435681
A0A0G2K290;A0A0G2K3A6;A0A0G2JUY4;A0A0G2K4A4;M0RBL2;A0A0G2JWW4		14.6947	13.1848	16.0771	26.665	60.6033	21.9759	60.3358	NS	-1.41729	4.69502	-0.992373	0.176158	0.439441
Q7TQ16	Uqcrq	52.4744	31.0463	46.2502	57.0436	32.9023	16.6035	9.70378	NS	1.38197	4.94417	0.988806	0.176879	0.440872
Q642D2;P20611	Acp2	436.336	533.712	509.853	538.555	250.477	240.015	201.608	NS	1.11339	8.49175	0.98378	0.177863	0.442958
D3ZI16	Cops6	23.2185	32.4918	6.00421	5.66148	22.3933	46.5277	63.7174	NS	-1.63312	4.43054	-0.990157	0.178302	0.443681
D3ZC89		2.45508	2.07249	2.99438	1.75467	6.85728	4.58612	8.9916	NS	-1.29488	2.05381	-0.97496	0.179948	0.447406
Q66HA7	Cbfb	22.4734	19.9391	32.1448	49.2472	12.2115	12.0998	7.99498	NS	1.29568	4.27864	0.965387	0.182188	0.452224
Q5RKI1;A0A0G2K8B7	Eif4a2	93.306	71.7066	113.116	90.7372	153.743	233.719	229.896	NS	-1.20145	7.00771	-0.965304	0.182164	0.452224
F1LP30;Q5I0C3	Mccc1	5.25598	7.30344	4.98468	6.49501	4.16486	0	3.33208	NS	1.69947	1.98727	0.972294	0.183644	0.455461
A0A0G2JY31;A0A0G2JZ73;P17475	Serpina1	13.192	5.26784	4.67383	14.0372	2.42287	3.03645	1.56779	NS	1.43995	2.422	0.955302	0.184961	0.458349
A0A0G2JYN0;Q5U2M6	Dcaf8	1.66692	0	0.988568	0	2.91082	2.13476	2.67984	NS	-1.51547	0.646615	-0.949146	0.186966	0.462933
O08949	Gtf2a1	37.1752	29.4969	0	0	29.4811	31.5654	24.3908	NS	-2.51741	3.24125	-1.03961	0.187511	0.4639
Q5RJZ6	Scoc	18.6408	16.1263	20.3809	2.30705	51.7643	40.7955	36.3851	NS	-1.43503	4.35254	-0.941202	0.188341	0.465568
Q66H71	Cpped1	16.671	17.9706	20.5964	32.5577	8.32361	8.00431	8.10452	NS	1.19795	3.86994	0.936407	0.189042	0.466532
P00762	Prss1	0	0	0	263.567	236.411	3839.81	0	NS	-6.12444	3.40571	-1.23921	0.18897	0.466532
Q4QQV1	Tax1bp3	53.7132	42.0553	63.4757	117.067	139.518	142.937	115.947	NS	-1.21401	6.45798	-0.926186	0.191524	0.472268
D3ZHJ4	Dok2	3.20358	15.1209	6.87624	0	0	2.6655	1.04964	NS	1.95597	1.29022	0.963011	0.19214	0.473398
G3V7I3	Atp13a1	29.8458	26.4007	25.352	20.6033	10.5883	12.683	10.0596	NS	1.18152	4.19381	0.918381	0.193427	0.476177
F1M3H8	LOC681410	83.3869	56.6458	29.9318	18.7179	140.188	136.222	88.641	NS	-1.38567	6.01833	-0.916261	0.194236	0.477777
Q9Z2Z8	Dhcr7	8.93384	13.543	15.7711	17.4032	6.47184	3.47582	6.07645	NS	1.27907	3.24944	0.913481	0.194678	0.47847
Q9JJW3	Atp5md	632.203	365.744	295.984	311.697	223.803	163.487	108.564	NS	1.32288	8.03656	0.908957	0.195864	0.480655
Q5PPI1	Srsf9	2.28705	3.14023	6.45626	10.5751	21.2462	18.4939	6.16888	NS	-1.4912	3.00542	-0.912388	0.195888	0.480655
Q66HA8	Hsph1	49.24	58.1855	55.2778	36.0217	25.4998	20.1913	22.8123	NS	1.18119	5.15971	0.906499	0.19636	0.481418
Q63616	Vps33b	1.44915	5.33734	3.47511	0	2.16688	0	0.295845	NS	1.72645	0.654979	0.916887	0.198611	0.486541
A0A0G2K8G8;A0A0G2K4X1	RT1-A1	48.9317	4.76954	79.921	49.1379	5.10111	0	34.9118	NS	2.66575	3.80282	1.01096	0.201056	0.492126
Q07009	Capn2	244.899	212.898	213.584	221.389	430.059	450.582	518.971	NS	-1.10576	8.25719	-0.883888	0.202026	0.494099
G3V7I5;Q66HF8	Aldh1b1	7.34248	34.9662	30.7334	15.9612	7.4488	11.2914	3.42664	NS	1.59245	3.6642	0.891822	0.202564	0.494606
D4A8Z3	Frrs1	21.7026	22.5998	8.56784	15.2403	4.82693	5.04542	6.39301	NS	1.38336	3.40419	0.883375	0.202511	0.494606
Q0VJ96;Q05343	Rxra	4.64374	9.04133	4.07489	8.77432	0	2.7978	2.914	NS	1.56009	1.93099	0.883159	0.204331	0.498515
D3ZRN3	Actbl2	119.89	15313.9	112.749	15087.3	55.797	67.0027	39.4094	NS	3.85847	8.38988	1.09443	0.204819	0.499298
P11505	Atp2b1	27.3145	23.0382	21.9577	19.1087	12.4167	8.734	9.24987	NS	1.18881	4.04582	0.869699	0.20565	0.500917
B2RZ27	Sh3bgrl3	3098.07	3970.46	4285.05	5427.67	1748.05	1673.94	1916.25	NS	1.12211	11.4871	0.868351	0.20599	0.501338
G3V940;O89046	Coro1b	2072.14	2274.7	2406.65	2402.28	946.318	1154.91	1060.75	NS	1.07523	10.6779	0.866272	0.206525	0.502231
P70531	Eef2k	1.80571	3.66854	3.72148	2.11465	1.60883	0	1.47912	NS	1.47846	1.11292	0.869414	0.206873	0.502668
P06302	Ptma	972.745	1102.67	1225.11	3297.04	2185.68	3127.32	3037.09	NS	-1.22502	10.8935	-0.863585	0.207237	0.503145
Q3MIF1;G3V8E4	Ubfd1	10.619	31.9053	29.5176	26.4198	12.7258	7.74261	6.85623	NS	1.38816	3.97126	0.863668	0.20763	0.503693
G3V6B0;A0A0G2K7V9;A0A0G2K8S0;F1M024	Pdxdc1	18.0005	15.7309	16.0611	13.2148	6.50119	6.09969	7.61128	NS	1.17463	3.51535	0.861204	0.207836	0.503784
B5DEN5	Eef1b2	960.717	1031.71	982.845	1026.08	587.124	349.87	466.835	NS	1.13882	9.4836	0.847737	0.211336	0.51144
P32089	Slc25a1	26.5222	30.8508	27.1248	7.22729	12.342	17.6251	2.58122	NS	1.56223	3.85008	0.857518	0.211309	0.51144
A0A0G2JTG1;P26772	Hspe1	954.377	861.327	1074.55	1374.87	477.428	490.276	407.899	NS	1.11575	9.5228	0.845959	0.211801	0.512152
Q99PV2	Stxbp3	11.1241	18.8414	14.0284	23.1954	36.5013	27.7551	43.3134	NS	-1.21457	4.53189	-0.83899	0.21365	0.516206
Q6TXG7	Shmt1	7.1127	3.73911	6.79488	4.67373	1.65831	2.25627	2.03896	NS	1.25306	2.02387	0.833307	0.215185	0.519497
Q6TUH5;Q5XI41	Tram1	9.03545	11.724	8.21031	17.9388	5.65086	0	9.59781	NS	1.80905	2.73558	0.866464	0.215499	0.519836
E9PU01	Chd4	4.23139	3.84483	3.53761	0.871833	7.9093	9.12703	8.97566	NS	-1.27537	2.34492	-0.827601	0.216737	0.52218
D3ZYX8	Cox7a2l	30.6488	28.1147	30.5611	25.9889	22.8223	9.84589	9.45798	NS	1.23778	4.3878	0.827102	0.21682	0.52218
P04897	Gnai2	980.537	818.008	852.173	763.929	1467.99	1990.33	1977.44	NS	-1.11367	10.194	-0.822559	0.217996	0.524591
D4A4K4	Vps13c	9.22595	11.19	8.45513	8.47085	2.81495	4.51476	3.84869	NS	1.18559	2.76182	0.817867	0.219261	0.527213
P05508	Mtnd4	26.9917	23.3727	24.0821	12.0959	13.9624	7.88821	8.16572	NS	1.25141	3.95293	0.814211	0.220293	0.529268
E9PSW6	Lrch4	19.7811	16.6023	22.5811	24.5521	10.7753	12.9628	3.50244	NS	1.32798	3.83722	0.811198	0.221313	0.531293
Q01460	Ctbs	77.6339	68.6781	92.6134	101.735	159.891	179.768	179.85	NS	-1.1125	6.84727	-0.804401	0.22289	0.53465
B2RZ72	Arpc4	2010.91	2244.39	2155.85	1817.47	847.074	984.975	1059.96	NS	1.08853	10.533	0.80344	0.22315	0.534847
P04785	P4hb	1644.7	2174.18	1962.92	2519.86	807.518	956.745	941.902	NS	1.09512	10.4929	0.80259	0.223382	0.534973
D4A1R8	Cpne1	37.9911	25.9245	34.6095	33.1759	66.632	68.0889	76.5403	NS	-1.13873	5.51915	-0.798636	0.22446	0.537126
B2RYS8	Ndufb8	53.0477	37.5219	49.2592	27.5542	33.0275	19.1109	10.0246	NS	1.30707	4.88501	0.798548	0.224686	0.537239
B4F779	Appl2	1.70851	1.28847	39.247	30.6715	21.0307	33.0432	24.6208	NS	-1.88034	3.77197	-0.841626	0.226119	0.540234
D4AED6;A0A0G2K8S3;F1M3Y3	Mettl27	20.6892	29.626	23.3006	22.1154	14.9896	9.16586	8.64042	NS	1.18991	4.11553	0.782717	0.228845	0.54631
D4A7L4	Ndufb11	42.776	39.5176	54.4428	51.5924	32.5941	15.9327	16.9614	NS	1.20443	5.06486	0.779586	0.22972	0.547962
G3V7B5;Q6AZ40;Q63468;O08618	Prpsap1;Prpsap2	9.68566	11.2394	8.39168	9.4944	21.1119	18.2656	26.451	NS	-1.16715	3.82734	-0.778733	0.229941	0.548053
Q5XIF5	Degs1	20.1912	9.63382	19.5781	9.94515	43.7541	23.6347	52.4814	NS	-1.31183	4.45893	-0.77331	0.231714	0.55184
Q68G38	Tor1a	9.87084	9.37438	10.3774	12.7833	2.83783	5.47018	4.00905	NS	1.17608	2.90607	0.767271	0.233138	0.554792
F1LPX8;A0A0G2JT33;O08653	Tep1	0.432294	1.3505	1.34847	0.631157	0	0.331053	0	NS	1.27657	-0.0594416	0.764669	0.234008	0.556419
Q4KM65	Nudt21	152.746	158.114	91.8746	143.382	280.89	277.274	289.126	NS	-1.16134	7.5285	-0.762419	0.234496	0.556695
Q9ES53	Ufd1	10.776	12.8851	11.2301	5.46522	4.61127	4.14264	4.29929	NS	1.20976	2.88541	0.763041	0.234345	0.556695
A0A0G2K459;A0A0G2K7P7	Mtch2	223.951	230.508	200.208	169.439	192.231	73.1034	61.3319	NS	1.25515	7.2089	0.758785	0.235612	0.558903
D3ZD83	Mfsd10	17.0757	19.0705	9.93437	4.91694	3.6224	3.62197	7.06652	NS	1.34806	3.03619	0.756129	0.23682	0.561322
Q9QZK8	Dnase2	57.8974	43.924	46.2216	75.3615	107.972	118.66	100.84	NS	-1.12276	6.20763	-0.74248	0.240141	0.568744
B1WC16;A0A0G2K2S3;A0A0G2K1G0	Bclaf1	3.14887	3.41986	3.08311	20.4701	36.0223	43.0026	2.5626	NS	-1.8062	3.18832	-0.787463	0.240956	0.570225
F7FG31;A0A0H2UI20;Q9Z2F5	Ctbp1	25.7205	45.8137	19.8456	31.4661	81.4855	63.3074	58.3511	NS	-1.21085	5.40329	-0.726801	0.244686	0.578596
M0R446;O54980	Syngr2	560.801	146.587	185.276	131.989	75.9106	90.7839	81.6914	NS	1.38675	7.14989	0.729328	0.245074	0.579055
Q2PQA9	Kif5b	19.3185	26.6475	23.2453	18.8553	52.0859	41.1653	58.1914	NS	-1.14501	4.98403	-0.723284	0.245666	0.579997
A0A0G2JVL6;F7EXQ7	Ndufa8	91.9718	102.463	99.467	102.014	89.2589	33.8835	30.185	NS	1.22414	6.15301	0.718053	0.247248	0.583271
P50475	Aars	14.2965	14.2735	29.3913	20.1577	50.8909	41.9758	41.272	NS	-1.19819	4.78841	-0.715659	0.247911	0.584375
A0A0G2K548;F1LPB4	Akap9	1.10154	0.659696	0.557782	2.19193	2.5459	2.60766	2.36917	NS	-1.2064	1.02375	-0.710219	0.249511	0.587686
Q5U216	Ddx39a	29.7108	21.8786	25.8738	27.7099	7.93855	12.7739	11.9737	NS	1.15346	4.19836	0.70198	0.251895	0.592833
D4A2N1;A0A0G2JX45	Ate1	2.24592	4.27235	2.4514	5.56801	7.80283	7.63865	7.23699	NS	-1.18963	2.41497	-0.699834	0.252548	0.593905
A0A0G2JWA3;F1LQM9	Xpo7	9.49777	13.7587	9.83558	7.77115	16.5893	24.7742	29.7457	NS	-1.17841	3.89233	-0.688919	0.255775	0.60102
A2VCX1	Tiprl	6.31032	3.06173	6.7892	4.48722	7.68989	12.7982	16.918	NS	-1.24769	2.9534	-0.683925	0.257405	0.604378
G3V8Q6;P12368;A0A0G2K405	Prkar2a	36.6127	34.5531	40.5719	42.1871	76.6866	80.1627	80.6081	NS	-1.08333	5.72386	-0.677657	0.259116	0.607919
Q02589	Adprh	56.706	67.9292	65.3681	44.3261	28.6378	30.0649	24.5233	NS	1.12423	5.41517	0.675731	0.259697	0.608804
A1L134	Aup1	24.1068	26.9536	19.1143	25.8516	9.88765	10.4056	9.91429	NS	1.13422	4.08826	0.670323	0.261326	0.612143
P14604	Echs1	94.2891	109.791	115.571	151.219	49.5171	50.6846	51.9862	NS	1.09315	6.35597	0.666371	0.262515	0.614449
A0A0A0MXW3;D4AEC0;P0C0S7	H2afz;H2afv;H2az1	15787.2	16582.1	12896.8	12908.2	35447.5	32511.4	26541.5	NS	-1.09304	14.2961	-0.662173	0.263786	0.616942
B2RYN3	Eef1e1	34.6559	19.3562	16.3467	38.8148	9.24645	9.41777	8.98773	NS	1.22962	4.09422	0.661164	0.264223	0.617482
D3ZUZ9;D4A5R0	Ppih	27.6151	6.48648	8.14299	14.1327	27.0833	18.7361	43.0992	NS	-1.3437	4.15688	-0.659412	0.265789	0.620658
D4A0T8	Dhrs7	0	6.44977	7.09641	9.06068	8.04769	8.7991	16.4359	NS	-1.63204	2.62486	-0.690154	0.266397	0.621593
Q4G061	Eif3b	284.487	118.68	149.352	87.3732	69.3626	66.1779	59.866	NS	1.25098	6.6911	0.653673	0.266606	0.621597
O54922	Exoc7	12.1253	12.4331	11.0514	6.27451	26.091	22.4343	26.1728	NS	-1.14174	3.94728	-0.640128	0.270529	0.630254
Q6P742	Plp2	11.7317	5.21439	12.0371	6.64355	29.5047	15.806	22.5083	NS	-1.23166	3.72435	-0.632946	0.272922	0.635333
A0A0G2JU49;B0BN02	Mtx1	11.6222	10.0502	10.702	12.4438	6.48619	6.33658	2.21187	NS	1.21898	3.02796	0.631998	0.273166	0.635407
B2RZC6;A0A0H2UHX8;Q7TP98	Ilf2	28.327	36.5849	34.2864	26.3876	59.8265	77.7955	67.6843	NS	-1.10069	5.46119	-0.62857	0.274095	0.636088
P70470	Lypla1	79.5389	68.6125	48.8041	70.3579	135.068	136.682	135.218	NS	-1.11698	6.4959	-0.629218	0.273896	0.636088
Q66H68	Rbm47	2.32708	0.272695	0.926952	0	0	0	0	NS	1.34149	-0.337113	0.634409	0.273692	0.636088
F1M3M7;F1M5B9;F1MAE5	Lrrc37a;Prp2l1	4.52889	20.5013	10.4604	15.8521	0	10.2396	4.21497	NS	1.61047	2.69577	0.665358	0.274316	0.636108
A0A0G2K0Z7;P35571;A0A0G2K1F9;F1LNI0	Gpd2	90.3568	95.8206	91.7532	76.3228	45.3728	38.7918	42.5396	NS	1.09016	6.01851	0.626209	0.274828	0.636802
A0A096MIX1;A0A0G2JTB2	Gbe1	9.07169	9.2526	8.90986	5.13359	22.1415	17.4765	19.0852	NS	-1.13549	3.60477	-0.621602	0.276269	0.639647
Q6IUR5	Nenf	10.996	28.3407	11.314	21.4254	30.7696	37.0566	39.5275	NS	-1.20564	4.55866	-0.620296	0.276774	0.640319
Q5U302;A0A0G2JYF7	Ctnna1	204.534	205.325	173.999	136.751	364.992	381.202	419.453	NS	-1.09246	7.95955	-0.619144	0.277029	0.640417
A0A0G2JSK9;O09171	Bhmt	46.3787	19.5638	9.30601	26.9833	10.018	19.5109	1.07135	NS	1.61421	3.76015	0.655303	0.278373	0.643027
D4A1D3	Sacs	0	4.59651	183.827	0.439192	0	0.589452	1.52768	NS	2.88184	1.27551	0.823733	0.282682	0.652478
Q642E3;Q9JLH7	Cdk5rap3	18.0383	17.7933	18.5258	11.1533	9.25044	6.94472	6.95609	NS	1.13908	3.61119	0.595718	0.284414	0.65597
G3V709;Q6XQN1	Naprt	33.2159	6.8187	10.7113	6.89678	6.10592	4.12572	3.6338	NS	1.35433	3.04309	0.593691	0.287445	0.66245
D3ZWD1;M0R9W9;D4A8M4	Lrch3	1.88441	1.52123	2.61635	0	4.15438	4.29953	5.16123	NS	-1.25764	1.41304	-0.570142	0.29321	0.675218
G3V9G4;A0A0G2K5E7;G3V888;P16638	Acly	52.2198	49.4286	45.5345	52.7947	21.9935	22.9887	22.469	NS	1.08042	5.16994	0.566883	0.293632	0.675669
Q9QYW3	Mob4	36.0415	37.837	43.0353	48.927	91.6331	73.3833	91.2513	NS	-1.08604	5.82513	-0.563756	0.294643	0.677476
F8WFR6;O08730;A0A0G2JXP1	Gyg1	17.725	12.4155	10.4249	7.67172	7.99985	3.80971	4.6972	NS	1.19035	3.13312	0.549518	0.299415	0.68792
F1LW83;M0RDF8;M0R672	Gbp6	44.9451	40.4442	22.2336	104.142	77.5744	44.8933	0	NS	2.00329	4.69556	0.669388	0.30271	0.694958
Q5XI90	Dynlt3	0	26.1423	26.1188	31.2306	37.3103	19.4374	50.1611	NS	-1.79268	4.09696	-0.626518	0.304897	0.699443
A0A0G2KB63;Q5XIH7	Phb2	143.012	123.446	132.602	113.715	134.95	47.449	36.9687	NS	1.19195	6.5576	0.527065	0.306846	0.703375
D4ACN6	Cert1	3.36941	3.92499	4.40458	4.14872	5.57226	10.5084	10.9596	NS	-1.13715	2.59857	-0.524002	0.307687	0.704764
A0A096MK73;P13668	Stmn1	110.87	49.5798	86.1614	155.455	182.499	141.149	240.46	NS	-1.17876	6.96317	-0.52312	0.308091	0.705146
A0A0G2K6C7;D4A0Y0;Q6AYT1	Trim5	5.42553	5.80565	3.42215	2.66989	3.02115	0.933307	1.67204	NS	1.20179	1.75916	0.522842	0.308325	0.705146
A0A0G2K9M4	Wdfy3	1.73522	2.01344	1.93932	1.97412	3.85224	5.12324	4.64075	NS	-1.10348	1.72266	-0.520645	0.308778	0.705645
O35165	Gosr2	55.4302	47.6616	40.9304	31.3624	68.2683	129.879	93.5521	NS	-1.12854	5.92106	-0.515564	0.310482	0.707919
M0RCF3;A0A0G2JWK0	Itgb3	9.79869	10.6192	9.2473	9.88062	15.6622	26.6336	21.2705	NS	-1.10746	3.81729	-0.516322	0.310217	0.707919
G3V6L8;P70483	Strn	11.3242	19.736	10.754	16.745	32.4246	23.9914	35.6761	NS	-1.13982	4.33361	-0.515701	0.310451	0.707919
F1LLV6;M0R7R1;Q63010;Q64573	Ces1f	11.2768	14.6982	9.57117	25.0979	2.93524	8.87536	4.10335	NS	1.19755	3.24368	0.513928	0.311284	0.709207
F1LNN8;A0A0G2K5V8	Dapk1	2.32717	4.01297	4.59154	3.0331	3.25545	0	2.19582	NS	1.34544	1.4546	0.523559	0.311913	0.709556
Q5U1Z9	Mtx2	9.99248	7.24707	5.64686	7.88558	25.4857	0	2.12473	NS	1.59518	2.44636	0.570002	0.312385	0.709556
G3V6P6;Q5PPI5	Rbm3	71.1046	55.6002	119.103	152.168	215.672	176.532	179.469	NS	-1.1468	6.97768	-0.510638	0.312153	0.709556
G3V8E2	Strip1	1.60998	0.952996	5.63505	1.32557	7.05298	2.88867	11.8129	NS	-1.34334	1.9145	-0.522486	0.312204	0.709556
F1LNF0	Myh14	4.54713	6.44895	6.13216	7.6884	15.7721	10.4562	14.5443	NS	-1.11657	3.18349	-0.500309	0.315576	0.715719
D3ZMR1	Tomm7	68.6161	91.3333	64.2371	67.6071	39.0302	35.1284	28.3416	NS	1.09867	5.72115	0.500289	0.315574	0.715719
A0A0G2K6N9;D4A2Q7	Commd4	0.81047	15.9361	8.65269	22.5184	15.0185	17.6876	21.0663	NS	-1.39484	3.53133	-0.513494	0.318874	0.722652
D4AB98	Afap1l1	4.21266	2.43833	3.20147	3.00318	8.76222	7.34513	6.49247	NS	-1.11812	2.35389	-0.478883	0.322817	0.731035
Q920D2	Dhfr	28.5583	12.695	18.2472	16.9168	10.4251	6.49842	7.56812	NS	1.16117	3.74323	0.467801	0.326726	0.739328
B2RYQ2	Ptpa	111.781	130.416	161.688	155.448	256.648	283.843	302.229	NS	-1.06379	7.55282	-0.451837	0.332049	0.750806
Q66HP8;P97521	Slc25a20	67.9957	76.3356	86.1085	64.3959	72.2842	36.9924	17.7698	NS	1.16934	5.7748	0.441644	0.335862	0.758856
D3ZCH6	Rnaset2	227.056	174.761	193.443	320.35	535.698	401.168	391.588	NS	-1.07856	8.22003	-0.434369	0.338092	0.763318
A0A0G2K2T6;F1LRU1;A0A0G2K4U6;Q9JIL3	Ilf3	14.0725	15.1133	12.4649	9.68401	26.0596	31.1322	26.8973	NS	-1.0788	4.19501	-0.429031	0.339948	0.766931
F1LRI7;P0C1X8	Aak1	2.17941	3.40421	3.8372	0.965374	7.26875	6.03899	7.21929	NS	-1.13931	2.09574	-0.427613	0.340553	0.767718
D4A7L6	Rpia	41.8529	35.0691	33.0027	49.6038	13.7507	13.3146	23.5438	NS	1.10412	4.78267	0.414895	0.344906	0.776946
P16303	Ces1d	61.6854	107.085	90.1424	127.114	17.7037	124.949	17.0968	NS	1.26934	5.92856	0.424331	0.345574	0.777281
P36506	Map2k2	10.1159	12.9695	14.7441	9.45271	30.5216	21.2477	30.0798	NS	-1.09613	4.10536	-0.413655	0.345332	0.777281
A0A0G2JVD9	Ikzf1	6.98436	0	7.12406	3.65278	0	3.0247	0	NS	1.62977	0.958001	0.510044	0.346244	0.778205
B5DEY8	Snx6	122.61	110.723	100.633	179.83	235.552	238.76	234.669	NS	-1.05841	7.36552	-0.400244	0.350037	0.786141
P09330;A0A0G2JVA5	Prps2;LOC100910245	12.1833	8.8227	10.8108	15.3182	1.12483	5.26288	8.02295	NS	1.19303	2.95531	0.401474	0.350677	0.786988
Q5QJC9	Bag5	21.5133	13.1567	24.1356	26.725	25.2937	41.8507	63.3417	NS	-1.13353	4.81586	-0.381125	0.356996	0.800431
P11951;P11950	Cox6c2;Cox6c1	401.806	124.5	408.652	478.556	250.035	95.9993	98.1704	NS	1.21776	7.76919	0.386137	0.357469	0.800431
Q6P756	Necap2	136.129	150.708	136.238	201.082	284.545	308.355	291.183	NS	-1.04218	7.6713	-0.379323	0.357452	0.800431
D3ZGW2	Ap1g2	6.13756	6.35664	6.56101	5.38485	0	4.22755	4.54685	NS	1.26627	2.06593	0.392864	0.358185	0.800507
Q6AXY8	Dhrs1	21.8249	22.9718	28.9669	24.4368	41.7113	6.9644	5.82584	NS	1.20783	4.2165	0.382745	0.358274	0.800507
Q641Z8	Pef1	51.0379	39.1829	39.4327	36.3939	75.0898	99.5221	82.573	NS	-1.0642	5.8262	-0.376935	0.358304	0.800507
D4A777;D4A5F0	Fam114a1;Fam114a1l1	40.1649	0	0	0	7.76128	4.78868	3.43017	NS	-1.78791	1.39565	-0.525024	0.358587	0.800542
D3ZK73	Cul4b	1.72917	0	0	0.456562	3.19351	5.64042	0	NS	-1.42125	0.370822	-0.431367	0.359074	0.801031
D3ZD11	Spcs2	50.4761	34.2209	44.1402	42.3311	22.603	21.6771	15.7736	NS	1.07945	4.9594	0.360882	0.364052	0.811534
D4A3C2	RGD1304884	115.722	61.8569	69.3966	55.3431	40.5709	35.7639	28.6838	NS	1.10722	5.73732	0.35975	0.364519	0.811969
A0A0G2K9I7;A0A0G2JVM0;A0A0G2JUB9;A0A0G2JUT5;P0C2X9	Aldh4a1	64.6634	26.5712	41.0606	36.1928	21.7641	17.5642	15.9289	NS	1.12262	4.86416	0.351312	0.367669	0.817771
D3ZJR1	Eps15l1	34.1498	37.3527	32.746	53.9992	88.3439	65.508	75.8489	NS	-1.06065	5.70752	-0.351448	0.367436	0.817771
F1LQ81;A0A0G2K6U1;Q9QUL6	Nsf	58.164	70.8813	72.0377	55.5617	145.269	126.281	138.209	NS	-1.0488	6.47302	-0.34905	0.368298	0.818562
F1LNC4;P58200	Vti1b	66.2627	68.7767	91.5837	89.0822	49.6874	31.8411	32.6467	NS	1.07267	5.84294	0.347337	0.368922	0.819341
B4F7C9;A0A0G2JWH5	Stt3a	115.357	131.039	102.52	115.453	80.0918	52.9214	41.5071	NS	1.0744	6.41488	0.340968	0.371225	0.823843
F1M0F4;O54923	Exoc6	1.97195	3.11688	3.37267	3.2014	7.48636	5.68223	6.75692	NS	-1.07992	2.2124	-0.337502	0.372486	0.82603
Q08163	Cap1	2683.84	2524.8	2743.4	2312.81	1060.08	1265.65	1388.97	NS	1.03839	10.8696	0.332638	0.374232	0.828065
G3V7G8;Q5I0G4	Gars1	7.55178	4.3268	5.91019	5.57649	10.3611	15.3023	11.548	NS	-1.08336	3.08255	-0.333916	0.373791	0.828065
D3ZU64	Vps37b	7.7329	10.1286	7.31017	6.46005	5.68092	13.8719	0	NS	1.4016	2.52696	0.397724	0.374172	0.828065
D3ZNF4	Tbl1xr1	7.17237	3.81925	10.6287	0	1.30878	2.36691	1.68797	NS	1.28771	1.57582	0.359899	0.375611	0.830502
B5DFI3	Ap1s1	8.07229	13.4436	9.75797	20.3365	20.1606	26.467	22.753	NS	-1.07751	4.04317	-0.32339	0.377609	0.834305
D4A8X8	Cttnbp2nl	8.0001	7.22661	5.42294	2.56493	14.1584	11.8591	14.5325	NS	-1.09628	3.09009	-0.321749	0.378264	0.834519
Q5XIJ3;P41565	Idh3g	41.2701	39.0793	37.7964	6.79238	7.42704	15.4047	19.5932	NS	1.1812	4.30334	0.328528	0.378091	0.834519
B1WBS4	Vps26b	43.7421	45.6873	41.0961	40.9701	97.2599	76.2387	95.1001	NS	-1.04806	5.88588	-0.317006	0.379919	0.837554
Q5I0H4	Tmco1	150.469	150.421	108.791	132.201	67.4605	63.5991	58.4236	NS	1.05603	6.60992	0.310239	0.382392	0.842386
P54001	P4ha1	26.8726	46.9307	47.3337	44.7691	15.3275	17.4395	22.6136	NS	1.07996	4.87184	0.307439	0.383444	0.842847
Q9JHW0;A0A0G2JUN8	Psmb7	17.6111	30.2426	30.899	13.7133	56.3238	51.4276	49.3983	NS	-1.07948	5.01293	-0.307579	0.383391	0.842847
Q00438;D3ZB30;A0A0G2JTV1;Q6P736	Ptbp1	526.932	469.367	534.461	406.337	1172.43	849.195	1103.06	NS	-1.04889	9.3836	-0.307356	0.383445	0.842847
F7F469	Igtp	148.059	152.209	103.615	108.484	45.5343	77.7846	54.6906	NS	1.07304	6.50588	0.302771	0.385142	0.845956
Q6P9X4;Q78EG7	Ptp4a2;Ptp4a1	26.1584	18.3821	31.2071	23.5659	46.7537	53.1761	53.3693	NS	-1.0613	5.08729	-0.297477	0.387072	0.849385
Q5RK30	Sbds	67.2928	43.3608	43.0059	44.0692	21.0372	21.7186	24.1752	NS	1.0695	5.14092	0.296962	0.38727	0.849385
A0A0G2K6J0;Q7TP88;Q4V8K1	Steap4	50.0013	76.9007	39.1772	43.5402	62.2928	134.018	127.221	NS	-1.09514	6.10636	-0.291535	0.389381	0.853392
F1LXN6;F1LN73;Q62773	Slc28a2	196.608	194.673	236.968	144.151	70.678	96.3867	115.995	NS	1.0587	7.13074	0.279746	0.393603	0.862013
P13107	Cyp2b3	3.6685	2.99025	5.65825	5.63661	1.64842	7.17107	0	NS	1.24874	1.73507	0.299984	0.400177	0.87577
A0A0G2JY73;D4A554	Eif4g3	3.16346	2.33641	2.73051	2.01313	1.04408	0.537977	1.45251	NS	1.07861	1.14919	0.258164	0.401681	0.87842
D4A264	Zadh2	19.7829	15.9318	8.76156	8.99898	3.8643	7.68314	5.38329	NS	1.10014	3.22209	0.257355	0.402288	0.879106
D3ZN39	Usp8	2.7172	1.12078	1.84615	4.01671	0.65112	0.51982	0.716064	NS	1.08643	0.900232	0.250756	0.404542	0.883387
D4A3E1	Hnrnpll	25.6838	15.2387	22.4284	9.03357	38.8906	35.8583	44.8434	NS	-1.07195	4.6351	-0.246946	0.405836	0.885569
E9PSX8	Sipa1	29.3917	23.2814	33.024	29.4383	53.9626	57.867	62.0413	NS	-1.04037	5.29221	-0.243747	0.406964	0.887383
F7ES73	Nub1	10.5783	8.57759	8.05711	2.88883	2.19723	4.40522	3.57578	NS	1.09124	2.46611	0.243167	0.407503	0.887912
Q6P2A5;P29411	Ak3	167.1	121.404	95.1388	88.7626	53.8315	62.7866	49.1665	NS	1.06266	6.39425	0.240484	0.408214	0.888814
A0A0H2UHE1;P13086	Suclg1	205.508	201.689	208.158	180.854	93.9208	108.421	90.6754	NS	1.0276	7.19893	0.231177	0.411663	0.895673
P43138	Apex1	241.275	244.163	224.566	143.908	104.262	117.742	99.7496	NS	1.04203	7.29777	0.229288	0.412373	0.896567
D3ZPR0	Cse1l	852.6	316.594	369.185	1187.83	2637.11	72.1212	85.9255	NS	1.34398	8.68156	0.316192	0.412899	0.897061
B2RYW3	Ndufb9	52.4244	23.0976	44.8279	45.1608	25.7649	7.76209	27.8404	NS	1.11612	4.84114	0.227797	0.41475	0.900429
D4A4T9	Chordc1	58.5677	56.4927	51.3217	36.7345	25.7697	24.8876	24.7256	NS	1.04105	5.23846	0.216724	0.417089	0.90485
P97710;Q499T3	Sirpa	11.3627	17.2257	13.4408	17.944	33.5327	23.0706	34.4979	NS	-1.04941	4.35706	-0.213776	0.418209	0.905967
Q6TEK3	Vkorc1l1	10.4313	3.70624	6.99346	12.3601	10.6026	16.1015	16.7082	NS	-1.07876	3.39207	-0.215079	0.417993	0.905967
P61212	Arl1	126.595	109.981	171.591	112.067	287.89	263.876	266.273	NS	-1.03693	7.47098	-0.206906	0.420782	0.910884
A0A0G2K0T2;P28648	Cd63	21.8974	25.2264	31.9882	32.5157	0	26.9329	31.2153	NS	1.34049	4.00033	0.299792	0.423915	0.917003
Q9R1T3	Ctsz	3575.7	2893.28	3915.83	3317.64	2092.03	1489.94	1579.86	NS	1.03182	11.3047	0.195154	0.425215	0.919151
A0A0G2K9Q7;Q62625;Q7TQ75;Q6XVN8	Map1lc3b2;Map1lc3b;Map1lc3a	17.5112	67.6044	53.8495	78.174	99.5789	83.1961	102.04	NS	-1.08127	6.00495	-0.194822	0.425974	0.920129
A0A0G2K9D8	Snx21	6.75782	4.68882	7.07059	6.08336	1.09844	2.46941	4.43507	NS	1.07219	2.20344	0.192367	0.426609	0.920837
E9PT29;A0A096MIX2	Ddx17	79.2353	61.8563	47.5877	51.7717	176.053	115.551	98.4967	NS	-1.04779	6.36101	-0.184166	0.429403	0.926199
A0A0G2JVG4;Q9WVK3;A0A0G2JUF1;A0A0G2K6H4	Pecr	32.4804	23.7679	40.7188	49.7335	19.7897	22.3998	9.19191	NS	1.06478	4.68529	0.180879	0.430876	0.928041
F1M547;F1M4Q6	Zfhx3	3.7157	2.78165	4.71369	5.36797	1.2616	1.3448	2.05931	NS	1.0511	1.68306	0.181009	0.430623	0.928041
A0A0G2K706;A0A1B0GX57;A0A0G2K2F7;O70489;A0A0G2K8P6	Ppt2	111.209	65.2717	69.3639	61.2457	44.259	37.0428	30.4301	NS	1.0476	5.79761	0.177048	0.432108	0.930027
Q5XIF3	Ndufs4	41.5143	38.0523	40.7997	50.17	26.6156	23.748	12.8012	NS	1.04355	4.96957	0.17555	0.432659	0.930543
A0A0G2K6G2;Q7TP48;D3ZGQ3	Apmap	15.1212	14.6358	20.2853	22.538	39.239	35.0012	33.1103	NS	-1.03092	4.61741	-0.171463	0.434188	0.933161
M0RDR9;D3ZUL3	Col6a1	3.24684	3.91497	3.06591	7.68182	4.09843	13.2478	7.63519	NS	-1.06386	2.56017	-0.168641	0.435628	0.935586
D3ZAF6	Atp5mf	750.702	796.992	802.952	802.249	410.283	383.171	367.564	NS	1.01406	9.183	0.164722	0.436746	0.936898
E9PT65;A0A0G2K095	Rdx	21.0355	15.429	36.6708	28.8995	45.3754	48.9491	53.2258	NS	-1.04765	5.05873	-0.164592	0.436865	0.936898
D4A2C6	Lsm4	16.5503	20.6649	19.0912	25.3293	34.3202	41.7105	40.4775	NS	-1.02492	4.76522	-0.161846	0.43784	0.938318
Q6P767	Pttg1ip	111.95	109.176	125.045	151.051	54.5079	66.3292	51.6885	NS	1.02135	6.47937	0.152724	0.441312	0.945082
P55159	Pon1	42.9708	65.9975	57.4533	71.9471	24.9506	35.434	22.0516	NS	1.03193	5.40928	0.143768	0.444737	0.951738
P05708	Hk1	14.4381	11.6425	8.681	15.2406	83.4443	13.9102	18.6161	NS	-1.08767	4.16787	-0.151204	0.44574	0.953202
Q9ES54;F1LQX9;A0A0G2JU66	Nploc4	10.8521	11.4122	13.4225	18.5239	6.53544	6.05561	5.09735	NS	1.02785	3.30578	0.133132	0.448794	0.95905
P61023	Chp1	16.9277	23.1116	21.6956	49.1456	47.279	54.5885	37.5545	NS	-1.02958	5.0575	-0.118685	0.454339	0.970207
Q4KLH7	Rad21	10.0691	7.81449	9.61769	9.40563	23.0642	20.1585	15.3758	NS	-1.02405	3.7172	-0.114629	0.455874	0.972791
F1LZX9;A0A0G2JVZ6	Itgav	12.2422	11.107	10.6538	20.3635	5.79335	6.70925	4.35367	NS	1.02763	3.2648	0.11322	0.456429	0.973282
A0A140TAH1;Q9JJ50	Hgs	14.215	18.7661	17.9631	14.2771	32.0278	35.4663	33.7597	NS	-1.01801	4.50424	-0.111636	0.457014	0.973837
B0K025	Ostc	196.262	216.8	194.371	248.815	112.277	103.587	90.1989	NS	1.01331	7.282	0.109611	0.457789	0.974103
Q6AYS6	Snx17	25.7525	26.6158	26.1034	23.924	55.2186	53.4884	48.9115	NS	-1.01464	5.14295	-0.109799	0.457717	0.974103
O54924	Exoc8	7.72665	10.7069	10.455	8.08933	23.2399	18.0637	18.7637	NS	-1.02142	3.73345	-0.107616	0.45856	0.974358
Q6EV70	Pofut1	10.6961	12.7921	11.8154	33.0314	23.272	23.5948	32.8214	NS	-1.03007	4.30392	-0.108183	0.458393	0.974358
P14141	Ca3	4.71799	3.1129	6.83311	17.8595	11.6749	4.64425	0	NS	1.1725	2.32548	0.174471	0.46367	0.984519
D3ZJZ0	Tmem205	46.0788	33.1977	35.9792	39.7691	76.4247	85.6825	66.8182	NS	-1.01584	5.70063	-0.0933832	0.464018	0.984559
D4AA31	Prcp	131.501	121.862	131.396	124.333	224.55	248.12	281.388	NS	-1.0105	7.41392	-0.0879374	0.466108	0.988295
Q6AY09	Hnrnph2	64.1461	46.9659	72.2063	50.6752	117.6	108.254	132.114	NS	-1.01658	6.30637	-0.0858767	0.466905	0.989284
A0A0G2JU40;Q6P691	C2cd2	6.25407	5.36952	0	4.28248	4.5976	5.05335	5.04374	NS	-1.145	1.98011	-0.153192	0.468709	0.992404
D3ZHR2	Abcd1	2.52716	2.58539	2.90625	5.35533	1.94481	1.06663	1.35916	NS	0.830445	1.48191	0	0.727606	1
P16970	Abcd3	3.23055	2.82421	2.75846	3.33971	1.32107	2.08872	5.67479	NS	0.0333921	1.73443	0	0.994879	1
D3ZD23	Abce1	36.0922	29.7559	23.7512	41.1691	51.4395	32.038	47.5019	NS	-0.509702	5.20019	0	0.956756	1
Q6MG08	Abcf1	4.95402	6.0782	6.08311	1.44017	3.52668	3.56547	5.40107	NS	0.233091	2.20485	0	0.966698	1
A0A0G2K251;A0A0G2JTZ9;Q4KM08	Abcg3l1	39.9171	44.7545	41.2298	26.7771	24.9226	30.9064	17.0416	NS	0.749792	4.96618	0	0.827462	1
Q6AY17	Abhd17b	2.15375	4.42868	5.47665	15.0394	49.2561	4.52194	2.97921	NS	-0.643231	2.8586	0	0.702357	1
Q5XI64	Abhd6	36.2825	17.7661	36.2945	14.383	15.2669	11.2748	32.4487	NS	0.522775	4.43823	0	0.83265	1
A2VD09;Q9QZM5	Abi1	31.2119	45.1284	36.7471	30.2953	43.9059	44.837	44.9552	NS	-0.299434	5.30631	0	0.998204	1
D4A415	Abraxas2	15.3502	13.9823	18.4958	7.96335	9.82045	7.84855	11.6227	NS	0.586375	3.60001	0	0.903796	1
B1WC61	Acad9	8.97361	7.40691	7.95808	8.33051	8.79541	8.65656	8.30064	NS	-0.101528	3.14268	0	0.999507	1
P15650	Acadl	402.139	333.512	327.078	261.22	225.386	227.088	225.576	NS	0.562859	8.12787	0	0.988904	1
G3V796;P08503	Acadm	306.244	183.893	131.195	256.315	72.4324	111.382	96.4711	NS	0.991784	7.20385	0	0.509714	1
Q6IMX3;P15651	Acads	18.1789	9.12999	12.9247	8.67923	6.93071	6.65196	6.13834	NS	0.840578	3.27125	0	0.692534	1
Q5M9H2;P45953	Acadvl	75.2915	82.9825	72.3729	57.0079	34.8398	44.2943	41.4861	NS	0.839576	5.81152	0	0.817936	1
A0A0G2K4T3;Q5FVC7	Acap2	19.9874	15.7293	20.6175	16.1768	27.0228	31.2598	30.1192	NS	-0.696067	4.50648	0	0.93967	1
P17764	Acat1	179.065	163.218	168.643	279.946	168.191	95.549	126.533	NS	0.514046	7.33573	0	0.972809	1
A0A0G2K756;G3V6E4;Q7TNY6	Acbd3	21.3773	13.2015	10.644	13.6248	24.8806	24.5165	18.7666	NS	-0.681421	4.15778	0	0.861004	1
E9PST5	Acin1	11.28	11.6312	11.5069	9.35966	17.0647	13.6188	11.1878	NS	-0.259749	3.64962	0	0.996505	1
Q9ER34	Aco2	507.457	493.941	424.937	453.731	306.796	273.089	319.821	NS	0.623462	8.59729	0	0.990321	1
Q6IMX8;O55171	Acot2	11.2945	11.0616	9.99629	8.49187	12.8619	12.8328	11.5472	NS	-0.249719	3.53133	0	0.998112	1
Q5U2X8	Acot9	6.64243	7.11776	4.32316	3.07328	5.06352	4.42725	5.81303	NS	0.0643268	2.47259	0	0.996414	1
F1LQC1;P07872	Acox1	9.61734	8.57576	6.18686	5.61958	4.4551	2.95977	7.35282	NS	0.614283	2.7069	0	0.846077	1
F1M9A7;Q63448	Acox3	41.1294	45.968	0.737444	38.056	9.12295	7.3218	8.6353	NS	0.467759	3.70277	0	0.809304	1
Z4YNF4;P41498;A0A0G2K394	Acp1	113.248	154.283	95.1481	108.888	148.798	110.297	110.785	NS	-0.0569352	6.89553	0	0.999429	1
A0A0G2K6Z6;P29288	Acp5	48.862	34.7546	47.0551	28.6655	25.1688	18.185	19.2	NS	1.00075	4.91552	0.00305502	0.498848	1
Q499N5	Acsf2	1097.69	1109.4	1468.36	1011.15	726.521	674.3	604.061	NS	0.856185	9.83771	0	0.80946	1
O35547	Acsl4	15.9838	12.855	13.1384	8.6779	7.4731	10.0939	9.10379	NS	0.503609	3.48771	0	0.965376	1
F1LPB3;O88813	Acsl5	13.1947	8.70958	35.5279	8.50952	15.7424	20.9804	25.8325	NS	-0.417612	4.06951	0	0.867906	1
P60711;A0A0G2K3K2	Actb	74675.8	75510.8	81189.1	92242.9	35544.3	41791.1	41337.8	NS	0.954828	15.8569	0	0.739903	1
P68035;A0A0G2K4M6;P63269;P62738;P68136	Actc1;Actg2;Acta2;Acta1	7356.09	9318.04	7749.48	7506.93	3930.33	5367.94	4444.63	NS	0.778491	12.6105	0	0.944388	1
P63259	Actg1	71.4931	62.0116	72.8796	64.9781	129.553	116.931	119.903	NS	-0.842647	6.45378	0	0.87372	1
Q4KM87	Actl6a	51.5702	39.5933	30.9636	23.0944	66.3099	55.974	64.7638	NS	-0.75855	5.49619	0	0.820726	1
Q5M9F7	Actr10	18.6576	11.1631	37.819	21.6818	17.7542	33.3761	39.1161	NS	-0.547528	4.58791	0	0.831719	1
P85515	Actr1a	155.899	152.248	124.934	128.277	207.709	258.613	285.561	NS	-0.877022	7.48616	0	0.773856	1
B2RYJ7	Actr1b	20.4767	22.6623	19.8657	19.4076	26.0386	31.4986	31.8942	NS	-0.552147	4.61934	0	0.989693	1
Q5M7U6	Actr2	1473.82	1430.54	1607.41	1250.61	563.211	806.811	777.09	NS	1.00515	10.0496	0.036717	0.485832	1
Q6AYS7	Acy1a	17.3196	11.8731	15.8024	14.1087	11.6608	14.0133	11.1054	NS	0.232059	3.8115	0	0.996547	1
Q920P6	Ada	359.658	483.673	487.99	366.994	879.709	771.508	950.81	NS	-1.0013	9.16194	-0.00864495	0.496664	1
A0A0G2K562;Q10743	Adam10	21.5234	20.1786	16.4663	16.7154	37.6832	33.8554	40.6656	NS	-0.996727	4.67742	0	0.507056	1
P12711;Q7TQ90	Adh5;Adh4	103.979	86.7999	100.18	102.685	176.762	195.327	163.774	NS	-0.893143	6.99155	0	0.793844	1
Q562C9	Adi1	22.3803	16.0129	24.6868	30.654	21.013	26.399	21.5608	NS	-0.113611	4.54536	0	0.9985	1
G3V784	Adpgk	52.729	63.5721	52.1882	50.1378	48.52	40.2037	55.1705	NS	0.190893	5.69693	0	0.999132	1
B0K017	Adprhl2	15.1106	39.6201	14.754	19.5313	32.7054	23.5113	23.656	NS	-0.338711	4.5399	0	0.945419	1
Q9JMB5	Adrm1	25.4349	26.9377	21.8874	26.3315	20.2196	27.1461	23.6578	NS	0.0163531	4.63739	0	0.999957	1
D3ZW08	Adsl	56.4833	56.5719	55.6147	53.5339	51.2591	51.8519	51.2797	NS	0.0951043	5.76164	0	0.999968	1
D4AEP0	Adss	22.9822	20.888	19.2379	21.7634	22.2935	17.8951	18.4479	NS	0.100322	4.38678	0	0.999676	1
P30919	Aga	230.225	292.729	305.079	296.583	367.068	277.74	327.821	NS	-0.204358	8.21672	0	0.999685	1
Q642A2	Agtrap	71.6953	98.879	67.4063	0	57.4227	43.985	34.2399	NS	0.137668	4.90628	0	0.94019	1
P10760	Ahcy	1502.72	1578.81	1834.37	1234.55	692.288	1058.94	835.886	NS	0.861888	10.212	0	0.785152	1
A0A140TAI8;B5DFN2	Ahcyl1	66.6916	32.0105	528.023	42.5634	59.2354	35.0466	54.4459	NS	1.15279	6.05705	0.138371	0.491409	1
B0BN63	Ahsa1	43.1493	43.0749	44.5866	38.6789	38.0263	34.6482	32.2191	NS	0.29745	5.30216	0	0.999383	1
A0A0G2K7K2;Q9JM53	Aifm1	62.4963	56.8914	65.0086	46.6631	44.3553	27.3551	32.0616	NS	0.837933	5.53219	0	0.77189	1
Q4G079	Aimp1	71.0949	77.8673	56.3998	77.1559	51.0031	50.5289	36.437	NS	0.573844	5.87574	0	0.969611	1
Q32PX2;A0A0U1RRR6	Aimp2	40.6938	39.6506	27.7427	23.225	26.3953	25.5546	30.606	NS	0.248325	4.92739	0	0.993337	1
Q5FWY5	Aip	47.4188	43.4754	33.422	32.6735	45.7185	43.2723	38.867	NS	-0.116893	5.35121	0	0.999241	1
A0A0G2JSG6;P29410	Ak2	257.928	239.337	235.146	240.868	189.104	157.025	160.555	NS	0.524383	7.70183	0	0.997826	1
Q63014	Akap8	12.9392	12.6207	12.6088	13.7163	16.5362	16.122	15.222	NS	-0.322639	3.87491	0	0.998675	1
P51635	Akr1a1	577.074	543.363	644.598	536.194	856.017	1245.33	981.442	NS	-0.844286	9.51814	0	0.853615	1
P07943	Akr1b1	1614.48	1574.6	1665.81	1742.69	2023.76	3081.2	2920.74	NS	-0.758623	10.9762	0	0.946375	1
Q8CG45;A0A0G2K3V2;A0A0A0MXY9	Akr7a2	122.141	159.739	128.255	136.844	66.1041	70.2979	65.5152	NS	0.984765	6.66006	0	0.542986	1
P47196	Akt1	10.4733	11.2578	12.6225	5.57334	11.9169	8.46978	9.37173	NS	0.137681	3.34722	0	0.994859	1
D3ZH75	Akt1s1	2.13073	0	4.75505	0	6.42185	7.00419	0	NS	-0.577919	0.926859	0	0.749763	1
G3V9W6;A0A0G2JY43;P30839	Aldh3a2	172.269	208.715	183.136	191.096	120.172	152.07	140.291	NS	0.412074	7.36427	0	0.999324	1
A0A0G2K7W2;Q5XI42	Aldh3b1	7.68091	9.4636	13.3392	8.55276	4.8504	10.4637	4.86988	NS	0.574958	3.08817	0	0.883144	1
G3V7J0;Q02253	Aldh6a1	84.7836	65.3866	137.765	152.47	123.426	132.826	101.685	NS	-0.276138	6.78739	0	0.98306	1
A0A0G2JSI1;Q9JLJ3	Aldh9a1	400.419	397.026	411.745	348.475	367.691	512.492	501.162	NS	-0.255357	8.70201	0	0.999707	1
P05065;Q6AY07	Aldoa;Aldoart2	1490.65	1392.56	1675.34	1645.86	1290.39	1347.99	1511.72	NS	0.11857	10.5251	0	0.999985	1
Q66HT1;P00884	Aldob	25.9518	5.79993	4.75865	20.761	6.70014	7.22887	2.74265	NS	0.794049	3.09727	0	0.630043	1
G3V6U3	Alg2	1.55199	1.97882	1.41324	2.31644	2.91971	3.05853	1.28086	NS	-0.330349	1.31633	0	0.968532	1
Q4QQS6	Alg5	5.0386	12.635	5.07025	8.61694	3.54085	9.97265	2.49553	NS	0.533979	2.69102	0	0.812439	1
D3ZXH7	Alyref	466.752	322.179	585.759	352.126	739.79	630.833	448.761	NS	-0.405099	8.92929	0	0.97252	1
Q5BJY6	Amdhd2	22.4474	27.2367	29.0083	11.304	14.6787	25.2682	7.76788	NS	0.746723	4.20246	0	0.717502	1
Q5U313	Ankrd13a	12.0728	11.162	12.4179	10.5377	12.1613	14.3625	16.9102	NS	-0.330797	3.71849	0	0.996063	1
F1LZH9;A0A0G2JWZ9	Ankrd44	12.5945	14.8697	14.185	15.1159	21.3853	21.3426	25.1227	NS	-0.699086	4.15349	0	0.950601	1
A0A0G2K2G7;D4AC12	Anks1a	2.30148	2.5638	3.21635	2.33034	0.820651	1.22047	1.24767	NS	0.950864	1.21226	0	0.580323	1
F1M5Z5;A0A0G2K1M7	Ano6	14.6709	16.9586	16.7732	10.1015	7.23406	7.17015	9.90248	NS	0.865516	3.54787	0	0.705268	1
F7EL36;P49911;A0A0G2K7X0	Anp32a	2400.99	2537.51	3349.44	8089.61	2811.35	3421.05	2637.81	NS	0.0401489	11.6849	0	0.998557	1
Q9EST6;F1LP34	Anp32b	446.284	371.086	385.457	390.117	416.164	406.423	411.281	NS	-0.0745613	8.65714	0	0.999985	1
Q5XIE0	Anp32e	70.3804	49.688	57.8278	88.8208	46.0705	70.1724	57.3789	NS	0.0266299	5.95471	0	0.999764	1
D3ZHD1	Anxa13	31.8684	27.4174	26.0481	17.6494	21.752	176.628	23.9691	NS	-0.879347	5.04134	0	0.580704	1
Q5U362;P55260	Anxa4	200.869	162.119	226.977	287.254	195.287	192.972	181.675	NS	0.0842471	7.67366	0	0.999809	1
Q6IRJ7	Anxa7	116.999	116.859	146.626	140.637	119.924	170.463	193.362	NS	-0.368489	7.14593	0	0.996077	1
Q32Q06	Ap1m1	96.8555	98.3861	106.874	79.5025	93.8709	90.8078	83.6375	NS	0.132971	6.53842	0	0.99989	1
B2GV08;A0A0G2JXX9	Ap1s2	24.0273	29.7289	26.4064	23.7781	10.5001	16.3372	17.0756	NS	0.78319	4.36488	0	0.840676	1
D3ZUY8	Ap2a1	108.945	91.9743	91.4189	83.3142	175.239	197.262	184.792	NS	-0.995651	6.97643	0	0.512941	1
P62944	Ap2b1	268.325	332.553	315.176	280.725	250.882	303.28	255.447	NS	0.143308	8.15833	0	0.999949	1
A0A0G2JWD6;D3ZIF5	Ap3b1	46.2634	50.2942	50.6851	40.6099	28.5767	29.3828	28.9943	NS	0.703881	5.27119	0	0.962308	1
B5DFK6	Ap3d1	21.8521	19.743	14.2689	9.83479	12.4332	11.3274	16.4705	NS	0.302469	3.91681	0	0.977862	1
Q6IRG9;P53676	Ap3m1	50.728	56.0279	32.107	33.7615	34.7935	24.6361	36.4488	NS	0.424746	5.23226	0	0.960062	1
Q9EPV5	Apaf1	3.08882	3.12426	3.08338	3.25362	3.27724	3.28627	4.89259	NS	-0.286093	1.95998	0	0.993184	1
A0A0H2UHH2;P23680	Apcs	50.9468	50.7623	62.951	37.0848	35.736	37.1972	21.0181	NS	0.813263	5.34681	0	0.756534	1
G3V9E4;P13676	Apeh	25.5432	25.5054	23.1458	18.7295	10.0056	13.5801	14.4037	NS	0.845699	4.19123	0	0.768016	1
B1WC49	Api5	60.6836	75.4065	60.5587	50.7817	86.7211	79.0513	66.3203	NS	-0.271358	6.08805	0	0.998604	1
P36972	Aprt	1161.66	1289.56	1148.92	1553.09	1372.65	1798.31	1840.16	NS	-0.490513	10.4809	0	0.998559	1
A3KNA0	Aqr	1.1371	0.916464	1.49256	0.955067	0.558062	0.972921	0.846082	NS	0.321617	0.54543	0	0.985706	1
Q66H80	Arcn1	123.242	116.25	107.876	109.862	130.754	114.955	128.391	NS	-0.138095	6.89456	0	0.99993	1
P84079	Arf1	706.887	716.05	714.156	606.01	794.665	751.202	866.798	NS	-0.22027	9.51804	0	0.999945	1
P84083	Arf5	687.45	655.268	597.4	637.849	1033.21	982.478	946.343	NS	-0.637134	9.59525	0	0.996883	1
P62332	Arf6	187.273	264.353	207.121	159.123	222.262	203.403	168.753	NS	0.105562	7.64176	0	0.999508	1
Q3MID3	Arfgap2	8.02504	12.2037	9.45136	7.53999	13.1407	7.74933	15.7382	NS	-0.289929	3.41663	0	0.976496	1
Q7TSU1;D4A631	Arfgef2;Arfgef1	1.11291	0.729692	0.798324	0.708876	1.08291	2.30832	1.85705	NS	-0.784567	0.718219	0	0.774355	1
A0A0G2JYA2;Q9JHU5	Arfip1	38.5422	34.9648	34.6735	19.9822	20.9141	29.4718	36.377	NS	0.180504	4.92266	0	0.994406	1
Q5BJT0	Arglu1	8.30018	6.76077	9.43874	4.92857	14.6347	10.8821	14.1539	NS	-0.721604	3.29328	0	0.850532	1
D4A6C5	Arhgap1	322.967	278.002	250.743	235.602	456.849	463.275	403.753	NS	-0.697215	8.38125	0	0.968562	1
Q5XI73	Arhgdia	4658.07	4893.67	5102.11	5328.45	4191.67	4533.11	4670.78	NS	0.113815	12.2155	0	0.999999	1
A0A0G2JU01;A0A0G2K4L2;E9PTJ8;A0A0G2K446;Q9Z1I6	Arhgef1	37.5978	46.6459	38.2951	39.355	49.1267	40.4606	48.6396	NS	-0.190783	5.43046	0	0.99952	1
Q5XI15;D3ZXL1	Arih1	4.63748	6.25257	6.55316	3.39444	2.98735	3.10285	5.67979	NS	0.441624	2.31071	0	0.945078	1
D3ZPP2	Arl8a	92.0443	103.144	92.0348	72.029	91.7565	80.4612	92.7599	NS	0.0595327	6.47856	0	0.999915	1
Q66HA6	Arl8b	467.404	508.84	442.151	410.71	431.276	545.893	615.402	NS	-0.2384	8.92154	0	0.999638	1
A1L108	Arpc5l	154.716	210.955	186.884	226.714	161.772	238.298	222.747	NS	-0.188462	7.63207	0	0.999511	1
Q712U5	Arpp19	138.756	123.739	132.365	140.518	158.657	149.409	160.452	NS	-0.260895	7.16355	0	0.999908	1
Q32KK0	Arse	9.15328	15.666	5.47064	7.01141	16.1152	12.8599	7.89865	NS	-0.372664	3.37676	0	0.921174	1
Q6P7S1;A0A0G2K8T0	Asah1	909.115	913.969	1038.32	937.164	709.254	757.019	731.904	NS	0.35762	9.73034	0	0.999941	1
D4AA35	Asmtl	71.079	93.4885	85.5227	41.1751	92.8197	86.4368	97.2942	NS	-0.258558	6.30304	0	0.99422	1
Q6AZ50	Atg3	73.037	75.8777	57.8623	75.4287	88.4602	61.2739	56.1363	NS	0.048675	6.11667	0	0.999658	1
A0A0G2KAB9;Q3MQ06;D3ZJZ1	Atg5	24.2375	20.5657	22.5576	11.1153	20.5255	17.8113	22.7284	NS	0.0209095	4.31673	0	0.99949	1
O35567	Atic	293.334	320.383	286.751	288.392	127.117	136.809	171.347	NS	1.00007	7.76961	0.000493641	0.49981	1
P06685	Atp1a1	349.191	379.706	349.113	384.357	192.494	214.5	203.981	NS	0.794138	8.15354	0	0.971366	1
Q63377	Atp1b3	209.583	234.721	210.079	260.386	180.025	213.388	212.518	NS	0.0933284	7.75854	0	0.999985	1
P11507	Atp2a2	167.841	196.543	153.263	115.456	79.6185	88.6726	78.2907	NS	0.970721	6.89174	0	0.562093	1
G3V6D3;P10719	Atp5f1b	3672.53	3841.86	3756.59	4042.07	2014.93	2053.17	1707.73	NS	0.968922	11.4752	0	0.642578	1
Q6PCU0;P35435;Q6QI09	Atp5f1c;Taf3	576.134	501.189	755.502	406.022	331.046	352.64	310.67	NS	0.809006	8.78433	0	0.808741	1
Q499S2;Q06645;Q06646;Q71S46	Atp5mc1;Atp5mc2;Atp5mc3	180.285	158.099	161.462	120.712	260.384	94.4585	105.119	NS	0.318358	7.19821	0	0.966396	1
P29419	Atp5me	691.287	762.663	747.981	789.265	361.263	363.599	366.364	NS	1.0015	9.10133	0.0185583	0.492838	1
Q6PDU7	Atp5mg	377.718	412.087	328.037	213.38	204.893	205.8	172.962	NS	0.836726	8.02307	0	0.775219	1
Q06647	Atp5po	841.722	847.149	647.955	758.169	415.349	409.928	347.142	NS	0.956708	9.16799	0	0.610911	1
Q2I6B2;Q2I6B5;P25286	Atp6v0a1	31.5383	27.8398	27.0661	36.5614	41.6492	37.1536	33.2774	NS	-0.344956	5.07618	0	0.998236	1
B3DMA1;A0A0G2JYE0	Atxn2l	8.92342	17.2286	13.258	15.3539	12.1494	10.1103	10.5856	NS	0.253259	3.67032	0	0.991605	1
F1LU71	Auh	7.5221	8.81852	12.9073	14.9951	20.0111	4.86125	20.0647	NS	-0.249831	3.58082	0	0.927395	1
P07151	B2m	2017.86	2299.39	2096.76	2787.82	1405.27	1649.68	1700.07	NS	0.427755	10.929	0	0.999763	1
G3V722	B4galt1	2.2888	3.54558	5.67454	3.09462	3.98859	4.11666	3.21882	NS	-0.0207813	2.03373	0	0.998637	1
F1LZL3;A0A0G2K3K5	B4galt5	13.9934	14.76	14.9737	19.2769	10.2399	10.3505	11.5207	NS	0.439992	3.78551	0	0.994405	1
Q63276	Baat	12.5935	17.0939	18.83	47.3252	5.67543	13.2322	7.44735	NS	1.00229	3.87097	0.00603145	0.498123	1
Q6P7Q1	Babam2	11.7235	6.22889	9.87495	3.46748	4.45434	4.91694	5.39842	NS	0.643969	2.71881	0	0.823804	1
F1LRM5;B0K019	Bag1	19.1974	7.12808	11.705	11.5717	9.55707	4.47229	7.3568	NS	0.740315	3.29317	0	0.72986	1
Q6MG49;A0A0G2K7C1	Bag6	3.46092	3.2102	4.37143	3.22894	5.76628	7.92905	8.88294	NS	-0.995687	2.43049	0	0.507244	1
Q9R1T1	Banf1	502.691	490.518	512.595	698.815	603.577	803.944	755.424	NS	-0.517902	9.26	0	0.997907	1
Q9JKL3;G3V8T9;Q63690	Bax	23.8239	13.1318	9.5247	21.4207	32.2094	26.4699	25.877	NS	-0.94277	4.37986	0	0.5688	1
Q6AY58	Bcap31	199.367	285.094	156.238	103.321	137.13	114.194	70.3638	NS	0.918534	7.12631	0	0.589129	1
B5DFM8	Bcas2	66.7573	74.1206	80.0091	107.613	114.695	118.575	93.0572	NS	-0.4997	6.52458	0	0.994874	1
A0A0H2UHR5;Q00972	Bckdk	17.5076	24.1616	25.9339	13.6076	24.9267	9.25962	17.3582	NS	0.479987	4.20729	0	0.90938	1
P70645;A1A5L1	Blmh	67.4434	62.1075	65.66	31.2877	72.7622	93.4365	91.3966	NS	-0.542177	6.05191	0	0.960511	1
A0SXU1;Q32WR5	Bloc1s2	115.402	140.866	48.3274	146.807	129.343	51.3965	53.4109	NS	0.462746	6.46901	0	0.853572	1
Q4V8A6	Bloc1s6	0	13.207	18.2394	19.3462	18.6476	0	14.9575	NS	0.523563	2.64642	0	0.807047	1
D3ZGE0;A0A0G2K1P3	Bnip2	33.5944	29.2867	34.8196	34.0495	64.6886	36.3716	71.5545	NS	-0.749018	5.37758	0	0.810475	1
B2RYM5	Brcc3	54.3715	44.1781	29.0153	35.1131	32.8297	50.8429	68.5133	NS	-0.400672	5.44955	0	0.954459	1
D3ZUP5	Brk1	97.8046	129.897	152.767	111.728	134.929	87.1192	86.1944	NS	0.358738	6.81265	0	0.9901	1
P26453	Bsg	22.405	21.026	13.5912	18.1039	30.6669	23.5608	22.5974	NS	-0.467414	4.43715	0	0.970396	1
Q811A2	Bst2	88.8081	135.383	102.73	88.3037	168.096	114.818	88.8802	NS	-0.13424	6.77971	0	0.996997	1
Q5U3Y8;M0R5M7	Btf3;rCG_63270	132.692	137.253	140.546	166.314	97.0706	81.8265	50.4396	NS	0.951204	6.76111	0	0.590093	1
D4A3I4;A0A0G2K4W2	Btf3l4	78.7492	103.276	107.787	153.865	118.799	111.606	93.8951	NS	-0.0839994	6.75748	0	0.999717	1
Q4FZS2	Bub3	74.8219	65.843	69.8385	45.095	104.869	89.1616	102.233	NS	-0.565747	6.26034	0	0.979668	1
Q6P7P5	Bzw1	37.77	50.6062	53.8242	34.8062	53.367	49.6009	54.5589	NS	-0.198635	5.57428	0	0.99878	1
O35796	C1qbp	491.768	354.445	445.676	434.273	227.37	212.964	191.905	NS	1.01061	8.30546	0.0685406	0.47357	1
A0A0G2JZH0;D3ZJ77	Cab39	8.71636	8.49912	12.0495	10.1385	14.6811	11.0748	11.8335	NS	-0.31637	3.50234	0	0.993385	1
Q6AYK6	Cacybp	105.08	150.145	127.36	178.947	157.284	159.088	185.535	NS	-0.37813	7.22892	0	0.997786	1
D4A8A0	Cad	0.61296	0.44267	0.552167	0.700328	0.299468	0	1.67428	NS	0.0567344	0.0290941	0	0.98541	1
P62161;D4ABV5	Calm1;Calm3;Calm2	4741.79	6254.71	6487.04	8794.36	11249.8	11878.1	11255.5	NS	-0.935994	13.0058	0	0.689225	1
P18418	Calr	3921.27	4888.72	3944.08	5274.85	3113.87	3508.35	3438.01	NS	0.328976	11.9475	0	0.999876	1
Q63450	Camk1	12.5435	19.1629	22.1362	17.484	30.4812	27.8189	39.2898	NS	-0.860976	4.5376	0	0.713938	1
P97536	Cand1	94.3969	84.3931	88.1055	82.809	138.909	146.996	162.891	NS	-0.796199	6.7865	0	0.931566	1
P35565	Canx	1098.96	1272.18	1194.25	1234.27	960.107	1025.85	1091.93	NS	0.1862	10.1305	0	0.999992	1
A0A0G2K8H0;Q5M9G3	Caprin1	74.4312	90.3667	99.785	79.0604	108.94	81.7065	61.616	NS	0.135881	6.39817	0	0.998603	1
B2GUZ5	Capza1	740.996	735.277	635.455	751.401	473.873	505.94	494.542	NS	0.483554	9.25002	0	0.999446	1
Q3T1K5	Capza2	1182.05	1217.83	1216.16	1391.41	864.066	783.189	815.129	NS	0.562851	10.0274	0	0.999635	1
Q5XI32;A0A0G2JYB1	Capzb	2301.46	2046.22	2123.09	2119.02	1385.29	1675.88	1663.68	NS	0.40478	10.874	0	0.999806	1
Q4AE70	Carm1	4.34444	3.78423	4.81816	4.1263	5.42525	6.38048	5.63847	NS	-0.422682	2.42334	0	0.989794	1
G3V9K0	Cars	2.77044	4.75164	2.80658	2.36045	3.1876	2.08888	3.27335	NS	0.167062	1.78781	0	0.990221	1
P55213	Casp3	33.0515	21.8301	24.2035	31.0547	39.3665	31.8865	48.1973	NS	-0.610741	5.01369	0	0.934533	1
O88550	Casp7	14.0711	10.831	11.5774	14.511	13.406	18.1858	17.9329	NS	-0.467466	3.87073	0	0.986661	1
Q9JHX4	Casp8	11.3218	9.87759	9.52265	10.4077	6.67852	6.10816	6.93287	NS	0.570335	3.16758	0	0.972673	1
F1LPH1;A0A0G2JSY2;P27321;D3ZL24	Cast	151.815	217.229	216.926	221.508	168.424	184.36	180.167	NS	0.128406	7.57198	0	0.999844	1
D4A3T3	Cbx1	249.107	221.976	248.269	300.486	273.502	396.845	506.641	NS	-0.720818	8.23882	0	0.902161	1
D4A2P1	Ccar1	2.82102	1.6044	2.77578	0.964302	3.84406	3.3102	3.27015	NS	-0.574148	1.5758	0	0.896443	1
F1LM55	Ccar2	30.5976	29.0935	23.71	19.3719	37.7907	35.4218	40.3892	NS	-0.536528	4.93364	0	0.979108	1
D4A4Z0	Ccdc12	30.4572	0	36.501	44.2717	27.0573	24.3591	17.924	NS	-1.19153	4.03854	-0.132454	0.534223	1
P86182	Ccdc22	51.01	54.4034	52.8266	50.6948	55.518	42.3481	52.7633	NS	0.0702714	5.69205	0	0.999901	1
Q5BK07	Ccdc43	48.1797	44.6442	37.1568	55.7544	58.2583	57.9727	29.2438	NS	-0.0576513	5.54162	0	0.997892	1
Q5U2X6	Ccdc47	35.5941	46.8045	42.4059	35.2683	47.1269	57.161	55.1602	NS	-0.408398	5.50616	0	0.997339	1
Q810U0	Ccdc50	7.2277	6.14391	6.73206	6.87877	7.83457	11.0056	7.01912	NS	-0.34982	2.98768	0	0.990864	1
Q4V897	Ccdc90b	7.24227	4.26163	7.43434	4.39662	4.70324	1.88526	11.81	NS	0.227354	2.5342	0	0.925893	1
Q5BJT7	Ccdc93	17.3834	26.294	22.3127	34.6733	35.1649	29.6968	33.3976	NS	-0.512199	4.81549	0	0.980356	1
Q5XIM9	Cct2	181.54	159.351	156.875	162.788	165.028	155.008	180.112	NS	-0.045543	7.37522	0	0.999981	1
Q6P502	Cct3	204.183	164.822	181.11	159.995	171.961	212.192	247.172	NS	-0.272767	7.57036	0	0.998937	1
Q7TPB1	Cct4	174.154	147.612	147.377	128.065	136.329	178.32	211.539	NS	-0.252511	7.31147	0	0.998432	1
Q68FQ0	Cct5	191.253	160.471	172.198	166.554	153.185	169.577	172.418	NS	0.0306246	7.40541	0	0.99999	1
Q3MHS9	Cct6a	293.255	287.732	320.73	260.393	322.277	287.427	404.062	NS	-0.202237	8.26978	0	0.999532	1
D4AC23	Cct7	153.554	130.348	152.46	150.693	144.581	173.359	192.872	NS	-0.267124	7.28772	0	0.999605	1
D4ACB8	Cct8	201.021	160.015	181.083	191.565	150.578	180.637	199.043	NS	-0.0142342	7.49313	0	0.999987	1
Q6AYE1;A0A140UHX9	Ccz1b	32.839	34.8963	26.8158	28.6697	14.9128	16.6416	15.3814	NS	0.922363	4.55392	0	0.661161	1
Q9ES58	Cd200r1	23.1152	29.2527	36.8677	16.5848	39.8835	47.3164	43.1489	NS	-0.641356	5.01971	0	0.916804	1
F1LRS8	Cd2ap	179.289	222.816	189.292	237.929	169.729	137.103	138.481	NS	0.439786	7.48475	0	0.998355	1
Q64244	Cd38	529.782	591.14	514.356	384.651	393.783	403.464	442.631	NS	0.314986	8.84704	0	0.999193	1
P10252	Cd48	76.0177	88.9303	88.1145	123.481	138.998	125.482	184.431	NS	-0.783942	6.82798	0	0.867409	1
Q6IN14;O70352	Cd82	18.7412	19.5974	19.4669	24.6891	17.2811	23.2124	24.627	NS	-0.178823	4.42005	0	0.999287	1
F1LRQ6	Cdc23	2.95505	2.34817	3.70474	2.71765	1.45101	6.28881	7.4585	NS	-0.629321	1.96809	0	0.781431	1
A0A140TAG9;Q63692;A0A0G2K3C1	Cdc37	86.6442	73.0822	73.916	82.1237	78.6707	86.493	84.7465	NS	-0.13549	6.34227	0	0.999925	1
Q8CFN2;A0A0G2JSM8	Cdc42	847.166	723.181	827.163	782.756	672.757	1152.48	1177.17	NS	-0.37562	9.75724	0	0.994486	1
O08837	Cdc5l	16.3981	16.7534	14.7248	12.4223	17.8782	17.8177	19.7987	NS	-0.278968	4.07802	0	0.998127	1
F2Z3T0;Q4V8C8	Cdc73	3.37759	1.86768	2.95582	2.01634	3.488	4.28908	2.49472	NS	-0.327918	1.73669	0	0.97439	1
P70500	Cdipt	46.6464	69.6418	64.5019	24.9074	45.8957	32.4908	57.9121	NS	0.301643	5.54699	0	0.965652	1
Q03114	Cdk5	42.7325	48.7059	56.4878	62.2518	84.2565	60.1154	82.0255	NS	-0.553798	5.93608	0	0.979248	1
O08769	Cdkn1b	16.7286	10.962	12.3996	17.4594	24.9533	8.5429	14.4376	NS	-0.0569124	3.88984	0	0.994082	1
A0A0G2K0B0;Q5XIM5	Cdv3	35.1963	39.358	45.9857	51.4326	29.273	46.5403	27.8124	NS	0.257861	5.28384	0	0.995918	1
D4A9A3	Cenpv	66.7508	95.2188	81.0605	54.2367	92.4368	67.7393	80.7163	NS	-0.0304385	6.25012	0	0.999739	1
Q6AXM5	Cept1	180.462	168.046	173.022	119.941	106.546	97.7781	81.2152	NS	0.822464	6.99444	0	0.834676	1
G3V8V4;Q3T1K1	Cers2	35.7826	42.3946	34.7634	37.3139	35.8346	32.8493	23.7498	NS	0.307186	5.11823	0	0.996963	1
P45592	Cfl1	8173.27	8279.48	9076.13	11578.4	6392.5	6422.58	6067.07	NS	0.464788	12.9311	0	0.999863	1
D4ADB4	Cggbp1	10.5228	13.0011	6.61045	14.0254	12.3952	9.94826	11.3261	NS	-0.189377	3.50653	0	0.990084	1
F1M8B7	Chmp2b	7.21042	16.8561	7.87187	17.5426	12.4394	8.87297	10.216	NS	0.0103068	3.52099	0	0.99903	1
Q8CGS4	Chmp3	17.7409	13.0946	24.9216	39.5225	21.5625	42.6881	35.0417	NS	-0.764919	4.71319	0	0.751772	1
M0RCH6;D4A9Z8	Chmp4b;Chmp4bl1	389.861	342.865	411.952	370.126	240.368	236.091	207.708	NS	0.730659	8.25063	0	0.972007	1
Q4QQV8	Chmp5	300.442	348.585	349.2	248.04	512.585	612.986	558.214	NS	-0.82053	8.63971	0	0.898562	1
M0RDD7;Q498T2	Chtopl1;Chtop	58.7489	30.2465	28.0461	36.1774	44.1255	39.4046	41.572	NS	-0.240849	5.29374	0	0.986728	1
Q5XID1	Ciapin1	22.367	17.1639	12.588	10.5559	7.17985	13.1155	11.5163	NS	0.503491	3.73286	0	0.922441	1
B0K020	Cisd1	242.357	212.461	295.96	66.027	319.575	184.423	213.022	NS	-0.0371637	7.64532	0	0.994696	1
D4AAE9	Cisd2	141.001	203.929	132.587	140.076	62.3191	89.701	97.38	NS	0.835384	6.87038	0	0.761892	1
A0A0G2JZM8;Q99JD4	Clasp2	5.93659	5.09611	6.58623	4.88792	8.9754	8.67969	10.7631	NS	-0.694235	2.9088	0	0.908398	1
Q6MG61	Clic1	1125.53	1073.14	1149.82	1242	1150.29	1080.76	1066.06	NS	0.0251089	10.1368	0	1	1
Q5M883	Clic2	121.267	151.135	244.981	128.22	272.41	253.539	279.133	NS	-0.703369	7.61837	0	0.867131	1
A0A0G2JW94;Q6DGF2	Clint1	60.8046	65.9235	66.4402	55.997	77.9987	51.0975	58.0003	NS	0.0739093	5.96152	0	0.999745	1
D4A416	Clptm1l	4.11727	4.05098	3.33047	2.62404	1.67124	3.33345	3.15273	NS	0.322099	1.8429	0	0.98108	1
A0A0G2JSJ2;Q4KM73;A0A0G2JTN5	Cmpk1	301.734	281.095	275.05	268.115	240.689	202.895	245.755	NS	0.287917	8.01125	0	0.999726	1
D3ZC63	Cmpk2	106.177	110.154	101.03	166.267	130.173	181.611	230.617	NS	-0.75612	7.13792	0	0.86626	1
[truncated: 1,357 more rows]
