# Supplementary material for: Transcriptome and proteome profiling reveal complementary scavenger and immune features of rat liver sinusoidal endothelial cells and liver macrophages
Source: BMC Mol Cell Biol. 2020 Nov 27;21:85. doi: 10.1186/s12860-020-00331-9 (PMC7694354; doi:10.1186/s12860-020-00331-9)
Supplement: Supplementary file 3 — Additional file 3. Genes and proteins associated with immune system processes. Excel file (.xls) with the list of genes and proteins associated with the term immune system processes (GO:0002376) presented in the two heatmaps in Fig. 5a, along with their associated expression values (RPKM, or iBAQ). The two worksheets are named “Immune genes_RPKM_RNAseq”, and “Immune genes_iBAQ_proteomics”. Of note, for visualization, log2(RPKM+ 1) and log2(iBAQ+ 1) were used in the heatmaps in Fig. 5a. [file 12860_2020_331_MOESM3_ESM.xlsx]

## Sheet: Immune genes_RPKM_RNAseq
Gene	KC.1	KC.2	KC.3	LSEC.1	LSEC.2	LSEC.3	logFC	AveExpr	t	P.Value	adj.P.Val	DEG	Associated Term
Tlr12	10.1773	20.8988	7.84507	0	0	0	6.71551	1.7909	10.6015	1.58e-26	1.59e-24	KC	toll-like receptor signaling pathway
Gcsam	24.5166	60.8054	13.0416	0	0	0	6.3223	1.70056	9.85962	3.3e-23	1.99e-21	KC	negative regulation of lymphocyte migration;regulation of B cell receptor signaling pathway;regulation of lymphocyte migration
Xcr1	11.7432	18.2148	6.08934	0	0.0852349	0	5.82963	1.88615	8.9492	1.86e-19	8.03e-18	KC	immune response
Tagap	22.6051	37.6305	30.2809	0.446246	0.703167	0	5.72887	3.03225	8.93684	2.08e-19	8.84e-18	KC	defense response to virus
Tlr11	6.16967	14.0874	3.59912	0	0	0	5.3572	1.18538	7.96996	8.14e-16	2.24e-14	KC	toll-like receptor signaling pathway
Gapt	30.6761	36.7008	47.979	1.26654	0.760281	0.28881	5.33613	3.11071	8.27576	6.57e-17	2.02e-15	KC	B cell homeostasis;B cell proliferation involved in immune response;immunoglobulin production involved in immunoglobulin mediated immune response
Tnfaip8l2	166.952	186.007	196.424	12.8799	3.12237	2.37221	5.13528	5.03143	8.94723	1.9e-19	8.14e-18	KC	innate immune response;negative regulation of T cell activation
Cd34	12.8743	15.9652	8.27524	0	0.204409	0	4.84533	1.32702	7.03886	9.84e-13	1.88e-11	KC	hematopoietic stem cell proliferation;hemopoiesis;leukocyte migration
Tnfsf13b	36.1548	19.5644	30.4224	1.74864	0.500982	0.253746	4.82804	3.02565	7.30656	1.4e-13	2.91e-12	KC	B cell costimulation;B cell homeostasis;immune response;immunoglobulin secretion;positive regulation of B cell proliferation;positive regulation of germinal center formation;positive regulation of T cell proliferation;regulation of immune response;T cell costimulation
Vsig4	2558.88	2173.07	2471.25	77.0165	111.277	22.105	4.79513	8.69495	9.08334	5.49e-20	2.44e-18	KC	negative regulation of complement activation, alternative pathway;negative regulation of macrophage activation;negative regulation of T cell proliferation
S100a8	71.4936	90.2135	21.6255	0.909951	0	0	4.66755	1.25722	6.62547	1.75e-11	2.92e-10	KC	innate immune response;leukocyte migration involved in inflammatory response;neutrophil chemotaxis
Ctse	23.6857	40.398	11.2308	0.619226	0.325246	0.49421	4.5753	2.71657	6.66401	1.35e-11	2.28e-10	KC	antigen processing and presentation of exogenous peptide antigen via MHC class II
Ciita	28.2945	55.7857	31.9001	1.05746	1.89498	0.59574	4.53705	4.81817	7.81828	2.74e-15	6.96e-14	KC	cellular response to interferon-gamma;response to interferon-gamma
Lilrb3a	49.2622	60.9742	100.771	3.43253	5.23202	0.537163	4.53681	5.62705	8.43148	1.76e-17	5.84e-16	KC	adaptive immune response
Slpi	245.269	729.788	84.7163	4.00761	6.73595	5.11761	4.50115	4.65643	7.39682	7.11e-14	1.54e-12	KC	antibacterial humoral response;immune response;innate immune response
Nfam1	103.019	124.089	110.949	7.53407	4.11553	1.92416	4.49589	5.84251	8.28983	5.84e-17	1.82e-15	KC	B cell differentiation;B cell receptor signaling pathway;positive regulation of B cell receptor signaling pathway;regulation of B cell differentiation
Cd180	49.2026	54.2359	66.7222	3.47597	4.21325	0.2134	4.34198	4.34236	7.27748	1.73e-13	3.57e-12	KC	B cell proliferation involved in immune response
LOC108348047	89.5552	104.938	47.3485	3.09383	2.29415	2.03347	4.29475	4.40063	6.94831	1.88e-12	3.48e-11	KC	Fc-gamma receptor signaling pathway
Flt3	30.2027	48.508	18.8425	0.456489	2.99711	0	4.28193	3.34879	6.63787	1.61e-11	2.7e-10	KC	antigen processing and presentation;B cell differentiation;dendritic cell differentiation;dendritic cell homeostasis;hematopoietic progenitor cell differentiation;hemopoiesis;leukocyte differentiation;leukocyte homeostasis;lymph node development;lymphocyte differentiation;lymphocyte proliferation;lymphoid progenitor cell differentiation;myeloid progenitor cell differentiation;negative regulation …
Ikzf1	43.4036	39.9707	51.6842	3.45443	1.81443	1.27247	4.25006	4.32391	6.94899	1.87e-12	3.47e-11	KC	B cell differentiation;erythrocyte differentiation;hemopoiesis;lymph node development;lymphocyte differentiation;natural killer cell differentiation;Peyer's patch development;positive regulation of neutrophil differentiation;positive regulation of NK T cell differentiation;T cell differentiation;thymus development
Havcr1	2.17463	3.19612	2.08299	0	0	0.139904	4.23155	0.823109	5.75018	4.49e-09	5.58e-08	KC	positive regulation of mast cell activation
Dact2	2.73155	5.39467	9.91492	0.440374	0.231305	0.175733	4.21855	1.83068	5.95054	1.35e-09	1.79e-08	KC	hematopoietic progenitor cell differentiation
Cd36	142.242	91.2277	90.0873	2.30005	8.4747	1.31512	4.21592	7.13047	7.8672	1.86e-15	4.9e-14	KC	immune response;pattern recognition receptor signaling pathway;positive regulation of macrophage cytokine production;regulation of toll-like receptor signaling pathway
Il18	226.804	236.419	156.383	5.45067	13.9569	2.71889	4.17137	4.83798	7.11528	5.68e-13	1.11e-11	KC	cellular response to interferon-gamma;natural killer cell activation;natural killer cell mediated cytotoxicity;negative regulation of neutrophil apoptotic process;neutrophil activation;positive regulation of activated T cell proliferation;positive regulation of natural killer cell proliferation;positive regulation of NK T cell proliferation;positive regulation of T-helper 1 cell cytokine producti…
Fcnb	12.1624	40.8293	22.7424	0.802147	1.40442	0.4268	4.16898	2.34237	6.0052	9.63e-10	1.3e-08	KC	cell surface pattern recognition receptor signaling pathway;complement activation, lectin pathway
Tnfrsf21	32.9372	31.5436	44.3892	1.81384	2.81671	0.503526	4.15923	4.64636	7.07673	7.5e-13	1.46e-11	KC	adaptive immune response;humoral immune response;negative regulation of B cell proliferation;negative regulation of T cell proliferation;T cell receptor signaling pathway
Csf3r	1.73125	7.34715	4.08463	0.418662	0.0879602	0.133655	4.08376	1.72581	5.6597	7.63e-09	9.22e-08	KC	neutrophil chemotaxis;regulation of myeloid cell differentiation
Cfh	92.4405	84.5937	100.24	2.95249	8.41855	1.90757	4.07503	6.15475	7.49281	3.44e-14	7.72e-13	KC	cellular response to interferon-gamma;complement activation;regulation of complement activation
Pla2g2d	3.01026	31.3155	19.8044	0.909951	1.14708	0.580991	4.04163	2.44179	5.91896	1.63e-09	2.15e-08	KC	CD4-positive, CD25-positive, alpha-beta regulatory T cell differentiation;negative regulation of T cell activation;negative regulation of T cell proliferation
Tlr8	24.3354	22.5467	28.4287	1.52197	1.49223	0.647837	4.03602	3.90494	6.38025	8.93e-11	1.37e-09	KC	defense response to virus;immune response;innate immune response;microglial cell activation;MyD88-dependent toll-like receptor signaling pathway;positive regulation of innate immune response;toll-like receptor 8 signaling pathway;toll-like receptor signaling pathway
Oas3	16.9215	25.6472	51.0422	1.47769	3.22401	0.907197	4.02661	4.07287	6.60543	2.01e-11	3.32e-10	KC	defense response to virus;immune response;innate immune response
P2ry12	11.3125	8.41705	8.89672	1.64139	0	0	4.01826	1.19215	5.41965	3e-08	3.33e-07	KC	positive regulation of microglial cell migration;regulation of microglial cell migration
Wdfy4	49.9551	65.5743	43.714	1.80356	3.82501	1.35796	4.01757	6.3985	7.37461	8.4e-14	1.8e-12	KC	antigen processing and presentation;CD8-positive, alpha-beta T cell activation
Fcgr3a	142.704	231.293	101.039	4.85691	11.8155	1.63214	4.006	4.84395	6.80642	5.07e-12	8.92e-11	KC	Fc-epsilon receptor signaling pathway;Fc-gamma receptor signaling pathway;neutrophil activation
Zc3h12d	3.07469	4.66018	2.67385	0	0.0976356	0.148357	4.00123	1.17727	5.4019	3.32e-08	3.66e-07	KC	negative regulation of T cell proliferation
Tlr6	10.8507	11.1213	10.5374	0.828627	0.435233	0.587852	3.95367	3.96437	6.17352	3.37e-10	4.82e-09	KC	immune response;innate immune response;microglial cell activation;MyD88-dependent toll-like receptor signaling pathway;negative regulation of toll-like receptor 2 signaling pathway;positive regulation of macrophage activation;toll-like receptor 6 signaling pathway;toll-like receptor signaling pathway;TRIF-dependent toll-like receptor signaling pathway
C6	496.339	525.75	678.46	30.9787	51.3961	14.7798	3.93473	8.23418	7.06456	8.18e-13	1.59e-11	KC	complement activation;complement activation, classical pathway;innate immune response;positive regulation of activation of membrane attack complex;positive regulation of complement activation
Tlr7	18.5522	16.6157	26.4552	0.801148	2.44064	0.255761	3.92566	3.86289	6.26425	1.89e-10	2.81e-09	KC	defense response to virus;immune response;innate immune response;microglial cell activation;MyD88-dependent toll-like receptor signaling pathway;toll-like receptor 7 signaling pathway;toll-like receptor signaling pathway
Gcnt1	12.7621	12.3483	14.755	1.23449	0.792504	0.218946	3.92381	3.58361	6.03652	7.94e-10	1.09e-08	KC	leukocyte tethering or rolling
Clec4a3	526.278	373.863	209.315	18.4957	19.8922	2.81173	3.89545	5.23322	6.70535	1.02e-11	1.75e-10	KC	antigen processing and presentation of exogenous peptide antigen via MHC class I;CD8-positive, alpha-beta T cell activation;plasmacytoid dendritic cell antigen processing and presentation
Clnk	6.17927	11.9199	4.00525	0	0.224252	0	3.88625	0.854538	5.12542	1.49e-07	1.52e-06	KC	negative regulation of natural killer cell activation;positive regulation of natural killer cell cytokine production
Dock10	35.0623	39.9561	38.7339	2.04807	3.35631	0.784598	3.87072	5.77315	6.94674	1.9e-12	3.5e-11	KC	B cell homeostasis;marginal zone B cell differentiation
Fcrl1	19.2766	17.8681	22.7932	0.635673	1.33554	1.01467	3.86174	2.64679	5.53654	1.55e-08	1.8e-07	KC	B cell activation
LOC100911825	492.018	286.899	303.531	12.4982	26.3636	10.0547	3.84976	7.61704	6.95133	1.84e-12	3.42e-11	KC	Fc-gamma receptor signaling pathway
Itgal	319.818	364.754	365.649	17.1868	28.1204	14.5666	3.84641	8.18949	6.87206	3.21e-12	5.82e-11	KC	activated T cell proliferation;memory T cell extravasation;positive regulation of T cell proliferation;T cell activation via T cell receptor contact with antigen bound to MHC molecule on antigen presenting cell
Cx3cr1	4.27929	15.0356	14.8857	1.81098	0.271775	0.825919	3.83557	1.79755	5.21176	9.4e-08	9.8e-07	KC	immune response;leukocyte tethering or rolling;macrophage chemotaxis;microglial cell activation;microglial cell activation involved in immune response;positive regulation of microglial cell migration
Ncf1	135.455	122.571	147.8	8.93363	9.00933	6.65467	3.81245	6.24499	6.8765	3.11e-12	5.65e-11	KC	neutrophil mediated killing of fungus;neutrophil mediated killing of gram-positive bacterium;respiratory burst involved in defense response
Rassf2	39.9836	45.1068	34.6451	0.604318	4.0206	2.57233	3.80865	4.58275	6.28247	1.68e-10	2.51e-09	KC	regulation of osteoclast differentiation
C2	827.507	676.913	1003.86	37.8094	103.102	16.6126	3.80201	8.55048	6.69335	1.1e-11	1.89e-10	KC	complement activation;complement activation, classical pathway
Ctss	1521.75	2462.43	3109.43	196.821	248.985	60.8427	3.79432	8.80387	6.64208	1.57e-11	2.62e-10	KC	adaptive immune response;antigen processing and presentation of peptide antigen;immune response
Clec4a	45.3261	15.8666	13.3398	0.296245	1.24481	0	3.7863	1.81021	5.08935	1.8e-07	1.81e-06	KC	adaptive immune response;antigen processing and presentation of exogenous peptide antigen via MHC class I;CD8-positive, alpha-beta T cell activation;innate immune response;plasmacytoid dendritic cell antigen processing and presentation
AABR07060872.1	183.774	803.01	415.389	45.0502	33.2554	13.1187	3.77985	6.53002	6.82746	4.38e-12	7.84e-11	KC	immune response;immunoglobulin production
Adora3	6.43714	7.31738	3.65084	0.583752	0	0	3.77885	0.93006	4.90462	4.7e-07	4.45e-06	KC	histamine secretion by mast cell;positive regulation of leukocyte migration;positive regulation of mast cell degranulation
Coro1a	235.1	504.12	217.902	13.7306	22.312	10.6161	3.77872	6.39596	6.81018	4.94e-12	8.73e-11	KC	immunological synapse formation;leukocyte chemotaxis;natural killer cell degranulation;positive regulation of T cell activation;positive regulation of T cell proliferation;T cell differentiation;T cell homeostasis
Apobec1	146.096	73.7595	94.7923	6.74236	4.81631	6.02687	3.7478	4.63901	6.08976	5.7e-10	7.94e-09	KC	defense response to virus
Jaml	47.6035	59.0324	26.3985	1.66281	2.55298	1.42919	3.7294	4.26879	5.88092	2.06e-09	2.66e-08	KC	gamma-delta T cell activation;leukocyte migration;monocyte extravasation;neutrophil chemotaxis;neutrophil extravasation
Clec4f	7171.65	5652.81	6632.06	459.774	616.073	130.364	3.69571	11.1234	6.21819	2.54e-10	3.7e-09	KC	NK T cell activation
Cxcr4	78.675	183.058	105.005	3.92283	15.2473	3.13084	3.69203	5.17805	6.39117	8.32e-11	1.28e-09	KC	immune response;T cell proliferation
Myo1f	59.8355	73.945	79.254	5.75198	5.47593	3.44302	3.68623	5.80334	6.51985	3.56e-11	5.74e-10	KC	neutrophil degranulation;neutrophil mediated immunity;regulation of innate immune response
Btk	26.0355	31.8015	36.1837	1.53148	3.21762	1.08648	3.67887	3.63555	5.63416	8.85e-09	1.06e-07	KC	B cell affinity maturation;histamine secretion by mast cell;negative regulation of B cell proliferation;positive regulation of type I hypersensitivity;positive regulation of type III hypersensitivity
Lpxn	89.2758	85.5431	85.9678	3.36713	9.77918	2.2131	3.67561	4.74732	6.14111	4.13e-10	5.85e-09	KC	negative regulation of B cell receptor signaling pathway
Cd300a	262.271	316.254	287.525	18.5717	30.5526	5.5933	3.66506	5.67536	6.46285	5.19e-11	8.24e-10	KC	immune system process;negative regulation of B cell proliferation;negative regulation of B cell receptor signaling pathway;negative regulation of eosinophil activation;negative regulation of eosinophil migration;negative regulation of mast cell activation involved in immune response;negative regulation of mast cell degranulation;negative regulation of MyD88-dependent toll-like receptor signaling …
Pycard	264.741	396.408	261.994	20.3536	23.7139	10.6327	3.66056	5.74041	6.4363	6.19e-11	9.69e-10	KC	activation of innate immune response;defense response to virus;innate immune response;myeloid dendritic cell activation;myeloid dendritic cell activation involved in immune response;positive regulation of activated T cell proliferation;positive regulation of adaptive immune response;positive regulation of antigen processing and presentation of peptide antigen via MHC class II;positive regulation …
Nr1h3	557.022	395.229	434.344	44.9009	29.5352	14.4013	3.65601	7.16315	6.51594	3.65e-11	5.87e-10	KC	negative regulation of macrophage activation;positive regulation of toll-like receptor 4 signaling pathway
Pram1	42.4726	44.6716	41.5392	2.73893	3.23688	1.63947	3.65419	4.07412	5.71975	5.37e-09	6.63e-08	KC	regulation of neutrophil degranulation;T cell receptor signaling pathway
Lgals3	773.298	1132.82	1077.48	60.0182	108.842	33.2786	3.65354	7.70594	6.44925	5.68e-11	8.97e-10	KC	antimicrobial humoral immune response mediated by antimicrobial peptide;eosinophil chemotaxis;innate immune response;macrophage chemotaxis;monocyte chemotaxis;mononuclear cell migration;negative regulation of immunological synapse formation;negative regulation of T cell activation via T cell receptor contact with antigen bound to MHC molecule on antigen presenting cell;negative regulation of T ce…
Btla	7.26463	14.7416	3.39601	0	0.335543	0.254927	3.64721	1.42444	4.75869	9.78e-07	8.88e-06	KC	adaptive immune response;immune response-regulating cell surface receptor signaling pathway;negative regulation of alpha-beta T cell proliferation;negative regulation of B cell proliferation;negative regulation of T cell proliferation
Tnfsf9	15.2302	18.2872	9.54277	0.526152	0.27636	2.09963	3.63988	1.97312	4.80585	7.73e-07	7.13e-06	KC	immune response;myeloid dendritic cell differentiation;positive regulation of activated T cell proliferation;positive regulation of cytotoxic T cell differentiation
Rasgrp1	23.0696	28.6621	30.5145	1.41835	3.37726	0.603731	3.63588	4.22112	5.85188	2.45e-09	3.14e-08	KC	inflammatory response to antigenic stimulus;mast cell degranulation;positive regulation of natural killer cell activation;positive regulation of natural killer cell differentiation;positive regulation of natural killer cell mediated cytotoxicity;positive regulation of T cell differentiation in thymus
Cd244	22.9524	34.4366	20.2495	1.38762	1.61965	1.23053	3.63569	3.47157	5.40301	3.29e-08	3.64e-07	KC	immune response;myeloid dendritic cell activation;natural killer cell activation involved in immune response;positive regulation of CD8-positive, alpha-beta T cell proliferation;positive regulation of granzyme B production;positive regulation of natural killer cell proliferation
Ccdc88b	29.0682	28.2633	33.9262	2.38737	3.20455	0.529271	3.6323	4.87133	6.12582	4.55e-10	6.4e-09	KC	positive regulation of T cell activation;positive regulation of T cell proliferation
Fcgr1a	303.445	233.52	232.166	18.4021	21.9565	5.43958	3.61584	6.11545	6.40456	7.62e-11	1.18e-09	KC	antibody-dependent cellular cytotoxicity;antigen processing and presentation of exogenous antigen;antigen processing and presentation of exogenous peptide antigen via MHC class I;Fc-gamma receptor signaling pathway;positive regulation of type IIa hypersensitivity;positive regulation of type III hypersensitivity;regulation of immune response
Pik3cd	69.6256	83.2798	83.7041	6.30504	6.02127	4.57464	3.61521	6.31648	6.42093	6.85e-11	1.06e-09	KC	B cell activation;B cell homeostasis;positive regulation of neutrophil apoptotic process
LOC103693375	91.9452	21.7181	15.8924	1.0588	0	0	3.6036	0.809647	4.51745	3.14e-06	2.69e-05	KC	antibacterial humoral response;antimicrobial humoral immune response mediated by antimicrobial peptide;innate immune response in mucosa
Dock11	13.972	13.2428	13.3832	1.12627	1.07558	0.408584	3.56695	4.16979	5.60574	1.04e-08	1.24e-07	KC	B cell homeostasis;marginal zone B cell differentiation
Cd5l	3458.75	3138.54	4269.12	279.504	402.738	114.533	3.55219	10.4752	5.91909	1.63e-09	2.15e-08	KC	regulation of complement activation
C5ar1	56.7434	56.7343	73.7164	7.3888	6.09862	1.12325	3.54995	4.59459	5.83236	2.75e-09	3.5e-08	KC	complement component C5a signaling pathway;complement receptor mediated signaling pathway;microglial cell activation;neutrophil chemotaxis;positive regulation of macrophage chemotaxis;positive regulation of neutrophil chemotaxis
Cd300lb	2.75453	3.79539	1.66639	0	0.174938	0	3.54971	0.950911	4.52486	3.03e-06	2.6e-05	KC	neutrophil mediated immunity;positive regulation of mast cell activation
Zfp385a	37.647	57.436	63.8692	4.48606	5.12839	2.73792	3.54559	4.90741	5.95016	1.35e-09	1.8e-08	KC	megakaryocyte development;platelet formation
Nckap1l	123.46	112.108	120.413	6.69937	13.0808	3.952	3.53486	6.75443	6.23521	2.28e-10	3.33e-09	KC	B cell homeostasis;B cell receptor signaling pathway;erythrocyte development;erythrocyte homeostasis;myeloid cell homeostasis;neutrophil chemotaxis;positive regulation of B cell differentiation;positive regulation of B cell proliferation;positive regulation of CD4-positive, alpha-beta T cell differentiation;positive regulation of CD8-positive, alpha-beta T cell differentiation;positive regulation…
Ptk2b	51.939	72.758	71.7887	3.57618	7.42187	3.34148	3.53474	5.73779	6.17401	3.36e-10	4.81e-09	KC	adaptive immune response;marginal zone B cell differentiation;negative regulation of myeloid cell differentiation;positive regulation of B cell chemotaxis;regulation of macrophage chemotaxis
Cmklr1	97.002	103.217	146.537	8.54239	12.3923	5.84378	3.5285	5.97081	6.19666	2.91e-10	4.21e-09	KC	complement receptor mediated signaling pathway;positive regulation of macrophage chemotaxis
Kynu	3.93177	10.1849	5.70859	0	0.399527	0.910617	3.52522	1.38263	4.55376	2.64e-06	2.28e-05	KC	response to interferon-gamma
Folr2	292.676	257.188	346.89	28.1663	30.7265	8.06966	3.52272	5.83748	6.16347	3.59e-10	5.11e-09	KC	monocyte chemotaxis
RT1-Ha	9.63831	8.45113	2.91541	0.635673	0	0	3.51842	0.948361	4.39803	5.48e-06	4.56e-05	KC	adaptive immune response;antigen processing and presentation of exogenous peptide antigen via MHC class II;cellular response to interferon-gamma;positive regulation of T cell activation;positive regulation of T cell proliferation
Il31ra	3.19357	7.74458	4.82998	0.154458	0.324514	0.246549	3.51345	1.33669	4.53453	2.89e-06	2.49e-05	KC	acute inflammatory response to antigenic stimulus;monocyte differentiation;T-helper 2 cell cytokine production
Adgre1	414.984	228.478	311.449	16.0609	35.6183	8.04285	3.51309	7.53652	6.13099	4.41e-10	6.23e-09	KC	adaptive immune response
Itgad	35.1163	51.0154	52.7061	2.16917	6.59367	2.13641	3.482	6.14269	6.10468	5.2e-10	7.27e-09	KC	activated T cell proliferation;positive regulation of neutrophil degranulation
Jchain	79.7953	359.163	227.063	26.4435	20.271	9.1264	3.46334	4.4537	5.6254	9.31e-09	1.12e-07	KC	adaptive immune response;antibacterial humoral response;innate immune response
Trpm2	50.7638	38.2772	34.8552	2.03346	3.79756	1.68303	3.45987	5.16462	5.80265	3.29e-09	4.14e-08	KC	dendritic cell chemotaxis;dendritic cell differentiation
Cd33	30.5072	32.7873	31.8361	3.68872	2.32499	0.5888	3.4572	2.63234	4.80379	7.81e-07	7.2e-06	KC	immune response-inhibiting signal transduction;negative regulation of monocyte activation
Arl11	155.021	125.204	77.5616	5.89435	9.65948	3.01077	3.44758	4.89436	5.64381	8.37e-09	1.01e-07	KC	hematopoietic progenitor cell differentiation
Sash3	28.339	27.3332	25.8809	2.63582	2.21512	0.841466	3.43411	3.87227	5.20445	9.78e-08	1.01e-06	KC	positive regulation of adaptive immune response;positive regulation of B cell proliferation;positive regulation of CD4-positive, alpha-beta T cell differentiation;positive regulation of immunoglobulin production;positive regulation of lymphocyte activation;positive regulation of T cell cytokine production;positive regulation of T cell proliferation
Mnda	97.8334	114.949	115.95	6.88254	11.5229	7.20957	3.41126	5.26634	5.76237	4.18e-09	5.21e-08	KC	activation of innate immune response;B cell receptor signaling pathway;negative regulation of B cell proliferation
Cd68	811.599	913.209	942.558	87.3523	93.5053	33.5346	3.40599	7.88072	5.83464	2.72e-09	3.46e-08	KC	inflammatory response to antigenic stimulus;negative regulation of dendritic cell antigen processing and presentation
Cd101	7.07212	11.2348	6.16589	0.301805	0.84545	0.160582	3.4048	2.3905	4.62647	1.87e-06	1.64e-05	KC	positive regulation of myeloid leukocyte differentiation
Card9	16.1816	27.6047	26.5708	2.60876	2.93623	0.297439	3.39753	3.15769	4.95556	3.62e-07	3.47e-06	KC	defense response to virus;innate immune response;positive regulation of innate immune response
Ptpn6	144.089	123.109	119.264	16.6204	9.64875	5.11978	3.3632	6.02255	5.78985	3.55e-09	4.44e-08	KC	B cell receptor signaling pathway;hematopoietic progenitor cell differentiation;megakaryocyte development;natural killer cell mediated cytotoxicity;negative regulation of humoral immune response mediated by circulating immunoglobulin;negative regulation of T cell proliferation;negative regulation of T cell receptor signaling pathway;platelet formation;regulation of B cell differentiation
Ccr5	60.4449	68.1024	67.1473	3.75132	9.648	1.85832	3.35169	5.12158	5.62021	9.6e-09	1.15e-07	KC	immune response;inflammatory response to antigenic stimulus;leukocyte migration
Dock2	29.0648	39.4314	36.3497	1.75716	5.82163	0.863017	3.34204	4.15019	5.24809	7.72e-08	8.2e-07	KC	alpha-beta T cell activation;alpha-beta T cell proliferation;establishment of T cell polarity;immunological synapse formation;myeloid dendritic cell activation involved in immune response;negative thymic T cell selection;positive thymic T cell selection;T cell activation;T cell proliferation
Batf	9.90039	22.6059	16.6847	0.342025	1.79648	1.63784	3.32814	1.93919	4.34925	6.85e-06	5.61e-05	KC	hematopoietic stem cell differentiation;isotype switching;lymphoid progenitor cell differentiation;myeloid dendritic cell differentiation;T-helper 17 cell differentiation;T-helper 17 cell lineage commitment;T-helper 2 cell differentiation
C1qb	3067.7	3100.69	3628.89	406.72	332.754	138.539	3.32795	9.63534	5.47569	2.19e-08	2.48e-07	KC	complement activation, classical pathway;immune response;innate immune response
Selplg	86.2804	90.4748	101.681	12.4647	9.39361	2.59519	3.3275	4.68037	5.38703	3.6e-08	3.94e-07	KC	leukocyte adhesive activation;leukocyte migration;leukocyte tethering or rolling
Gpr31	28.0761	17.5102	25.0306	3.57345	1.12617	1.1408	3.32733	2.40792	4.43173	4.69e-06	3.95e-05	KC	positive regulation of immune response
Csf1r	970.779	726.776	901.51	72.3664	92.6725	37.6791	3.32719	9.51801	5.48764	2.05e-08	2.33e-07	KC	hematopoietic progenitor cell differentiation;hemopoiesis;innate immune response;osteoclast differentiation;positive regulation of osteoclast differentiation
Osm	42.0853	70.1516	64.1159	1.61348	8.214	10.8962	3.3266	5.27134	5.58585	1.17e-08	1.38e-07	KC	immune response
Cybb	335.657	315.793	377.227	19.1698	55.3578	11.6507	3.32137	8.23258	5.57746	1.23e-08	1.44e-07	KC	innate immune response
Ccl6	4812.24	3903.85	3113.91	268.649	411.78	119.161	3.31411	10.0207	5.41524	3.08e-08	3.41e-07	KC	cellular response to interferon-gamma;eosinophil chemotaxis;lymphocyte chemotaxis;monocyte chemotaxis;neutrophil chemotaxis
Spi1	257.468	239.14	275.289	17.8636	31.7012	12.7345	3.30773	6.78867	5.68074	6.75e-09	8.21e-08	KC	erythrocyte differentiation;granulocyte differentiation;lymphocyte differentiation;lymphoid progenitor cell differentiation;macrophage differentiation;myeloid dendritic cell differentiation;myeloid leukocyte differentiation;regulation of erythrocyte differentiation
Cd300lf	127.93	118.696	93.192	8.05457	15.3841	1.461	3.30369	5.26051	5.53599	1.56e-08	1.8e-07	KC	negative regulation of mast cell activation;negative regulation of MyD88-dependent toll-like receptor signaling pathway;osteoclast differentiation;TRIF-dependent toll-like receptor signaling pathway
Fgl2	79.2806	97.4662	97.3206	4.93264	13.0032	5.05097	3.30356	6.19602	5.67686	6.91e-09	8.38e-08	KC	immunoglobulin production involved in immunoglobulin mediated immune response;negative regulation of defense response to virus;negative regulation of dendritic cell antigen processing and presentation;negative regulation of macrophage antigen processing and presentation;negative regulation of memory T cell differentiation;T cell activation via T cell receptor contact with antigen bound to MHC mol…
Fgr	64.7755	88.8061	86.3743	7.57115	7.95344	6.0426	3.30164	5.63939	5.60136	1.07e-08	1.26e-07	KC	innate immune response;negative regulation of natural killer cell activation;positive regulation of mast cell degranulation;regulation of innate immune response
Mefv	3.61474	7.96903	9.84053	0.0971267	1.53046	0.775176	3.27987	2.56225	4.56039	2.56e-06	2.22e-05	KC	response to interferon-gamma
Ikbke	14.0324	16.1929	16.5802	0.954394	1.78237	1.01561	3.2792	3.5382	4.80151	7.9e-07	7.28e-06	KC	positive regulation of type I interferon-mediated signaling pathway;response to type I interferon
Hck	502.458	479.505	448.042	46.2728	50.5327	18.3325	3.27135	7.71803	5.53012	1.61e-08	1.85e-07	KC	innate immune response
Ephb3	8.4924	4.38804	7.27825	0.427852	0.539346	0.409766	3.26709	2.58873	4.41375	5.09e-06	4.26e-05	KC	thymus development
Cd22	94.5723	75.1859	103.414	8.62166	10.8684	3.91132	3.25861	6.25581	5.56986	1.28e-08	1.49e-07	KC	B cell activation;negative regulation of B cell receptor signaling pathway;negative regulation of immunoglobulin secretion;regulation of B cell proliferation;regulation of immune response
Ttc7a	33.8738	43.6203	44.8152	4.28719	4.02112	3.42164	3.2415	5.48838	5.43013	2.83e-08	3.15e-07	KC	hemopoiesis
Pld4	371.585	489.001	425.428	45.0158	49.463	18.7208	3.23835	7.57991	5.45778	2.42e-08	2.72e-07	KC	hematopoietic progenitor cell differentiation
Oas2	10.7173	25.5068	36.9859	4.71224	2.84635	1.31631	3.2354	4.15221	5.06467	2.05e-07	2.05e-06	KC	defense response to virus;immune response;type I interferon signaling pathway
LOC103694169	245.524	32.5771	44.0098	4.3981	0	7.02031	3.2228	1.28479	3.88012	5.23e-05	0.000378127	KC	antibacterial humoral response;antimicrobial humoral immune response mediated by antimicrobial peptide;innate immune response in mucosa
Plcg2	40.3389	47.4504	46.0956	4.06459	5.12379	2.59519	3.20642	5.30185	5.31416	5.39e-08	5.79e-07	KC	B cell differentiation;B cell receptor signaling pathway;follicular B cell differentiation;T cell receptor signaling pathway
Lrp1	262.044	173.198	308.946	30.0059	27.4554	13.7696	3.19879	9.73988	5.16162	1.23e-07	1.27e-06	KC	astrocyte activation involved in immune response
Rac2	357.25	342.705	389.084	31.2323	43.1283	22.9165	3.19416	6.84742	5.40179	3.32e-08	3.66e-07	KC	positive regulation of neutrophil chemotaxis;regulation of mast cell chemotaxis;regulation of mast cell degranulation;regulation of neutrophil migration;regulation of T cell proliferation
Cd37	58.476	76.0962	55.3566	5.23743	7.15244	2.50802	3.18995	4.17662	4.87319	5.51e-07	5.15e-06	KC	negative regulation of myeloid dendritic cell activation;positive regulation of immunoglobulin production;regulation of defense response to virus;regulation of humoral immune response
Lcp1	228.565	337.075	255.9	14.903	45.0838	11.7436	3.18982	7.72186	5.3183	5.26e-08	5.67e-07	KC	T cell activation involved in immune response
Ticam2	4.70722	5.42461	6.21315	0.620908	0.543549	0.165184	3.17071	2.13723	4.12659	1.84e-05	0.000141744	KC	defense response to virus;negative regulation of toll-like receptor 4 signaling pathway;positive regulation of toll-like receptor 4 signaling pathway;TRAM-dependent toll-like receptor 4 signaling pathway
Ctsh	1138.75	1005.84	823.697	85.6651	117.933	32.1557	3.15989	8.49192	5.17931	1.12e-07	1.16e-06	KC	adaptive immune response;immune response-regulating signaling pathway;T cell mediated cytotoxicity
Irf5	67.6379	76.5541	69.2325	8.03228	7.67078	3.49671	3.15533	5.27923	5.18628	1.08e-07	1.11e-06	KC	defense response to virus;immune system process
Itga4	25.5952	46.6241	42.5159	2.83253	6.39194	1.84203	3.15221	4.84673	5.11453	1.58e-07	1.6e-06	KC	diapedesis;leukocyte tethering or rolling;positive regulation of leukocyte migration;positive regulation of leukocyte tethering or rolling;positive regulation of T cell migration;T cell migration
Cadm1	13.7093	28.7842	9.47841	0.63148	1.82425	0.503989	3.15182	2.78631	4.27306	9.66e-06	7.74e-05	KC	activated T cell proliferation;positive regulation of natural killer cell mediated cytotoxicity;susceptibility to natural killer cell mediated cytotoxicity;T cell mediated cytotoxicity
Tbc1d10c	12.3498	23.8231	12.452	1.39371	1.46408	0.635617	3.1492	2.62847	4.22237	1.21e-05	9.51e-05	KC	negative regulation of B cell activation
Clec7a	36.6195	43.9364	25.9025	0.953678	4.72292	3.04455	3.14877	4.23646	4.78824	8.44e-07	7.73e-06	KC	pattern recognition receptor signaling pathway;positive regulation of lymphocyte activation
Itgb2	404.731	382.117	524.42	35.6007	75.0253	18.247	3.13727	8.29113	5.12666	1.48e-07	1.51e-06	KC	activated T cell proliferation;cellular extravasation;leukocyte migration involved in inflammatory response;natural killer cell activation;neutrophil chemotaxis;neutrophil migration;positive regulation of neutrophil degranulation
Tgfb3	82.8726	44.3317	49.3157	2.7507	6.32958	4.39071	3.12306	5.02864	5.01665	2.64e-07	2.59e-06	KC	negative regulation of macrophage cytokine production
Fcer1g	555.294	618.294	692.265	76.6565	74.2449	37.3156	3.11846	6.5888	5.2281	8.6e-08	9.04e-07	KC	antigen processing and presentation of exogenous peptide antigen via MHC class I;antigen processing and presentation of exogenous peptide antigen via MHC class II;Fc receptor mediated stimulatory signaling pathway;Fc-epsilon receptor signaling pathway;Fc-gamma receptor signaling pathway;immunoglobulin mediated immune response;innate immune response;mast cell activation;negative regulation of mast…
Rasal3	3.21755	10.8371	5.83951	0.518727	0.635739	0.69	3.09664	2.68772	4.16626	1.55e-05	0.000120301	KC	positive regulation of NK T cell proliferation
Kcnab2	10.0152	12.6169	12.7668	1.03798	1.27212	0.828418	3.08806	2.57898	4.1097	1.98e-05	0.000151739	KC	hematopoietic progenitor cell differentiation
Capg	285.447	381.391	311.065	34.8629	40.2856	17.4366	3.08718	6.82589	5.14086	1.37e-07	1.41e-06	KC	cellular response to interferon-gamma
C1qc	3875.73	3568.9	3761.48	554.547	391.121	197.432	3.08275	9.94159	4.87751	5.39e-07	5.04e-06	KC	complement activation, classical pathway;innate immune response;negative regulation of granulocyte differentiation;negative regulation of macrophage differentiation
G6pd	142.454	187.414	204.451	16.4319	24.0753	16.5656	3.06643	6.75888	5.09189	1.78e-07	1.79e-06	KC	erythrocyte development;erythrocyte maturation
Anxa3	540.171	376.839	383.587	49.621	50.4688	14.6937	3.06116	8.52656	4.94002	3.92e-07	3.75e-06	KC	neutrophil degranulation
Ly86	224.945	256.198	166.761	22.3251	24.4433	8.53248	3.02497	5.69822	4.95438	3.64e-07	3.49e-06	KC	immune response
Syk	83.5246	60.0801	78.942	7.67929	9.82959	3.91426	3.02071	6.5444	4.99148	3.01e-07	2.94e-06	KC	adaptive immune response;B cell receptor signaling pathway;beta selection;innate immune response;leukocyte activation involved in immune response;macrophage activation involved in immune response;neutrophil activation involved in immune response;neutrophil chemotaxis;positive regulation of alpha-beta T cell differentiation;positive regulation of alpha-beta T cell proliferation;positive regulation…
Tnfrsf1b	88.2326	118.601	127.365	4.86009	26.7727	6.81169	3.01973	6.22727	4.99121	3.01e-07	2.94e-06	KC	immune response;regulation of cytokine secretion involved in immune response;regulation of T cell cytokine production;regulation of T cell proliferation
Trem1	29.0071	10.2775	30.9183	1.67016	3.50899	0.533188	2.99348	2.37796	3.91046	4.61e-05	0.000336247	KC	cytokine secretion involved in immune response;neutrophil chemotaxis;neutrophil extravasation;neutrophil mediated killing of gram-negative bacterium
Stxbp2	69.6566	75.3057	63.2095	9.5562	6.97606	4.65369	2.98844	5.19799	4.77429	9.05e-07	8.25e-06	KC	cellular response to interferon-gamma;neutrophil degranulation;positive regulation of mast cell degranulation;regulation of mast cell degranulation
RT1-DOb	32.4867	64.1595	17.3136	1.12231	4.32291	1.79144	2.98109	3.66032	4.20512	1.31e-05	0.000102239	KC	adaptive immune response;antigen processing and presentation of peptide or polysaccharide antigen via MHC class II;negative regulation of antigen processing and presentation of peptide antigen via MHC class II
Ptafr	77.9771	69.6605	98.3641	8.39238	12.6256	5.45765	2.97677	6.09722	4.88493	5.19e-07	4.87e-06	KC	positive regulation of cellular extravasation;positive regulation of leukocyte tethering or rolling;positive regulation of neutrophil degranulation
Nod2	13.9169	16.3156	16.6244	0.627464	3.89495	0.728413	2.97503	4.41578	4.6011	2.11e-06	1.84e-05	KC	activation of immune response;cytokine production involved in immune response;cytokine secretion involved in immune response;immunoglobulin production involved in immunoglobulin mediated immune response;innate immune response;innate immune response in mucosa;negative regulation of inflammatory response to antigenic stimulus;negative regulation of T cell mediated immunity;negative regulation of to…
Card11	14.3464	21.2736	16.2215	1.32165	2.86355	0.791116	2.96596	4.07518	4.41393	5.09e-06	4.26e-05	KC	B cell differentiation;B cell proliferation;immunoglobulin production;lymphocyte activation;positive regulation of B cell proliferation;positive regulation of T cell activation;positive regulation of T cell proliferation;regulation of B cell differentiation;regulation of immune response;regulation of T cell differentiation;T cell activation;T cell costimulation;thymic T cell selection
Cd4	563.703	400.76	640.577	53.1543	93.7506	23.7944	2.96543	7.79588	4.76175	9.63e-07	8.77e-06	KC	adaptive immune response;helper T cell enhancement of adaptive immune response;macrophage differentiation;positive regulation of monocyte differentiation;positive regulation of T cell activation;positive regulation of T cell proliferation;regulation of T cell activation;T cell activation;T cell differentiation;T cell selection
Bank1	16.7814	20.6562	25.3803	1.80364	4.26309	0.863698	2.9636	4.27282	4.52859	2.98e-06	2.56e-05	KC	B cell activation;negative regulation of B cell activation
Blk	41.4639	38.8497	36.6856	3.00812	6.32002	1.60054	2.95361	4.61209	4.57104	2.43e-06	2.11e-05	KC	B cell receptor signaling pathway
Sema4a	42.6237	61.695	42.6842	3.70271	7.14859	3.67399	2.92375	5.35169	4.67385	1.48e-06	1.32e-05	KC	T cell differentiation involved in immune response;T-helper 1 cell differentiation
Adcy7	9.87967	15.3028	14.3238	0.659081	2.76944	1.05204	2.92306	3.78466	4.24272	1.11e-05	8.8e-05	KC	regulation of adaptive immune response
Tlr4	19.9561	20.7105	19.5219	2.9777	2.26514	1.14729	2.9138	4.10028	4.26894	9.84e-06	7.88e-05	KC	activation of innate immune response;B cell proliferation involved in immune response;cellular response to interferon-gamma;immunoglobulin mediated immune response;innate immune response;innate immune response-activating signal transduction;macrophage activation;microglial cell activation;MyD88-dependent toll-like receptor signaling pathway;positive regulation of B cell proliferation;positive reg…
Zbtb7b	34.0554	44.4969	57.0115	7.80953	5.22064	5.89288	2.90627	5.00255	4.57033	2.44e-06	2.12e-05	KC	negative regulation of CD8-positive, alpha-beta T cell differentiation;negative regulation of NK T cell proliferation;negative regulation of T-helper 17 cell differentiation;NK T cell differentiation;positive regulation of CD4-positive, alpha-beta T cell differentiation;regulation of CD4-positive, alpha-beta T cell differentiation;regulation of CD8-positive, alpha-beta T cell differentiation
Icos	11.3969	12.9323	15.6145	1.29698	1.53278	2.07026	2.9039	3.02876	3.89221	4.97e-05	0.000360533	KC	T cell costimulation;T cell tolerance induction
Polr3g	8.51491	10.2072	7.34047	0.411826	1.29786	0.657364	2.87459	2.82393	3.7737	8.05e-05	0.000566165	KC	positive regulation of innate immune response
Slc11a1	204.887	196.18	224.439	14.8362	40.4335	15.6389	2.84542	7.00784	4.53454	2.89e-06	2.49e-05	KC	antigen processing and presentation of peptide antigen;macrophage activation;positive regulation of dendritic cell antigen processing and presentation;positive regulation of T-helper 1 type immune response;response to interferon-gamma;T cell cytokine production;T cell proliferation involved in immune response
RGD1307182	48.7704	43.8257	74.4022	4.10226	10.2348	7.3666	2.84456	4.37286	4.27969	9.38e-06	7.55e-05	KC	regulation of innate immune response
Grn	1526.12	2131.25	2634.11	408.87	282.279	211.764	2.84033	10.4717	4.26216	1.01e-05	8.09e-05	KC	astrocyte activation involved in immune response;microglial cell activation involved in immune response;negative regulation of innate immune response;negative regulation of microglial cell activation;negative regulation of neutrophil activation;negative regulation of respiratory burst involved in inflammatory response
Prkcd	64.2925	81.157	81.5533	3.13461	18.7036	7.4052	2.83266	5.70531	4.51942	3.11e-06	2.66e-05	KC	B cell proliferation;immunoglobulin mediated immune response;neutrophil activation
Tlr5	1.66696	1.10249	1.21014	0.322493	0	0.128692	2.82843	0.813702	3.1505	0.000815538	0.00489513	KC	innate immune response;MyD88-dependent toll-like receptor signaling pathway;positive regulation of toll-like receptor signaling pathway;toll-like receptor 5 signaling pathway;toll-like receptor signaling pathway
Zfat	47.639	33.0347	53.7782	4.74369	6.80248	4.20664	2.82828	5.76799	4.50558	3.32e-06	2.83e-05	KC	hematopoietic progenitor cell differentiation;hemopoiesis
Ptprc	76.6878	98.0797	81.1458	5.7062	18.6252	4.44573	2.82499	6.68702	4.49995	3.41e-06	2.9e-05	KC	B cell differentiation;B cell proliferation;B cell receptor signaling pathway;bone marrow development;defense response to virus;hematopoietic progenitor cell differentiation;immunoglobulin biosynthetic process;natural killer cell differentiation;negative regulation of T cell mediated cytotoxicity;negative thymic T cell selection;positive regulation of alpha-beta T cell proliferation;positive regu…
Fcna	1161.62	688.69	1224.21	153.571	159.72	51.2217	2.82354	8.44482	4.36772	6.29e-06	5.19e-05	KC	cell surface pattern recognition receptor signaling pathway;complement activation;complement activation, lectin pathway;defense response to virus;innate immune response
Unc93b1	247.593	192.437	226.338	34.5176	28.4505	16.1054	2.78983	7.25108	4.39214	5.63e-06	4.68e-05	KC	antigen processing and presentation;antigen processing and presentation of exogenous peptide antigen via MHC class II;toll-like receptor 3 signaling pathway;toll-like receptor 7 signaling pathway;toll-like receptor 9 signaling pathway;toll-like receptor signaling pathway
Rab11fip5	9.77585	8.68058	14.566	2.01383	1.19572	1.95666	2.76944	3.76081	3.85782	5.73e-05	0.000411434	KC	cellular response to interferon-gamma
Vav1	86.2804	50.7956	59.3142	6.77432	8.25499	5.40664	2.7508	5.38747	4.26288	1.01e-05	8.07e-05	KC	immune response;immune response-regulating cell surface receptor signaling pathway;neutrophil chemotaxis;positive regulation of natural killer cell mediated cytotoxicity;T cell activation;T cell differentiation
Spn	8.80652	23.6618	13.652	0.709884	3.54221	1.55805	2.73235	3.90856	3.89506	4.92e-05	0.000356826	KC	leukocyte tethering or rolling;monocyte activation;negative regulation of T cell activation;negative regulation of T cell proliferation;negative regulation of type IV hypersensitivity;negative thymic T cell selection;positive regulation of T cell migration;positive regulation of T cell proliferation;regulation of defense response to virus;regulation of immune response;regulation of T cell activat…
LOC103692785	163.683	42.6008	33.0074	0	6.93025	0	2.73019	0.948785	2.99906	0.00135489	0.00782591	KC	antibacterial humoral response;antimicrobial humoral immune response mediated by antimicrobial peptide;innate immune response in mucosa
Cd84	13.845	12.3265	13.2079	1.28773	2.1644	0.411099	2.72246	2.1796	3.31632	0.000456452	0.00285103	KC	negative regulation of mast cell activation;negative regulation of mast cell degranulation;regulation of macrophage activation
Ifngr1	507.814	410.121	432.494	80.6008	48.7094	48.2822	2.71889	7.90846	4.1749	1.49e-05	0.000116091	KC	defense response to virus;microglial cell activation
Cfp	1837.06	1338.88	1307.61	204.02	212.128	80.7668	2.70856	9.10975	4.05752	2.48e-05	0.000187576	KC	complement activation, alternative pathway
Mx1	51.7794	80.7794	130.088	21.9387	15.7629	6.77254	2.70815	6.43628	4.22066	1.22e-05	9.58e-05	KC	defense response to virus;innate immune response
Il2rb	9.92382	11.2269	8.05739	1.51569	0.663426	2.41937	2.69065	3.03818	3.40569	0.000330302	0.00211697	KC	natural killer cell activation
Aif1	706.532	616.702	384.731	49.3887	96.1529	19.4805	2.68657	7.81261	4.09618	2.1e-05	0.000160509	KC	cellular response to interferon-gamma;macrophage activation;positive regulation of monocyte chemotaxis;positive regulation of mononuclear cell migration;positive regulation of T cell migration;positive regulation of T cell proliferation
Skp2	2.3906	3.55746	2.31396	0.693734	0.242921	0	2.67343	1.18923	2.9501	0.00158925	0.0090391	KC	defense response to virus;innate immune response
Axl	246.411	155.649	276.561	39.172	41.7318	11.3685	2.66767	8.03059	4.02026	2.91e-05	0.000217623	KC	dendritic cell differentiation;erythrocyte homeostasis;natural killer cell differentiation;negative regulation of lymphocyte activation;neutrophil clearance;positive regulation of natural killer cell differentiation
Ptprj	48.6824	40.2469	58.046	6.11451	10.5936	2.91346	2.65	6.63558	4.0723	2.33e-05	0.000176583	KC	B cell differentiation;negative regulation of T cell receptor signaling pathway;positive regulation of Fc-gamma receptor signaling pathway involved in phagocytosis;positive regulation of macrophage chemotaxis
Cdh17	1.98403	4.26464	2.40053	0.0959584	0.806429	0	2.64658	1.3031	2.9782	0.00145057	0.00830992	KC	B cell differentiation;germinal center B cell differentiation;marginal zone B cell differentiation;spleen development;T cell mediated immunity
Notch2	13.6202	14.4386	13.9927	1.09791	3.0548	1.13675	2.64055	5.43371	4.03005	2.79e-05	0.00020921	KC	humoral immune response;inflammatory response to antigenic stimulus;marginal zone B cell differentiation;myeloid dendritic cell differentiation;positive regulation of osteoclast differentiation;regulation of osteoclast development
Unc13d	10.9149	14.5542	11.7152	1.10689	2.14668	1.35911	2.63997	3.81266	3.62447	0.000144949	0.000985388	KC	defense response to virus;germinal center formation;granuloma formation;natural killer cell degranulation;regulation of mast cell degranulation
Samhd1	33.868	66.132	64.8326	7.60516	9.34118	9.33807	2.63684	5.6428	4.03925	2.69e-05	0.000201616	KC	defense response to virus;negative regulation of type I interferon-mediated signaling pathway;regulation of innate immune response;somatic hypermutation of immunoglobulin genes
Itgb7	17.3898	39.9348	22.3155	1.27434	6.55954	2.64435	2.61912	4.19914	3.73966	9.23e-05	0.000642874	KC	leukocyte migration;leukocyte tethering or rolling;T cell migration
Slamf8	24.1485	20.5832	22.9327	2.71616	3.28131	2.81813	2.61483	4.05716	3.63164	0.000140983	0.000960958	KC	B-1 B cell lineage commitment;leukocyte chemotaxis involved in inflammatory response;negative regulation of dendritic cell chemotaxis;negative regulation of macrophage chemotaxis;negative regulation of monocyte chemotaxis;negative regulation of neutrophil migration;negative regulation of respiratory burst involved in inflammatory response;regulation of B cell differentiation
C3ar1	12.6221	20.097	34.3616	3.22194	5.166	2.43611	2.61148	3.79398	3.64304	0.000134886	0.00092184	KC	complement receptor mediated signaling pathway;positive regulation of macrophage chemotaxis;positive regulation of neutrophil chemotaxis;tolerance induction to nonself antigen
Tsta3	43.9158	77.6785	42.6315	10.1261	5.70785	6.7019	2.61136	4.45411	3.72037	9.96e-05	0.000690277	KC	T cell mediated cytotoxicity
C1qa	2305.2	2019.53	2528.31	383.314	440.15	133.239	2.59983	9.37292	3.77339	8.06e-05	0.000566479	KC	complement activation, classical pathway;innate immune response;microglial cell activation
Lyst	3.8925	7.03674	8.71284	0.715396	1.77991	0.540913	2.59709	4.11499	3.71172	0.000103062	0.000711902	KC	defense response to virus;leukocyte chemotaxis;natural killer cell mediated cytotoxicity;neutrophil mediated immunity;positive regulation of natural killer cell activation;T cell mediated immunity
Scimp	89.8929	157.456	101.314	8.33806	28.1541	8.08067	2.58864	5.10978	3.87495	5.34e-05	0.000384892	KC	cytokine production involved in immune response;positive regulation of dendritic cell cytokine production;toll-like receptor 3 signaling pathway;toll-like receptor 4 signaling pathway;toll-like receptor 7 signaling pathway;toll-like receptor TLR1:TLR2 signaling pathway
Dyrk3	5.12741	5.33794	2.92957	0.413315	0.434184	0.219913	2.5707	1.54994	2.8032	0.0025311	0.0139569	KC	erythrocyte differentiation
Cd7	79.7429	170.403	43.5866	5.07473	11.7281	10.2605	2.57037	4.45382	3.61173	0.00015226	0.00103033	KC	adaptive immune response
Gpr68	35.4646	21.6841	17.7672	2.9481	2.67464	2.139	2.56931	4.02839	3.47541	0.000255295	0.00166103	KC	negative regulation of monocyte differentiation;positive regulation of osteoclast development
C5ar2	79.0577	57.6876	88.9178	16.4255	11.8804	5.15778	2.56727	4.80129	3.76381	8.38e-05	0.00058662	KC	complement component C5a signaling pathway;complement receptor mediated signaling pathway;negative regulation of neutrophil chemotaxis
RT1-M2	191.157	114.366	76.4612	6.99484	25.5584	3.39813	2.54405	4.85758	3.70384	0.000106317	0.000733404	KC	antigen processing and presentation of endogenous peptide antigen via MHC class I via ER pathway, TAP-independent;antigen processing and presentation of endogenous peptide antigen via MHC class Ib;immune response;positive regulation of T cell mediated cytotoxicity
Lyl1	13.6122	19.5597	20.2931	3.76204	2.47	2.25189	2.54192	3.07773	3.20488	0.000676098	0.00411083	KC	B cell differentiation;definitive hemopoiesis
Tyrobp	2063.18	1739.39	722.275	162.708	112.953	196.15	2.53469	7.77377	3.75779	8.58e-05	0.0006001	KC	macrophage activation involved in immune response;microglial cell activation involved in immune response;myeloid leukocyte activation;negative regulation of B cell proliferation;neutrophil activation involved in immune response;osteoclast differentiation;positive regulation of natural killer cell activation;positive regulation of osteoclast development;regulation of osteoclast development
LOC103694404	190.963	72.672	27.5061	2.19905	6.93025	0	2.53256	1.21632	2.66084	0.00389876	0.0206266	KC	antibacterial humoral response;antimicrobial humoral immune response mediated by antimicrobial peptide;innate immune response in mucosa
Cmtm7	51.3213	71.146	53.5629	11.1793	6.96662	11.0394	2.51597	6.07796	3.75605	8.64e-05	0.000603883	KC	B-1a B cell differentiation
Tsc1	49.8401	38.2316	38.0268	6.02634	5.10229	7.60932	2.50774	5.60524	3.70712	0.000104952	0.000724475	KC	adaptive immune response;memory T cell differentiation
Havcr2	16.9429	20.6569	13.3559	0.372477	6.39098	0.990923	2.49929	3.48281	3.27661	0.000525735	0.00325614	KC	adaptive immune response;innate immune response;macrophage activation involved in immune response;natural killer cell tolerance induction;negative regulation of immune response to tumor cell;negative regulation of immunological synapse formation;negative regulation of innate immune response;negative regulation of myeloid dendritic cell activation;negative regulation of natural killer cell activat…
Zbp1	4.80514	5.44382	10.8202	2.58225	0.949421	0.824365	2.48775	2.69546	3.02357	0.00124983	0.00724861	KC	positive regulation of type I interferon-mediated signaling pathway
Itga6	2.14072	3.53957	2.44622	0.287602	0.362548	0.55089	2.47616	2.381	2.86905	0.00205957	0.0114983	KC	leukocyte migration
Was	57.1023	47.6574	45.6485	6.11535	10.1543	2.83396	2.46786	4.55435	3.47801	0.000252835	0.00164893	KC	cellular response to interferon-gamma;immune response;regulation of T cell antigen processing and presentation;T cell activation
Inpp5d	95.033	114.357	100.697	14.2764	17.192	16.0073	2.46694	7.2961	3.59869	0.000160099	0.00108054	KC	immune system process;immunoglobulin mediated immune response;negative regulation of B cell activation;negative regulation of B cell proliferation;negative regulation of granulocyte differentiation;negative regulation of immune response;negative regulation of monocyte differentiation;negative regulation of neutrophil differentiation;negative regulation of osteoclast differentiation;positive regul…
RT1-Ba	1512.39	2399.26	1189.23	82.6751	451.195	133.577	2.45918	9.14685	3.45674	0.000273651	0.0017771	KC	adaptive immune response;antigen processing and presentation;antigen processing and presentation of exogenous peptide antigen via MHC class II;antigen processing and presentation of peptide antigen;antigen processing and presentation of peptide or polysaccharide antigen via MHC class II;negative regulation of T cell proliferation;positive regulation of T cell differentiation;response to interfero…
Il10	366.086	204.061	166.102	17.6053	42.8009	15.2553	2.44728	5.30256	3.53959	0.000200593	0.00132435	KC	immune response;negative regulation of B cell proliferation;negative regulation of chronic inflammatory response to antigenic stimulus;negative regulation of cytokine secretion involved in immune response;negative regulation of myeloid dendritic cell activation;positive regulation of macrophage activation
Il18bp	364.518	362.464	260.489	47.7481	48.6156	33.4179	2.44548	6.44732	3.58458	0.000169004	0.00113396	KC	T-helper 1 type immune response
Mertk	81.2015	68.3089	109.605	16.3147	16.2854	11.1944	2.43579	7.00451	3.53259	0.00020598	0.00135731	KC	natural killer cell differentiation;negative regulation of lymphocyte activation;neutrophil clearance
Prf1	10.7042	16.9225	8.17974	1.49864	1.57431	1.30481	2.41557	3.09726	2.92058	0.00174786	0.00985956	KC	defense response to virus;immune response to tumor cell;immunological synapse formation;T cell mediated cytotoxicity
P2rx7	5.57473	3.68701	3.14768	0.808872	0.283238	0.717297	2.40885	2.3063	2.65973	0.00391166	0.0206842	KC	positive regulation of T cell mediated cytotoxicity;T cell homeostasis;T cell proliferation
Ptpn22	8.77901	18.0734	4.99857	0.874175	1.31188	0.797356	2.39384	2.8096	2.79646	0.00258448	0.0142132	KC	negative regulation of nucleotide-binding oligomerization domain containing 2 signaling pathway;negative regulation of T cell activation;negative regulation of T cell receptor signaling pathway;positive regulation of CD8-positive, alpha-beta T cell proliferation;positive regulation of defense response to virus by host;positive regulation of granzyme B production;positive regulation of toll-like r…
Tnfrsf11a	4.95662	7.10277	6.297	0.599321	1.13325	1.14798	2.39272	2.53225	2.77113	0.00279432	0.0152356	KC	adaptive immune response;lymph node development;multinuclear osteoclast differentiation;osteoclast differentiation
Pla2g7	7.26237	23.1264	13.4245	0.975687	4.50979	1.24593	2.37744	2.85032	2.87401	0.00202754	0.0113318	KC	positive regulation of monocyte chemotaxis
Brca2	0.822844	1.39832	2.36451	0.397971	0.278711	0.264687	2.36856	2.52453	2.76447	0.00285204	0.0154945	KC	hemopoiesis
Lilrb4	7.52786	17.2874	10.3732	0.202271	4.46217	1.61434	2.36352	2.48754	2.74806	0.0029988	0.0162149	KC	negative regulation of osteoclast differentiation;negative regulation of T cell receptor signaling pathway;positive regulation of regulatory T cell differentiation
Acp5	298.553	256.158	241.834	23.254	82.823	13.0798	2.35579	6.75794	3.34379	0.000413586	0.00260062	KC	osteoclast differentiation
RT1-CE1	522.528	483.075	473.127	63.9278	99.7742	64.4061	2.33077	8.28689	3.20002	0.000687618	0.00417841	KC	antigen processing and presentation;antigen processing and presentation of peptide antigen via MHC class I;immune response
Tcirg1	86.9552	118.281	121.419	25.5516	22.0899	12.0992	2.32421	6.65111	3.27267	0.000533114	0.00329986	KC	B cell differentiation;immunoglobulin mediated immune response;immunoglobulin production;memory T cell activation;myeloid cell differentiation;osteoclast differentiation;T cell differentiation;T cell homeostasis;T-helper 1 cell activation
Hcls1	189.872	160.781	222.69	32.0181	44.5384	19.6569	2.32113	6.87238	3.25577	0.000565875	0.00349635	KC	erythrocyte differentiation;positive regulation of granulocyte differentiation;positive regulation of macrophage differentiation
Gpnmb	296.512	313.452	180.123	23.6536	60.9477	15.6724	2.31726	7.27881	3.23073	0.000617866	0.00377907	KC	negative regulation of T cell activation;negative regulation of T cell proliferation
Serpinb1a	61.2338	89.3722	18.8651	4.38755	6.3375	2.6263	2.30873	3.84793	2.85947	0.00212279	0.0118257	KC	regulation of innate immune response
Tgfbr1	29.7453	28.4564	19.7504	2.74862	5.22191	2.52042	2.2905	5.42799	3.18143	0.00073329	0.00442464	KC	thymus development
Ano6	64.9309	56.6067	70.8223	8.93089	15.3911	8.19932	2.27442	6.90653	3.14074	0.000843197	0.00505232	KC	dendritic cell chemotaxis;positive regulation of monocyte chemotaxis
RT1-Da	1273.82	2701.39	888.338	84.4434	423.207	134.228	2.24421	9.57314	2.9275	0.00170941	0.00969041	KC	adaptive immune response;antigen processing and presentation of peptide or polysaccharide antigen via MHC class II;peptide antigen assembly with MHC class II protein complex
Prex1	99.8678	92.0011	110.996	15.6597	21.1296	18.886	2.24017	7.39115	3.03412	0.00120695	0.00702189	KC	neutrophil chemotaxis;T cell differentiation
Itga2b	57.0867	30.2805	55.1787	6.12406	10.7948	6.79303	2.23884	5.62114	3.07109	0.00106708	0.00628061	KC	positive regulation of leukocyte migration
Dock8	47.7215	47.7558	57.6342	9.43444	10.2648	9.61382	2.23748	7.16567	3.04034	0.0011823	0.00690355	KC	dendritic cell migration;immunological synapse formation;memory T cell proliferation;positive regulation of establishment of T cell polarity;positive regulation of T cell migration
Gbp4	27.5506	28.5825	33.8244	1.95955	10.8414	4.58753	2.23259	4.63425	2.98208	0.0014323	0.00823732	KC	cellular response to interferon-gamma
Gpsm3	49.1426	36.4141	35.3451	10.8276	5.82589	3.79389	2.20832	4.05159	2.74546	0.00302265	0.0163182	KC	immune response;positive regulation of leukocyte chemotaxis
Blnk	6.69845	9.43471	7.65438	0.539955	2.64702	0.57459	2.20648	2.21258	2.36969	0.00890373	0.0441379	KC	B cell activation
Ppargc1b	8.2149	6.31486	10.201	1.88203	1.75738	0.834478	2.19951	3.19561	2.55939	0.00524459	0.0271612	KC	positive regulation of osteoclast differentiation
Abr	19.3663	34.9565	31.633	6.79078	7.13367	2.80333	2.1971	4.81077	2.92118	0.00174451	0.00985038	KC	negative regulation of cellular extravasation;negative regulation of neutrophil degranulation
Apbb1ip	25.0231	33.2249	37.0195	4.40092	9.70858	4.39051	2.16826	5.06139	2.87771	0.00200391	0.011218	KC	T cell activation via T cell receptor contact with antigen bound to MHC molecule on antigen presenting cell
Tnf	10.9837	21.6534	23.2565	5.92525	3.6488	3.58751	2.161	3.57221	2.5796	0.00494743	0.0257777	KC	cellular extravasation;cellular response to interferon-gamma;chronic inflammatory response to antigenic stimulus;humoral immune response;immune response;leukocyte migration;leukocyte tethering or rolling;microglial cell activation;negative regulation of cytokine secretion involved in immune response;osteoclast differentiation;positive regulation of chronic inflammatory response to antigenic stimu…
Tf	759.383	352.562	554.243	84.7403	122.732	55.7461	2.15115	9.08396	2.73208	0.00314812	0.0169334	KC	osteoclast differentiation
Pde4b	60.2554	71.9938	98.0306	3.43468	33.2383	25.7511	2.14533	6.42672	2.83494	0.0022928	0.0127109	KC	leukocyte migration;neutrophil chemotaxis;neutrophil homeostasis;T cell receptor signaling pathway
Pik3cb	16.1503	23.7096	16.2543	1.91728	6.19146	1.47352	2.13818	4.7476	2.771	0.00279551	0.0152356	KC	positive regulation of neutrophil apoptotic process
Tnfsf13	78.1702	61.2238	42.5611	10.3473	9.19746	7.62298	2.1358	4.98723	2.75592	0.0029277	0.0158888	KC	immune response;immunoglobulin mediated immune response;immunoglobulin production in mucosal tissue;positive regulation of germinal center formation;positive regulation of isotype switching to IgA isotypes;regulation of immune response
Il15ra	5.37597	11.8518	14.8385	1.95008	2.38997	4.92852	2.13261	3.20024	2.4352	0.00744397	0.0375331	KC	positive regulation of natural killer cell differentiation
Mospd2	26.8993	30.5614	30.976	2.85306	10.3101	3.82544	2.11104	4.84561	2.71966	0.00326882	0.0175005	KC	positive regulation of monocyte chemotaxis;positive regulation of neutrophil chemotaxis
Id2	193.27	285.454	174.518	31.0818	55.6281	22.0504	2.10509	6.64295	2.73393	0.00313051	0.0168475	KC	enucleate erythrocyte differentiation;leukocyte differentiation;natural killer cell differentiation;negative regulation of B cell differentiation;Peyer's patch development;positive regulation of erythrocyte differentiation;positive regulation of macrophage differentiation
Fes	65.8864	60.6151	53.8094	11.1532	10.5576	12.7163	2.10467	5.86338	2.74461	0.00303042	0.0163516	KC	positive regulation of monocyte differentiation;positive regulation of myeloid cell differentiation;regulation of mast cell degranulation
Pou2f2	4.67922	5.94591	4.95382	1.0687	1.1887	0.501726	2.09602	3.25206	2.35059	0.00937406	0.0461802	KC	immunoglobulin secretion;immunoglobulin secretion involved in immune response;mature B cell differentiation
Cfd	188.483	121.847	155.606	49.6928	28.081	15.8641	2.0792	5.70577	2.6809	0.0036727	0.019551	KC	complement activation, alternative pathway
Pik3ap1	81.4395	78.9303	100.86	13.8974	24.8264	14.7098	2.06725	7.13823	2.61918	0.00440865	0.0231106	KC	negative regulation of toll-like receptor signaling pathway;positive regulation of toll-like receptor signaling pathway;toll-like receptor 2 signaling pathway;toll-like receptor 4 signaling pathway;toll-like receptor 7 signaling pathway;toll-like receptor 9 signaling pathway
Atp6ap1	188.672	194.132	196.141	56.0592	38.2784	29.3304	2.05601	7.25435	2.59148	0.00477983	0.0249802	KC	positive regulation of osteoclast development
Myo1g	25.9393	43.2408	30.8702	2.57083	12.4229	5.58089	2.0432	5.17621	2.58101	0.00492723	0.0256854	KC	Fc-gamma receptor signaling pathway involved in phagocytosis;T cell meandering migration;T cell mediated immunity
Ighm	12.1431	47.2262	38.3301	9.70945	8.20952	6.65296	2.03997	6.43351	2.5736	0.00503407	0.0261497	KC	antibacterial humoral response;B cell receptor signaling pathway;complement activation, classical pathway;innate immune response;positive regulation of B cell activation
Klrk1	38.6424	47.6397	44.2937	7.62336	12.1416	5.49547	2.03835	4.38607	2.47722	0.00662245	0.0336875	KC	adaptive immune response;innate immune response;natural killer cell activation;natural killer cell mediated cytotoxicity;negative regulation of natural killer cell chemotaxis;positive regulation of myeloid dendritic cell activation;positive regulation of natural killer cell mediated cytotoxicity;positive regulation of natural killer cell mediated cytotoxicity directed against tumor cell target;st…
RT1-DMa	157.297	347.311	212.345	49.7789	56.2389	38.9793	2.02772	6.91039	2.53397	0.00564077	0.02898	KC	adaptive immune response;antigen processing and presentation;antigen processing and presentation of exogenous peptide antigen via MHC class II;antigen processing and presentation of peptide or polysaccharide antigen via MHC class II;immunoglobulin mediated immune response;peptide antigen assembly with MHC class II protein complex;positive regulation of germinal center formation;positive regulatio…
Icoslg	25.597	19.4687	16.724	2.35221	5.46217	1.97613	2.02677	4.11786	2.38446	0.00855445	0.0425698	KC	regulation of immune response;T cell receptor signaling pathway
Tfrc	22.5219	37.2388	21.9612	3.00985	8.50682	3.31731	2.00736	5.36329	2.499	0.00622919	0.0317909	KC	osteoclast differentiation;positive regulation of B cell proliferation;positive regulation of isotype switching;positive regulation of T cell proliferation
Cd38	143.31	160.058	164.42	31.1449	46.6705	19.4957	1.97915	6.93727	2.41148	0.00794609	0.0398309	KC	B cell receptor signaling pathway;positive regulation of B cell proliferation
Cd83	436.487	428.56	306.584	44.3587	103.741	57.6268	1.97812	8.04222	2.36243	0.00908014	0.044904	KC	positive regulation of CD4-positive, alpha-beta T cell differentiation
Prkcb	38.8958	28.6342	36.4723	7.6592	9.4575	3.43179	1.96502	4.90989	2.36899	0.00892077	0.0442007	KC	adaptive immune response;B cell activation;B cell receptor signaling pathway;positive regulation of B cell receptor signaling pathway
Arhgef2	55.7546	45.4881	55.4127	12.6859	11.5124	10.6018	1.95072	6.6486	2.35409	0.00928638	0.0458579	KC	innate immune response
Crlf2	168.079	146.983	109.816	29.536	24.4803	29.8446	1.93969	5.96911	2.33898	0.00967059	0.0475501	KC	immunoglobulin secretion involved in immune response;positive regulation of mast cell activation;T-helper 2 cell cytokine production
Herc6	8.30044	8.60493	12.195	18.0654	43.8794	55.6891	-1.93805	5.71262	-2.32912	0.00992867	0.0486798	LSEC	hematopoietic progenitor cell differentiation
Mad1l1	4.34482	4.34029	7.88537	28.8941	17.384	29.7691	-1.95088	4.58451	-2.33019	0.00990049	0.0485879	LSEC	negative regulation of T cell proliferation;thymus development
Nme2	100.784	82.2725	32.2109	202.796	109.658	174.698	-1.95141	5.89746	-2.36534	0.00900904	0.0446166	LSEC	negative regulation of myeloid leukocyte differentiation
Olr1	13.5246	20.8093	20.0002	7.17719	184.481	89.0405	-1.95887	6.46775	-2.35608	0.00923679	0.0456568	LSEC	immune system process
Ptms	58.6914	88.7841	42.6829	215.313	159.884	179.797	-1.97165	6.5686	-2.39669	0.00827428	0.0413153	LSEC	immune system process
Cnn2	45.1278	51.3664	43.9185	299.873	100.685	223.426	-1.99765	5.75483	-2.47796	0.00660874	0.0336344	LSEC	hemopoiesis
Lck	9.57117	6.02873	4.54945	26.2868	13.5466	21.1117	-2.01301	4.22692	-2.39114	0.00840035	0.0418839	LSEC	B cell receptor signaling pathway;positive regulation of gamma-delta T cell differentiation;positive regulation of T cell activation;regulation of regulatory T cell differentiation;regulation of T cell receptor signaling pathway;T cell differentiation
Jak3	3.22487	4.5422	4.22701	15.6838	13.3809	19.6406	-2.01476	4.66068	-2.48434	0.00649156	0.0330707	LSEC	adaptive immune response;B cell differentiation;erythrocyte differentiation;innate immune response;negative regulation of dendritic cell cytokine production;negative regulation of T cell activation;negative regulation of T-helper 1 cell differentiation;positive regulation of activated T cell proliferation;positive regulation of T cell proliferation;T cell homeostasis
Ada	43.7897	18.2413	16.0179	92.3505	40.3576	91.9847	-2.02556	5.48772	-2.54065	0.00553418	0.0284891	LSEC	germinal center B cell differentiation;negative regulation of leukocyte migration;negative regulation of mature B cell apoptotic process;Peyer's patch development;positive regulation of alpha-beta T cell differentiation;positive regulation of B cell proliferation;positive regulation of germinal center formation;positive regulation of T cell activation;positive regulation of T cell differentiation…
Dtx3l	5.47938	6.67569	9.59555	17.0863	42.5649	30.5017	-2.07671	5.78308	-2.66673	0.00383111	0.0203418	LSEC	positive regulation of defense response to virus by host
Tnip2	5.32968	4.40617	6.44852	17.8292	19.1808	45.9463	-2.12474	3.90705	-2.6265	0.00431504	0.0226545	LSEC	positive regulation of B cell activation;positive regulation of macrophage activation;toll-like receptor 2 signaling pathway;toll-like receptor 3 signaling pathway;toll-like receptor 9 signaling pathway
Cnr2	6.1843	9.04556	4.89244	39.2289	16.5564	22.9537	-2.13624	4.91426	-2.78404	0.00268553	0.0147218	LSEC	leukocyte chemotaxis;negative regulation of mast cell activation
Rps19	23.9423	8.24737	9.05265	80.3348	20.5276	64.6935	-2.16225	3.23581	-2.48941	0.00639976	0.0326353	LSEC	antimicrobial humoral immune response mediated by antimicrobial peptide;erythrocyte differentiation;monocyte chemotaxis;negative regulation of respiratory burst involved in inflammatory response;positive regulation of respiratory burst involved in inflammatory response
Adam15	2.80908	6.70895	4.67332	29.6632	16.1752	22.2287	-2.181	4.59236	-2.87498	0.00202132	0.0113031	LSEC	immune response to tumor cell;innate immune response
Rela	30.195	26.5631	35.4799	119.218	118.6	175.505	-2.18791	6.95822	-2.90868	0.00181575	0.010209	LSEC	innate immune response;nucleotide-binding oligomerization domain containing 2 signaling pathway;positive regulation of T cell receptor signaling pathway
Trib1	27.3358	35.2864	44.8244	112.901	192.613	180.769	-2.20294	6.86089	-2.94344	0.00162383	0.00923067	LSEC	negative regulation of neutrophil differentiation;positive regulation of eosinophil differentiation;positive regulation of macrophage differentiation
Cxcl12	1.04635	1.51382	1.81988	7.59103	7.90787	4.3419	-2.21043	3.73755	-2.83	0.00232851	0.012902	LSEC	antimicrobial humoral immune response mediated by antimicrobial peptide;immune response;negative regulation of leukocyte tethering or rolling;positive regulation of monocyte chemotaxis;positive regulation of T cell migration;T cell chemotaxis;T cell proliferation
Slc12a2	1.77295	0.732871	0.737393	2.89404	3.71577	2.48085	-2.24138	3.18026	-2.69993	0.00346914	0.0185057	LSEC	T cell chemotaxis
Smad3	1.97143	1.55222	1.44821	6.87874	6.29598	5.32691	-2.24391	3.70212	-2.84445	0.00222552	0.0123712	LSEC	immune response;immune system development;regulation of immune response;T cell activation
Fli1	25.7216	22.1238	30.6497	83.6895	111.28	187.442	-2.24517	6.33412	-3.07215	0.00106331	0.00626196	LSEC	megakaryocyte development
RT1-T24-1	45.9611	36.9702	30.435	282.972	118.336	62.814	-2.24788	5.96944	-3.08764	0.00100944	0.00597549	LSEC	antigen processing and presentation of endogenous peptide antigen via MHC class I via ER pathway, TAP-independent;antigen processing and presentation of endogenous peptide antigen via MHC class Ib;immune response;positive regulation of T cell mediated cytotoxicity
Fyn	12.5343	22.0454	12.7123	63.2969	58.4389	64.0366	-2.25533	6.54734	-3.0911	0.000997746	0.0059193	LSEC	activated T cell proliferation;T cell receptor signaling pathway
Vegfb	0	2.18883	1.20128	9.98806	4.84264	7.66495	-2.25607	1.90163	-2.52819	0.00573451	0.0294469	LSEC	positive regulation of mast cell chemotaxis
Plek	51.3455	95.7812	50.7747	131.649	403.852	155.763	-2.25641	7.5873	-3.03402	0.00120733	0.00702189	LSEC	hematopoietic progenitor cell differentiation
Hlx	11.1596	6.87421	15.8851	53.4976	51.5295	51.1856	-2.26907	5.34588	-3.13888	0.000848581	0.00508162	LSEC	negative regulation of T-helper 2 cell differentiation;positive regulation of T-helper 1 cell differentiation
Vav3	1.72089	3.39866	2.51593	11.0281	12.5322	9.52128	-2.27305	4.3688	-3.06897	0.00107468	0.00631809	LSEC	B cell receptor signaling pathway;neutrophil chemotaxis;positive regulation of B cell proliferation
Shb	6.59368	5.45115	7.1231	13.4396	33.9794	47.6318	-2.28497	4.02305	-3.02396	0.00124823	0.00724337	LSEC	B cell proliferation;hematopoietic stem cell proliferation;hemopoiesis;positive regulation of T-helper cell differentiation;T cell receptor signaling pathway
Sbno2	13.4912	14.0675	15.3308	37.916	62.1541	131.249	-2.29153	7.57888	-3.12915	0.00087718	0.00524375	LSEC	macrophage activation involved in immune response;multinuclear osteoclast differentiation;osteoclast differentiation;osteoclast fusion
Fbn1	1.43422	1.1857	1.51838	4.64755	6.92254	6.03444	-2.30027	4.48645	-3.14243	0.000838357	0.00502624	LSEC	negative regulation of osteoclast development;negative regulation of osteoclast differentiation
Prkd2	6.30082	5.20903	4.3563	22.3114	16.9211	25.8852	-2.30559	4.73927	-3.16348	0.000780037	0.00469846	LSEC	adaptive immune response;positive regulation of T cell receptor signaling pathway;T cell receptor signaling pathway
Phpt1	17.8719	20.3158	7.43315	81.0358	33.4835	43.9792	-2.30806	3.75915	-2.94314	0.00162542	0.0092346	LSEC	negative regulation of T cell receptor signaling pathway
Mef2c	2.19901	2.06037	1.86245	7.39175	9.32914	7.72441	-2.33365	4.39819	-3.19517	0.00069926	0.00424416	LSEC	B cell homeostasis;B cell proliferation;B cell receptor signaling pathway;germinal center formation;humoral immune response;monocyte differentiation;platelet formation;positive regulation of B cell proliferation;regulation of germinal center formation;regulation of megakaryocyte differentiation
Bax	24.4392	20.5106	7.72842	81.9348	32.7355	52.743	-2.34285	4.87028	-3.23387	0.000611113	0.0037422	LSEC	B cell homeostasis;B cell homeostatic proliferation;B cell negative selection;B cell receptor apoptotic signaling pathway;leukocyte homeostasis;myeloid cell homeostasis;T cell homeostatic proliferation
Tap1	16.1382	17.7891	18.2163	73.1031	76.4943	98.6077	-2.35209	6.75101	-3.31803	0.000453664	0.00283533	LSEC	adaptive immune response;antigen processing and presentation of endogenous peptide antigen via MHC class I;antigen processing and presentation of exogenous peptide antigen via MHC class I, TAP-dependent;peptide antigen transport;protection from natural killer cell mediated cytotoxicity
Thra	7.41501	5.10847	7.14926	28.3541	29.0794	29.3381	-2.36289	5.06464	-3.35031	0.000403962	0.00254476	LSEC	erythrocyte differentiation
Lat	1.19409	1.64531	1.08357	6.64157	6.67358	7.8358	-2.39464	1.70598	-2.64959	0.004031	0.0212716	LSEC	adaptive immune response;immune response;lymphocyte homeostasis;mast cell degranulation;regulation of T cell activation
App	119.332	112.155	129.691	671.826	513.01	583.303	-2.40125	9.47101	-3.28274	0.000514446	0.0031939	LSEC	antibacterial humoral response;antifungal humoral response;antimicrobial humoral immune response mediated by antimicrobial peptide;astrocyte activation involved in immune response;innate immune response;microglia development;microglial cell activation;positive regulation of monocyte chemotaxis;positive regulation of T cell migration;regulation of toll-like receptor signaling pathway
Lif	4.46096	4.39045	4.62637	1.23289	69.7757	34.4393	-2.40212	3.88278	-3.30541	0.000474591	0.00296074	LSEC	immune response;positive regulation of macrophage differentiation
LOC100362027	85.6042	44.934	7.3982	89.706	48.6711	84.97	-2.40383	3.74081	-3.05309	0.00113322	0.00662822	LSEC	antimicrobial humoral immune response mediated by antimicrobial peptide
Sh3rf1	6.04471	3.93727	4.40482	22.2588	17.1706	24.8179	-2.41842	5.36203	-3.49308	0.000238991	0.00156682	LSEC	regulation of CD4-positive, alpha-beta T cell differentiation;regulation of CD8-positive, alpha-beta T cell proliferation
Prkca	0.744663	0.718236	1.01361	4.86215	4.54013	5.31775	-2.46315	2.69532	-3.09778	0.000975537	0.00579475	LSEC	neutrophil chemotaxis;positive regulation of macrophage differentiation
Hk1	7.93391	18.8029	7.83955	40.9308	47.9691	59.0052	-2.47057	5.59726	-3.62814	0.000142907	0.000972788	LSEC	innate immune response;positive regulation of cytokine secretion involved in immune response
Ddit4	9.8971	31.5922	5.98738	40.488	41.0658	86.5947	-2.48666	5.12853	-3.62726	0.000143397	0.000975479	LSEC	defense response to virus
LOC103694877	32.6111	22.467	19.7285	154.767	71.4533	179.381	-2.51106	3.96765	-3.44851	0.000282122	0.00182635	LSEC	innate immune response
Eps8	0	2.78948	2.18703	12.1519	10.4696	13.5361	-2.52658	3.35754	-3.54989	0.00019291	0.00128019	LSEC	dendritic cell migration
Mmp9	0.900688	2.48207	0.681104	0.108905	24.7113	9.90867	-2.55981	2.48246	-3.27921	0.00052092	0.00323021	LSEC	positive regulation of leukocyte migration
Psen2	7.58232	14.4365	10.4251	82.6791	44.8277	74.7673	-2.57226	5.42209	-3.86687	5.52e-05	0.000397025	LSEC	hematopoietic progenitor cell differentiation;myeloid leukocyte differentiation;T cell activation involved in immune response;T cell receptor signaling pathway;thymus development
Rtp4	75.7853	40.5524	28.7102	200.706	147.102	182.055	-2.59134	7.07422	-3.89894	4.84e-05	0.00035148	LSEC	defense response to virus
Mmp2	0.461929	0.636479	0.698625	3.2395	5.16327	3.20955	-2.61656	2.03285	-3.2455	0.000586694	0.00360983	LSEC	positive regulation of innate immune response
Pld2	5.07362	5.73245	3.83669	23.8026	22.8133	24.6765	-2.63238	4.58682	-3.89889	4.84e-05	0.00035148	LSEC	positive regulation of mast cell degranulation
Rnf19b	50.9387	45.3767	41.3867	139.942	255.797	370.162	-2.67182	7.62225	-4.0485	2.58e-05	0.000194236	LSEC	natural killer cell mediated cytotoxicity
Myc	11.6325	11.5402	7.56503	25.7394	52.6006	85.09	-2.689	5.42652	-4.14023	1.74e-05	0.000134192	LSEC	cellular response to interferon-gamma;negative regulation of monocyte differentiation
Cd274	9.50108	25.5783	13.7063	18.3809	201.074	97.6116	-2.71854	5.65665	-4.2331	1.15e-05	9.13e-05	LSEC	immune response;negative regulation of activated T cell proliferation;negative regulation of CD4-positive, alpha-beta T cell proliferation;negative regulation of CD8-positive, alpha-beta T cell activation;negative regulation of T cell proliferation;positive regulation of T cell proliferation;positive regulation of tolerance induction to tumor cell;regulation of activated T cell proliferation;T ce…
Pdgfrb	0.248962	0.137215	0.451838	2.1674	2.40333	1.82592	-2.71967	1.93708	-3.43011	0.000301959	0.00194987	LSEC	hematopoietic progenitor cell differentiation;hemopoiesis
Rnf125	0	0.852308	0.935528	3.49035	7.07127	14.3263	-2.7342	1.37593	-3.2991	0.000485388	0.00302078	LSEC	negative regulation of RIG-I signaling pathway
Pde2a	50.548	38.9318	41.459	274.723	223.566	223.511	-2.74538	8.46129	-4.15696	1.62e-05	0.000125021	LSEC	monocyte differentiation
Rarres2	12.5538	2.88293	1.89865	14.1673	14.8827	24.2294	-2.74957	2.31745	-3.41011	0.000325	0.00208429	LSEC	antifungal humoral response;antifungal innate immune response;innate immune response;positive regulation of macrophage chemotaxis
Cd40	5.14726	19.8583	8.71892	47.0513	70.0871	77.4883	-2.75124	4.77716	-4.23878	1.13e-05	8.93e-05	LSEC	B cell activation;defense response to virus;immune response-regulating cell surface receptor signaling pathway;positive regulation of B cell proliferation;positive regulation of isotype switching to IgG isotypes;regulation of immune response;regulation of immunoglobulin secretion;response to interferon-gamma
Hras	19.6882	15.7055	9.71655	115.52	54.4903	63.5982	-2.8126	5.15713	-4.38938	5.7e-06	4.74e-05	LSEC	T cell receptor signaling pathway;T-helper 1 type immune response
Cd99	36.5301	30.7595	22.0993	300.354	93.3155	211.513	-2.82119	5.34209	-4.42943	4.74e-06	3.98e-05	LSEC	myeloid dendritic cell activation;positive regulation of neutrophil extravasation;T cell extravasation
Ifit1bl	0	0.696526	1.52907	4.88982	11.0761	7.31738	-2.82667	1.99086	-3.80217	7.18e-05	0.000508021	LSEC	cellular response to type I interferon;defense response to virus;regulation of defense response to virus
Igf1r	0.345912	0.381298	0.627792	3.01142	3.86648	5.60803	-2.82754	2.27641	-3.73461	9.41e-05	0.000655019	LSEC	immune response
Ifih1	5.09627	8.52673	8.80874	31.7787	70.3731	56.4868	-2.86734	5.88764	-4.59352	2.19e-06	1.91e-05	LSEC	defense response to virus;innate immune response;MDA-5 signaling pathway
Dab2	26.6222	17.5175	21.0357	105.767	125.461	165.051	-2.86922	6.76946	-4.58125	2.32e-06	2.02e-05	LSEC	hematopoietic stem cell proliferation;myeloid cell differentiation
Trpm4	1.74882	1.68675	1.2343	10.5728	7.99677	9.45081	-2.86988	3.90506	-4.23682	1.14e-05	9e-05	LSEC	adaptive immune response;dendritic cell chemotaxis;regulation of T cell cytokine production
Cd320	15.2302	3.29768	2.30343	28.6753	14.6471	19.3166	-2.89815	3.41708	-4.05926	2.47e-05	0.000186322	LSEC	B cell costimulation;positive regulation of B cell proliferation
Csf1	17.1716	15.8379	10.0702	76.695	66.2346	100.372	-2.91344	6.74477	-4.69601	1.33e-06	1.19e-05	LSEC	innate immune response;macrophage differentiation;osteoclast differentiation;positive regulation of macrophage chemotaxis;positive regulation of macrophage differentiation;positive regulation of microglial cell migration;positive regulation of monocyte differentiation;positive regulation of osteoclast differentiation
Myo1c	25.4589	24.8649	20.0448	153.644	124.499	168.365	-2.92516	7.45883	-4.67362	1.48e-06	1.32e-05	LSEC	cellular response to interferon-gamma
Ifit2	36.2032	32.6822	43.8032	262.547	326.651	148.421	-2.92827	7.97401	-4.6159	1.96e-06	1.72e-05	LSEC	defense response to virus
Il17rc	0	0.500972	0.733183	6.1547	4.61819	5.84776	-2.93236	1.62066	-3.79673	7.34e-05	0.000518929	LSEC	granulocyte chemotaxis
Rabgef1	14.5573	14.3865	12.2989	49.042	112.601	87.3887	-2.94981	6.20121	-4.79305	8.24e-07	7.56e-06	LSEC	negative regulation of leukocyte migration;negative regulation of mast cell activation;negative regulation of mast cell degranulation;regulation of Fc receptor mediated stimulatory signaling pathway
Fkbp1a	46.4333	30.031	22.931	165.682	164.178	199.354	-2.98898	6.47033	-4.88718	5.13e-07	4.83e-06	LSEC	regulation of immune response;T cell proliferation
Hyal2	21.3214	14.2974	17.6282	219.134	79.0799	134.427	-3.00292	6.25567	-4.92039	4.34e-07	4.12e-06	LSEC	defense response to virus;hematopoietic progenitor cell differentiation;monocyte activation
Itpkb	11.8997	8.84402	10.0348	70.1102	63.4821	75.9992	-3.01146	6.37809	-4.94051	3.91e-07	3.74e-06	LSEC	myeloid cell homeostasis;negative regulation of myeloid cell differentiation;negative regulation of neutrophil apoptotic process;positive regulation of alpha-beta T cell differentiation;positive thymic T cell selection;T cell differentiation;thymic T cell selection
Isg15	46.4225	81.8147	44.4117	489.253	332.947	352.138	-3.04343	7.24646	-4.96977	3.37e-07	3.25e-06	LSEC	defense response to virus;positive regulation of erythrocyte differentiation;response to type I interferon
Rab12	11.5332	9.53477	5.23287	46.9488	46.3895	54.1648	-3.04865	3.61381	-4.50446	3.34e-06	2.85e-05	LSEC	cellular response to interferon-gamma
Samsn1	18.7174	21.1751	20.2628	66.4662	202.96	182.908	-3.0599	5.89735	-5.05481	2.16e-07	2.15e-06	LSEC	negative regulation of adaptive immune response;negative regulation of B cell activation
P2ry1	0	2.21209	0.40468	8.19614	4.98473	4.81998	-3.09261	2.19063	-4.28866	9.01e-06	7.28e-05	LSEC	microglial cell activation
Cdkn1c	0	0.574327	0.630405	6.04792	6.17682	4.29057	-3.11018	1.46242	-4.08983	2.16e-05	0.000164484	LSEC	myeloid cell differentiation
Nck2	1.12097	1.85346	0.508608	8.94563	6.1225	6.05783	-3.12292	2.54367	-4.31754	7.91e-06	6.43e-05	LSEC	immunological synapse formation;positive regulation of T cell proliferation
Fcgr2b	154.552	157.047	86.8863	861.663	799.173	635.073	-3.13297	9.83128	-4.97284	3.31e-07	3.21e-06	LSEC	antigen processing and presentation of exogenous peptide antigen via MHC class II;Fc-gamma receptor signaling pathway involved in phagocytosis;immune complex clearance;immunoglobulin mediated immune response;mast cell activation;negative regulation of acute inflammatory response to antigenic stimulus;negative regulation of B cell proliferation;negative regulation of B cell receptor signaling path…
C1s	0.940394	0.647871	0.284452	2.38783	5.25569	2.72249	-3.13683	1.88365	-4.11541	1.94e-05	0.000148475	LSEC	complement activation, classical pathway;innate immune response
Ctsl	449.837	477.771	302.691	3708.42	2408.99	2204	-3.16099	10.4002	-4.98812	3.06e-07	2.98e-06	LSEC	adaptive immune response
Ifit3	20.8105	34.0268	60.8497	322.754	469.278	314.894	-3.16356	7.51232	-5.20837	9.57e-08	9.95e-07	LSEC	defense response to virus
Batf2	3.69423	4.07214	5.58718	45.5615	35.6619	71.3	-3.19141	3.24187	-4.75613	9.9e-07	8.98e-06	LSEC	myeloid dendritic cell differentiation
Anln	1.22999	0.790889	0.124016	1.78466	3.02047	4.1148	-3.19275	1.93317	-4.1521	1.65e-05	0.000127511	LSEC	hematopoietic progenitor cell differentiation
Prr7	1.46246	2.01508	0.884733	21.927	9.65948	9.03232	-3.19745	1.89113	-4.23754	1.13e-05	8.98e-05	LSEC	adaptive immune response;T cell differentiation
Inpp4b	0	0.0836741	0.0918441	0.954552	1.54269	1.40647	-3.20269	0.705076	-4.02218	2.89e-05	0.000216006	LSEC	negative regulation of osteoclast differentiation
Serpinb9	49.9837	42.8531	27.5984	297.772	256.574	183.753	-3.20652	7.10053	-5.37942	3.76e-08	4.1e-07	LSEC	acute inflammatory response to antigenic stimulus;immune response;mast cell mediated immunity;protection from natural killer cell mediated cytotoxicity;T cell mediated cytotoxicity
Prkch	9.67845	5.52477	6.90066	45.6399	49.3493	78.4551	-3.22178	5.04506	-5.31287	5.42e-08	5.82e-07	LSEC	positive regulation of B cell receptor signaling pathway
Gata2	1.24766	1.48989	0.377393	8.54863	4.75426	4.65551	-3.22871	2.72661	-4.56197	2.54e-06	2.2e-05	LSEC	definitive hemopoiesis;eosinophil fate commitment;negative regulation of macrophage differentiation;negative regulation of myeloid cell differentiation;positive regulation of erythrocyte differentiation;positive regulation of mast cell degranulation;positive regulation of megakaryocyte differentiation;regulation of primitive erythrocyte differentiation
Cd79a	0	2.31545	0.423589	32.5103	3.91323	12.9734	-3.24255	1.48386	-4.22523	1.2e-05	9.41e-05	LSEC	B cell activation;B cell differentiation;B cell proliferation;B cell receptor signaling pathway
Pdgfra	0.435549	0	0.197618	1.52725	1.49372	1.26094	-3.26409	1.50799	-4.28294	9.24e-06	7.44e-05	LSEC	hematopoietic progenitor cell differentiation
Lrrc8a	7.70504	4.60051	7.89826	79.0861	42.0834	81.7906	-3.27324	5.76647	-5.54296	1.5e-08	1.73e-07	LSEC	pre-B cell differentiation
S1pr1	3.31058	4.1054	5.67454	58.0425	33.6404	62.4046	-3.29299	4.91171	-5.47307	2.22e-08	2.51e-07	LSEC	leukocyte chemotaxis;T cell migration
Adm	3.06831	3.10035	2.78433	46.9933	19.4866	30.0046	-3.32408	3.45325	-5.05706	2.14e-07	2.13e-06	LSEC	antibacterial humoral response;antifungal humoral response;antimicrobial humoral immune response mediated by antimicrobial peptide
Mlf1	0	2.10931	0	4.62749	5.18522	5.41675	-3.33455	0.781688	-4.22766	1.18e-05	9.33e-05	LSEC	myeloid progenitor cell differentiation
Colec12	0	0.812453	0.743151	6.41662	8.98748	5.5005	-3.33583	2.0961	-4.82259	7.11e-07	6.58e-06	LSEC	immune response;toll-like receptor 3 signaling pathway
Ntn1	0.764735	0.421483	0.693955	5.91787	8.7422	5.90387	-3.38315	1.8251	-4.64724	1.69e-06	1.49e-05	LSEC	B cell mediated immunity;B cell proliferation;T cell mediated immunity
Smad6	7.24295	4.84736	6.2596	97.5857	39.4281	59.9108	-3.39546	4.41927	-5.512	1.78e-08	2.05e-07	LSEC	immune response
Pbx1	0.643933	1.24216	1.16867	9.18749	15.0496	13.4224	-3.47804	2.73712	-5.22028	8.98e-08	9.39e-07	LSEC	embryonic hemopoiesis;spleen development;thymus development
Arhgef7	9.22124	7.54144	10.2573	94.3769	81.3088	117.233	-3.48677	6.79581	-6.06732	6.56e-10	9.06e-09	LSEC	hematopoietic progenitor cell differentiation
Rarg	5.14975	3.97359	3.42695	54.8783	24.9435	53.5392	-3.51589	5.44007	-6.02834	8.35e-10	1.14e-08	LSEC	regulation of myeloid cell differentiation
Kit	2.42539	4.60436	2.03788	36.56	21.7018	25.694	-3.51632	5.21468	-5.99904	1e-09	1.35e-08	LSEC	B cell differentiation;dendritic cell cytokine production;embryonic hemopoiesis;erythrocyte differentiation;Fc receptor signaling pathway;hematopoietic progenitor cell differentiation;hemopoiesis;immature B cell differentiation;lymphoid progenitor cell differentiation;mast cell chemotaxis;mast cell cytokine production;mast cell degranulation;mast cell differentiation;megakaryocyte development;mye…
Tnfsf10	3.32048	6.10027	3.90594	78.6029	34.5846	42.1547	-3.54315	5.47352	-6.13046	4.42e-10	6.24e-09	LSEC	immune response
Zeb1	4.58954	5.17401	2.90271	28.3522	35.8253	46.3836	-3.54983	5.05321	-6.02386	8.59e-10	1.17e-08	LSEC	regulation of T cell differentiation in thymus
Lgr4	0.405426	0.782074	0.858436	12.0593	8.44544	8.92035	-3.55547	2.92921	-5.43446	2.76e-08	3.08e-07	LSEC	innate immune response;negative regulation of toll-like receptor signaling pathway
Pmp22	0	3.15581	1.51547	16.0968	22.9097	19.3395	-3.56122	2.84706	-5.53309	1.58e-08	1.82e-07	LSEC	immune response
Plcg1	5.63937	4.19598	4.09394	46.913	39.0386	50.285	-3.58696	5.85152	-6.27865	1.72e-10	2.57e-09	LSEC	T cell receptor signaling pathway
Nedd4	5.30114	5.25909	8.81923	79.93	82.7538	68.2434	-3.59409	6.54255	-6.32826	1.25e-10	1.9e-09	LSEC	adaptive immune response;immune response;T cell activation
Vcam1	48.8556	39.3169	16.7055	61.8126	461.731	184.35	-3.60021	7.87988	-6.25849	1.96e-10	2.91e-09	LSEC	leukocyte tethering or rolling;positive regulation of T cell proliferation
Dnase1l3	455.323	450.317	155.478	2612.77	1997.47	2365.7	-3.6006	9.88794	-6.07118	6.4e-10	8.87e-09	LSEC	neutrophil activation involved in immune response;regulation of neutrophil mediated cytotoxicity
Mid2	0.248569	0.410996	0.225563	4.02741	3.91504	2.39874	-3.64528	2.32391	-5.34791	4.47e-08	4.85e-07	LSEC	innate immune response
Edn1	6.12338	5.62483	0.926106	8.39119	37.5929	13.7881	-3.64689	3.08503	-5.53634	1.55e-08	1.8e-07	LSEC	cellular response to interferon-gamma;neutrophil chemotaxis;positive regulation of neutrophil chemotaxis
Hdac7	8.64463	4.88359	5.75265	79.23	54.3524	60.5646	-3.68018	5.70863	-6.46991	4.96e-11	7.87e-10	LSEC	B cell activation;B cell differentiation
Ifnlr1	0	1.18732	0	0.868265	2.82753	5.12797	-3.72106	1.27346	-5.13161	1.44e-07	1.48e-06	LSEC	defense response to virus;mucosal immune response;regulation of defense response to virus by host
Nrarp	2.78481	1.22788	2.35859	39.329	20.3744	19.7793	-3.74415	3.90034	-6.06655	6.59e-10	9.09e-09	LSEC	negative regulation of T cell differentiation
Notch1	4.61643	4.51415	4.50447	70.5837	41.5757	64.726	-3.74871	6.93212	-6.6898	1.13e-11	1.93e-10	LSEC	humoral immune response;inflammatory response to antigenic stimulus;negative regulation of pro-B cell differentiation
Fgfr2	0.891817	0.245762	0.359678	3.52253	6.72112	2.63924	-3.75111	2.46246	-5.58639	1.17e-08	1.37e-07	LSEC	fibroblast growth factor receptor signaling pathway involved in hemopoiesis
Pianp	2.38177	2.88796	2.4495	44.6958	25.2915	34.0172	-3.76818	4.4921	-6.32468	1.28e-10	1.93e-09	LSEC	regulation of immune response
Tbkbp1	3.43171	2.12781	2.59507	29.4607	27.1342	43.5484	-3.79736	4.64281	-6.42224	6.79e-11	1.05e-09	LSEC	innate immune response
Mapk8ip1	0.474126	0.522627	0.430243	6.76472	7.10629	7.50366	-3.81628	2.31952	-5.66146	7.55e-09	9.15e-08	LSEC	regulation of CD8-positive, alpha-beta T cell proliferation
Endou	0	0.149322	0.163902	2.09657	5.64373	2.50994	-3.82639	0.918084	-5.35654	4.26e-08	4.63e-07	LSEC	immune response
Efnb1	1.73899	2.1565	1.84105	31.9607	19.5483	35.577	-3.85002	4.2867	-6.40565	7.57e-11	1.17e-09	LSEC	positive regulation of T cell proliferation;T cell costimulation
Tek	9.95716	11.233	5.92959	121.675	87.2674	69.4239	-3.88909	6.66616	-7.03221	1.03e-12	1.97e-11	LSEC	hemopoiesis;positive regulation of cytokine secretion involved in immune response
Mfhas1	0	1.47658	1.21557	22.1358	16.9014	16.8912	-3.9715	3.14588	-6.45379	5.51e-11	8.72e-10	LSEC	erythrocyte differentiation;innate immune response;negative regulation of toll-like receptor 2 signaling pathway;negative regulation of toll-like receptor 4 signaling pathway;positive regulation of toll-like receptor 2 signaling pathway;regulation of macrophage activation;regulation of toll-like receptor signaling pathway
Sox13	1.03672	0.285695	0.62718	9.27618	7.19868	10.2714	-3.9852	3.00398	-6.22019	2.51e-10	3.65e-09	LSEC	regulation of gamma-delta T cell differentiation
Ifit1	10.2895	15.5009	17.8444	141.998	315.588	216.333	-4.01112	6.49832	-7.31822	1.28e-13	2.69e-12	LSEC	defense response to virus
Hoxb4	0	0.443477	0	5.83752	3.47495	4.65897	-4.04706	0.826345	-5.65181	7.99e-09	9.63e-08	LSEC	bone marrow development;definitive hemopoiesis;hematopoietic stem cell differentiation;hemopoiesis;spleen development
Arid5a	10.0123	11.327	10.5202	124.885	172.021	172.29	-4.09127	6.43811	-7.50438	3.15e-14	7.18e-13	LSEC	positive regulation of T-helper 1 cell cytokine production;positive regulation of T-helper 17 type immune response
Hoxb3	0	0	0	4.17181	1.85412	4.09792	-4.093	0.465947	-5.61249	1e-08	1.2e-07	LSEC	definitive hemopoiesis;hematopoietic progenitor cell differentiation
Ednrb	0	0.196051	1.29116	8.25801	21.8682	10.1608	-4.09335	1.99648	-6.32208	1.3e-10	1.96e-09	LSEC	macrophage chemotaxis
Cxcl9	20.8198	31.2949	12.0227	160.655	259.642	298.085	-4.09513	6.33762	-7.49792	3.31e-14	7.49e-13	LSEC	antimicrobial humoral immune response mediated by antimicrobial peptide;defense response to virus;immune response;leukocyte chemotaxis;neutrophil chemotaxis
Sh3pxd2a	1.92847	1.06287	1.28332	13.9907	19.3022	32.7538	-4.11421	4.01831	-6.82388	4.49e-12	8.01e-11	LSEC	osteoclast fusion
Gimap1	3.69423	0.254509	0.838077	25.2375	11.7309	8.1995	-4.11768	2.37354	-6.18266	3.18e-10	4.57e-09	LSEC	B cell differentiation;T cell differentiation
Colec11	6.02188	3.79309	2.08172	53.2572	38.9002	39.5164	-4.17976	4.08558	-6.92876	2.15e-12	3.96e-11	LSEC	antimicrobial humoral response;complement activation;complement activation, lectin pathway
Cxcl10	85.065	71.0147	79.0838	1359.2	1295.94	1311.98	-4.31163	8.17172	-7.91043	1.31e-15	3.54e-14	LSEC	antimicrobial humoral immune response mediated by antimicrobial peptide;defense response to virus;immune response;leukocyte chemotaxis;neutrophil chemotaxis;positive regulation of leukocyte chemotaxis;positive regulation of monocyte chemotaxis;positive regulation of T cell migration;regulation of T cell chemotaxis;T cell chemotaxis
Slc7a2	0	0.741231	0	6.76476	3.27985	3.94543	-4.31526	1.25003	-6.34037	1.16e-10	1.76e-09	LSEC	macrophage activation;regulation of macrophage activation
Il33	1.73988	0.479467	0.70171	13.1835	12.9652	17.4618	-4.31823	2.90252	-6.7909	5.65e-12	9.86e-11	LSEC	defense response to virus;macrophage activation involved in immune response;microglial cell activation involved in immune response;negative regulation of immunoglobulin secretion;negative regulation of leukocyte migration;negative regulation of T-helper 1 type immune response;positive regulation of immunoglobulin secretion;positive regulation of macrophage activation;positive regulation of type 2…
Dpp4	7.58133	10.5265	3.52802	104.29	79.1117	72.8236	-4.31949	6.50724	-8.02007	5.42e-16	1.53e-14	LSEC	negative regulation of neutrophil chemotaxis;regulation of T cell mediated immunity;T cell activation;T cell costimulation
Mecom	0	0	0.176655	4.30756	3.1898	2.14164	-4.32763	1.29251	-6.50864	3.84e-11	6.13e-10	LSEC	hematopoietic stem cell proliferation;neutrophil homeostasis
Pla2g2a	0	0	0.505413	7.67724	16.5542	20.6392	-4.33942	1.02069	-6.42508	6.66e-11	1.04e-09	LSEC	negative regulation of T cell proliferation
Clec4g	49.3273	31.874	26.2397	403.106	542.288	538.392	-4.3704	6.4315	-8.13633	2.09e-16	6.13e-15	LSEC	negative regulation of T cell mediated immunity;negative regulation of T cell proliferation
Prkce	0.733118	1.81826	1.10877	26.2386	23.6524	36.5056	-4.3927	3.25537	-7.14643	4.53e-13	9.01e-12	LSEC	macrophage activation involved in immune response;TRAM-dependent toll-like receptor 4 signaling pathway
Lag3	0	0	0	4.04455	3.09002	7.62979	-4.41224	0.624525	-6.3221	1.3e-10	1.96e-09	LSEC	adaptive immune response;negative regulation of regulatory T cell differentiation;negative regulation of T cell activation;plasmacytoid dendritic cell activation;positive regulation of natural killer cell mediated cytotoxicity;regulation of immune response
Ifitm3	36.4779	27.9232	36.7796	800.78	515.333	769.747	-4.41279	6.39657	-8.23648	9.13e-17	2.76e-15	LSEC	defense response to virus;response to interferon-gamma;type I interferon signaling pathway
Ace	0	0.103887	0	1.54979	3.06456	2.32829	-4.46741	0.764854	-6.53767	3.16e-11	5.12e-10	LSEC	neutrophil mediated immunity;regulation of hematopoietic stem cell proliferation
Ccl21	0	0.935228	1.02654	43.497	30.1748	10.4801	-4.47214	1.74336	-6.89224	2.79e-12	5.08e-11	LSEC	antimicrobial humoral immune response mediated by antimicrobial peptide;cellular response to interferon-gamma;dendritic cell chemotaxis;establishment of T cell polarity;lymph node development;lymphocyte chemotaxis;monocyte chemotaxis;negative regulation of leukocyte tethering or rolling;neutrophil chemotaxis;positive regulation of myeloid dendritic cell chemotaxis;positive regulation of neutrophi…
Dll1	0.385799	1.06316	0.81688	15.7671	19.4055	20.4022	-4.47306	3.50001	-7.43584	5.3e-14	1.16e-12	LSEC	marginal zone B cell differentiation;negative regulation of myeloid cell differentiation
Masp1	1.97574	0.544464	0.597626	12.6614	15.5593	12.3931	-4.48819	3.08491	-7.18264	3.48e-13	7e-12	LSEC	complement activation;complement activation, lectin pathway;negative regulation of complement activation
Adora2a	1.14172	2.2024	1.55407	30.7849	40.3154	34.8162	-4.5184	3.94585	-7.65823	9.63e-15	2.32e-13	LSEC	negative regulation of alpha-beta T cell activation
Spns2	5.49981	1.81873	1.66359	60.382	25.7077	45.0069	-4.52994	5.00404	-7.91982	1.22e-15	3.3e-14	LSEC	B cell homeostasis;lymph node development;lymphocyte homeostasis;lymphocyte migration;regulation of humoral immune response;T cell homeostasis
Cd151	8.63937	9.04699	6.79445	225.01	115.662	176.081	-4.53097	5.59414	-8.28229	6.22e-17	1.92e-15	LSEC	T cell proliferation
Ccl24	15.8449	8.47604	4.22893	146.958	88.791	135.997	-4.55485	5.27726	-8.08575	3.17e-16	9.16e-15	LSEC	cellular response to interferon-gamma;eosinophil chemotaxis;lymphocyte chemotaxis;monocyte chemotaxis;neutrophil chemotaxis;positive regulation of eosinophil migration
Ecm1	4.34039	3.5883	5.68918	97.7898	117.613	83.4919	-4.57533	5.05674	-8.25406	7.88e-17	2.4e-15	LSEC	regulation of T cell migration;regulation of type 2 immune response
Tal1	0	0.0795372	0.436516	12.0051	6.01233	6.79606	-4.57924	2.28768	-7.27657	1.74e-13	3.59e-12	LSEC	basophil differentiation;definitive hemopoiesis;embryonic hemopoiesis;erythrocyte differentiation;erythrocyte maturation;hemangioblast cell differentiation;hematopoietic stem cell differentiation;hemopoiesis;megakaryocyte development;megakaryocyte differentiation;myeloid cell differentiation;negative regulation of erythrocyte differentiation;platelet formation;positive regulation of erythrocyte d…
Gja1	0	0.375048	0.411668	6.91149	12.3313	15.0599	-4.63044	2.25437	-7.3244	1.22e-13	2.57e-12	LSEC	T cell activation;T cell proliferation
Il6st	15.9545	17.5866	9.78978	234.58	257.078	278.015	-4.66921	7.20717	-8.85295	4.43e-19	1.78e-17	LSEC	positive regulation of T cell proliferation
Ets1	11.2787	8.00344	6.90852	168.9	155.725	157.821	-4.67341	7.20804	-8.86181	4.09e-19	1.67e-17	LSEC	immune system process;positive regulation of erythrocyte differentiation
Cd109	0.538669	0.0742216	0.162937	4.49412	5.06315	4.1586	-4.67558	2.25899	-7.31146	1.35e-13	2.82e-12	LSEC	osteoclast fusion
Rsad2	3.86957	4.05215	6.6717	39.9572	197.291	200.154	-4.69211	6.10119	-8.86295	4.05e-19	1.66e-17	LSEC	CD4-positive, alpha-beta T cell activation;CD4-positive, alpha-beta T cell differentiation;defense response to virus;innate immune response;positive regulation of T-helper 2 cell cytokine production;positive regulation of toll-like receptor 7 signaling pathway;positive regulation of toll-like receptor 9 signaling pathway
Cdc42ep2	3.11548	6.00983	4.08363	83.1259	93.6548	212.459	-4.69475	4.64853	-8.22392	1.01e-16	3.04e-15	LSEC	cellular response to interferon-gamma
Cxcl1	251.239	38.4171	59.3134	943.577	1007.57	2839.63	-4.70291	7.96202	-8.90257	2.84e-19	1.17e-17	LSEC	antimicrobial humoral immune response mediated by antimicrobial peptide;immune response;leukocyte chemotaxis;neutrophil chemotaxis;positive regulation of hematopoietic stem cell proliferation;positive regulation of neutrophil mediated killing of fungus
Slamf1	0	1.41948	0.779041	2.36673	59.1462	43.3454	-4.7372	2.8804	-7.86585	1.88e-15	4.94e-14	LSEC	leukocyte chemotaxis involved in inflammatory response;myeloid dendritic cell activation involved in immune response;natural killer cell differentiation;natural killer cell proliferation;negative regulation of T cell cytokine production;positive regulation of activated T cell proliferation;positive regulation of dendritic cell chemotaxis;positive regulation of macrophage chemotaxis;T-helper 1 cel…
Clu	0	0.833085	1.37164	14.9868	39.5508	44.6353	-4.74274	2.79924	-7.81375	2.84e-15	7.19e-14	LSEC	immune complex clearance;microglial cell activation
Mtus1	2.29308	1.78085	0.819727	18.4003	29.1794	25.9107	-4.75086	5.04285	-8.43289	1.74e-17	5.8e-16	LSEC	regulation of macrophage chemotaxis
Eml1	0.592558	0.489881	1.07543	27.9428	20.9239	29.2777	-4.77685	3.16272	-7.86305	1.92e-15	5.02e-14	LSEC	hematopoietic progenitor cell differentiation
Efnb2	4.01108	2.48704	1.6177	49.3076	48.0611	42.4494	-4.83381	5.21293	-8.68711	1.93e-18	7.19e-17	LSEC	T cell costimulation
Arhgef5	1.444	0.238757	0.0873566	5.37764	4.84215	6.13134	-4.85216	2.59231	-7.66777	8.94e-15	2.16e-13	LSEC	myeloid dendritic cell chemotaxis
Il13ra2	0	0.446092	0.326433	18.7902	12.611	7.29001	-4.8908	2.13077	-7.78286	3.63e-15	9.05e-14	LSEC	immunoglobulin mediated immune response;negative regulation of immunoglobulin production;negative regulation of mast cell degranulation
Epha2	2.17519	1.89818	1.20625	40.4157	37.3911	34.5651	-4.89286	4.67199	-8.5665	5.52e-18	1.95e-16	LSEC	osteoclast differentiation
Col3a1	14.5877	5.16858	7.29417	101.296	264.702	117.676	-4.9178	7.0349	-9.42853	2.18e-21	1.1e-19	LSEC	negative regulation of immune response
Kitlg	0	0.218313	0.239629	2.74594	13.5509	7.03338	-4.92002	2.26382	-7.91694	1.25e-15	3.37e-14	LSEC	embryonic hemopoiesis;negative regulation of mast cell apoptotic process;positive regulation of hematopoietic stem cell proliferation;positive regulation of leukocyte migration;positive regulation of myeloid leukocyte differentiation
Flnb	4.40505	3.55505	2.90283	65.97	77.6938	121.82	-4.92615	6.96706	-9.44155	1.93e-21	9.79e-20	LSEC	cellular response to interferon-gamma
Adgrf5	10.5951	6.15882	5.65851	150.288	163.301	152.664	-4.96508	7.82343	-9.5055	1.05e-21	5.51e-20	LSEC	erythrocyte development;negative regulation of macrophage activation
Ctsk	2.00365	2.76077	2.12124	53.0567	78.8952	66.5145	-4.97172	3.8601	-8.47936	1.17e-17	4.02e-16	LSEC	immune response
Cdkn1a	6.54731	12.6299	4.84108	142.146	176.306	278.566	-5.01562	5.87471	-9.39249	3.07e-21	1.52e-19	LSEC	positive regulation of B cell proliferation
Rbfox2	0.587649	0	0.355506	9.3792	10.8978	13.8371	-5.02493	2.05691	-8.01719	5.55e-16	1.56e-14	LSEC	regulation of definitive erythrocyte differentiation
Kcp	1.21793	0.33563	0.460502	15.6836	12.8401	19.3929	-5.05714	3.58792	-8.42322	1.89e-17	6.22e-16	LSEC	hematopoietic progenitor cell differentiation
Meis2	0.911393	0.879048	1.51624	47.2756	37.8548	40.2817	-5.07026	4.12519	-8.78275	8.28e-19	3.23e-17	LSEC	negative regulation of myeloid cell differentiation
Tmem98	0	0.538094	0.885951	55.7193	22.0738	34.2947	-5.13177	2.47174	-8.29829	5.44e-17	1.7e-15	LSEC	T-helper 1 cell differentiation
Dab2ip	0.680811	0.812995	0.274577	17.6163	10.2041	19.9727	-5.13489	3.91464	-8.6725	2.19e-18	8.09e-17	LSEC	negative regulation of toll-like receptor 4 signaling pathway
Lrrc32	3.90892	5.97356	3.22467	95.8172	111.849	211.38	-5.17516	6.23182	-9.8622	3.22e-23	1.96e-21	LSEC	negative regulation of activated T cell proliferation
Kdr	30.9069	17.5898	12.2618	616.29	405.946	359.639	-5.22355	8.8449	-9.99526	8.5e-24	5.69e-22	LSEC	embryonic hemopoiesis;hemopoiesis;regulation of hematopoietic progenitor cell differentiation
Socs1	2.49751	9.97961	0	38.9557	27.9162	27.4756	-5.26451	2.89454	-8.52691	7.77e-18	2.7e-16	LSEC	negative regulation of CD8-positive, alpha-beta T cell differentiation;positive regulation of CD4-positive, alpha-beta T cell differentiation;positive regulation of regulatory T cell differentiation;regulation of interferon-gamma-mediated signaling pathway
Gimap5	0.627692	0.345952	0.379731	30.6621	14.8295	16.476	-5.27761	2.65103	-8.56095	5.79e-18	2.03e-16	LSEC	myeloid dendritic cell differentiation;negative regulation of T cell activation;positive regulation of CD4-positive, CD25-positive, alpha-beta regulatory T cell differentiation;positive regulation of gamma-delta T cell differentiation;positive regulation of humoral immune response mediated by circulating immunoglobulin;positive regulation of natural killer cell cytokine production;positive regula…
Dll4	1.2441	1.37137	0.846713	47.5353	30.0245	37.338	-5.28774	4.61254	-9.28855	8.19e-21	3.87e-19	LSEC	T cell differentiation
Tgfbr3	3.9894	2.19875	1.84557	96.2474	60.4497	57.3401	-5.29926	6.0026	-9.99517	8.51e-24	5.69e-22	LSEC	definitive erythrocyte differentiation;definitive hemopoiesis;immune response
Cyp26b1	1.55888	0.515506	0.0943067	12.5911	6.96985	11.1924	-5.30501	3.10116	-8.61555	3.6e-18	1.3e-16	LSEC	establishment of T cell polarity;regulation of T cell differentiation
Jam3	0.754165	0.831314	0.228121	36.1107	13.2194	25.3269	-5.3349	2.65265	-8.67199	2.2e-18	8.09e-17	LSEC	adaptive immune response;granulocyte migration;leukocyte migration involved in inflammatory response;myeloid progenitor cell differentiation;neutrophil homeostasis;regulation of neutrophil chemotaxis
Ch25h	3.23385	0.297056	0.652121	19.8115	37.7899	32.8717	-5.3706	2.67839	-8.74675	1.14e-18	4.35e-17	LSEC	B cell chemotaxis
Sele	0	0	0	1.36674	6.25576	8.41478	-5.44452	1.0066	-8.68766	1.92e-18	7.18e-17	LSEC	leukocyte migration;leukocyte tethering or rolling;positive regulation of leukocyte migration;positive regulation of leukocyte tethering or rolling
Csf2	0	3.54581	0	10.1126	93.1577	124.169	-5.48245	1.64888	-8.90741	2.72e-19	1.13e-17	LSEC	dendritic cell differentiation;immune response;leukocyte differentiation;macrophage activation;macrophage differentiation;monocyte differentiation;myeloid dendritic cell differentiation;neutrophil differentiation;positive regulation of macrophage differentiation
Bcar1	2.12617	1.40621	1.54351	76.7135	50.0158	85.0266	-5.48589	4.87188	-9.77741	7.45e-23	4.39e-21	LSEC	antigen receptor-mediated signaling pathway;B cell receptor signaling pathway
Vnn1	0	0.316411	0	11.6618	7.00037	9.30738	-5.4995	1.54995	-8.90809	2.7e-19	1.13e-17	LSEC	innate immune response;positive regulation of T cell differentiation in thymus
Bcl6b	0.847928	1.0515	0.512965	30.7577	26.1717	37.4766	-5.50004	3.80886	-9.34836	4.67e-21	2.29e-19	LSEC	type 2 immune response
Cyp7b1	0.500736	0.827939	0.45439	23.2495	35.7447	15.463	-5.53113	3.21014	-9.25073	1.17e-20	5.39e-19	LSEC	B cell chemotaxis
Emilin1	2.95846	2.34392	2.46092	154.176	82.2958	97.2119	-5.54457	5.68356	-10.3684	1.85e-25	1.57e-23	LSEC	negative regulation of macrophage migration
Abcc9	0	0.0544085	0	2.1008	3.36047	2.36258	-5.57641	1.31213	-9.04323	7.93e-20	3.49e-18	LSEC	defense response to virus
Bmp6	0.932665	0.514037	0.564228	52.5516	27.0102	37.0816	-5.60433	2.83271	-9.21106	1.69e-20	7.73e-19	LSEC	immune response
Rbp1	8.15278	2.2467	0.616517	83.2984	54.3666	84.97	-5.62394	3.05248	-9.25358	1.14e-20	5.27e-19	LSEC	regulation of granulocyte differentiation
Ephb4	5.26051	2.4161	1.90945	157.405	69.8473	93.9489	-5.64008	5.79916	-10.4939	4.96e-26	4.49e-24	LSEC	positive regulation of T cell costimulation
Thsd1	0	0.454036	0.0996738	15.2202	8.8733	12.9741	-5.66657	2.4809	-9.33838	5.13e-21	2.5e-19	LSEC	hematopoietic progenitor cell differentiation
Itga1	2.72085	1.03097	1.23451	49.7593	62.3806	67.3485	-5.76919	5.01455	-10.3637	1.95e-25	1.61e-23	LSEC	cellular extravasation;neutrophil chemotaxis
Podxl	0.743363	0.477987	0.59961	37.6907	27.6338	26.3988	-5.7805	4.34926	-10.1287	2.2e-24	1.63e-22	LSEC	leukocyte migration
Mapk11	0	0.164116	0	11.3774	8.77483	10.5747	-5.79741	1.50917	-9.52669	8.54e-22	4.54e-20	LSEC	positive regulation of erythrocyte differentiation
Flt1	6.31115	3.53449	2.64798	127.167	150.655	139.175	-5.81346	7.00935	-11.4084	2.11e-30	3.34e-28	LSEC	monocyte chemotaxis;positive regulation of hematopoietic progenitor cell differentiation
Plcb1	0.576895	0.556421	0.26175	16.0435	21.3234	23.1593	-5.82669	3.65808	-9.86159	3.24e-23	1.96e-21	LSEC	negative regulation of monocyte extravasation
Epas1	3.76513	4.7888	5.08116	237.082	242.284	263.06	-5.82859	7.02555	-11.4837	8.86e-31	1.47e-28	LSEC	erythrocyte differentiation;hemopoiesis
Pde4d	0	0	0	2.1676	9.70742	12.383	-5.85052	1.1972	-9.59329	4.5e-22	2.48e-20	LSEC	leukocyte migration;neutrophil chemotaxis;T cell receptor signaling pathway
Tjp2	2.42908	0.585719	0.367376	25.1121	28.077	28.0121	-5.93351	4.20224	-10.1807	1.29e-24	9.72e-23	LSEC	negative regulation of osteoclast development
Cav1	0	0.458474	0	15.959	12.8202	13.0581	-6.12038	1.93943	-10.2389	7.1e-25	5.59e-23	LSEC	positive regulation of toll-like receptor 3 signaling pathway;T cell costimulation
Tinagl1	4.57608	4.88657	3.63347	404.192	192.829	259.882	-6.14954	6.09972	-11.7218	5.53e-32	1.21e-29	LSEC	immune response
Ror2	0.359864	0.297508	0	12.3575	7.95344	14.0299	-6.25106	2.43704	-10.5077	4.29e-26	3.91e-24	LSEC	macrophage migration;positive regulation of macrophage differentiation
Tyro3	0.380726	0	0	10.7721	6.48014	6.7603	-6.27412	1.83047	-10.5169	3.89e-26	3.58e-24	LSEC	natural killer cell differentiation;negative regulation of innate immune response;negative regulation of lymphocyte activation;negative regulation of toll-like receptor signaling pathway
Dmbt1	0.351657	0.0969076	0	8.67408	8.66539	7.0586	-6.28842	2.06694	-10.5714	2.18e-26	2.11e-24	LSEC	antimicrobial humoral immune response mediated by antimicrobial peptide;induction of bacterial agglutination
Ptprk	0.317783	0.175146	0	9.60605	10.0911	9.44534	-6.51827	2.36162	-11.0443	1.28e-28	1.65e-26	LSEC	T cell differentiation
Htra1	4.82981	2.28167	1.25222	208.067	106.219	154.74	-6.54398	5.0144	-11.6643	1.09e-31	2.2e-29	LSEC	negative regulation of defense response to virus
Sphk1	0	0.31034	0	4.6297	22.0286	21.4455	-6.76094	2.17279	-11.5234	5.6e-31	9.95e-29	LSEC	regulation of microglial cell activation
Ackr3	5.12918	2.42309	1.32984	212.635	194.706	223.729	-7.03854	5.21038	-12.655	6.14e-37	2.88e-34	LSEC	immune response
Cxcl11	0	9.29578	0	28.4406	125.297	86.5718	-7.0402	3.25275	-11.9993	2.03e-33	5.37e-31	LSEC	antimicrobial humoral immune response mediated by antimicrobial peptide;immune response;leukocyte chemotaxis;neutrophil chemotaxis;T cell chemotaxis
Bcr	0.36789	0.304143	0.44512	47.0628	56.9158	92.5895	-7.1001	4.06436	-12.3078	4.73e-35	1.74e-32	LSEC	definitive hemopoiesis;negative regulation of cellular extravasation;negative regulation of neutrophil degranulation
Jam2	0.362068	0.199554	0.547595	79.9403	68.9841	75.3313	-7.34683	4.17741	-12.8245	7.05e-38	4.27e-35	LSEC	cellular extravasation;leukocyte tethering or rolling;positive regulation of lymphocyte migration
Kcnj8	2.24548	0.618798	0.169804	19.2771	87.9898	169.454	-7.48161	3.90965	-12.8315	6.45e-38	4.15e-35	LSEC	defense response to virus
Clec1b	2.96155	0.816128	0	127.839	82.0056	128.608	-7.63616	3.13822	-13.2215	3.97e-40	4.1e-37	LSEC	platelet formation
Il1r1	0.718089	1.08838	0.108604	31.6048	79.9005	73.3161	-7.67294	4.182	-13.1901	6.02e-40	5.64e-37	LSEC	positive regulation of neutrophil extravasation;positive regulation of T-helper 1 cell cytokine production
Serpine1	0.463135	0.510513	0.14009	8.06389	228.248	501.282	-8.50005	4.04408	-14.7582	1.82e-49	3.75e-46	LSEC	mast cell activation;positive regulation of monocyte chemotaxis
Csk	94.124	91.9626	104.639	27.1958	21.1162	21.4693	1.92729	6.44223	2.30077	0.0107048	0.0520149	NS	adaptive immune response;regulation of Fc receptor mediated stimulatory signaling pathway
Pde12	3.40188	2.94634	2.94002	22.212	7.53092	8.2541	-1.98555	3.79798	-2.28168	0.0112567	0.0544144	NS	cellular response to interferon-gamma
Nt5c3a	13.3696	11.8286	8.72665	36.7555	28.4223	33.1375	-1.92496	4.93897	-2.27882	0.0113415	0.0547474	NS	defense response to virus
RT1-DOa	32.8555	39.6784	11.3997	1.6358	4.41874	2.98411	2.08401	3.33892	2.27895	0.0113375	0.0547474	NS	adaptive immune response;antigen processing and presentation;antigen processing and presentation of exogenous peptide antigen via MHC class II;negative regulation of antigen processing and presentation of peptide antigen via MHC class II;regulation of T cell differentiation
Nlrc4	20.5354	16.4112	17.3924	1.09252	5.11241	10.3049	1.94822	4.54325	2.27092	0.0115786	0.0556832	NS	activation of innate immune response;innate immune response
Nfatc2	3.83297	5.17572	6.49266	0.370766	1.65532	1.92342	2.08972	2.85767	2.26872	0.0116451	0.055951	NS	B cell receptor signaling pathway;positive regulation of B cell proliferation
Prdm1	3.63939	4.44152	6.52647	7.35514	30.8401	17.3597	-1.91043	5.23296	-2.26469	0.0117684	0.0564117	NS	negative regulation of B cell proliferation;positive regulation of B cell differentiation;regulation of extrathymic T cell differentiation;regulation of natural killer cell differentiation;regulation of NK T cell differentiation
Rab32	104.056	113.733	100.534	9.3434	41.603	17.7952	1.91403	6.84591	2.2544	0.012088	0.0578362	NS	antigen processing and presentation
F11r	13.1185	9.53076	18.7583	71.0905	45.2928	39.1296	-1.89993	5.6106	-2.23655	0.0126604	0.0602391	NS	memory T cell extravasation
Lgmn	1505.82	1046.47	1203.15	243.283	300.432	190.44	1.94358	9.73893	2.21455	0.0133983	0.0634281	NS	positive regulation of monocyte chemotaxis
Mafb	190.135	173.358	213.874	45.4408	59.2446	23.7955	1.90059	7.04893	2.2132	0.0134446	0.0636181	NS	negative regulation of erythrocyte differentiation;negative regulation of osteoclast differentiation;T cell differentiation in thymus;thymus development
Bcl3	4.51539	4.56252	5.69092	19.8369	12.4267	43.2838	-1.93261	3.98861	-2.19322	0.0141485	0.0667039	NS	antimicrobial humoral response;germinal center formation;humoral immune response mediated by circulating immunoglobulin;marginal zone B cell differentiation;spleen development;T-helper 1 type immune response;T-helper 2 cell differentiation
Lat2	8.66311	20.8891	11.7919	3.14246	1.65056	2.50802	2.19945	1.70433	2.1895	0.0142831	0.0672769	NS	adaptive immune response;B cell activation;B cell receptor signaling pathway;immune response-regulating signaling pathway;mast cell degranulation
Adam8	17.8086	21.313	9.85011	0.738274	4.65331	2.94611	1.97907	3.73876	2.1868	0.0143814	0.0676471	NS	leukocyte migration involved in inflammatory response;lymphocyte chemotaxis;positive regulation of cellular extravasation;positive regulation of eosinophil migration;positive regulation of fibronectin-dependent thymocyte migration;positive regulation of innate immune response;positive regulation of neutrophil extravasation;positive regulation of T cell differentiation in thymus;positive regulatio…
Fzd8	2.85142	2.09541	1.00625	8.27461	3.50111	5.50336	-2.03779	2.96242	-2.18069	0.014606	0.0685781	NS	T cell differentiation in thymus
Cebpd	77.2188	52.5124	56.5095	209.927	175.915	141.343	-1.88284	6.53853	-2.17703	0.0147422	0.0691339	NS	hematopoietic progenitor cell differentiation
Bcl11a	2.58731	1.83342	1.22982	0.0893829	0.187792	0.285349	2.25346	1.13335	2.16612	0.015154	0.0709575	NS	B cell differentiation;T cell differentiation
Casp1	126.014	130.989	97.8147	27.1125	27.5399	16.8102	1.86602	5.9883	2.15657	0.0155223	0.0724514	NS	cellular response to interferon-gamma;microglial cell activation
Dock7	7.34617	3.83574	6.95862	0.8415	1.62065	1.34322	1.93018	3.98661	2.15043	0.0157636	0.0734781	NS	hematopoietic progenitor cell differentiation
Eif2ak2	14.0311	18.54	21.5473	28.1889	101.906	58.1886	-1.87464	6.61049	-2.14804	0.0158583	0.073819	NS	defense response to virus;innate immune response;regulation of hematopoietic progenitor cell differentiation;regulation of hematopoietic stem cell differentiation;regulation of hematopoietic stem cell proliferation
RT1-Db2	25.0735	20.9946	19.2524	1.16605	7.34955	4.83929	1.97569	3.40803	2.12856	0.0166485	0.0771489	NS	adaptive immune response;antigen processing and presentation of peptide or polysaccharide antigen via MHC class II
Plvap	339.979	320.22	292.264	78.4557	63.7431	78.0314	1.87775	7.91493	2.12753	0.0166911	0.0773118	NS	positive regulation of cellular extravasation
Ifi30	653.694	540.734	452.198	134.722	103.004	109.69	1.87187	7.96213	2.11296	0.0173052	0.0799405	NS	antigen processing and presentation of exogenous peptide antigen via MHC class I;antigen processing and presentation of exogenous peptide antigen via MHC class II
Anxa1	44.1114	118.245	30.9313	3.39415	20.1198	7.73971	1.87474	4.58432	2.11256	0.0173223	0.0799835	NS	adaptive immune response;alpha-beta T cell differentiation;granulocyte chemotaxis;innate immune response;monocyte chemotaxis;negative regulation of T-helper 2 cell differentiation;neutrophil clearance;neutrophil homeostasis;positive regulation of neutrophil apoptotic process;positive regulation of T cell proliferation;positive regulation of T-helper 1 cell differentiation;regulation of leukocyte …
Srsf4	8.36353	11.3466	13.4275	39.9838	33.1772	61.3394	-1.84249	5.25276	-2.09635	0.0180286	0.0830219	NS	hematopoietic progenitor cell differentiation
Tusc2	7.57496	8.53963	7.49876	27.4774	21.8673	27.3792	-1.84888	4.54595	-2.07279	0.0190988	0.0872484	NS	natural killer cell differentiation;neutrophil mediated killing of gram-negative bacterium
Ahr	9.10056	8.96757	5.33867	22.5411	16.6736	21.716	-1.8312	5.65851	-2.06978	0.0192397	0.0878408	NS	B cell homeostasis;embryonic hemopoiesis;immune system process;lymphocyte homeostasis;post-embryonic hemopoiesis;regulation of B cell proliferation;spleen development;T cell homeostasis
Ripk3	88.5729	113.06	93.6637	16.45	33.3012	15.0435	1.8325	6.14273	2.06965	0.0192455	0.0878408	NS	lymph node development;regulation of activated T cell proliferation;regulation of activation-induced cell death of T cells;regulation of adaptive immune response;regulation of CD8-positive, alpha-beta cytotoxic T cell extravasation;regulation of T cell mediated cytotoxicity;spleen development;T cell differentiation in thymus;T cell homeostasis;thymus development
Parp14	17.372	21.2164	31.588	35.8041	127.53	105.844	-1.86076	7.90403	-2.06377	0.0195231	0.0889501	NS	negative regulation of interferon-gamma-mediated signaling pathway
Il27	14.0852	6.65405	9.73834	0.486598	3.067	0	2.17786	0.999746	2.05619	0.0198851	0.0903597	NS	positive regulation of defense response to virus by host;regulation of T cell proliferation;regulation of T-helper 1 cell differentiation
Crk	19.2465	24.6473	22.9445	53.6617	73.9153	93.959	-1.82241	5.31719	-2.04768	0.020299	0.0919974	NS	helper T cell diapedesis;negative regulation of natural killer cell mediated cytotoxicity;regulation of leukocyte migration;regulation of T cell migration
Dusp10	23.0835	14.7464	13.3299	3.80604	2.53221	4.25269	1.89597	4.04631	2.03802	0.0207769	0.0939928	NS	negative regulation of respiratory burst involved in inflammatory response;positive regulation of regulatory T cell differentiation;regulation of adaptive immune response;regulation of innate immune response
Nbeal2	14.527	16.238	15.1573	4.30245	3.60746	3.40232	1.81763	5.70915	2.03744	0.0208061	0.0940104	NS	megakaryocyte development;platelet formation
Cst7	9.95497	11.6592	5.64599	0.300922	1.58058	1.92135	2.12925	1.68184	2.03742	0.0208071	0.0940104	NS	immune response;negative regulation of microglial cell activation
Il1a	139.405	110.025	133.586	333.882	532.06	207.927	-1.84075	7.69189	-2.02714	0.0213274	0.0962771	NS	immune response;inflammatory response to antigenic stimulus;neutrophil chemotaxis;positive regulation of neutrophil extravasation;positive regulation of neutrophil migration
LOC100909849	2.37619	2.88119	1.43751	8.27461	4.70839	8.43848	-1.92926	3.2404	-2.02553	0.0214096	0.0965632	NS	T cell differentiation in thymus
Znhit1	2.30103	2.53642	4.17611	22.8145	8.18365	19.5407	-1.94519	2.80013	-2.01821	0.0217878	0.0980976	NS	regulation of T cell proliferation
Impdh1	5.81864	4.8104	5.10409	19.2773	12.5643	21.7866	-1.83756	4.22804	-2.00575	0.0224445	0.100922	NS	lymphocyte proliferation
Elf4	24.3384	28.7445	34.1804	4.20406	10.1576	9.39483	1.81401	4.83597	2.00159	0.0226677	0.101837	NS	innate immune response;natural killer cell proliferation;NK T cell proliferation
Actn1	242.242	182.377	287.934	55.3511	67.4757	52.9828	1.83307	8.46049	1.9953	0.0230083	0.103142	NS	platelet formation
Cbfa2t3	11.5373	9.12344	6.22098	24.2611	17.8403	27.8827	-1.80788	4.9937	-1.99338	0.0231135	0.103479	NS	granulocyte differentiation
Ptpro	22.7874	26.8509	23.8474	2.6603	11.9769	2.72983	1.79825	5.49057	1.98936	0.0233342	0.104376	NS	monocyte chemotaxis
Sgpl1	45.1352	57.7681	54.5092	5.98299	22.4225	10.3245	1.80197	6.34323	1.98885	0.0233622	0.104456	NS	hemopoiesis
Stat3	24.9886	30.8114	31.4941	69.6484	99.7781	125.272	-1.82004	7.52395	-1.98671	0.0234805	0.104848	NS	positive regulation of erythrocyte differentiation;T-helper 17 cell lineage commitment
Psme2	196.142	244.84	143.032	31.2797	40.9392	60.1606	1.79891	6.57506	1.98251	0.0237146	0.105528	NS	antigen processing and presentation of exogenous antigen
Cd81	228.026	213.287	173.429	802.751	455.897	624.602	-1.82912	8.49405	-1.98029	0.023839	0.105944	NS	CD4-positive, alpha-beta T cell costimulation;humoral immune response mediated by circulating immunoglobulin;immunological synapse formation;osteoclast fusion;positive regulation of adaptive immune memory response;positive regulation of B cell activation;positive regulation of B cell proliferation;positive regulation of B cell receptor signaling pathway;positive regulation of CD4-positive, alpha-…
Enpp2	5.88402	2.65334	2.91241	0.129356	0.951211	0.20648	2.09847	1.47356	1.97097	0.0243668	0.108057	NS	immune response
Siva1	5.61974	3.31855	2.18555	13.9783	6.11839	12.0859	-1.92412	3.10713	-1.97017	0.0244126	0.108167	NS	activation-induced cell death of T cells
Hmox1	1299.01	1419.16	1511.42	270.542	502.129	208.054	1.82781	9.66053	1.94022	0.0261802	0.115188	NS	erythrocyte homeostasis;negative regulation of mast cell cytokine production;negative regulation of mast cell degranulation
Lcp2	38.1701	42.1903	59.505	10.6506	16.8359	9.71468	1.77756	5.97717	1.9349	0.0265047	0.116435	NS	mast cell activation;T cell receptor signaling pathway
Ezr	55.7061	76.4911	78.8757	9.75502	34.1586	10.3807	1.77725	6.24832	1.92788	0.0269384	0.11819	NS	negative regulation of T cell receptor signaling pathway
Traf3ip2	6.90981	3.61792	4.18018	12.1981	10.5321	22.1381	-1.81623	3.76783	-1.87678	0.030278	0.130236	NS	humoral immune response;immunoglobulin secretion;positive regulation of defense response to virus by host
Ccl7	13.3514	15.1771	10.6012	5.65026	76.3143	57.3353	-1.79878	3.75066	-1.87517	0.0303882	0.130534	NS	cellular response to interferon-gamma;eosinophil chemotaxis;lymphocyte chemotaxis;monocyte chemotaxis;neutrophil chemotaxis;positive regulation of natural killer cell chemotaxis
Igfbp2	0	1.22164	0.670462	3.21611	3.09696	7.2726	-2.04859	0.943973	-1.87493	0.0304047	0.130534	NS	positive regulation of activated T cell proliferation
B4galt1	50.7743	47.7779	55.8143	11.9791	15.258	11.7118	1.74782	5.55088	1.86474	0.0311122	0.133157	NS	leukocyte migration
Lrrk2	6.95469	15.6198	6.52137	1.68183	2.51762	1.61074	1.76372	4.74822	1.86357	0.0311948	0.133455	NS	positive regulation of microglial cell activation
Add1	28.1932	25.9633	17.9195	67.3158	52.7641	61.7152	-1.75394	6.89025	-1.85407	0.031868	0.135884	NS	erythrocyte differentiation
Rnf166	36.3739	36.0854	26.8949	11.7283	5.74954	6.8643	1.77362	4.48857	1.84478	0.0325387	0.138629	NS	innate immune response
Il1b	630.03	537.662	281.248	31.946	163.149	60.4069	1.75054	7.60501	1.82898	0.0337047	0.143064	NS	chronic inflammatory response to antigenic stimulus;immune response;inflammatory response to antigenic stimulus;leukocyte migration;neutrophil chemotaxis;positive regulation of complement activation;positive regulation of immature T cell proliferation in thymus;positive regulation of neutrophil chemotaxis;positive regulation of T cell proliferation;positive regulation of T-helper 1 cell cytokine …
Dennd1b	8.24758	12.9876	11.9391	2.56434	3.74141	1.36441	1.82899	3.3261	1.8281	0.0337711	0.143287	NS	regulation of immune response;T cell receptor signaling pathway;T-helper 2 cell cytokine production
Cyld	5.17731	10.0969	9.99858	2.2151	2.32695	2.92086	1.80202	3.6892	1.82548	0.0339676	0.144003	NS	CD4-positive or CD8-positive, alpha-beta T cell lineage commitment;innate immune response;negative regulation of T cell differentiation;positive regulation of T cell differentiation;positive regulation of T cell receptor signaling pathway;regulation of B cell differentiation
RT1-CE5	62.2456	151.838	84.6104	24.3444	37.0915	9.19562	1.73293	5.99093	1.82341	0.0341245	0.144549	NS	antigen processing and presentation of endogenous peptide antigen via MHC class I via ER pathway, TAP-independent;antigen processing and presentation of endogenous peptide antigen via MHC class Ib;antigen processing and presentation of exogenous peptide antigen via MHC class Ib;antigen processing and presentation of peptide antigen via MHC class I;immune response;negative regulation of natural ki…
Rnasel	9.46314	9.61626	14.8488	4.1478	3.08011	2.96794	1.74141	4.55015	1.80203	0.035774	0.150669	NS	defense response to virus
Mitf	3.56153	3.85037	3.23189	0.265007	1.04395	1.16327	1.87925	2.77681	1.79942	0.0359796	0.151411	NS	osteoclast differentiation;regulation of osteoclast differentiation
Slc26a6	8.64272	7.68643	7.01098	2.37504	1.39718	1.66808	1.82661	3.45141	1.79425	0.0363904	0.15289	NS	cellular response to interferon-gamma
Nbl1	0.790297	1.74229	2.15145	4.58676	8.0306	7.62652	-1.86567	2.26305	-1.79148	0.036612	0.153633	NS	negative regulation of monocyte chemotaxis
Alcam	5.9355	17.3109	10.1738	0.837294	5.52874	2.29115	1.78987	3.48434	1.78683	0.0369858	0.155076	NS	adaptive immune response
Adam10	43.4758	48.6462	61.6719	18.3082	16.6619	8.68033	1.70467	6.31259	1.74869	0.0401758	0.166481	NS	monocyte activation;positive regulation of T cell chemotaxis;regulation of osteoclast differentiation
Dhx58	14.0187	12.3325	17.7771	33.7706	43.831	67.4334	-1.69279	5.76287	-1.72443	0.0423187	0.17369	NS	negative regulation of innate immune response;negative regulation of MDA-5 signaling pathway;negative regulation of RIG-I signaling pathway;positive regulation of MDA-5 signaling pathway;positive regulation of RIG-I signaling pathway;regulation of innate immune response
Nrros	59.1077	95.9918	99.2891	38.4406	22.8878	20.3793	1.69548	6.50846	1.72323	0.042427	0.174066	NS	immune response;innate immune response;microglia development
Tnfaip1	8.82478	11.9568	11.3447	33.4337	30.2646	34.0643	-1.69107	5.83196	-1.71882	0.042827	0.175637	NS	immune response
Nfkbid	36.6942	68.2022	32.1172	13.4049	6.94169	24.4107	1.69082	5.11014	1.69886	0.0446761	0.182494	NS	negative regulation of T cell differentiation in thymus;positive regulation of T-helper 17 cell differentiation;T cell receptor signaling pathway
Dock1	8.37417	6.80773	9.75217	21.9723	25.0495	25.4559	-1.67796	6.24123	-1.6771	0.0467651	0.189823	NS	hematopoietic progenitor cell differentiation
Pfdn1	27.0821	12.4385	8.58191	40.2306	20.3119	39.8243	-1.70914	4.2392	-1.67443	0.0470267	0.190435	NS	B cell activation
Slc8b1	58.0209	38.1391	46.5323	16.9917	9.87138	12.3284	1.66585	5.69359	1.66201	0.0482594	0.194603	NS	regulation of lymphocyte chemotaxis
LOC103694380	0	6.48839	1.01742	6.1005	7.04938	2.92131	-1.82919	1.7994	-1.66185	0.0482748	0.194603	NS	immune response;toll-like receptor 3 signaling pathway
Ppp2r3c	22.127	23.713	16.1128	4.55816	4.99651	3.1634	1.73976	3.69815	1.66122	0.0483381	0.194751	NS	B cell homeostasis;positive regulation of B cell differentiation;regulation of antimicrobial humoral response;regulation of B cell activation;spleen development;T cell homeostasis
Sod2	130.65	115.212	106.702	160.468	374.697	414.338	-1.69307	8.23546	-1.66013	0.0484484	0.195061	NS	hemopoiesis
Gas6	20.4296	39.9957	51.7541	183.825	109.312	133.569	-1.68131	7.51898	-1.64659	0.0498251	0.199572	NS	B cell chemotaxis;dendritic cell differentiation;macrophage cytokine production;positive regulation of dendritic cell chemotaxis;positive regulation of natural killer cell differentiation
Mmp12	8.71755	13.322	15.5817	0.191649	20.1326	0.611826	1.75005	2.77992	1.64137	0.0503639	0.201417	NS	negative regulation of type I interferon-mediated signaling pathway;positive regulation of type I interferon-mediated signaling pathway;regulation of defense response to virus by host
RT1-Bb	807.858	906.611	270.377	48.0225	151.465	103.884	1.67512	9.0613	1.60859	0.0538563	0.213725	NS	adaptive immune response;antigen processing and presentation;antigen processing and presentation of exogenous peptide antigen via MHC class II;antigen processing and presentation of peptide antigen;antigen processing and presentation of peptide or polysaccharide antigen via MHC class II;B cell affinity maturation;cellular response to interferon-gamma;humoral immune response mediated by circulatin…
Ndrg1	22.0809	33.6534	19.2193	50.2372	67.8848	57.2285	-1.64751	6.54743	-1.59709	0.0551266	0.218152	NS	mast cell activation
Cd69	12.1916	39.1165	5.79503	1.26354	3.09713	2.68918	1.78237	2.9284	1.59713	0.0551219	0.218152	NS	complement activation, lectin pathway
Myo9b	63.4135	52.9648	77.4361	17.465	20.0373	18.0564	1.65543	7.62063	1.59264	0.0556238	0.219612	NS	macrophage chemotaxis;monocyte chemotaxis
Tbx21	4.08982	6.11827	4.24147	1.27161	1.18739	0.451058	1.82222	2.12018	1.58668	0.056296	0.221614	NS	lymphocyte migration;negative regulation of T-helper 17 cell differentiation;negative regulation of T-helper 17 cell lineage commitment;negative regulation of T-helper 2 cell cytokine production;positive regulation of isotype switching to IgG isotypes;regulation of immune response;regulation of T cell differentiation;T cell differentiation
Dclre1c	13.761	19.1258	11.4015	1.88092	5.31972	2.07856	1.7034	3.61202	1.58584	0.0563916	0.221906	NS	adaptive immune response;B cell differentiation;V(D)J recombination
Adamts13	1.60837	0.443226	12.8437	12.6019	14.464	12.6652	-1.63895	4.2633	-1.58328	0.0566825	0.222626	NS	cellular response to interferon-gamma;response to interferon-gamma
Tmem176a	688.276	439.067	800.184	248.077	179.519	131.319	1.65771	8.15909	1.58304	0.0567097	0.222648	NS	negative regulation of dendritic cell differentiation
RT1-T24-4	129.907	120.523	103.213	416.981	205.047	481.727	-1.65396	8.02534	-1.57621	0.057493	0.225551	NS	antigen processing and presentation of endogenous peptide antigen via MHC class I via ER pathway, TAP-independent;antigen processing and presentation of endogenous peptide antigen via MHC class Ib;antigen processing and presentation of peptide antigen via MHC class I;immune response;positive regulation of T cell mediated cytotoxicity
Sectm1a	73.4055	60.4423	51.6306	195.479	130.309	128.02	-1.63253	6.91771	-1.55466	0.0600177	0.233589	NS	immune response
Vps33b	6.92555	16.2223	12.0454	3.6287	3.5187	2.67332	1.68144	3.58328	1.54339	0.061372	0.238439	NS	megakaryocyte development
Klhl6	7.81158	11.4092	6.73415	1.60569	2.48054	1.50767	1.69263	3.53891	1.5412	0.0616375	0.23935	NS	B cell receptor signaling pathway;germinal center formation
Cnr1	2.07661	0.858391	1.02072	0	0.65942	0	1.88027	0.943366	1.53203	0.0627614	0.243257	NS	negative regulation of mast cell activation;positive regulation of acute inflammatory response to antigenic stimulus
Hexim1	59.1357	58.3333	39.4337	148.531	101.403	125.548	-1.62115	7.05721	-1.52466	0.0636757	0.246245	NS	activation of innate immune response;innate immune response
Wnt4	0.243617	0.268539	0.294759	0.706958	1.05209	1.69269	-1.81232	1.52578	-1.51255	0.0652013	0.251578	NS	immature T cell proliferation in thymus;T cell differentiation in thymus
Src	18.1663	18.9122	14.5311	1.95248	7.07619	3.27242	1.62342	4.4648	1.51026	0.0654925	0.252418	NS	osteoclast development
Tlr2	75.4973	69.5012	56.0985	9.26093	28.3518	9.08065	1.59992	5.94101	1.49549	0.0673974	0.258311	NS	cell surface pattern recognition receptor signaling pathway;cellular response to interferon-gamma;cytokine secretion involved in immune response;immune response;microglia development;microglial cell activation;MyD88-dependent toll-like receptor signaling pathway;positive regulation of leukocyte migration;positive regulation of macrophage cytokine production;positive regulation of toll-like recept…
Otud7b	2.33397	1.99386	2.75333	5.70059	6.8778	7.29752	-1.60592	4.26338	-1.47499	0.0701108	0.267516	NS	mucosal immune response
Loxl3	0.443585	0.611203	1.74429	6.2217	2.92986	4.10945	-1.70089	2.34414	-1.46333	0.0716927	0.273025	NS	negative regulation of T-helper 17 cell lineage commitment
Gas2l1	14.0557	9.61174	13.6996	53.5034	21.8208	45.2134	-1.58162	5.54005	-1.45261	0.0731695	0.277748	NS	negative regulation of erythrocyte differentiation
Sp100	71.1384	114.164	105.903	26.648	37.2067	21.5372	1.57933	5.37806	1.44704	0.073946	0.280385	NS	response to interferon-gamma;response to type I interferon
Anxa2	34.0213	63.639	25.5711	109.447	67.3081	113.019	-1.57946	6.03078	-1.44279	0.074544	0.282237	NS	osteoclast development
Il11ra1	4.14064	8.67202	5.76135	28.2372	12.6225	20.1388	-1.60535	3.89109	-1.43188	0.0760929	0.286837	NS	natural killer cell differentiation
Psap	3431.01	3189.51	3411.38	1033.83	990.605	688.319	1.62334	11.7709	1.41711	0.0782297	0.294461	NS	antigen processing and presentation;NK T cell differentiation
Zmpste24	16.7956	22.9642	17.9767	7.34218	4.59492	5.23646	1.59776	4.19266	1.41368	0.0787312	0.296025	NS	regulation of defense response to virus;thymus development
RT1-T24-3	64.7196	58.5665	66.9304	292.292	143.527	110.732	-1.57293	7.04321	-1.40304	0.0803065	0.301069	NS	antigen processing and presentation of endogenous peptide antigen via MHC class I via ER pathway, TAP-independent;antigen processing and presentation of endogenous peptide antigen via MHC class Ib;immune response;positive regulation of T cell mediated cytotoxicity
RT1-Db1	551.134	532.697	270.245	49.764	134.574	86.1192	1.58456	8.70043	1.39861	0.0809695	0.303193	NS	adaptive immune response;antigen processing and presentation of exogenous peptide antigen via MHC class II;antigen processing and presentation of peptide or polysaccharide antigen via MHC class II;humoral immune response mediated by circulating immunoglobulin;immune response;immunoglobulin production involved in immunoglobulin mediated immune response;inflammatory response to antigenic stimulus;m…
Lmo4	10.1873	11.7558	11.3629	26.7913	29.7615	30.7217	-1.56174	4.99545	-1.39846	0.0809908	0.303193	NS	thymus development
Cebpa	27.5968	19.1587	21.6715	7.31535	7.41508	2.25343	1.57235	4.50789	1.39119	0.0820878	0.306299	NS	granulocyte differentiation;macrophage differentiation;myeloid cell differentiation;positive regulation of macrophage activation
Atm	9.19665	8.33172	8.97137	2.78	2.86196	1.64187	1.55465	5.48435	1.38587	0.0828977	0.30865	NS	immune system process;immunoglobulin production;negative regulation of B cell proliferation;pre-B cell allelic exclusion;regulation of microglial cell activation;thymus development;V(D)J recombination
Rel	112.204	143.339	106.183	14.5361	51.1038	33.7213	1.55393	6.37536	1.37501	0.0845678	0.313735	NS	innate immune response
Selenok	58.8624	59.4769	27.8942	111.978	71.7756	110.577	-1.55105	5.25981	-1.37175	0.0850738	0.315385	NS	positive regulation of defense response to virus by host;positive regulation of T cell migration;positive regulation of T cell proliferation;respiratory burst after phagocytosis
Slamf7	25.6714	41.9223	15.2427	0.919709	10.8692	11.3774	1.5965	3.78742	1.35739	0.0873317	0.321967	NS	regulation of natural killer cell activation
Rps3	927.603	441.664	224.36	845.543	616.51	805.47	-1.56364	8.53685	-1.35194	0.0882013	0.324113	NS	positive regulation of activated T cell proliferation;positive regulation of T cell receptor signaling pathway
Lyn	138.55	132.664	153.123	48.8073	43.1817	35.4413	1.5536	7.70759	1.34355	0.0895499	0.328084	NS	adaptive immune response;B cell homeostasis;B cell receptor signaling pathway;dendritic cell differentiation;erythrocyte differentiation;Fc receptor mediated inhibitory signaling pathway;Fc receptor mediated stimulatory signaling pathway;hemopoiesis;histamine secretion by mast cell;immune response-regulating cell surface receptor signaling pathway;innate immune response;negative regulation of B c…
Farp2	1.31411	4.25509	4.27307	0.715021	1.16842	1.7754	1.64207	2.71181	1.34265	0.0896962	0.328306	NS	osteoclast differentiation
Eif6	44.8337	48.1529	39.9886	112.59	90.5313	145.105	-1.53878	6.1179	-1.33881	0.0903195	0.330092	NS	regulation of megakaryocyte differentiation
Icam1	252.801	325.993	285.414	508.022	877.003	854.836	-1.5702	9.89277	-1.32663	0.0923188	0.335722	NS	acute inflammatory response to antigenic stimulus;cellular response to interferon-gamma;leukocyte migration;positive regulation of cellular extravasation;T cell activation via T cell receptor contact with antigen bound to MHC molecule on antigen presenting cell;T cell antigen processing and presentation;T cell extravasation
Rab34	4.99062	4.12586	6.03828	23.2322	11.0933	16.8562	-1.60243	3.0852	-1.3229	0.092938	0.337617	NS	antigen processing and presentation
Rab7b	21.968	28.7556	11.6286	0.132811	18.8348	4.4519	1.54801	3.9482	1.29196	0.0981892	0.353824	NS	cellular response to interferon-gamma;negative regulation of toll-like receptor 4 signaling pathway;negative regulation of toll-like receptor 9 signaling pathway;positive regulation of megakaryocyte differentiation
Ccr1	8.4531	19.0592	13.2494	1.11501	9.95614	1.7798	1.57143	3.18934	1.27466	0.101219	0.363599	NS	immune response;leukocyte chemotaxis;myeloid cell differentiation;negative regulation of innate immune response;positive regulation of monocyte chemotaxis;positive regulation of osteoclast differentiation
Socs6	26.5021	15.1377	26.8185	7.80722	7.34456	4.464	1.51594	4.8009	1.27234	0.101629	0.364377	NS	negative regulation of T cell activation
Treml2	7.31983	7.26177	4.42823	0.708052	2.23141	0	1.73022	0.999625	1.26883	0.102255	0.365916	NS	regulation of innate immune response;T cell activation
Cd2	18.6809	25.0964	5.29748	1.41173	2.66943	1.80275	1.65843	2.41429	1.26612	0.102738	0.367135	NS	T cell activation
Ctsc	173.349	123.285	153.412	55.6498	39.6141	40.3237	1.51208	6.91588	1.26458	0.103014	0.367995	NS	positive regulation of microglial cell activation;T cell mediated cytotoxicity
Lrp5	11.4537	8.00635	13.8581	37.2911	24.4128	33.5366	-1.50988	6.21136	-1.26335	0.103235	0.368529	NS	bone marrow development
Nmi	76.7308	110.367	97.9334	33.9431	30.9027	23.8394	1.50656	4.98672	1.25672	0.104431	0.372283	NS	interferon-gamma-mediated signaling pathway;negative regulation of innate immune response
Ccl2	168.191	335.681	175.749	124.074	851.948	926.631	-1.51963	7.69877	-1.25492	0.104757	0.373055	NS	cellular response to interferon-gamma;eosinophil chemotaxis;helper T cell extravasation;leukocyte migration involved in inflammatory response;lymphocyte chemotaxis;macrophage chemotaxis;monocyte chemotaxis;negative regulation of natural killer cell chemotaxis;neutrophil chemotaxis;positive regulation of cellular extravasation;positive regulation of immune complex clearance by monocytes and macrop…
Irs2	7.85556	7.93757	6.79847	1.21369	3.04884	1.60038	1.51778	4.27168	1.24334	0.106874	0.379547	NS	positive regulation of B cell proliferation
Stat5b	9.54918	13.5961	13.6399	36.3065	29.6492	37.8845	-1.49432	5.44057	-1.23563	0.108302	0.383824	NS	mast cell migration;natural killer cell differentiation;negative regulation of erythrocyte differentiation;Peyer's patch development;positive regulation of activated T cell proliferation;positive regulation of B cell differentiation;positive regulation of erythrocyte differentiation;positive regulation of gamma-delta T cell differentiation;positive regulation of lymphocyte differentiation;positiv…
Cxcl3	8.70891	3.4666	4.09777	0.93602	25.5653	23.5319	-1.56497	3.00117	-1.22996	0.109359	0.387171	NS	antimicrobial humoral immune response mediated by antimicrobial peptide;immune response;leukocyte chemotaxis;neutrophil chemotaxis
Cd74	3840.68	5692.73	3143.41	468.089	2034.51	657.416	1.5343	11.0048	1.22511	0.11027	0.38986	NS	antigen processing and presentation;antigen processing and presentation of exogenous peptide antigen via MHC class II;immunoglobulin mediated immune response;negative regulation of mature B cell apoptotic process;negative regulation of T cell differentiation;negative thymic T cell selection;positive regulation of B cell proliferation;positive regulation of dendritic cell antigen processing and pr…
Hcar2	15.7184	45.4816	25.3574	1.90056	22.2945	4.55056	1.52019	3.471	1.19607	0.115839	0.405514	NS	neutrophil apoptotic process;positive regulation of neutrophil apoptotic process
Cactin	7.04449	5.09586	4.12848	17.2484	9.05966	9.00744	-1.49356	4.31683	-1.19452	0.116141	0.406021	NS	negative regulation of toll-like receptor signaling pathway;negative regulation of type I interferon-mediated signaling pathway
Irf1	221.069	312.244	247.773	877.488	606.842	493.548	-1.50746	9.35853	-1.19191	0.116651	0.407527	NS	CD8-positive, alpha-beta T cell differentiation;defense response to virus;immune system process;interferon-gamma-mediated signaling pathway;negative regulation of regulatory T cell differentiation;regulation of CD8-positive, alpha-beta T cell proliferation;regulation of MyD88-dependent toll-like receptor signaling pathway
Abl2	4.1457	2.38876	2.736	5.92411	6.98917	6.54657	-1.50859	3.74915	-1.18728	0.117561	0.409596	NS	alpha-beta T cell differentiation
Nr1d1	4.45221	2.60719	7.91192	53.2948	6.36202	18.6896	-1.48549	4.23684	-1.17757	0.119487	0.414763	NS	negative regulation of microglial cell activation;negative regulation of toll-like receptor 4 signaling pathway
Trim35	8.88063	13.194	7.8251	27.545	21.1869	16.2457	-1.47013	5.38952	-1.17559	0.119882	0.415855	NS	innate immune response
LOC108348072	154.614	30.0917	23.6763	7.24427	8.34652	7.08726	1.49824	4.49022	1.1739	0.12022	0.416607	NS	adaptive immune response;antigen processing and presentation of peptide or polysaccharide antigen via MHC class II
Cd86	87.1798	83.4536	56.2104	5.17813	42.1568	14.1693	1.4682	5.60529	1.17075	0.120852	0.418376	NS	B cell activation;defense response to virus;immune response;myeloid dendritic cell differentiation;negative regulation of T cell anergy;negative regulation of T cell proliferation;positive regulation of activated T cell proliferation;positive regulation of T cell proliferation;response to interferon-gamma;T cell costimulation;T cell proliferation involved in immune response;toll-like receptor 3 s…
Txlna	8.32502	7.34132	10.4084	22.2796	19.7387	32.3495	-1.46955	4.88203	-1.16759	0.121489	0.420296	NS	B cell activation
Flot2	11.4486	14.3406	13.0649	39.7668	26.5719	38.1662	-1.4654	5.51085	-1.16371	0.122274	0.42287	NS	positive regulation of establishment of T cell polarity;regulation of toll-like receptor 3 signaling pathway
Hes1	48.1375	39.255	39.522	158.459	61.1436	149.031	-1.46595	6.30329	-1.15647	0.123747	0.427536	NS	negative regulation of pro-B cell differentiation;positive regulation of T cell proliferation;thymus development
Ccr7	13.9272	7.9501	0.601817	0.481138	9.35049	8.832	-1.60807	2.29515	-1.15098	0.124873	0.430849	NS	immune response;mature conventional dendritic cell differentiation;myeloid dendritic cell chemotaxis;negative thymic T cell selection;positive regulation of dendritic cell antigen processing and presentation;positive regulation of dendritic cell chemotaxis;positive regulation of glycoprotein biosynthetic process involved in immunological synapse formation;positive regulation of humoral immune res…
Dnase2	113.328	140.81	115.167	53.3689	32.8301	34.5358	1.46243	6.29335	1.15028	0.125018	0.43106	NS	erythrocyte differentiation;regulation of immune response
Kdm6b	77.3583	78.55	80.1063	116.12	222.367	249.513	-1.4799	8.60343	-1.14221	0.126687	0.435356	NS	inflammatory response to antigenic stimulus
Ripk1	24.4475	30.8353	26.9251	37.8221	88.461	65.3326	-1.46807	7.18097	-1.14141	0.126854	0.435784	NS	positive regulation of macrophage differentiation
Slc7a6os	26.5688	41.5767	21.2395	55.9897	63.3967	58.9706	-1.45427	5.61414	-1.1357	0.128045	0.438561	NS	hematopoietic progenitor cell differentiation
Cd44	9.64051	26.0748	12.9603	0.777111	11.8824	4.82392	1.46039	4.54725	1.13312	0.128586	0.440267	NS	negative regulation of CD4-positive, alpha-beta T cell proliferation;negative regulation of mature B cell apoptotic process;negative regulation of regulatory T cell differentiation;positive regulation of neutrophil apoptotic process;T cell activation
Lrrk1	17.3131	16.5229	20.0105	6.83106	5.32411	6.61266	1.44978	6.02508	1.12188	0.130961	0.446178	NS	osteoclast development
Crtc3	0.926271	4.0841	0.84054	3.80795	3.2943	4.29057	-1.54248	2.61037	-1.12267	0.130792	0.446178	NS	macrophage activation
Cklf	34.0801	21.7181	10.9529	4.12074	2.7055	5.75539	1.58789	2.35861	1.11439	0.13256	0.450434	NS	leukocyte chemotaxis;lymphocyte chemotaxis;macrophage chemotaxis;neutrophil chemotaxis
Dysf	29.2578	17.6803	23.642	51.9024	51.6563	51.7898	-1.4544	7.534	-1.10286	0.135047	0.457252	NS	macrophage activation involved in immune response;monocyte activation involved in immune response;positive regulation of neutrophil chemotaxis
Mcu	10.1952	5.21769	6.82852	12.3273	14.9847	21.0826	-1.45178	4.057	-1.07902	0.140293	0.470567	NS	positive regulation of neutrophil chemotaxis
Cblb	4.18786	5.22368	4.33363	7.99529	11.9266	11.1457	-1.42954	5.12893	-1.07308	0.141622	0.473573	NS	immune response;negative regulation of alpha-beta T cell proliferation;negative regulation of T cell receptor signaling pathway;positive regulation of T cell anergy;T cell activation;T cell receptor signaling pathway
Skap2	155.975	184.657	140.748	55.63	48.4777	39.0171	1.43264	6.8048	1.0698	0.142358	0.475263	NS	B cell activation
Pip4k2a	25.2124	36.441	32.6841	9.20776	10.7184	13.1087	1.4242	5.33568	1.06022	0.144526	0.4809	NS	megakaryocyte development
Aim2	15.8945	21.1706	8.41364	2.56248	5.38372	0.511283	1.53664	2.32948	1.05964	0.144657	0.481071	NS	activation of innate immune response;positive regulation of defense response to virus by host
Prkar1a	68.2582	65.1542	57.4521	183.726	114.093	158.471	-1.42919	6.78714	-1.05719	0.145217	0.481998	NS	negative regulation of activated T cell proliferation
Rab10	90.4589	100.721	114.194	27.3126	40.5137	32.6976	1.42883	6.95737	1.0555	0.145602	0.482966	NS	antigen processing and presentation
Dusp22	23.2756	32.4083	14.0809	8.88734	4.66805	3.31009	1.48596	3.34121	1.04908	0.147073	0.487217	NS	negative regulation of T cell activation;negative regulation of T cell mediated immunity;negative regulation of T cell receptor signaling pathway
Dbnl	121.151	144.958	146.771	60.5385	40.1985	48.6742	1.42353	7.21847	1.03875	0.149463	0.494002	NS	adaptive immune response
Stat1	51.2561	72.5762	86.1461	33.895	23.5798	23.5984	1.42539	8.00352	1.02575	0.152509	0.501038	NS	cellular response to interferon-gamma;defense response to virus;interferon-gamma-mediated signaling pathway;positive regulation of defense response to virus by host;positive regulation of erythrocyte differentiation;response to type I interferon;type I interferon signaling pathway
Foxp1	5.86192	3.06925	6.20593	10.6318	11.4664	15.3867	-1.42421	3.91576	-1.01194	0.155786	0.509693	NS	immunoglobulin V(D)J recombination;macrophage activation;monocyte activation;osteoclast development;osteoclast differentiation;positive regulation of B cell receptor signaling pathway;positive regulation of immunoglobulin production;pre-B cell differentiation;regulation of monocyte differentiation;T follicular helper cell differentiation
Phlpp1	6.05536	3.46576	4.1564	6.02635	10.8863	9.34966	-1.40012	4.89963	-0.995467	0.159758	0.519287	NS	regulation of T cell anergy
Rpl30	172.323	51.7277	32.5778	125.017	52.3753	216.183	-1.40413	4.98906	-0.992664	0.16044	0.521278	NS	antimicrobial humoral immune response mediated by antimicrobial peptide
Prdx3	30.6307	44.0516	25.1898	11.8054	8.754	8.12878	1.41242	4.37901	0.991682	0.160679	0.521727	NS	myeloid cell differentiation
Irf8	333.638	400.517	276.889	92.3461	100.293	106.523	1.41131	8.68062	0.983563	0.162668	0.527012	NS	cellular response to interferon-gamma;immune response;immune system process;myeloid cell differentiation
Nfkb2	27.2627	35.0177	24.3201	33.9699	69.9617	94.3557	-1.39883	6.66102	-0.983368	0.162716	0.527012	NS	germinal center formation;innate immune response;spleen development
Trim25	15.1595	18.6384	24.8674	30.1739	69.0234	47.4888	-1.39319	5.84549	-0.977579	0.164144	0.53047	NS	innate immune response;RIG-I signaling pathway
Lst1	98.4324	70.207	70.9321	25.2038	22.7991	17.8803	1.41591	4.03348	0.974589	0.164885	0.532364	NS	immune response;negative regulation of lymphocyte proliferation
Pnp	1570.8	1588.46	1394.47	528.909	479.23	367.464	1.41274	9.5388	0.971425	0.165671	0.534065	NS	immune response;positive regulation of alpha-beta T cell differentiation;positive regulation of T cell proliferation
Nlrp3	60.518	67.9338	83.1508	6.61463	59.9319	15.1777	1.39528	6.87336	0.970179	0.165981	0.534898	NS	cytokine secretion involved in immune response;defense response to virus;innate immune response;positive regulation of T-helper 17 cell differentiation;positive regulation of T-helper 2 cell cytokine production;positive regulation of T-helper 2 cell differentiation;positive regulation of type 2 immune response
Leo1	8.61052	10.2329	12.3715	4.03437	3.55451	3.53146	1.41756	3.72027	0.962902	0.167801	0.539077	NS	negative regulation of myeloid cell differentiation
Tgfb2	4.27185	3.07887	8.9457	1.90717	2.67129	1.01475	1.42182	3.36347	0.960053	0.168517	0.541118	NS	hemopoiesis;negative regulation of immune response;negative regulation of macrophage cytokine production;neutrophil chemotaxis;positive regulation of activation-induced cell death of T cells;positive regulation of immune response
Pagr1	16.7549	11.2866	15.7673	9.45417	1.89172	9.34199	1.4881	2.52592	0.957528	0.169154	0.542669	NS	positive regulation of isotype switching to IgG isotypes
Tspan6	3.53321	4.13806	2.67183	13.2436	4.93662	11.2517	-1.45302	2.88467	-0.955994	0.169541	0.54331	NS	negative regulation of viral-induced cytoplasmic pattern recognition receptor signaling pathway
Glo1	59.7298	66.2142	56.2546	25.934	16.553	18.8641	1.3871	4.86362	0.955098	0.169767	0.543707	NS	osteoclast differentiation
Snx4	43.3245	44.207	45.1586	20.3877	12.6421	14.4636	1.37827	5.6556	0.946912	0.171845	0.549065	NS	positive regulation of histamine secretion by mast cell
Faxdc2	1.48232	4.0849	4.48376	13.9802	8.661	14.3047	-1.45798	2.31728	-0.942733	0.172912	0.551541	NS	positive regulation of megakaryocyte differentiation
Mov10	4.57239	5.46014	5.87802	14.2823	10.5508	19.2677	-1.37811	4.69214	-0.937015	0.174378	0.554673	NS	defense response to virus
Sema7a	1.08206	3.28008	0.981912	1.17752	6.59722	2.92379	-1.46142	2.22674	-0.934708	0.174972	0.556392	NS	positive regulation of macrophage cytokine production
Ebi3	11.7823	3.89627	4.63309	1.13971	29.632	13.6441	-1.43141	2.80403	-0.923133	0.177972	0.564189	NS	T cell proliferation
Fas	0.555654	2.60311	2.35305	4.03116	6.06974	8.15049	-1.42101	2.6929	-0.915467	0.179976	0.569317	NS	activation-induced cell death of T cells;B cell mediated immunity;cellular response to interferon-gamma;immune response;immunoglobulin production;negative regulation of B cell activation;negative thymic T cell selection;regulation of lymphocyte differentiation;regulation of myeloid cell differentiation;spleen development;T cell homeostasis
Tspan2	2.96233	6.32664	2.12812	0.626823	1.12881	0.57174	1.45687	2.38251	0.900653	0.18389	0.579147	NS	microglia development
Parp3	6.78099	6.35347	5.74315	10.1669	13.4365	19.6314	-1.37271	3.97895	-0.888975	0.187011	0.587065	NS	negative regulation of isotype switching
P2rx4	91.4519	78.3835	72.7502	39.5293	21.037	21.1251	1.35546	6.15901	0.886405	0.187702	0.588876	NS	positive regulation of microglial cell migration
Tlr3	6.663	12.0661	10.1731	4.60369	3.62711	2.08207	1.35405	4.3112	0.859892	0.194927	0.605955	NS	cellular response to interferon-gamma;defense response to virus;microglial cell activation;MyD88-independent toll-like receptor signaling pathway;positive regulation of toll-like receptor signaling pathway;regulation of dendritic cell cytokine production;toll-like receptor 3 signaling pathway;toll-like receptor signaling pathway
Clcf1	6.91379	10.0459	4.18259	0.151994	4.31106	1.4557	1.42646	2.42556	0.853922	0.196577	0.610035	NS	B cell differentiation;positive regulation of B cell proliferation;positive regulation of immunoglobulin production;positive regulation of isotype switching to IgE isotypes
Lbp	0	1.61007	0.706912	2.6845	2.22636	2.02976	-1.45356	1.28196	-0.849155	0.197902	0.613408	NS	innate immune response;leukocyte chemotaxis involved in inflammatory response;macrophage activation involved in immune response;positive regulation of macrophage activation;positive regulation of neutrophil chemotaxis;positive regulation of respiratory burst involved in inflammatory response;positive regulation of toll-like receptor 4 signaling pathway
Oas1g	3.45154	3.32905	5.22014	10.8508	10.9603	8.66009	-1.37537	3.09147	-0.840327	0.200365	0.619179	NS	defense response to virus;immune response
Fasn	15.5223	16.9819	13.1466	4.50445	5.16565	4.4938	1.32066	5.93637	0.801409	0.21145	0.647223	NS	monocyte differentiation;neutrophil differentiation
Trim59	2.04702	7.33338	2.16715	0.247512	1.56006	0.987706	1.41952	1.9324	0.797098	0.212702	0.650475	NS	innate immune response
Meis1	1.20971	1.77794	2.19549	4.97317	5.12185	3.11304	-1.35744	2.96787	-0.794634	0.213416	0.652272	NS	definitive hemopoiesis;hemopoiesis;megakaryocyte development;negative regulation of myeloid cell differentiation
Atp7a	9.7694	10.5831	13.5016	2.15884	6.504	3.57601	1.31711	5.42799	0.794221	0.213536	0.652298	NS	T-helper cell differentiation
Themis2	62.9622	63.2964	73.5197	11.9086	33.6872	25.7974	1.31607	6.9241	0.777954	0.2183	0.66405	NS	T cell receptor signaling pathway
RGD1311164	2.53999	8.22448	6.72263	3.99254	1.45182	3.18648	1.36996	2.78522	0.77233	0.219962	0.667333	NS	regulation of mast cell degranulation
Oas1b	6.02487	4.7545	8.20086	13.5764	15.0271	16.7024	-1.30655	5.31276	-0.767692	0.221337	0.67111	NS	defense response to virus;immune response;innate immune response
Usp15	14.0163	19.7619	16.5644	4.65074	7.36976	4.7813	1.30306	5.04888	0.755665	0.224927	0.679197	NS	positive regulation of RIG-I signaling pathway
Rab43	76.84	64.747	63.9174	21.4407	21.7725	25.0976	1.30387	4.91523	0.752203	0.225967	0.681337	NS	cellular response to interferon-gamma
RT1-A2	798.855	955.907	908.265	271.403	320.475	379.147	1.31678	9.45685	0.746191	0.227778	0.685597	NS	antigen processing and presentation of endogenous peptide antigen via MHC class I via ER pathway, TAP-dependent;antigen processing and presentation of endogenous peptide antigen via MHC class I via ER pathway, TAP-independent;antigen processing and presentation of endogenous peptide antigen via MHC class Ib;immune response;positive regulation of T cell mediated cytotoxicity
Ccl5	13.0145	30.8437	20.4706	7.55343	4.62864	24.1138	1.3676	2.65914	0.741663	0.229149	0.689118	NS	cellular response to interferon-gamma;eosinophil chemotaxis;lymphocyte chemotaxis;monocyte chemotaxis;neutrophil activation;neutrophil chemotaxis;positive regulation of macrophage chemotaxis;positive regulation of mast cell chemotaxis;positive regulation of monocyte chemotaxis;positive regulation of natural killer cell chemotaxis;positive regulation of osteoclast differentiation;positive regulati…
Fgb	1.87066	2.74937	1.69752	3.46821	4.75217	6.01741	-1.34996	2.56007	-0.723784	0.234602	0.701627	NS	adaptive immune response;induction of bacterial agglutination;innate immune response
Polm	8.34719	5.81122	5.71419	2.01857	2.2321	1.0175	1.33172	3.13358	0.713347	0.237818	0.708982	NS	B cell differentiation;somatic hypermutation of immunoglobulin genes
Jmjd6	10.0194	12.8851	9.34464	32.71	17.8172	20.6271	-1.28742	4.41164	-0.705087	0.24038	0.714314	NS	erythrocyte development;macrophage activation;T cell differentiation in thymus
Rhoa	858.852	976.573	934.312	283.927	350.59	343.623	1.29682	9.41788	0.699464	0.242133	0.718315	NS	alpha-beta T cell lineage commitment;beta selection;positive regulation of alpha-beta T cell differentiation;positive regulation of T cell migration
Fth1	4624.93	2378.99	2173.4	830.763	732.903	910.441	1.29753	9.97694	0.697207	0.242838	0.719785	NS	immune response
Vsir	93.3079	98.8811	98.4396	44.028	31.7976	31.918	1.2803	6.44018	0.696058	0.243198	0.720645	NS	negative regulation of CD4-positive, alpha-beta T cell proliferation;negative regulation of CD8-positive, alpha-beta T cell proliferation;negative regulation of T cell cytokine production;positive regulation of regulatory T cell differentiation;regulation of immune response
Hsd3b7	7.11268	8.27586	5.49816	20.0671	9.83748	17.3885	-1.29525	3.88424	-0.694839	0.24358	0.721569	NS	B cell chemotaxis
Ltbr	42.3866	36.1724	29.5714	94.4011	57.3123	57.7932	-1.27959	6.33771	-0.693398	0.244032	0.722118	NS	immune response;myeloid dendritic cell differentiation
Ercc1	11.9432	9.8737	8.02798	26.9563	13.8216	25.0997	-1.30064	3.64184	-0.690391	0.244976	0.723832	NS	isotype switching;post-embryonic hemopoiesis
Bcl2l11	5.24277	5.85514	4.0898	6.73958	11.5661	8.62757	-1.27511	4.76576	-0.68409	0.246961	0.728444	NS	B cell homeostasis;leukocyte homeostasis;lymphocyte homeostasis;myeloid cell homeostasis;spleen development;T cell homeostasis;thymus development
Plscr1	70.3877	92.9567	63.7092	19.1166	30.9481	20.4822	1.27281	6.42609	0.677345	0.249095	0.73306	NS	defense response to virus;immune response;myeloid cell differentiation;positive regulation of innate immune response;regulation of Fc receptor mediated stimulatory signaling pathway;regulation of mast cell activation
Kmt2e	11.5238	9.52702	12.0839	17.3244	24.9324	30.4708	-1.27322	6.55784	-0.674349	0.250047	0.73523	NS	erythrocyte differentiation;neutrophil activation;neutrophil mediated immunity
Cd14	82.709	65.3845	85.4148	15.1524	40.7489	24.1866	1.26612	5.87854	0.664585	0.25316	0.741422	NS	innate immune response;toll-like receptor 4 signaling pathway
Ywhaz	82.5444	102.687	80.4331	189.919	190.671	138.831	-1.27477	7.86682	-0.662473	0.253836	0.742769	NS	histamine secretion by mast cell
Rbm15	3.88535	6.54318	4.83157	10.0222	12.0636	9.33193	-1.26843	4.24804	-0.657967	0.255281	0.74594	NS	negative regulation of myeloid cell differentiation;regulation of megakaryocyte differentiation;spleen development
Cbfb	29.3298	22.3617	18.7785	9.10233	6.70577	5.47207	1.26642	4.87511	0.658102	0.255238	0.74594	NS	definitive hemopoiesis;lymphocyte differentiation;myeloid cell differentiation;negative regulation of CD4-positive, alpha-beta T cell differentiation;positive regulation of CD8-positive, alpha-beta T cell differentiation
Ldb1	33.8182	35.3157	35.1747	110.477	50.7929	110.158	-1.26596	6.68673	-0.656356	0.2558	0.746819	NS	negative regulation of erythrocyte differentiation
Peli3	1.92122	3.57372	2.90568	1.39381	0.854109	1.11241	1.30484	3.06806	0.654764	0.256312	0.748103	NS	positive regulation of nucleotide-binding oligomerization domain containing 2 signaling pathway;regulation of nucleotide-binding oligomerization domain containing 1 signaling pathway
Hfe	5.95543	5.57996	2.70211	10.5133	7.26193	3.90803	-1.28078	3.4095	-0.632122	0.263656	0.764127	NS	antigen processing and presentation of endogenous peptide antigen via MHC class I via ER pathway, TAP-independent;antigen processing and presentation of endogenous peptide antigen via MHC class Ib;negative regulation of antigen processing and presentation of endogenous peptide antigen via MHC class I;negative regulation of CD8-positive, alpha-beta T cell activation;negative regulation of T cell a…
Fbxo38	14.5778	15.5335	13.4245	5.95385	4.44397	5.5021	1.25365	4.93097	0.628721	0.264768	0.766703	NS	positive regulation of T cell mediated immune response to tumor cell
Gsn	31.9022	27.2534	32.3269	13.7581	9.59014	12.3145	1.24977	5.32692	0.624817	0.266047	0.769489	NS	cellular response to interferon-gamma;regulation of establishment of T cell polarity
Itgax	11.8392	26.268	8.35602	0.880937	8.56011	4.57004	1.25286	4.65777	0.622831	0.2667	0.770565	NS	activated T cell proliferation;defense response to virus
Mfng	11.2204	14.1352	9.9395	28.4907	19.1385	25.6777	-1.24876	4.56895	-0.614073	0.269585	0.776451	NS	marginal zone B cell differentiation
Fam20c	3.34684	2.5034	2.31396	0.462489	1.33606	0.184558	1.32654	1.66106	0.605718	0.272361	0.782316	NS	osteoclast maturation
Tnip3	3.11845	3.86714	4.24474	0.226237	3.72335	0.962997	1.2792	2.86085	0.604948	0.272609	0.78281	NS	MyD88-independent toll-like receptor signaling pathway;toll-like receptor 4 signaling pathway
Peli1	8.33411	8.69452	6.66242	8.92538	20.4156	11.949	-1.24452	4.27036	-0.599103	0.274554	0.787922	NS	negative regulation of T cell activation;negative regulation of T cell proliferation;positive regulation of B cell activation;positive regulation of B cell proliferation;positive regulation of toll-like receptor 3 signaling pathway;positive regulation of toll-like receptor 4 signaling pathway
Malt1	10.0793	18.0146	11.4983	2.29815	7.24258	3.77951	1.23767	4.81265	0.590293	0.277499	0.792943	NS	B cell activation;B-1 B cell differentiation;innate immune response;positive regulation of T cell activation;positive regulation of T cell cytokine production;positive regulation of T-helper 17 cell differentiation;regulation of T cell receptor signaling pathway;T cell proliferation;T cell receptor signaling pathway
Traf6	6.81256	8.23153	7.60864	11.152	19.7027	13.7553	-1.23781	4.49994	-0.589114	0.277894	0.793345	NS	antigen processing and presentation of exogenous peptide antigen via MHC class II;immune response;myeloid dendritic cell differentiation;osteoclast differentiation;positive regulation of osteoclast differentiation;positive regulation of T cell cytokine production;positive regulation of T cell proliferation;regulation of immunoglobulin secretion;T cell receptor signaling pathway;T-helper 1 type im…
Etv6	6.66697	6.94071	6.94619	10.9275	13.9256	22.3037	-1.23784	3.97115	-0.569981	0.284347	0.808185	NS	hematopoietic stem cell proliferation
Ciapin1	16.8605	19.2189	18.5455	6.85732	6.23011	8.28328	1.23815	4.07917	0.565749	0.285784	0.811598	NS	hemopoiesis
Phb	25.2882	20.4567	16.2854	58.7863	25.6965	39.9903	-1.22126	5.2896	-0.553543	0.289947	0.820032	NS	positive regulation of complement activation
Runx3	11.5332	17.1626	13.2566	2.78904	7.61764	3.11633	1.25733	2.93326	0.551866	0.290522	0.820757	NS	hemopoiesis;negative regulation of CD4-positive, alpha-beta T cell differentiation;positive regulation of CD8-positive, alpha-beta T cell differentiation
Ifitm1	2385.12	2465.31	2774.01	1132.43	914.256	974.661	1.23022	9.48192	0.541911	0.293941	0.827191	NS	defense response to virus;response to interferon-gamma;type I interferon signaling pathway
Cr1l	48.5305	38.9211	26.9126	77.0361	51.2109	66.7669	-1.21836	6.45935	-0.54138	0.294124	0.827305	NS	complement activation, classical pathway;innate immune response;negative regulation of complement activation;regulation of complement activation
Actr3	228.952	255.544	210.024	62.8789	108.58	53.0708	1.22377	7.96528	0.540207	0.294529	0.827764	NS	cellular response to interferon-gamma
Rps17	1029.79	1005.79	252.16	1235.83	628.206	655.749	-1.22142	7.83695	-0.538161	0.295234	0.82907	NS	erythrocyte homeostasis
Elf1	23.5551	27.6434	25.7973	26.0259	74.9015	51.2625	-1.21479	6.57524	-0.529445	0.29825	0.835209	NS	negative regulation of T cell receptor signaling pathway
Sppl2a	11.5332	19.0695	17.2807	5.90238	8.92586	3.00245	1.21087	5.27475	0.528512	0.298573	0.835487	NS	regulation of immune response
Prnp	1.32454	3.10258	1.80292	5.44526	4.54252	3.32334	-1.25454	2.40147	-0.523344	0.300371	0.838922	NS	negative regulation of activated T cell proliferation;negative regulation of T cell receptor signaling pathway
Zfp36l2	50.5205	57.125	71.1925	40.724	20.8809	19.5013	1.21127	6.76318	0.521818	0.3009	0.840172	NS	definitive hemopoiesis;hemopoiesis;regulation of B cell differentiation;T cell differentiation in thymus
Nono	76.6553	111.475	93.4456	33.3894	39.6504	31.1938	1.21222	7.10428	0.52069	0.301293	0.840813	NS	activation of innate immune response;innate immune response
Skil	52.1868	71.5975	64.6699	13.2987	34.4977	22.3106	1.20859	6.20398	0.518659	0.302001	0.842189	NS	lymphocyte homeostasis
Enpp1	1.73082	3.91116	2.93184	1.17197	1.05527	1.06898	1.24757	2.56483	0.505818	0.306496	0.849353	NS	immune response
Erap1	25.3772	41.105	38.9777	15.7513	16.6183	9.14273	1.20317	6.41749	0.503725	0.307229	0.850698	NS	adaptive immune response;antigen processing and presentation;antigen processing and presentation of endogenous peptide antigen via MHC class I
Oas1i	2.58866	5.94473	5.74216	6.88607	15.3444	11.6578	-1.21815	3.22448	-0.501313	0.308077	0.852818	NS	defense response to virus;immune response
Ppm1b	4.94797	7.9085	5.53768	1.97431	2.51394	1.90996	1.20915	4.04273	0.498185	0.309178	0.854948	NS	negative regulation of defense response to virus
Lrch1	3.15642	6.46158	6.13773	11.1225	13.0587	11.6618	-1.2008	4.28827	-0.495436	0.310147	0.85625	NS	negative regulation of T cell migration
Babam1	37.9413	32.8191	24.8659	77.4797	39.8927	69.16	-1.19218	5.53478	-0.481718	0.315005	0.864902	NS	hematopoietic stem cell proliferation
Trim13	6.24927	3.15725	3.46553	3.02248	0.529182	1.20613	1.27112	1.49926	0.477478	0.316544	0.867633	NS	innate immune response
Btn2a2	6.91542	5.59009	2.51015	0.557445	2.45948	0.17796	1.24082	2.24829	0.471717	0.318571	0.87163	NS	negative regulation of activated T cell proliferation;negative regulation of T cell receptor signaling pathway;positive regulation of regulatory T cell differentiation;regulation of immune response;T cell receptor signaling pathway
Oasl	59.3658	100.292	114.457	92.7537	329.424	207.237	-1.19372	8.11379	-0.463397	0.321541	0.877364	NS	defense response to virus;innate immune response
Irf2	18.8665	21.0441	27.4469	8.58172	9.69972	10.5772	1.18473	5.19602	0.462334	0.321922	0.877939	NS	defense response to virus;immune system process
Casp3	12.1099	24.6315	12.21	20.6389	37.7952	21.1465	-1.17178	5.27635	-0.430652	0.333362	0.898482	NS	B cell homeostasis;erythrocyte differentiation;negative regulation of activated T cell proliferation;negative regulation of B cell proliferation;T cell homeostasis
Stk10	65.5451	49.8011	61.0364	19.1339	25.0953	18.4335	1.17334	6.38272	0.430607	0.333378	0.898482	NS	regulation of lymphocyte migration
Cib1	177.525	192.572	271.907	91.3243	102.085	74.7555	1.17309	6.57026	0.42826	0.334232	0.900077	NS	negative regulation of megakaryocyte differentiation;platelet formation
Zfpm1	17.4567	15.5712	13.6177	38.771	20.306	39.0118	-1.16952	5.75409	-0.42465	0.335547	0.901968	NS	definitive erythrocyte differentiation;embryonic hemopoiesis;erythrocyte differentiation;granulocyte differentiation;megakaryocyte development;megakaryocyte differentiation;negative regulation of mast cell differentiation;platelet formation;primitive erythrocyte differentiation;regulation of definitive erythrocyte differentiation
Mink1	26.6704	24.8342	27.0042	46.5051	51.3494	57.7602	-1.17132	7.19855	-0.418344	0.337849	0.906502	NS	negative thymic T cell selection
Mapkapk3	15.577	19.2428	11.5357	1.55873	8.59656	6.01285	1.17081	4.11295	0.408717	0.341375	0.913346	NS	toll-like receptor signaling pathway
Tnrc6c	1.46902	2.36148	3.18452	6.74972	5.1624	5.48151	-1.166	4.06608	-0.405631	0.342508	0.915634	NS	embryonic hemopoiesis
Hcst	50.3044	24.9527	18.2594	12.1649	5.11167	7.76715	1.19876	2.42342	0.382783	0.350953	0.930479	NS	regulation of immune response
Bst2	284.734	406.805	296.317	1013.99	500.303	564.594	-1.15696	8.25733	-0.376495	0.353275	0.933792	NS	defense response to virus;innate immune response;negative regulation of plasmacytoid dendritic cell cytokine production;response to interferon-gamma
Parp9	45.9059	44.4008	39.479	35.5894	111.702	86.5155	-1.152	7.09928	-0.371602	0.355095	0.937161	NS	positive regulation of defense response to virus by host;positive regulation of interferon-gamma-mediated signaling pathway;regulation of response to interferon-gamma
Vim	267.369	291.773	330.198	86.2709	160.295	95.2449	1.15379	8.04419	0.37039	0.355547	0.937841	NS	cellular response to interferon-gamma
Mcoln2	5.50692	4.09743	2.66519	0.133172	2.79793	0.637715	1.18772	1.93891	0.357088	0.36053	0.948346	NS	macrophage migration;neutrophil migration
Chd7	4.88028	3.63909	5.90479	6.00505	11.9966	10.8043	-1.14172	5.69234	-0.354272	0.361568	0.950593	NS	T cell differentiation
Pura	14.7258	19.8394	12.8679	34.0282	24.9393	29.0529	-1.13884	3.89647	-0.330242	0.37061	0.966229	NS	lymphocyte proliferation
Rab29	19.5218	26.2261	18.4531	8.85167	7.85217	6.59362	1.13388	4.1629	0.320987	0.374111	0.973735	NS	positive regulation of T cell receptor signaling pathway;T cell activation
Il4r	54.5762	69.0514	85.4335	104.332	161.009	206.67	-1.13133	8.16274	-0.314771	0.376469	0.978534	NS	immune response;immunoglobulin mediated immune response;negative regulation of T-helper 1 cell differentiation;positive regulation of immunoglobulin production;positive regulation of macrophage activation;positive regulation of mast cell degranulation;positive regulation of T-helper 2 cell differentiation
Irf4	2.94801	8.20521	3.74522	0.285163	4.79299	1.25175	1.13319	3.23186	0.300784	0.381791	0.987191	NS	immune system process;myeloid dendritic cell differentiation;negative regulation of toll-like receptor signaling pathway;T-helper 17 cell lineage commitment
Stk11	18.1928	15.5418	18.9853	40.2555	26.1123	51.7914	-1.11949	5.99421	-0.298131	0.382802	0.989043	NS	positive thymic T cell selection;T cell receptor signaling pathway
Serping1	435.563	477.43	537.448	223.919	189.821	220.889	1.12263	8.89304	0.291563	0.385311	0.993251	NS	complement activation, classical pathway;innate immune response;negative regulation of complement activation, lectin pathway
Polr3c	19.7942	18.8438	11.4305	3.77139	5.79035	6.01995	1.12102	4.11348	0.286559	0.387226	0.996442	NS	defense response to virus;innate immune response;positive regulation of innate immune response
Tsc22d3	104.728	121.294	62.2488	36.4835	29.2094	24.0293	1.11421	6.32452	0.284545	0.387997	0.997679	NS	negative regulation of activation-induced cell death of T cells
Gabpa	7.63943	10.5262	11.3762	2.62902	6.04603	3.51597	1.11459	4.55855	0.283565	0.388373	0.997898	NS	negative regulation of megakaryocyte differentiation
Ubd	1.18909	5.5706	1.43871	2.58798	4.5311	10.0979	-1.14954	1.78535	-0.282018	0.388991	0.99874	NS	myeloid dendritic cell differentiation;response to interferon-gamma
Itgb1	59.3339	75.4492	69.3263	132.513	139.105	113.169	-1.11679	8.07022	-0.280572	0.38952	0.999662	NS	leukocyte tethering or rolling
Ifi27	1377.7	479.594	798.505	2059.6	669.264	2096.33	-0.903554	9.40045	0	0.590067	0.999974	NS	defense response to virus;innate immune response;type I interferon signaling pathway
B2m	1736.15	1792.65	1549.39	1473.79	1322.55	1638.56	-0.0315372	11.151	0	0.995788	0.999974	NS	antibacterial humoral response;antigen processing and presentation of endogenous peptide antigen via MHC class I;antigen processing and presentation of exogenous protein antigen via MHC class Ib, TAP-dependent;antigen processing and presentation of peptide antigen via MHC class I;antimicrobial humoral immune response mediated by antimicrobial peptide;immune response;innate immune response;positiv…
Nfkbia	684.365	704.915	799.242	1169.22	953.549	1269.77	-0.686341	10.1248	0	0.766877	0.999974	NS	negative regulation of myeloid cell differentiation;nucleotide-binding oligomerization domain containing 1 signaling pathway;nucleotide-binding oligomerization domain containing 2 signaling pathway;toll-like receptor 4 signaling pathway
Junb	600.69	861.22	938.571	1714.1	727.82	1108.37	-0.3485	10.3627	0	0.935049	0.999974	NS	osteoclast differentiation
Apoe	1198.73	1865.13	2760.84	1576.05	772.427	1013.47	1.08724	10.7492	0.20062	0.420499	0.999974	NS	regulation of innate immune response
Actg1	818.615	1407.82	1057.73	949.753	1126.05	839.668	-0.0557389	10.5726	0	0.992714	0.999974	NS	cellular response to interferon-gamma
Cxcl2	1438.43	799.355	969.068	257.929	1542.01	805.031	-0.0780932	9.47706	0	0.990461	0.999974	NS	antimicrobial humoral immune response mediated by antimicrobial peptide;immune response;leukocyte chemotaxis;neutrophil chemotaxis
Zfp36	593.425	629.105	828.353	1854.98	614.544	795.387	-0.406143	10.1761	0	0.916499	0.999974	NS	negative regulation of erythrocyte differentiation;negative regulation of myeloid cell differentiation
Calr	655.667	678.093	476.492	755.081	612.151	748.12	-0.568963	9.89498	0	0.843143	0.999974	NS	peptide antigen assembly with MHC class I protein complex;positive regulation of dendritic cell chemotaxis
Fos	1178.43	927.986	1250.29	2347.39	624.359	727.815	0.108165	10.383	0	0.985728	0.999974	NS	positive regulation of osteoclast differentiation
Hsp90ab1	803.384	879.545	784.176	558.99	874.998	698.01	-0.0938839	10.6357	0	0.987453	0.999974	NS	regulation of interferon-gamma-mediated signaling pathway;regulation of type I interferon-mediated signaling pathway
Jun	539.604	557.85	829.853	1760.12	495.353	679.827	-0.223155	10.7919	0	0.965365	0.999974	NS	immune response;microglial cell activation;monocyte differentiation;positive regulation of monocyte differentiation
Eef2	511.604	481.654	476.757	432.783	466.62	596.204	-0.220978	10.1448	0	0.9672	0.999974	NS	hematopoietic progenitor cell differentiation
Egr1	447.783	294.256	583.186	691.693	324.336	414.974	-0.0115825	10.0825	0	0.99856	0.999974	NS	T cell differentiation
Fcgrt	765.12	657.007	684.892	530.512	411.29	370.944	0.434287	9.39586	0	0.909056	0.999974	NS	antigen processing and presentation of endogenous peptide antigen via MHC class I via ER pathway, TAP-independent;antigen processing and presentation of endogenous peptide antigen via MHC class Ib;Fc-gamma receptor signaling pathway;humoral immune response;immune response;positive regulation of T cell mediated cytotoxicity
Irf7	337.21	760.254	819.262	598.123	298.819	356.915	0.861604	9.56786	0	0.62716	0.999974	NS	defense response to virus;immune system process;immunoglobulin mediated immune response;positive regulation of type I interferon-mediated signaling pathway;regulation of adaptive immune response;regulation of MyD88-dependent toll-like receptor signaling pathway;regulation of MyD88-independent toll-like receptor signaling pathway;type I interferon signaling pathway
Gpx1	1290.21	1085.46	611.94	453.472	284.005	341.848	0.902503	8.64109	0	0.592447	0.999974	NS	negative regulation of inflammatory response to antigenic stimulus
Rpl22	348.531	205.573	144.265	310.521	139.8	331.619	-0.561993	6.40268	0	0.862939	0.999974	NS	alpha-beta T cell differentiation
Ccl3	597.792	873.772	1405.76	230.212	1313.43	331.299	0.72678	8.59613	0	0.741516	0.999974	NS	cellular response to interferon-gamma;eosinophil chemotaxis;eosinophil degranulation;granulocyte chemotaxis;leukocyte chemotaxis;lymphocyte chemotaxis;macrophage chemotaxis;monocyte chemotaxis;negative regulation of osteoclast differentiation;neutrophil chemotaxis;positive regulation of natural killer cell chemotaxis;positive regulation of osteoclast differentiation;T cell chemotaxis
Psme1	470.97	383.498	199.1	332.417	173.339	325.813	-0.163479	7.8704	0	0.981307	0.999974	NS	antigen processing and presentation of exogenous antigen
Dusp1	578.132	603.552	735.846	973.869	403.744	321.593	0.285012	9.75328	0	0.954044	0.999974	NS	negative regulation of monocyte chemotaxis
RT1-CE10	362.226	279.232	281.639	199.116	156.675	308.594	0.347945	8.48331	0	0.941768	0.999974	NS	antigen processing and presentation of endogenous peptide antigen via MHC class I via ER pathway, TAP-independent;antigen processing and presentation of endogenous peptide antigen via MHC class Ib;antigen processing and presentation of peptide antigen via MHC class I;immune response;positive regulation of T cell mediated cytotoxicity
Mrc1	242.891	179.812	253.702	465.968	322.979	280.855	-0.806061	10.1685	0	0.673609	0.999974	NS	cellular response to interferon-gamma
RT1-A1	195.81	176.663	210.767	174.548	122.241	278.818	0.125637	8.65522	0	0.985205	0.999974	NS	antigen processing and presentation of endogenous peptide antigen via MHC class I via ER pathway, TAP-independent;antigen processing and presentation of endogenous peptide antigen via MHC class Ib;antigen processing and presentation of peptide antigen via MHC class I;immune response;negative regulation of natural killer cell mediated cytotoxicity;positive regulation of T cell mediated cytotoxicit…
Tnfaip3	206.55	146.457	207.616	144.517	220.498	239.414	-0.302474	8.52338	0	0.953052	0.999974	NS	B-1 B cell homeostasis;negative regulation of B cell activation;negative regulation of innate immune response;negative regulation of nucleotide-binding oligomerization domain containing 1 signaling pathway;negative regulation of nucleotide-binding oligomerization domain containing 2 signaling pathway;negative regulation of toll-like receptor 3 signaling pathway;negative regulation of toll-like re…
Prdx2	338.452	290.07	117.071	163.302	99.5551	231.911	-0.0289274	7.02089	0	0.997293	0.999974	NS	leukocyte activation;negative regulation of T cell differentiation;respiratory burst involved in inflammatory response;T cell proliferation;thymus development
RT1-S3	156.55	171.458	119.719	381.104	167.236	231.801	-0.960872	8.05319	0	0.537596	0.999974	NS	adaptive immune response;antibacterial humoral response;antigen processing and presentation of endogenous peptide antigen via MHC class I via ER pathway, TAP-independent;antigen processing and presentation of endogenous peptide antigen via MHC class Ib;antigen processing and presentation of endogenous peptide antigen via MHC class Ib via ER pathway, TAP-dependent;antigen processing and presentati…
Lamp1	408.147	411.86	458.683	277.491	220.992	227.697	0.692141	9.49573	0	0.765453	0.999974	NS	positive regulation of natural killer cell degranulation;positive regulation of natural killer cell mediated cytotoxicity
Tgfbr2	146.75	95.4846	129.468	191.241	200.25	224.62	-0.977305	8.44109	0	0.521641	0.999974	NS	embryonic hemopoiesis;myeloid dendritic cell differentiation;positive regulation of B cell tolerance induction;positive regulation of CD4-positive, alpha-beta T cell proliferation;positive regulation of NK T cell differentiation;positive regulation of T cell tolerance induction;positive regulation of tolerance induction to self antigen
Zfp36l1	102.962	109.339	133.699	223.839	229.593	216.183	-1.05789	8.42843	-0.138188	0.445047	0.999974	NS	negative regulation of erythrocyte differentiation;positive regulation of monocyte differentiation;regulation of B cell differentiation;T cell differentiation in thymus
Tmbim6	174.059	181.739	130.454	194.326	203.892	211.27	-0.714024	7.70868	0	0.755988	0.999974	NS	negative regulation of immunoglobulin secretion
Tmem176b	955.837	608.338	559.634	395.233	229.971	208.882	0.930029	9.15262	0	0.565936	0.999974	NS	negative regulation of dendritic cell differentiation
Pim1	104.838	97.2047	125.855	73.6808	199.745	204.448	-0.610984	7.00785	0	0.829375	0.999974	NS	regulation of hematopoietic stem cell proliferation
Sod1	430.333	442.771	325.092	328.932	237.868	203.675	0.279379	7.35432	0	0.961653	0.999974	NS	myeloid cell homeostasis
Rps24	288.093	397.96	109.756	205.919	273.291	199.186	-0.800966	7.13323	0	0.687434	0.999974	NS	erythrocyte homeostasis
Ctnnb1	101.538	100.05	109.64	174.881	188.36	196.428	-1.01975	8.04345	-0.0475149	0.481052	0.999974	NS	hemopoiesis;negative regulation of osteoclast differentiation;osteoclast differentiation;regulation of osteoclast differentiation;regulation of T cell proliferation;T cell differentiation;T cell differentiation in thymus;thymus development
Gapdh	402.074	461.542	360.149	139.343	189.538	192.911	0.921077	7.70903	0	0.575984	0.999974	NS	antimicrobial humoral immune response mediated by antimicrobial peptide;cellular response to interferon-gamma
Crip2	237.25	126.356	191.866	267.544	140.839	189.329	-0.2617	7.40442	0	0.965129	0.999974	NS	hemopoiesis
Nfe2l2	89.776	133.528	87.7907	121.488	151.678	178.73	-0.800952	7.8089	0	0.684874	0.999974	NS	negative regulation of hematopoietic stem cell differentiation
Prdx1	670.197	696.102	359.591	179.822	211.603	178.627	0.933929	7.8269	0	0.563727	0.999974	NS	erythrocyte homeostasis;leukocyte activation;natural killer cell activation;natural killer cell mediated cytotoxicity
Zc3h12a	76.761	109.75	95.5891	189.365	135.868	176.435	-0.879147	8.12424	0	0.614287	0.999974	NS	immune response-activating signal transduction;negative regulation of T-helper 17 cell differentiation;positive regulation of defense response to virus by host;T cell receptor signaling pathway
Psmb4	316.18	354.582	211.223	266.591	175.676	167.082	0.115256	7.30717	0	0.987927	0.999974	NS	negative regulation of inflammatory response to antigenic stimulus
Myh9l1	67.2624	91.1291	109.349	166.249	152.127	158.648	-0.826855	9.19731	0	0.658216	0.999974	NS	monocyte differentiation;platelet formation
Rps14	143.103	35.149	149.619	51.9091	113.012	153.708	-0.1736	5.09224	0	0.982816	0.999974	NS	erythrocyte differentiation
Ccl4	258.537	227.369	356.333	115.8	675.628	150.998	-0.224983	6.967	0	0.97206	0.999974	NS	cellular response to interferon-gamma;immune response;leukocyte chemotaxis;lymphocyte chemotaxis;monocyte chemotaxis;neutrophil chemotaxis;positive regulation of natural killer cell chemotaxis
Hnrnpk	137.147	129.251	99.2778	191.526	156.383	143.867	-0.81481	8.22885	0	0.671875	0.999974	NS	thymus development
Vamp8	260.074	427.412	105.844	248.141	68.4709	142.372	0.275434	5.38268	0	0.966347	0.999974	NS	cellular response to interferon-gamma;eosinophil degranulation;neutrophil degranulation;positive regulation of histamine secretion by mast cell
LOC100364500	93.4249	59.96	68.4173	62.7243	47.7791	141.404	-0.15528	6.07859	0	0.984758	0.999974	NS	antibacterial humoral response;antigen processing and presentation;antigen processing and presentation of endogenous peptide antigen via MHC class I;antigen processing and presentation of endogenous peptide antigen via MHC class I via ER pathway, TAP-dependent;antigen processing and presentation of endogenous peptide antigen via MHC class I via ER pathway, TAP-independent;antigen processing and p…
Nfkb1	44.7665	60.8735	57.05	34.4294	143.926	140.65	-0.974857	7.72088	0	0.52421	0.999974	NS	innate immune response
Serinc3	113.195	94.6758	106.323	150.475	149.497	138.749	-0.734705	7.70882	0	0.739714	0.999974	NS	defense response to virus;innate immune response
Gbp2	174.393	268.338	235.907	36.9185	228.628	137.503	0.715193	8.22806	0	0.752654	0.999974	NS	cellular response to interferon-gamma
Psmb10	276.31	275.924	150.787	194.602	94.7969	137.446	0.322081	7.11043	0	0.952846	0.999974	NS	T cell proliferation
Psmb9	68.0673	138.977	52.4086	157.871	78.9913	134.955	-0.836489	6.14039	0	0.658485	0.999974	NS	antigen processing and presentation;immune system process;spleen development;thymus development
Cdc42	288.478	321.076	234.245	186.596	182.499	134.599	0.348111	7.42919	0	0.944481	0.999974	NS	cellular response to interferon-gamma;dendritic cell migration
Cebpb	123.974	120.414	219.773	123.607	106.098	134.543	0.450897	7.20853	0	0.910123	0.999974	NS	granuloma formation;negative regulation of T cell proliferation;regulation of dendritic cell differentiation;regulation of osteoclast differentiation;T-helper 1 cell activation
Sqstm1	126.672	135.387	128.496	103.745	188.809	133.992	-0.425131	7.74539	0	0.918143	0.999974	NS	immune system process
Bag6	58.5889	67.4079	67.1223	89.5263	94.6979	127.779	-0.779249	7.95762	0	0.702747	0.999974	NS	immune response-activating cell surface receptor signaling pathway;natural killer cell activation
Tiparp	50.6207	66.4274	59.789	33.081	152.171	119.566	-0.869819	7.03321	0	0.624796	0.999974	NS	hemopoiesis
Tifa	94.3597	87.6727	89.4833	73.0815	103.982	119.115	-0.34241	7.36223	0	0.945991	0.999974	NS	cytoplasmic pattern recognition receptor signaling pathway;innate immune response
Gpi	118.333	131.797	117.607	142.91	97.519	116.097	-0.0999299	7.57588	0	0.989415	0.999974	NS	erythrocyte homeostasis;positive regulation of immunoglobulin secretion
Msn	180.589	191.142	231.849	116.831	161.526	114.201	0.4419	9.27599	0	0.905993	0.999974	NS	immunological synapse formation;leukocyte migration;regulation of lymphocyte migration;T cell migration;T cell proliferation
Git1	51.6673	60.2	69.094	89.7633	78.5222	113.366	-0.619763	7.52699	0	0.822102	0.999974	NS	immunological synapse formation
Trafd1	67.1063	72.0006	72.2092	76.7509	86.2157	109.135	-0.497609	7.3401	0	0.889683	0.999974	NS	negative regulation of innate immune response
Hmgn2	144.635	157.837	69.9993	125.356	65.843	108.088	-0.179849	6.6857	0	0.98086	0.999974	NS	antimicrobial humoral immune response mediated by antimicrobial peptide
Mapkapk2	186.449	150.273	187.368	67.6325	87.7393	107.306	0.832741	7.93087	0	0.657054	0.999974	NS	toll-like receptor signaling pathway
Actr2	180.084	136.941	150.569	117.5	136.165	106.894	0.0195626	7.48874	0	0.998029	0.999974	NS	cellular response to interferon-gamma
Ifitm2	158.334	205.781	177.334	137.635	80.9888	104.892	0.685926	6.17479	0	0.783516	0.999974	NS	defense response to virus;response to interferon-gamma;type I interferon signaling pathway
Nfkbiz	218.459	234.536	280.628	173.134	109.748	103.922	0.896092	9.12593	0	0.597101	0.999974	NS	positive regulation of T-helper 17 cell differentiation;T cell receptor signaling pathway
Prelid1	96.9716	130.308	120.655	121.361	63.2367	101.104	0.350806	6.85117	0	0.945501	0.999974	NS	regulation of T cell differentiation
Nampt	89.7838	90.9636	62.623	48.6607	128.13	100.302	-0.649093	7.45599	0	0.803391	0.999974	NS	microglial cell activation
Cd59	114.71	119.069	66.504	116.046	88.6362	98.5209	-0.522864	6.85544	0	0.880435	0.999974	NS	innate immune response;negative regulation of activation of membrane attack complex;negative regulation of complement activation;positive regulation of T cell proliferation;regulation of complement activation
Mknk2	123.229	117.655	144.454	77.3597	69.3552	98.3377	0.613882	8.10114	0	0.824064	0.999974	NS	hemopoiesis
Xbp1	92.7927	189.858	174.56	71.9301	169.207	97.152	0.325694	6.77509	0	0.951547	0.999974	NS	positive regulation of B cell differentiation;positive regulation of immunoglobulin production;positive regulation of immunoglobulin secretion;positive regulation of plasma cell differentiation;positive regulation of T cell differentiation
Ddx3x	58.1638	65.7166	58.0585	68.8472	103.275	94.297	-0.817487	8.0578	0	0.669731	0.999974	NS	innate immune response;positive regulation of toll-like receptor 7 signaling pathway;positive regulation of toll-like receptor 8 signaling pathway
Gbp5	24.6472	27.4201	28.1646	15.8943	62.4971	91.7926	-0.963628	6.41587	0	0.535863	0.999974	NS	cellular response to interferon-gamma;positive regulation of innate immune response
Rras	35.8379	48.1455	47.878	89.5545	54.2456	84.7315	-0.724654	5.42622	0	0.755471	0.999974	NS	leukocyte differentiation
Sp110	77.3334	88.1303	78.4604	64.4804	78.9915	83.9567	-0.122966	6.76769	0	0.987448	0.999974	NS	innate immune response
Tapbp	87.6265	134.808	139.623	103.116	78.3496	83.6291	0.46166	7.37054	0	0.905311	0.999974	NS	antigen processing and presentation of endogenous peptide antigen via MHC class I;antigen processing and presentation of exogenous peptide antigen via MHC class I, TAP-dependent;peptide antigen stabilization
Cyba	424.836	303.374	183.818	175.099	112.617	83.421	0.621369	6.8063	0	0.825749	0.999974	NS	innate immune response;positive regulation of toll-like receptor 2 signaling pathway
Il17ra	136.14	128.004	145.301	27.2121	86.4146	83.1702	0.936516	8.07791	0	0.560782	0.999974	NS	granulocyte chemotaxis
Phb2	120.506	159.341	83.1333	76.4325	40.2802	82.8313	0.640882	6.51545	0	0.814438	0.999974	NS	regulation of complement activation
Cd48	150.637	219.38	123.116	99.3932	93.2611	81.252	0.427888	7.08251	0	0.920015	0.999974	NS	mast cell activation;regulation of adaptive immune response;T cell activation
Sfpq	42.2163	46.8537	51.7784	67.1279	95.933	80.363	-0.96351	6.89421	0	0.535647	0.999974	NS	activation of innate immune response
Zyx	111.468	125.622	176.973	82.6113	97.7713	79.8471	0.610507	7.77176	0	0.826919	0.999974	NS	cellular response to interferon-gamma
Sdc4	126.008	129.313	78.2996	33.6433	267.093	79.4525	-0.635136	7.59729	0	0.811711	0.999974	NS	negative regulation of T cell proliferation
Pkn1	66.173	80.2872	72.2804	94.6809	58.3695	79.2906	-0.144382	7.50209	0	0.984006	0.999974	NS	B cell homeostasis;negative regulation of B cell proliferation;regulation of germinal center formation;regulation of immunoglobulin production;spleen development
Mapk3	51.7731	80.3362	79.0249	99.3905	53.4186	76.8647	-0.00359313	6.65616	0	0.999663	0.999974	NS	positive regulation of cytokine secretion involved in immune response;positive regulation of macrophage chemotaxis;thymus development
Gch1	48.8177	123.45	39.6667	52.7771	98.2394	76.4844	-0.763177	6.30917	0	0.72191	0.999974	NS	response to interferon-gamma
Akt1	76.8546	55.2922	74.7102	95.1975	52.1632	75.1853	-0.153923	7.06638	0	0.98328	0.999974	NS	activation-induced cell death of T cells;negative regulation of lymphocyte migration
Relb	14.5496	23.4555	19.5844	12.4906	47.3105	74.9769	-1.04017	5.32572	-0.100797	0.459856	0.999974	NS	antigen processing and presentation;innate immune response;lymphocyte differentiation;myeloid dendritic cell differentiation;T-helper 1 cell differentiation;T-helper 1 type immune response
Ccrl2	171.477	133.563	239.196	51.9204	128.345	73.5765	0.94585	7.54364	0	0.552258	0.999974	NS	immune response
Map2k2	100.341	70.5239	81.5866	63.4456	46.7713	73.5561	0.28678	6.43304	0	0.962793	0.999974	NS	thymus development
Riok3	35.4369	36.4172	35.3951	24.6376	74.644	73.3817	-0.848137	7.02432	0	0.644931	0.999974	NS	innate immune response;negative regulation of MDA-5 signaling pathway;positive regulation of innate immune response
Tgfb1	113.354	136.824	154.394	69.7324	59.7815	70.623	0.984311	7.3184	0	0.515283	0.999974	NS	adaptive immune response based on somatic recombination of immune receptors built from immunoglobulin superfamily domains;defense response to fungus, incompatible interaction;hematopoietic progenitor cell differentiation;lymph node development;myeloid dendritic cell differentiation;negative regulation of immune response;negative regulation of macrophage cytokine production;negative regulation of …
Crip1	159.323	175.621	80.6292	60.7564	42.8089	69.7785	0.74411	4.99188	0	0.737972	0.999974	NS	immune response
Ndfip1	169.235	138.996	99.3695	86.6656	77.3432	69.1685	0.276781	7.09861	0	0.962938	0.999974	NS	negative regulation of isotype switching to IgE isotypes;negative regulation of T cell proliferation;negative regulation of type 2 immune response;regulation of isotype switching to IgG isotypes;regulation of lymphocyte differentiation;regulation of myeloid leukocyte differentiation
Adam9	57.7704	49.9081	60.1899	30.2692	63.1294	69.0232	-0.103486	7.02681	0	0.98937	0.999974	NS	monocyte activation
Cdc42ep4	30.5772	50.4197	35.9349	83.6415	58.7039	68.3029	-0.976438	6.8486	0	0.523096	0.999974	NS	cellular response to interferon-gamma
Zc3hav1	46.6254	63.7052	71.7834	44.2233	85.9619	66.818	-0.210357	7.94779	0	0.973164	0.999974	NS	defense response to virus;innate immune response;positive regulation of RIG-I signaling pathway;regulation of defense response to virus by host
Tnip1	23.2798	38.3555	33.1111	29.9451	52.7222	66.3449	-0.689046	6.43644	0	0.779245	0.999974	NS	MyD88-dependent toll-like receptor signaling pathway
Rac1	118.837	124.468	127.469	75.8213	61.6032	66.1841	0.717799	7.86783	0	0.752714	0.999974	NS	mast cell chemotaxis;positive regulation of neutrophil chemotaxis;regulation of neutrophil migration
Klf4	160.085	231.647	182.991	232.857	105.858	65.7286	0.487561	8.12255	0	0.891543	0.999974	NS	post-embryonic hemopoiesis
Stat6	78.1272	67.3218	77.4939	71.2573	50.4744	65.5203	0.138062	7.57966	0	0.984781	0.999974	NS	negative regulation of type 2 immune response;positive regulation of isotype switching to IgE isotypes;T-helper 1 cell lineage commitment
Irf9	31.0704	45.0127	36.7873	62.4706	55.7022	64.7643	-0.829263	5.9144	0	0.665181	0.999974	NS	immune system process
Tmem106a	31.6435	40.3101	47.8579	51.9775	62.6406	64.7606	-0.62353	6.50907	0	0.823814	0.999974	NS	innate immune response;macrophage activation
Pcbp2	36.4206	75.5254	51.2271	56.5881	64.0715	64.3183	-0.352339	6.12709	0	0.947213	0.999974	NS	negative regulation of defense response to virus
Map3k8	74.1198	122.824	82.1072	46.4128	67.4608	62.9059	0.383952	7.37512	0	0.933778	0.999974	NS	immune system process
Trim26	23.6478	20.1783	22.5794	14.7445	40.2425	62.138	-0.828492	6.7396	0	0.663695	0.999974	NS	innate immune response
Kars	45.6967	58.7666	56.0909	41.8004	46.9394	62.1209	0.0150923	6.4449	0	0.998623	0.999974	NS	basophil activation involved in immune response;positive regulation of cytokine secretion involved in immune response;positive regulation of macrophage activation;positive regulation of macrophage chemotaxis
Picalm	96.5388	112.221	95.9468	51.694	83.8892	61.5164	0.311266	7.88413	0	0.952787	0.999974	NS	hemopoiesis
Arrb2	84.766	102.598	100.801	69.7357	52.7787	60.6288	0.567797	6.68551	0	0.857274	0.999974	NS	negative regulation of natural killer cell mediated cytotoxicity;negative regulation of toll-like receptor signaling pathway
Rab20	115.176	100.509	123.096	80.5405	61.6877	60.3899	0.597059	6.66579	0	0.840432	0.999974	NS	cellular response to interferon-gamma
Myd88	27.1361	41.686	39.1198	48.1696	55.5887	59.7284	-0.676415	6.41399	0	0.788494	0.999974	NS	immunoglobulin mediated immune response;induced systemic resistance;innate immune response;MyD88-dependent toll-like receptor signaling pathway;positive regulation of lymphocyte proliferation;regulation of neutrophil migration;type I interferon signaling pathway
RT1-N3	42.3224	49.8916	42.1983	94.5761	51.9654	58.9939	-0.721103	6.28486	0	0.756027	0.999974	NS	antigen processing and presentation of endogenous peptide antigen via MHC class I via ER pathway, TAP-independent;antigen processing and presentation of endogenous peptide antigen via MHC class Ib;immune response;positive regulation of T cell mediated cytotoxicity
Lmo2	27.8609	34.3366	28.7936	50.9056	45.2187	58.5524	-0.919884	5.83896	0	0.579448	0.999974	NS	embryonic hemopoiesis;negative regulation of erythrocyte differentiation
Bcl10	36.5339	36.0968	32.6134	36.2014	51.8376	58.4732	-0.739846	5.69399	0	0.743016	0.999974	NS	adaptive immune response;immunoglobulin mediated immune response;innate immune response;negative regulation of mature B cell apoptotic process;positive regulation of T cell activation;regulation of T cell receptor signaling pathway;T cell receptor signaling pathway;toll-like receptor signaling pathway
Clptm1	42.1304	44.0546	47.6579	65.0374	39.1455	57.0307	-0.272614	6.55714	0	0.964972	0.999974	NS	regulation of T cell differentiation in thymus
Oasl2	52.4459	67.9138	97.8018	49.9924	45.6611	56.0163	0.623	7.03551	0	0.822089	0.999974	NS	defense response to virus;immune response;innate immune response
Cd47	82.8911	70.5709	55.0384	86.537	61.4603	55.4088	-0.371755	6.81348	0	0.939653	0.999974	NS	cellular response to interferon-gamma;monocyte extravasation;negative regulation of Fc-gamma receptor signaling pathway involved in phagocytosis;opsonization;positive regulation of T cell activation
Pml	19.2845	30.2008	39.6942	21.7251	48.8702	55.3757	-0.370427	6.31368	0	0.940893	0.999974	NS	innate immune response;myeloid cell differentiation;positive regulation of defense response to virus by host
Nectin2	50.883	66.9674	86.111	60.5697	36.2156	53.8441	0.60344	7.18993	0	0.8339	0.999974	NS	positive regulation of immunoglobulin mediated immune response;positive regulation of mast cell activation;positive regulation of natural killer cell mediated cytotoxicity;positive regulation of natural killer cell mediated cytotoxicity directed against tumor cell target;positive regulation of T cell receptor signaling pathway;susceptibility to natural killer cell mediated cytotoxicity;susceptibi…
Psmb8	50.1242	36.1407	28.2464	73.2264	31.7463	53.8043	-0.747101	6.1409	0	0.736413	0.999974	NS	antigen processing and presentation
Mmp14	32.0156	30.318	38.7366	54.618	58.4109	53.7024	-0.863872	6.37972	0	0.631986	0.999974	NS	positive regulation of B cell differentiation;positive regulation of macrophage migration
Klf2	64.4811	38.8704	78.4237	261.512	95.8947	53.4102	-1.01409	6.06762	-0.0350318	0.486028	0.999974	NS	erythrocyte homeostasis;erythrocyte maturation
Adar	26.3429	34.3468	34.8462	24.0554	46.2452	52.9675	-0.426851	6.64584	0	0.92132	0.999974	NS	defense response to virus;definitive hemopoiesis;erythrocyte differentiation;hematopoietic progenitor cell differentiation;innate immune response;negative regulation of type I interferon-mediated signaling pathway;somatic diversification of immune receptors via somatic mutation
Trim28	45.3909	47.4009	45.3809	46.4489	37.8701	52.9325	-0.11517	6.74589	0	0.988436	0.999974	NS	innate immune response
Sh2b2	17.6944	20.619	17.7388	19.8055	24.9153	52.2996	-0.768464	5.70852	0	0.719384	0.999974	NS	antigen receptor-mediated signaling pathway;B-1 B cell homeostasis;regulation of immune response
Itga9	68.3984	53.5308	68.5505	46.0931	60.0043	52.1006	0.0175222	7.14431	0	0.998274	0.999974	NS	neutrophil chemotaxis
Wdr1	85.262	88.7178	76.3331	73.8242	57.7593	51.4483	0.183071	7.34145	0	0.978837	0.999974	NS	neutrophil mediated immunity;neutrophil migration;platelet formation
Cdc37	28.9023	31.5978	43.5688	54.7691	39.6001	51.0274	-0.416051	6.58438	0	0.925522	0.999974	NS	regulation of interferon-gamma-mediated signaling pathway;regulation of type I interferon-mediated signaling pathway
Adrm1	42.3311	37.709	32.7554	47.3749	34.7619	50.9204	-0.471964	5.53339	0	0.907946	0.999974	NS	regulation of T cell differentiation in thymus;thymus development
Vamp3	84.9007	85.1813	46.6246	67.7731	53.187	50.9085	-0.237382	6.42143	0	0.972316	0.999974	NS	cellular response to interferon-gamma;positive regulation of immunoglobulin secretion;regulation of histamine secretion by mast cell
Ppp1r14b	39.3505	29.8209	33.3278	49.4831	23.4917	50.8851	-0.259261	4.39324	0	0.966805	0.999974	NS	innate immune response
Dpf2	19.956	24.3543	26.9047	53.3605	33.4591	50.6207	-0.878116	6.0038	0	0.619447	0.999974	NS	negative regulation of myeloid progenitor cell differentiation
Irgm	22.567	25.0482	34.6993	43.5067	47.4552	50.5723	-0.796205	5.9992	0	0.694186	0.999974	NS	cellular response to interferon-gamma;innate immune response;nucleotide-binding oligomerization domain containing 2 signaling pathway;positive regulation of interferon-gamma-mediated signaling pathway
Stat2	51.117	65.0895	76.8832	38.8746	49.7035	50.0773	0.425557	7.42381	0	0.919143	0.999974	NS	defense response to virus;type I interferon signaling pathway
Dapk2	102.403	76.7741	71.9714	78.4794	47.0551	49.1198	0.218895	6.67282	0	0.974719	0.999974	NS	neutrophil migration;positive regulation of eosinophil chemotaxis;positive regulation of neutrophil chemotaxis
Creb3	60.2314	60.4473	45.4113	75.4365	51.1556	48.9286	-0.409185	6.13294	0	0.930293	0.999974	NS	positive regulation of defense response to virus by host;positive regulation of monocyte chemotaxis
LOC294154	47.2432	73.3799	69.2425	64.082	43.0964	47.7458	0.293468	7.19853	0	0.958612	0.999974	NS	negative regulation of defense response to virus
Ddost	100.756	120.759	93.1239	89.3403	52.2074	47.5355	0.53753	6.80094	0	0.873155	0.999974	NS	T cell activation
Stx4	28.1514	39.8009	48.8702	52.6861	41.9762	47.2463	-0.218723	5.28531	0	0.976392	0.999974	NS	cellular response to interferon-gamma;positive regulation of eosinophil degranulation;positive regulation of immunoglobulin secretion
Otud5	49.5533	38.9587	40.4114	25.8463	37.5183	46.1321	-0.0358784	6.49258	0	0.996716	0.999974	NS	CD8-positive, alpha-beta T cell differentiation;regulation of T-helper 17 type immune response;T-helper 17 cell lineage commitment
Prmt1	56.1022	53.3749	41.6166	70.0962	39.7021	45.8898	-0.309922	5.40398	0	0.959245	0.999974	NS	negative regulation of megakaryocyte differentiation;positive regulation of erythrocyte differentiation;regulation of megakaryocyte differentiation
Bcap31	227.966	149.404	120.404	85.1202	72.0146	45.1381	0.689965	6.60166	0	0.779203	0.999974	NS	immune response
Tmod3	30.0885	44.3845	44.9707	45.1552	46.9856	44.408	-0.268547	5.74711	0	0.967359	0.999974	NS	erythrocyte development
Sart1	18.9074	17.368	19.3816	40.2619	26.1507	43.9933	-1.00804	5.78968	-0.0201221	0.491973	0.999974	NS	positive regulation of cytotoxic T cell differentiation
Orai1	24.0224	27.8735	27.1531	56.8695	23.7679	43.9239	-0.530977	4.84222	0	0.880037	0.999974	NS	adaptive immune response
Mx2	31.4918	40.9884	62.8695	112.007	64.2468	43.7619	-0.545165	6.97407	0	0.866858	0.999974	NS	cellular response to type I interferon;defense response to virus;innate immune response;response to type I interferon
Ddt	22.0505	29.0325	20.7507	53.0278	22.7178	42.5584	-0.717038	4.77797	0	0.759967	0.999974	NS	negative regulation of macrophage chemotaxis
Lgals9	69.062	81.9068	107.08	62.8453	42.3663	42.0611	0.847595	7.12971	0	0.64546	0.999974	NS	cellular response to interferon-gamma;mature conventional dendritic cell differentiation;natural killer cell tolerance induction;negative regulation of activated T cell proliferation;negative regulation of CD4-positive, alpha-beta T cell proliferation;negative regulation of mast cell degranulation;negative regulation of natural killer cell activation;negative regulation of natural killer cell deg…
Kdelr1	67.9266	50.4595	67.5952	47.1368	36.7626	41.4203	0.411286	5.85192	0	0.930283	0.999974	NS	T cell cytokine production;T cell differentiation
RT1-CE4	52.6319	101.528	36.4291	27.4022	17.5389	41.3497	0.833534	7.1657	0	0.659021	0.999974	NS	antigen processing and presentation of endogenous peptide antigen via MHC class I via ER pathway, TAP-independent;antigen processing and presentation of endogenous peptide antigen via MHC class Ib;antigen processing and presentation of peptide antigen via MHC class I;immune response;positive regulation of T cell mediated cytotoxicity
Stx11	4.36264	12.0223	18.6946	9.31918	26.4138	40.9776	-0.642589	4.52238	0	0.81494	0.999974	NS	cellular response to interferon-gamma;cytotoxic T cell degranulation;natural killer cell degranulation;natural killer cell mediated cytotoxicity;neutrophil degranulation;T cell mediated cytotoxicity
Ap3d1	48.2998	42.0668	53.1184	40.5202	41.3543	40.971	0.0583701	7.37558	0	0.994066	0.999974	NS	antigen processing and presentation;antigen processing and presentation, exogenous lipid antigen via MHC class Ib;positive regulation of NK T cell differentiation
Ube2n	137.375	103.581	55.9815	52.5997	44.8346	40.8755	0.330172	6.26341	0	0.95359	0.999974	NS	T cell receptor signaling pathway
Acin1	30.5678	32.3045	35.728	33.4439	33.3986	40.6679	-0.221467	7.01488	0	0.973122	0.999974	NS	erythrocyte differentiation;positive regulation of monocyte differentiation
Nod1	13.3796	18.719	23.8675	27.5437	46.5391	40.5226	-1.05121	6.41364	-0.126455	0.449687	0.999974	NS	positive regulation of dendritic cell antigen processing and presentation
Pqbp1	32.1593	31.8386	28.4623	56.1671	40.2432	40.4596	-0.80428	5.14217	0	0.688398	0.999974	NS	activation of innate immune response;defense response to virus;innate immune response;positive regulation of defense response to virus by host
Tmem14c	86.3063	47.9026	27.9445	54.9705	27.7923	40.3533	-0.342973	5.34761	0	0.951127	0.999974	NS	erythrocyte differentiation
Psma1	48.3334	72.2579	59.2108	41.7857	33.7658	40.1126	0.529306	5.47425	0	0.881686	0.999974	NS	immune system process;negative regulation of inflammatory response to antigenic stimulus
Slfn13	59.7221	51.1007	43.9355	15.958	38.0227	39.9873	0.376487	6.87294	0	0.938016	0.999974	NS	defense response to virus
Nfil3	34.7408	48.6662	66.5536	23.2785	61.7782	39.3925	0.248594	6.06448	0	0.970308	0.999974	NS	immune response
LOC685067	24.1718	39.5505	29.7031	11.8735	35.5	38.7799	0.0278496	5.37777	0	0.997624	0.999974	NS	cellular response to interferon-gamma
Trex1	23.6663	19.1818	20.2125	45.7851	28.9996	38.6909	-1.01201	4.50872	-0.0296792	0.488162	0.999974	NS	activation of immune response;adaptive immune response;cellular response to type I interferon;defense response to virus;immune complex formation;immune response;immune response in brain or nervous system;immunoglobulin biosynthetic process involved in immune response;inflammatory response to antigenic stimulus;innate immune response;lymphoid progenitor cell differentiation;macrophage activation i…
Hspa9	44.0492	47.038	49.0568	25.6623	46.0321	38.6439	0.126479	6.51787	0	0.987324	0.999974	NS	erythrocyte differentiation;negative regulation of erythrocyte differentiation;negative regulation of hematopoietic stem cell differentiation;negative regulation of hemopoiesis;regulation of erythrocyte differentiation
Raf1	44.2406	38.8275	41.1641	34.3051	26.3866	38.6093	0.192587	6.42449	0	0.979228	0.999974	NS	thymus development
Nfe2l1	50.1621	41.8849	55.0784	46.2173	39.376	38.5323	0.0980329	6.64867	0	0.990376	0.999974	NS	erythrocyte differentiation
Park7	41.989	37.9176	24.4248	40.7725	21.0054	37.902	-0.238595	5.83996	0	0.973011	0.999974	NS	positive regulation of acute inflammatory response to antigenic stimulus
Cxcl16	95.6816	121.978	73.2357	25.3516	43.5407	37.8973	0.984883	6.27733	0	0.515018	0.999974	NS	response to interferon-gamma;T cell chemotaxis
Irf2bp2	18.187	13.6687	26.5059	36.7841	24.3609	37.6544	-0.652815	5.07329	0	0.80852	0.999974	NS	immature B cell differentiation
Ndufs4	62.501	63.9364	35.5193	51.0684	29.3495	37.651	0.0153306	5.73301	0	0.998691	0.999974	NS	innate immune response
Nub1	44.7405	48.8922	45.0329	29.2872	38.0165	37.518	0.159918	5.86785	0	0.98422	0.999974	NS	response to interferon-gamma
Myo18a	16.3376	17.3501	22.9012	31.3661	35.7336	37.2234	-0.938483	7.16215	0	0.559643	0.999974	NS	cellular response to interferon-gamma;positive regulation of opsonization;regulation of macrophage activation
Maea	50.1453	66.9119	40.7142	48.1868	20.7843	36.6754	0.463845	6.13983	0	0.9104	0.999974	NS	enucleate erythrocyte development;erythrocyte development;erythrocyte maturation
Sec61a1	30.4116	23.3369	24.3418	52.2723	35.7758	36.6621	-0.939308	6.288	0	0.55993	0.999974	NS	response to interferon-gamma
Cmtm3	67.0058	62.6841	49.3367	47.9718	27.9967	36.4149	0.41484	5.8918	0	0.929198	0.999974	NS	positive regulation of B cell receptor signaling pathway
Ddx58	46.6535	33.1219	50.2286	17.5924	50.4201	35.1016	0.115287	5.70571	0	0.989332	0.999974	NS	antiviral innate immune response;defense response to virus;innate immune response;positive regulation of defense response to virus by host;positive regulation of myeloid dendritic cell cytokine production;RIG-I signaling pathway
Rhog	54.9515	63.2065	66.6679	41.4551	20.9396	35.0454	1.01286	6.36409	0.0319898	0.48724	0.999974	NS	regulation of neutrophil migration
Il3ra	29.3221	54.8912	69.1202	38.8775	25.1722	34.7363	0.860598	5.46014	0	0.636851	0.999974	NS	monocyte differentiation
Ripk2	8.534	13.8967	12.6722	4.31511	22.665	34.589	-0.510565	5.25684	0	0.890856	0.999974	NS	adaptive immune response;innate immune response;nucleotide-binding oligomerization domain containing 1 signaling pathway;nucleotide-binding oligomerization domain containing 2 signaling pathway;positive regulation of alpha-beta T cell proliferation;positive regulation of immature T cell proliferation;positive regulation of T-helper 1 cell differentiation;positive regulation of T-helper 1 type imm…
Impdh2	51.9311	75.3706	38.7469	41.0238	47.053	34.4119	-0.0896834	5.91684	0	0.991905	0.999974	NS	lymphocyte proliferation
Nras	33.9322	38.0066	33.7714	41.5579	52.2763	34.224	-0.597637	5.30925	0	0.844132	0.999974	NS	T cell receptor signaling pathway;T-helper 1 type immune response
Irf3	89.3983	86.0902	47.2481	43.2378	37.1853	34.1292	0.342402	5.89871	0	0.95096	0.999974	NS	defense response to virus;immune system process;negative regulation of defense response to virus by host;positive regulation of type I interferon-mediated signaling pathway;TRIF-dependent toll-like receptor signaling pathway;type I interferon signaling pathway
Evl	18.7247	28.0707	25.3742	22.8218	18.8368	33.8265	0.00380412	5.18086	0	0.999679	0.999974	NS	cellular response to interferon-gamma
Tnfsf12	9.22356	14.4881	17.8557	38.3647	25.7744	33.1114	-1.06931	4.67	-0.172875	0.431375	0.999974	NS	immune response
Ddx41	42.2321	36.6314	34.9727	34.4893	24.6229	32.8711	0.095749	5.78327	0	0.991368	0.999974	NS	defense response to virus
Ifngr2	28.8065	45.2335	38.4706	18.0069	24.5772	32.7292	0.520856	5.95563	0	0.884862	0.999974	NS	defense response to virus;microglial cell activation
Paf1	28.7392	24.798	23.7991	28.5971	23.6977	32.3713	-0.352807	6.00061	0	0.947795	0.999974	NS	negative regulation of myeloid cell differentiation
Ifnar2	76.3792	54.3744	55.5923	24.435	32.1365	32.247	0.673355	5.90784	0	0.793583	0.999974	NS	defense response to virus;type I interferon signaling pathway
Smarca4	24.9679	24.9243	28.668	22.8578	24.6591	32.0604	-0.106013	6.84987	0	0.989278	0.999974	NS	definitive erythrocyte differentiation
Fbxo7	26.4606	20.6603	27.3465	24.8846	18.4855	31.4932	-0.0324079	5.23401	0	0.997247	0.999974	NS	negative regulation of lymphocyte differentiation
Wasf2	29.3275	20.3545	25.2989	21.5392	27.4557	31.2366	-0.362643	5.72788	0	0.945456	0.999974	NS	megakaryocyte development
Otub1	40.3628	28.5026	33.5748	46.7705	24.3524	30.5115	-0.135934	5.47658	0	0.987269	0.999974	NS	adaptive immune response
Mapk14	38.8431	40.1407	40.0212	36.1055	21.791	30.4561	0.367938	6.55237	0	0.941871	0.999974	NS	osteoclast differentiation;positive regulation of cytokine secretion involved in immune response;positive regulation of erythrocyte differentiation;positive regulation of macrophage chemotaxis
Tap2	16.3728	24.171	21.5786	38.7453	30.1549	30.0201	-0.760329	5.63929	0	0.726116	0.999974	NS	adaptive immune response;antigen processing and presentation of endogenous peptide antigen via MHC class I;antigen processing and presentation of endogenous peptide antigen via MHC class I via ER pathway, TAP-dependent;antigen processing and presentation of endogenous peptide antigen via MHC class Ib via ER pathway, TAP-dependent;antigen processing and presentation of exogenous protein antigen vi…
Azi2	29.3124	24.4211	29.4861	29.1783	24.7637	29.7343	-0.159551	5.51806	0	0.984463	0.999974	NS	dendritic cell differentiation;dendritic cell proliferation;T cell activation
Adam17	72.0903	73.7343	80.6192	51.2105	54.0604	29.1652	0.513009	7.52877	0	0.881756	0.999974	NS	B cell differentiation;germinal center formation;positive regulation of T cell chemotaxis;regulation of mast cell apoptotic process;spleen development;T cell differentiation in thymus
Selenos	30.8388	36.3731	12.6863	33.4102	26.6363	29.0458	-0.94909	4.62195	0	0.549972	0.999974	NS	negative regulation of acute inflammatory response to antigenic stimulus
Sin3a	13.9493	12.7022	12.6582	12.8333	26.1921	29.0297	-1.01878	5.95577	-0.0468694	0.481309	0.999974	NS	activation of innate immune response;hematopoietic progenitor cell differentiation;positive regulation of defense response to virus by host
Cited2	26.2027	57.5657	28.621	23.2339	39.0142	28.9385	-0.109769	5.64306	0	0.989948	0.999974	NS	erythrocyte development;granulocyte differentiation;hematopoietic progenitor cell differentiation;leukocyte differentiation;spleen development;thymus development
Cd200r1	57.8441	44.1068	29.2179	43.3228	35.9517	28.8316	-0.348433	6.27427	0	0.948489	0.999974	NS	negative regulation of macrophage migration;negative regulation of T cell migration
Bap1	24.9604	22.5113	23.2222	23.4127	23.1538	28.6128	-0.289868	6.17042	0	0.962534	0.999974	NS	macrophage homeostasis
Nudt21	14.6624	28.284	16.9088	27.258	21.1847	28.2989	-0.519635	4.76794	0	0.88552	0.999974	NS	positive regulation of pro-B cell differentiation
Pik3r1	43.3703	30.7734	36.877	23.8666	30.1034	28.2097	0.114154	6.69925	0	0.988593	0.999974	NS	B cell differentiation;negative regulation of osteoclast differentiation
Rnf41	15.2931	16.6889	14.6177	22.7813	19.1142	28.0994	-0.72912	5.1258	0	0.751814	0.999974	NS	regulation of lymphocyte differentiation;regulation of myeloid cell differentiation
Tollip	20.1112	24.0159	21.4041	24.6774	34.8168	28.0333	-0.684211	6.24222	0	0.783724	0.999974	NS	innate immune response
Galnt2	43.388	46.5187	61.8267	44.1008	26.7804	28.0007	0.658101	7.05049	0	0.799035	0.999974	NS	immunoglobulin biosynthetic process
Ptpn2	33.2633	35.3181	24.562	12.7757	28.5813	27.9457	0.0308982	4.89925	0	0.997334	0.999974	NS	B cell differentiation;erythrocyte differentiation;negative regulation of interferon-gamma-mediated signaling pathway;negative regulation of macrophage differentiation;negative regulation of positive thymic T cell selection;negative regulation of T cell receptor signaling pathway;negative regulation of type I interferon-mediated signaling pathway;T cell differentiation
Stoml2	24.1181	16.9179	13.2642	45.5988	13.0893	27.9293	-0.78301	4.45708	0	0.702421	0.999974	NS	CD4-positive, alpha-beta T cell activation;T cell receptor signaling pathway
Thbs1	7.37431	32.8356	11.2704	8.91652	41.8053	27.8661	-0.987931	5.66546	0	0.512041	0.999974	NS	immune response;negative regulation of antigen processing and presentation of peptide or polysaccharide antigen via MHC class II;negative regulation of dendritic cell antigen processing and presentation;positive regulation of macrophage activation;positive regulation of macrophage chemotaxis
Dusp3	23.2761	17.3359	19.7898	36.2828	28.0468	27.6828	-0.865906	6.46072	0	0.630135	0.999974	NS	negative regulation of T cell activation;negative regulation of T cell receptor signaling pathway
Stx8	23.615	38.1164	33.1643	43.6463	22.7108	27.3467	0.0615276	4.36299	0	0.994198	0.999974	NS	cellular response to interferon-gamma
Pabpc4	14.6694	19.3142	13.969	16.6861	23.3256	26.8444	-0.739511	5.27184	0	0.743615	0.999974	NS	myeloid cell development
Jak2	47.7009	52.6623	49.5593	7.52306	36.8803	26.7616	0.929354	6.88653	0	0.568982	0.999974	NS	adaptive immune response;erythrocyte differentiation;interferon-gamma-mediated signaling pathway;microglial cell activation;myeloid cell differentiation;post-embryonic hemopoiesis
Vamp2	22.8068	21.1893	20.6959	21.9036	13.2429	26.6623	0.0441687	5.16083	0	0.996215	0.999974	NS	eosinophil degranulation;natural killer cell degranulation;neutrophil degranulation;regulation of histamine secretion by mast cell
Map2k1	31.1466	36.4786	36.4003	25.164	28.4126	26.5048	0.197794	5.59469	0	0.979343	0.999974	NS	thymus development
Apoa1	7.97854	11.4331	4.34405	10.033	7.70201	26.4861	-0.983072	2.83465	0	0.513985	0.999974	NS	negative regulation of cytokine secretion involved in immune response
Dapk1	29.6846	32.7877	38.9091	20.9519	25.9949	26.4569	0.364509	7.05407	0	0.940562	0.999974	NS	cellular response to interferon-gamma
Sec14l1	34.1885	22.6912	32.4808	21.4262	23.9759	26.3941	0.0936897	5.94892	0	0.991488	0.999974	NS	negative regulation of RIG-I signaling pathway
Tp53	20.0621	26.2163	25.0567	23.4752	23.1809	26.2301	-0.136927	5.38247	0	0.987148	0.999974	NS	B cell lineage commitment;bone marrow development;hematopoietic progenitor cell differentiation;hematopoietic stem cell differentiation;interferon-gamma-mediated signaling pathway;positive regulation of leukocyte migration;T cell differentiation in thymus;T cell lineage commitment;T cell proliferation involved in immune response
Tbk1	37.9935	45.5447	38.3557	10.9106	34.3844	26.0318	0.526032	6.12278	0	0.881629	0.999974	NS	activation of innate immune response;dendritic cell proliferation;innate immune response;positive regulation of type I interferon-mediated signaling pathway
Ubqln1	37.689	38.9748	42.7803	29.2219	29.4142	25.9469	0.317421	6.5951	0	0.954806	0.999974	NS	negative regulation of toll-like receptor 3 signaling pathway
Tpd52	66.6412	41.9978	41.8025	35.4015	29.6957	25.9349	0.257708	6.30258	0	0.968905	0.999974	NS	B cell differentiation
Arih2	28.7576	27.4242	22.4334	15.5558	26.2422	25.8529	-0.154157	6.15046	0	0.984696	0.999974	NS	hematopoietic stem cell proliferation
Rapgef1	28.9925	21.2429	22.2853	17.1567	23.2219	25.6742	-0.202346	6.23122	0	0.978096	0.999974	NS	positive regulation of Fc-gamma receptor signaling pathway involved in phagocytosis
Ahcy	77.3522	67.9456	60.1653	28.3928	30.1773	25.593	0.897707	6.15184	0	0.60077	0.999974	NS	chronic inflammatory response to antigenic stimulus
Tapbpl	30.8388	37.7245	39.3603	24.3737	28.0885	25.5501	0.321582	5.51297	0	0.956307	0.999974	NS	negative regulation of antigen processing and presentation of peptide antigen via MHC class I;peptide antigen assembly with MHC class I protein complex
Snx6	58.6798	48.7141	40.3802	39.5556	23.292	25.1991	0.427068	5.83773	0	0.924993	0.999974	NS	regulation of histamine secretion by mast cell
Erbin	15.8778	17.5704	18.3855	10.9791	31.5122	24.8031	-0.544463	6.41119	0	0.87035	0.999974	NS	negative regulation of nucleotide-binding oligomerization domain containing 2 signaling pathway
Rbck1	42.0962	44.1777	41.1653	37.3731	25.1968	24.7081	0.36768	6.08518	0	0.943469	0.999974	NS	T cell receptor signaling pathway
Rab35	38.0463	28.8326	26.5102	26.9447	18.1222	24.6518	0.128484	5.4611	0	0.98811	0.999974	NS	antigen processing and presentation
Ncstn	76.985	62.0238	70.008	43.6374	26.1591	24.6063	0.972895	6.71663	0	0.526738	0.999974	NS	myeloid cell homeostasis;T cell proliferation
Nme1	46.2582	29.2132	13.9922	39.6187	20.0751	24.552	-0.724598	3.99007	0	0.741609	0.999974	NS	negative regulation of myeloid leukocyte differentiation
Flot1	56.9569	37.2777	41.4559	45.4819	29.2398	24.505	0.127898	6.15843	0	0.987809	0.999974	NS	positive regulation of toll-like receptor 3 signaling pathway;regulation of toll-like receptor 4 signaling pathway
Rps6ka3	14.9279	15.4415	16.622	10.0974	33.2508	24.2183	-0.701117	6.52528	0	0.769711	0.999974	NS	toll-like receptor signaling pathway
Sirpa	52.8402	49.703	50.1872	52.4757	23.6252	24.2041	0.548623	6.98498	0	0.866517	0.999974	NS	cellular response to interferon-gamma;granulocyte migration;hematopoietic progenitor cell differentiation;monocyte extravasation;positive regulation of T cell activation
Ncaph2	18.0039	16.9372	21.0323	23.2704	23.8146	24.2039	-0.486254	5.25549	0	0.901922	0.999974	NS	T cell differentiation in thymus
Ilf3	16.3376	12.6282	11.2095	16.8635	20.7518	23.8414	-1.01036	5.53387	-0.0260024	0.489628	0.999974	NS	defense response to virus
Rara	11.9036	15.6099	18.6239	27.1979	14.2856	23.7667	-0.312036	5.61187	0	0.958444	0.999974	NS	negative regulation of granulocyte differentiation;positive regulation of T-helper 2 cell differentiation;regulation of granulocyte differentiation
Abi1	49.1284	59.3613	44.1527	17.5924	33.1212	23.7049	0.651639	6.37169	0	0.806796	0.999974	NS	megakaryocyte development
Lgals8	37.4356	28.1354	21.4462	21.9465	32.4206	23.6462	-0.455884	5.73948	0	0.914145	0.999974	NS	plasma cell differentiation;T cell costimulation
Supt6h	21.2571	28.3331	30.4435	22.5029	21.7105	23.6114	0.191291	6.98029	0	0.978	0.999974	NS	regulation of isotype switching
Irak2	24.5747	29.346	19.3851	5.70976	33.2953	23.436	-0.0533207	5.54334	0	0.995373	0.999974	NS	MyD88-dependent toll-like receptor signaling pathway
Tacc3	31.8102	39.8648	40.779	30.5871	33.8631	23.3885	0.172434	5.6099	0	0.98274	0.999974	NS	hemopoiesis
Batf3	39.1088	36.2512	17.2068	33.5313	11.7415	23.3307	0.0495271	3.0171	0	0.990674	0.999974	NS	dendritic cell differentiation;myeloid dendritic cell differentiation
Bnip3l	32.815	38.7382	37.2893	32.0639	24.1075	23.2796	0.319577	6.28617	0	0.955471	0.999974	NS	defense response to virus
Serinc5	15.1422	15.5199	22.4994	20.8144	26.6568	23.1749	-0.485835	6.41688	0	0.898457	0.999974	NS	defense response to virus;innate immune response
Ncor1	10.7585	10.4002	12.9137	17.8815	20.9968	23.1374	-0.974213	6.64747	0	0.525344	0.999974	NS	CD4-positive, CD25-positive, alpha-beta regulatory T cell differentiation;definitive erythrocyte differentiation
Asxl1	11.3942	16.3104	17.4242	12.1698	23.3977	23.0909	-0.426755	5.88761	0	0.924265	0.999974	NS	bone marrow development;hematopoietic or lymphoid organ development;hemopoiesis;thymus development
Hax1	29.236	29.0742	21.5317	19.3658	20.9895	23.0613	-0.051498	4.39723	0	0.995099	0.999974	NS	positive regulation of granulocyte differentiation
Hif1a	25.6306	36.0024	29.2883	12.9989	36.5347	22.8103	0.0687601	6.34612	0	0.993582	0.999974	NS	B-1 B cell homeostasis;embryonic hemopoiesis;positive regulation of erythrocyte differentiation
Atg9a	25.7103	24.7979	27.7446	24.1136	19.5059	22.7992	0.116308	6.27671	0	0.988891	0.999974	NS	innate immune response
Gps2	15.7039	23.0805	18.3672	29.3682	14.8936	22.6308	-0.211202	4.44684	0	0.976054	0.999974	NS	B cell differentiation;negative regulation of B cell receptor signaling pathway;negative regulation of toll-like receptor signaling pathway
Hspd1	42.0415	50.9063	64.162	22.9523	30.4222	22.6214	0.94302	5.98978	0	0.556521	0.999974	NS	B cell activation;B cell cytokine production;B cell proliferation;isotype switching to IgG isotypes;MyD88-dependent toll-like receptor signaling pathway;positive regulation of macrophage activation;positive regulation of T cell activation;positive regulation of T cell mediated immune response to tumor cell;T cell activation
Pmaip1	29.265	76.5438	29.3518	5.83547	22.6945	22.5931	1.05175	5.72781	0.129723	0.448393	0.999974	NS	defense response to virus;T cell homeostasis
Bak1	44.8121	35.8895	34.7343	27.0919	13.8742	22.4331	0.725704	5.48918	0	0.754617	0.999974	NS	B cell homeostasis;B cell negative selection;leukocyte homeostasis;myeloid cell homeostasis
Hmgb2l1	16.0083	45.1329	12.2918	34.2456	21.272	22.3407	-0.671514	4.40365	0	0.790689	0.999974	NS	inflammatory response to antigenic stimulus;innate immune response;positive regulation of innate immune response
Ostm1	39.3778	38.5228	39.3065	29.9962	14.2549	22.0402	0.81822	5.04391	0	0.675293	0.999974	NS	osteoclast differentiation
Zmynd11	18.2952	15.0281	15.5377	17.1015	15.9093	22.0012	-0.382202	5.77926	0	0.939723	0.999974	NS	defense response to virus
Oas1a	51.661	58.6773	71.3751	44.232	25.0062	21.8279	1.02013	6.06859	0.0501999	0.479982	0.999974	NS	defense response to virus;immune response;innate immune response
C1r	20.485	39.5159	51.7393	30.0944	56.8531	21.7452	0.0275074	6.22409	0	0.997449	0.999974	NS	complement activation, classical pathway
Zfp335	6.99466	6.51695	7.85852	10.3101	12.6922	21.7285	-1.05796	5.08976	-0.145192	0.44228	0.999974	NS	positive regulation of lymphocyte proliferation
Rnf31	6.73817	9.93971	9.59141	15.1445	16.3119	21.5729	-1.02834	5.12988	-0.0710785	0.471668	0.999974	NS	T cell receptor signaling pathway
Inppl1	31.0669	31.3527	30.8583	26.8025	20.0504	21.5533	0.275005	6.15024	0	0.965735	0.999974	NS	immune system process
Ptpn11	16.3939	11.012	13.2494	14.1235	18.9362	21.3576	-0.72337	6.08499	0	0.754983	0.999974	NS	megakaryocyte development;platelet formation
Tcta	21.7857	33.4815	21.0366	34.6496	9.79159	21.3471	0.35412	4.88874	0	0.947126	0.999974	NS	negative regulation of osteoclast differentiation;osteoclast fusion
Appl2	10.0507	13.0572	11.8711	15.1619	15.1979	21.2457	-0.635188	5.05039	0	0.820323	0.999974	NS	positive regulation of Fc-gamma receptor signaling pathway involved in phagocytosis;regulation of innate immune response;regulation of toll-like receptor 4 signaling pathway
Ctnnbl1	32.3774	27.5972	29.153	19.4833	28.1183	21.2174	0.030254	5.27934	0	0.997428	0.999974	NS	somatic diversification of immunoglobulins
RT1-M3-1	29.7337	34.0969	24.9508	20.1795	16.5689	21.1037	0.351455	4.80771	0	0.947819	0.999974	NS	alpha-beta T cell activation involved in immune response;antigen processing and presentation of endogenous peptide antigen via MHC class I via ER pathway, TAP-independent;antigen processing and presentation of endogenous peptide antigen via MHC class Ib;antigen processing and presentation of exogenous protein antigen via MHC class Ib, TAP-dependent;immune response;positive regulation of natural k…
N4bp2l2	35.0533	41.7933	34.6219	22.1435	37.0732	20.9866	0.111911	5.6058	0	0.989738	0.999974	NS	negative regulation of hematopoietic stem cell differentiation;positive regulation of hematopoietic stem cell proliferation
Gab2	23.2026	20.6031	22.4198	10.9103	17.683	20.8983	0.22961	5.03805	0	0.974623	0.999974	NS	osteoclast differentiation;positive regulation of mast cell degranulation
Rab8b	31.4457	29.357	32.3205	12.8809	29.019	20.6846	0.304832	6.43817	0	0.958208	0.999974	NS	antigen processing and presentation
Stx7	76.6145	107.743	58.8558	34.261	31.9748	20.6547	0.999138	6.44538	0	0.500855	0.999974	NS	positive regulation of T cell mediated cytotoxicity
Eprs	18.1158	13.8495	16.7926	18.4421	17.8145	20.6401	-0.434125	6.07237	0	0.921477	0.999974	NS	cellular response to interferon-gamma
Washc1	25.4226	25.221	26.6583	32.7887	19.8055	20.608	-0.0263255	5.04348	0	0.99776	0.999974	NS	dendritic cell antigen processing and presentation;regulation of immune response;T cell proliferation
Pafah1b1	11.3952	15.7011	18.0079	17.9961	24.6353	20.5569	-0.565648	6.40705	0	0.858746	0.999974	NS	osteoclast development
Trim8	28.5371	23.1364	30.8999	21.2032	16.075	20.4346	0.430356	5.95736	0	0.923371	0.999974	NS	innate immune response
Nploc4	14.7606	12.7222	21.849	11.0882	17.3126	20.3662	0.0182345	5.83094	0	0.998417	0.999974	NS	negative regulation of RIG-I signaling pathway
Kif5b	15.729	19.4467	15.9448	21.9997	29.5901	20.3478	-0.814134	5.72965	0	0.67923	0.999974	NS	cellular response to interferon-gamma
Capn1	33.6292	45.6841	40.1158	20.8465	24.3056	20.2944	0.657353	6.12056	0	0.803745	0.999974	NS	positive regulation of leukocyte tethering or rolling
Traf2	16.4473	16.619	21.7657	12.4294	24.3731	20.1045	-0.184906	4.90857	0	0.981288	0.999974	NS	positive regulation of T cell cytokine production;regulation of immunoglobulin secretion
Ythdf1	24.8794	18.7908	19.65	22.6175	21.4187	20.0965	-0.360315	5.69174	0	0.946187	0.999974	NS	regulation of antigen processing and presentation
Rest	17.0632	16.6881	16.1923	8.33356	25.2431	20.0178	-0.354117	5.78609	0	0.947582	0.999974	NS	hematopoietic progenitor cell differentiation
Aimp1	18.965	19.8598	21.799	19.2622	21.8408	20.0098	-0.191955	4.18981	0	0.978227	0.999974	NS	defense response to virus;leukocyte migration
Cd1d1	34.7882	52.4074	28.7623	34.5856	24.5486	19.9935	0.170897	5.49905	0	0.983086	0.999974	NS	antigen processing and presentation;antigen processing and presentation, endogenous lipid antigen via MHC class Ib;antigen processing and presentation, exogenous lipid antigen via MHC class Ib;immune response;innate immune response;NK T cell differentiation;positive regulation of macrophage activation;positive regulation of NK T cell activation;positive regulation of NK T cell differentiation;pos…
Hp	21.6394	14.5769	12.7274	17.1526	20.1565	19.9543	-0.742675	4.04585	0	0.732411	0.999974	NS	immune system process
Snap23	51.5441	26.5558	28.4708	25.4714	29.6041	19.8964	-0.132816	3.88417	0	0.98418	0.999974	NS	histamine secretion by mast cell
Ddx21	30.1206	36.9505	38.697	12.1399	24.1071	19.8781	0.755277	6.44467	0	0.727993	0.999974	NS	defense response to virus;innate immune response;positive regulation of myeloid dendritic cell cytokine production
Sphk2	16.6752	9.51875	9.90775	20.3066	12.4058	19.77	-0.868556	4.74507	0	0.628084	0.999974	NS	cytokine secretion involved in immune response;positive regulation of mast cell activation involved in immune response;positive regulation of mast cell degranulation
Plcl2	18.367	22.6278	20.3709	37.8846	22.3232	19.6013	-0.481347	6.15317	0	0.902121	0.999974	NS	B cell proliferation involved in immune response;B-1a B cell differentiation;negative regulation of B cell receptor signaling pathway
Golph3	26.6268	30.2873	32.3878	17.6732	24.7541	19.4629	0.330621	5.61317	0	0.953992	0.999974	NS	leukocyte tethering or rolling
Lbr	14.4676	20.1443	17.5047	20.9919	13.5406	19.3991	-0.0701709	4.69777	0	0.993702	0.999974	NS	neutrophil differentiation
Asl	13.4801	22.2886	11.2731	22.819	17.7266	19.2833	-0.713607	4.62563	0	0.761922	0.999974	NS	cellular response to interferon-gamma
Wnk1	14.6902	13.7569	16.4371	10.8461	20.839	19.2196	-0.358054	7.07313	0	0.942155	0.999974	NS	lymphocyte migration into lymph node;positive regulation of T cell chemotaxis;T cell receptor signaling pathway
Akirin1	32.3768	58.6553	38.4481	23.1987	21.1715	19.2094	0.790131	5.80231	0	0.700591	0.999974	NS	positive regulation of macrophage chemotaxis
Gbf1	13.141	13.8323	17.4636	11.8258	13.6816	19.2091	-0.00630999	6.25562	0	0.999436	0.999974	NS	cell activation involved in immune response;neutrophil chemotaxis
C1qbp	43.1061	33.1171	26.8679	22.7437	14.9326	19.1604	0.480111	4.4479	0	0.898972	0.999974	NS	complement activation, classical pathway;immune response;innate immune response;negative regulation of defense response to virus;negative regulation of MDA-5 signaling pathway;negative regulation of RIG-I signaling pathway;positive regulation of dendritic cell chemotaxis;positive regulation of neutrophil chemotaxis;regulation of complement activation
Zbtb46	16.695	12.8549	11.1396	18.2866	18.0873	19.1437	-0.873877	5.17688	0	0.624156	0.999974	NS	negative regulation of dendritic cell differentiation;negative regulation of granulocyte differentiation;negative regulation of macrophage differentiation;negative regulation of monocyte differentiation;positive regulation of dendritic cell differentiation
Zmiz1	14.3368	14.6077	20.0283	14.0049	16.1018	19.0053	-0.0318361	6.59016	0	0.997007	0.999974	NS	positive regulation of T cell differentiation
Itgb3	13.0526	14.8784	21.1766	10.6172	17.785	18.7796	0.063661	4.89787	0	0.994478	0.999974	NS	positive regulation of leukocyte migration;positive regulation of T cell migration
Il13ra1	12.4437	8.68009	14.5855	16.3626	15.6083	18.6131	-0.595935	5.34302	0	0.845139	0.999974	NS	positive regulation of B cell proliferation;positive regulation of immunoglobulin production
Zbtb7a	10.5378	13.2751	12.7499	22.6921	13.3849	18.595	-0.57632	5.04903	0	0.856515	0.999974	NS	B cell differentiation;erythrocyte maturation;regulation of osteoclast differentiation
Tcf3	16.3109	10.4024	10.5723	19.1586	12.0756	18.5286	-0.708183	5.09033	0	0.767937	0.999974	NS	B cell lineage commitment;immunoglobulin V(D)J recombination;lymphocyte differentiation;natural killer cell differentiation;negative regulation of erythrocyte differentiation;Peyer's patch development;positive regulation of B cell proliferation;T cell differentiation in thymus
Rtn4	51.3635	57.927	59.5417	24.4114	31.3007	18.4515	0.936335	7.12095	0	0.561947	0.999974	NS	leukocyte migration involved in inflammatory response;positive regulation of macrophage cytokine production;positive regulation of macrophage migration;positive regulation of neutrophil migration;positive regulation of toll-like receptor 9 signaling pathway
G3bp1	21.2279	20.952	15.725	20.0624	22.6712	18.3113	-0.517978	6.67309	0	0.883172	0.999974	NS	defense response to virus
Bad	24.0918	35.5387	15.432	18.1636	15.1205	18.0522	0.0377708	4.01606	0	0.995876	0.999974	NS	positive regulation of B cell differentiation;positive regulation of T cell differentiation
Esrra	32.2405	23.7529	19.5043	18.6164	12.7033	18.0327	0.239431	5.10074	0	0.972845	0.999974	NS	regulation of osteoclast differentiation
Akirin2	14.2523	21.9945	18.6813	16.5437	13.7584	17.9716	0.133274	4.34465	0	0.986429	0.999974	NS	innate immune response
Pum2	20.112	21.7286	21.2232	11.8827	26.6491	17.9087	-0.116797	6.57162	0	0.988307	0.999974	NS	positive regulation of RIG-I signaling pathway
Becn1	15.6475	25.3465	21.2412	15.4129	17.3545	17.8256	0.169715	5.77054	0	0.983015	0.999974	NS	defense response to virus
Sh2b3	27.2489	34.1981	42.6017	19.1334	15.4291	17.7417	1.02143	6.38034	0.0532001	0.478787	0.999974	NS	embryonic hemopoiesis;erythrocyte development;hemopoiesis;megakaryocyte development;monocyte homeostasis;neutrophil homeostasis;regulation of regulatory T cell differentiation
Trim27	29.3689	36.1375	37.1869	18.3335	20.8208	17.664	0.689429	5.38833	0	0.782449	0.999974	NS	innate immune response;negative regulation of adaptive immune response
Rftn1	15.0593	15.3548	15.6394	14.8097	14.4098	17.6328	-0.179095	5.11964	0	0.982094	0.999974	NS	B cell receptor signaling pathway;T cell antigen processing and presentation;T cell receptor signaling pathway;toll-like receptor 3 signaling pathway
Ubash3b	15.9782	13.2733	11.2072	17.1918	26.1191	17.4304	-1.08778	6.30385	-0.217733	0.413819	0.999974	NS	negative regulation of osteoclast differentiation;regulation of osteoclast differentiation
Ptpre	25.615	25.0421	23.9821	2.80223	14.8735	17.421	1.09468	4.80224	0.235121	0.407058	0.999974	NS	regulation of mast cell activation
Jarid2	7.71881	12.3002	7.71499	8.60266	14.5786	17.359	-0.796368	5.18518	0	0.695474	0.999974	NS	spleen development;thymus development
Atg12	14.9266	19.6529	21.0702	14.1713	15.0272	17.2854	0.212777	5.10421	0	0.977345	0.999974	NS	innate immune response
Ifnar1	45.8168	61.2166	57.8497	29.2102	24.9537	17.2837	1.04888	6.84813	0.120429	0.452072	0.999974	NS	defense response to virus;T cell activation;type I interferon signaling pathway
Il1rn	11.8215	27.7864	20.4031	2.6906	76.6676	17.1791	-0.325834	4.79859	0	0.955542	0.999974	NS	chronic inflammatory response to antigenic stimulus;immune response;inflammatory response to antigenic stimulus;neutrophil chemotaxis
Srf	11.4067	11.4306	13.0694	16.9687	16.4205	17.0787	-0.629739	5.53042	0	0.823816	0.999974	NS	erythrocyte development;hematopoietic stem cell differentiation;leukocyte differentiation;megakaryocyte development;platelet formation;positive thymic T cell selection;thymus development
Ythdf2	10.8704	11.2335	11.9193	10.6793	15.0155	17.0464	-0.478541	4.39649	0	0.902128	0.999974	NS	hematopoietic stem cell proliferation;negative regulation of type I interferon-mediated signaling pathway;regulation of hematopoietic stem cell differentiation
LOC103689996	8.25358	16.4899	6.08536	11.2271	7.07642	16.9253	-0.438934	4.48721	0	0.916794	0.999974	NS	antigen processing and presentation of endogenous peptide antigen via MHC class I
Ccnd3	16.3312	29.6621	29.4147	22.0802	12.8233	16.9061	0.672491	4.94494	0	0.794174	0.999974	NS	T cell proliferation
Trim21	10.8478	9.56601	9.37504	7.57007	22.2035	16.869	-0.958956	5.42982	0	0.541026	0.999974	NS	innate immune response;response to interferon-gamma
Rab5b	38.8474	36.9274	39.2127	25.1219	17.7414	16.8487	0.777658	6.14086	0	0.71056	0.999974	NS	antigen processing and presentation
Ifi44	9.18647	18.5203	15.5024	13.4461	24.5653	16.6104	-0.484805	5.18868	0	0.902525	0.999974	NS	immune response
Tob2	16.5952	15.2441	21.0086	23.3358	19.2053	16.6078	-0.262033	5.08461	0	0.969115	0.999974	NS	negative regulation of osteoclast differentiation
Pum1	14.81	11.0777	13.1992	12.9827	14.4445	16.4357	-0.411272	5.86762	0	0.93013	0.999974	NS	positive regulation of RIG-I signaling pathway
Ankrd17	8.04186	8.015	11.0679	8.32995	18.0799	16.1419	-0.730632	6.5215	0	0.746909	0.999974	NS	innate immune response;positive regulation of MDA-5 signaling pathway;positive regulation of RIG-I signaling pathway
Kat2a	11.1298	10.9904	12.2038	12.2238	8.48214	15.9317	-0.0562539	4.82642	0	0.995052	0.999974	NS	regulation of regulatory T cell differentiation;regulation of T cell activation
Zbtb1	13.7061	14.4215	16.9603	9.79286	10.1291	15.872	0.343407	4.58648	0	0.949343	0.999974	NS	B cell differentiation;positive regulation of natural killer cell differentiation;positive regulation of pro-T cell differentiation;positive regulation of T cell differentiation;positive regulation of T cell mediated immunity;T cell differentiation in thymus;thymus development
Pi4k2a	39.0599	35.2273	44.3059	6.86962	26.8363	15.7628	1.07966	4.91998	0.198912	0.421166	0.999974	NS	basophil degranulation
Msrb1	24.4865	25.192	17.7761	37.108	13.2704	15.7533	-0.111641	3.87824	0	0.986654	0.999974	NS	innate immune response
Lsm14a	27.9307	29.8427	28.7546	17.0637	17.1784	15.6993	0.561015	5.65363	0	0.864902	0.999974	NS	defense response to virus;positive regulation of type I interferon-mediated signaling pathway;RIG-I signaling pathway
Sdhaf4	45.0344	44.6772	19.0709	43.5621	27.457	15.6453	-0.407304	2.95881	0	0.897329	0.999974	NS	innate immune response
Mapk1	29.8954	22.3234	22.1695	17.2575	19.1088	15.6346	0.092427	4.59806	0	0.991356	0.999974	NS	B cell receptor signaling pathway;T cell receptor signaling pathway;thymus development
Tfe3	16.476	16.7993	18.938	16.3358	16.7421	15.5817	-0.0677955	4.5308	0	0.993831	0.999974	NS	humoral immune response;regulation of osteoclast differentiation
Smap1	24.739	25.4756	28.7508	21.7261	20.8385	15.5806	0.252794	5.28179	0	0.970752	0.999974	NS	positive regulation of erythrocyte differentiation
Ptbp3	29.8598	30.756	38.2011	14.4418	24.9948	15.4941	0.643288	5.79307	0	0.814206	0.999974	NS	erythrocyte maturation
Sbds	15.2645	21.313	20.3159	18.949	16.0281	15.3198	0.0761881	4.30628	0	0.992702	0.999974	NS	bone marrow development;leukocyte chemotaxis
Polr3d	14.2158	11.3401	11.7684	13.9319	16.346	15.3069	-0.623175	4.37956	0	0.82417	0.999974	NS	positive regulation of innate immune response
Eif2ak1	17.4609	17.9467	13.5609	12.6676	15.9447	15.3018	-0.238158	5.1995	0	0.973333	0.999974	NS	macrophage differentiation
Smad7	11.2298	10.4672	10.8897	17.0927	14.6834	15.2992	-0.73718	5.47604	0	0.745448	0.999974	NS	negative regulation of T cell cytokine production;negative regulation of T-helper 17 cell differentiation;negative regulation of T-helper 17 type immune response
Dnajb9	45.5843	40.7005	20.4069	32.9235	31.0347	15.2498	-0.357417	5.74582	0	0.947037	0.999974	NS	B cell differentiation;immunoglobulin production
Men1	13.8143	13.1271	11.8153	14.8602	9.80195	15.0779	-0.188141	4.94168	0	0.98065	0.999974	NS	hemopoiesis;leukocyte homeostasis
Ilf2	21.1831	18.6424	14.2618	17.8466	12.4985	15.0348	-0.107069	4.75731	0	0.989981	0.999974	NS	immune response
Stat5a	5.89113	12.4464	12.5925	3.89399	13.1698	15.0085	0.129237	4.77013	0	0.987961	0.999974	NS	natural killer cell differentiation;negative regulation of erythrocyte differentiation;negative regulation of mast cell apoptotic process;Peyer's patch development;positive regulation of activated T cell proliferation;positive regulation of B cell differentiation;positive regulation of gamma-delta T cell differentiation;positive regulation of lymphocyte differentiation;positive regulation of mast…
Wdr61	26.3572	18.6773	8.82678	19.5769	9.32618	14.8978	-0.385665	4.19209	0	0.929989	0.999974	NS	negative regulation of myeloid cell differentiation
Pja2	16.3588	12.0782	15.7783	15.3015	11.8399	14.893	-0.0758377	5.70122	0	0.993291	0.999974	NS	innate immune response;positive regulation of toll-like receptor 2 signaling pathway;regulation of macrophage activation
Chd2	10.3926	8.97081	9.33821	8.72227	14.4041	14.5716	-0.668078	6.3124	0	0.795236	0.999974	NS	hematopoietic stem cell differentiation
Eif4ebp3	5.36744	7.61317	8.92954	8.55147	16.2421	14.5641	-0.88143	6.08204	0	0.615851	0.999974	NS	innate immune response
Chuk	8.60349	15.4109	10.7099	7.84209	15.8877	14.3059	-0.348881	5.31526	0	0.949591	0.999974	NS	defense response to virus;osteoclast differentiation
Smad5	13.5573	10.6987	14.1665	12.667	14.2459	14.2724	-0.298172	4.60257	0	0.960804	0.999974	NS	erythrocyte differentiation
Thoc5	29.0561	21.8861	14.2576	19.6743	12.6303	14.2068	-0.0678675	4.96384	0	0.993975	0.999974	NS	monocyte differentiation;negative regulation of macrophage differentiation;primitive hemopoiesis
Irak1	22.6901	25.1363	25.5316	10.8644	10.8366	14.1888	0.92804	5.40298	0	0.571667	0.999974	NS	innate immune response;toll-like receptor 2 signaling pathway;toll-like receptor 4 signaling pathway;type I interferon signaling pathway
Dapk3	17.7908	31.2224	24.9244	25.8138	13.7965	14.0962	0.454098	4.61833	0	0.913271	0.999974	NS	cellular response to interferon-gamma
Cul4a	12.1212	15.8107	12.4659	17.8805	12.4196	14.0366	-0.29901	5.28642	0	0.961676	0.999974	NS	hemopoiesis;negative regulation of granulocyte differentiation
Fubp1	11.9532	9.76431	7.74774	13.7303	13.4476	14.0068	-0.932181	4.93221	0	0.567318	0.999974	NS	hematopoietic stem cell proliferation
Rhoh	20.9175	20.4371	31.3481	19.5438	16.4245	13.9465	0.50077	4.56144	0	0.893376	0.999974	NS	mast cell activation;positive regulation of T cell differentiation;T cell differentiation
Hectd1	12.4827	14.3723	15.7238	14.2662	15.9423	13.8612	-0.199069	6.56267	0	0.977578	0.999974	NS	natural killer cell differentiation
Sppl3	9.42581	11.4002	11.5629	25.5801	12.2386	13.7452	-0.633144	4.83769	0	0.821141	0.999974	NS	T cell receptor signaling pathway
Otud4	18.1395	12.3439	14.669	10.2056	13.9184	13.7182	-0.0853565	5.37556	0	0.992475	0.999974	NS	negative regulation of toll-like receptor signaling pathway
C3	30.8982	33.6823	21.8352	6.6124	10.8362	13.6157	1.09616	6.10785	0.240218	0.405081	0.999974	NS	complement activation;complement activation, alternative pathway;complement activation, classical pathway;innate immune response;positive regulation of activation of membrane attack complex;positive regulation of type IIa hypersensitivity;tolerance induction
Flcn	14.4326	26.1729	22.8137	20.6034	15.9666	13.4784	0.281575	5.47382	0	0.965111	0.999974	NS	hemopoiesis;regulation of pro-B cell differentiation
Abcf3	12.3795	17.0574	17.7017	19.323	14.2948	13.467	-0.0397699	4.96172	0	0.996601	0.999974	NS	defense response to virus
Kat8	17.8853	12.1921	11.1047	17.5282	6.45658	13.4443	0.0148514	3.91697	0	0.998275	0.999974	NS	myeloid cell differentiation
Gsk3b	11.1316	14.7628	15.5729	11.1042	18.5577	13.4278	-0.215416	4.49925	0	0.976214	0.999974	NS	positive regulation of osteoclast differentiation
Otulin	41.2322	31.1117	36.2281	24.9276	20.2008	13.2633	0.588525	4.90672	0	0.848654	0.999974	NS	innate immune response;nucleotide-binding oligomerization domain containing 2 signaling pathway
Ldlr	9.60734	17.1263	18.7077	7.26035	11.2116	13.2116	0.5854	5.51859	0	0.851128	0.999974	NS	negative regulation of microglial cell activation
Med1	7.80917	7.46477	8.78417	5.01623	14.6927	13.188	-0.583938	5.36351	0	0.852177	0.999974	NS	embryonic hemopoiesis;enucleate erythrocyte development;erythrocyte development;megakaryocyte development;monocyte differentiation;positive regulation of erythrocyte differentiation;positive regulation of interferon-gamma-mediated signaling pathway
Nck1	45.5509	32.0541	24.8501	22.8176	21.0769	13.1872	0.224119	5.10398	0	0.975468	0.999974	NS	positive regulation of T cell proliferation;T cell activation
Bmi1	6.30482	7.99225	13.3496	14.6369	13.4539	13.142	-0.47455	3.33275	0	0.889326	0.999974	NS	hemopoiesis;humoral immune response;positive regulation of B cell proliferation;positive regulation of immature T cell proliferation in thymus
Hhex	33.8333	32.1886	20.7116	22.7922	19.2363	13.0599	0.106865	4.98011	0	0.990258	0.999974	NS	B cell differentiation;hemopoiesis;myeloid leukocyte differentiation
Itch	27.0534	22.3657	27.9716	10.2297	12.6206	12.9111	0.910135	5.32314	0	0.58921	0.999974	NS	negative regulation of alpha-beta T cell proliferation;negative regulation of defense response to virus;positive regulation of T cell anergy
Kdm1a	22.2523	21.2071	16.8273	11.3229	14.6034	12.8843	0.21302	5.28547	0	0.977314	0.999974	NS	granulocyte differentiation;positive regulation of erythrocyte differentiation;positive regulation of megakaryocyte differentiation;regulation of primitive erythrocyte differentiation
Lfng	25.2252	27.2568	19.0754	16.374	6.2395	12.812	0.95664	4.77745	0	0.542609	0.999974	NS	marginal zone B cell differentiation;T cell differentiation
Rab6a	32.6393	31.9306	31.2227	20.3246	16.4795	12.7565	0.699301	5.97191	0	0.774142	0.999974	NS	antigen processing and presentation
Polb	2.44373	7.74443	3.32632	8.27342	3.41439	12.7345	-0.56799	2.39074	0	0.805854	0.999974	NS	immunoglobulin heavy chain V-D-J recombination;lymph node development;somatic diversification of immunoglobulins;somatic hypermutation of immunoglobulin genes;spleen development
Nr4a3	10.6539	20.1957	13.1834	8.27571	19.6836	12.7113	-0.178595	5.55146	0	0.981947	0.999974	NS	mast cell degranulation;positive regulation of mast cell activation by Fc-epsilon receptor signaling pathway;positive regulation of mast cell cytokine production
Map3k14	7.42008	8.17913	5.50907	5.87249	8.39671	12.6285	-0.632367	4.69353	0	0.820251	0.999974	NS	defense response to virus;immune response
LOC100911248	4.74629	7.69387	10.303	11.4778	10.2842	12.6092	-0.452521	5.19916	0	0.915846	0.999974	NS	helper T cell diapedesis;regulation of T cell migration;T cell receptor signaling pathway;thymus development
Mia3	9.43337	15.8665	10.6265	12.7435	13.8828	12.5564	-0.39	5.41899	0	0.937681	0.999974	NS	negative regulation of lymphocyte migration;positive regulation of leukocyte migration
Acp6	12.5222	14.7891	15.9626	10.5987	13.8605	12.4294	0.0793026	4.07818	0	0.991958	0.999974	NS	hematopoietic progenitor cell differentiation
Ipo7	28.0557	27.9232	22.3281	9.22181	19.0289	12.4069	0.504259	6.24234	0	0.891839	0.999974	NS	innate immune response
Lpin1	4.1318	4.68098	4.86031	2.2204	7.93054	12.4048	-0.548131	3.71429	0	0.85889	0.999974	NS	immune response
Psen1	48.0488	36.7806	51.9067	17.7059	23.6374	12.3648	1.06054	5.36941	0.151892	0.439637	0.999974	NS	astrocyte activation involved in immune response;hematopoietic progenitor cell differentiation;myeloid dendritic cell differentiation;myeloid leukocyte differentiation;T cell activation involved in immune response;T cell receptor signaling pathway;thymus development
Lig1	10.2224	15.1095	17.8497	19.4392	11.4498	12.1964	0.113376	5.08795	0	0.989722	0.999974	NS	V(D)J recombination
Vamp7	7.17181	16.9968	14.3176	16.3027	10.9314	12.1808	0.0347324	3.33253	0	0.99547	0.999974	NS	eosinophil degranulation;natural killer cell degranulation;neutrophil degranulation;positive regulation of histamine secretion by mast cell
Syncrip	11.8173	18.5481	18.0279	10.8097	13.9659	12.098	0.284733	4.9356	0	0.96455	0.999974	NS	cellular response to interferon-gamma
Mettl3	14.8699	21.3083	16.6421	16.5413	12.088	12.0537	0.208821	4.5431	0	0.976805	0.999974	NS	negative regulation of type I interferon-mediated signaling pathway;regulation of T cell differentiation
Akap8	20.2539	15.4048	13.8457	13.1265	11.6283	12.04	0.0232248	5.29795	0	0.998032	0.999974	NS	innate immune response
Hps1	29.498	22.0773	27.7817	15.5638	12.1771	12.0334	0.786712	5.96335	0	0.703286	0.999974	NS	positive regulation of natural killer cell activation
Adk	19.0936	17.3441	7.0589	16.5882	13.8329	12.0108	-0.8314	4.45425	0	0.660288	0.999974	NS	positive regulation of T cell proliferation
Mul1	6.67412	7.72471	9.38741	17.1082	17.0395	11.9796	-1.06834	5.20748	-0.171416	0.431949	0.999974	NS	negative regulation of defense response to virus by host;negative regulation of innate immune response;negative regulation of type I interferon-mediated signaling pathway
Cuedc2	20.6408	20.1668	12.7707	19.2853	7.62694	11.9512	0.222116	4.14087	0	0.970903	0.999974	NS	negative regulation of macrophage cytokine production
Cebpg	17.8517	17.1609	13.6879	13.5534	12.9722	11.8587	-0.0419415	5.28575	0	0.996422	0.999974	NS	B cell differentiation;enucleate erythrocyte differentiation;immune response;natural killer cell mediated cytotoxicity
Agpat5	8.17291	11.7438	6.53355	15.8114	13.1988	11.7179	-1.02286	4.38688	-0.0562425	0.477575	0.999974	NS	hematopoietic progenitor cell differentiation
Dhps	11.3336	13.7943	7.42775	21.4693	8.63744	11.6662	-0.607281	3.82243	0	0.822344	0.999974	NS	positive regulation of T cell proliferation
Nbn	13.7675	15.7596	8.64918	13.1894	10.6269	11.6507	-0.376324	4.68887	0	0.940196	0.999974	NS	isotype switching
Tcea1	41.5107	43.4362	36.0309	15.8578	20.1736	11.6112	0.934628	5.54741	0	0.565187	0.999974	NS	erythrocyte differentiation
Kmt5c	9.41408	9.40426	8.8987	13.0903	7.77246	11.5831	-0.31423	4.25609	0	0.954281	0.999974	NS	positive regulation of isotype switching
Lrrfip2	7.83315	8.20274	7.81897	16.2907	12.1385	11.4899	-0.926105	3.90094	0	0.570339	0.999974	NS	MyD88-dependent toll-like receptor 4 signaling pathway;MyD88-independent toll-like receptor signaling pathway
Crcp	16.5272	22.7724	17.4971	16.653	13.2953	11.3416	0.226606	4.30558	0	0.972843	0.999974	NS	defense response to virus;innate immune response
Acvr1b	6.91073	6.05952	7.98141	6.07708	9.3365	11.2766	-0.4453	4.80118	0	0.918152	0.999974	NS	positive regulation of erythrocyte differentiation
Eif2b5	16.3998	11.424	14.0552	12.0079	9.72105	11.2541	0.106258	4.93219	0	0.990317	0.999974	NS	T cell receptor signaling pathway
Rap1a	73.3228	55.6079	39.042	26.8169	22.3213	11.2277	0.857853	5.89323	0	0.639235	0.999974	NS	positive regulation of Fc-gamma receptor signaling pathway involved in phagocytosis
Ap3b1	20.4546	22.2154	20.4721	11.7842	12.8377	11.1468	0.555487	5.88732	0	0.86738	0.999974	NS	antigen processing and presentation;antigen processing and presentation, exogenous lipid antigen via MHC class Ib;positive regulation of NK T cell differentiation
Scap	8.95529	8.86597	10.8352	14.1167	8.0888	11.1386	-0.190661	5.11166	0	0.980539	0.999974	NS	immune response
Eif2b2	11.7432	11.9737	8.16987	9.9394	6.26476	11.1058	-0.0106545	4.22217	0	0.99892	0.999974	NS	T cell receptor signaling pathway
Atg5	16.8356	19.3647	17.9343	15.0461	10.2273	11.0195	0.439094	4.5065	0	0.917865	0.999974	NS	antigen processing and presentation of endogenous antigen;immune system process;negative thymic T cell selection;regulation of cytokine secretion involved in immune response
Nlrc5	4.20211	8.78714	9.49558	3.4072	9.67023	10.9727	0.0703868	5.0201	0	0.993886	0.999974	NS	defense response to virus;innate immune response;negative regulation of type I interferon-mediated signaling pathway;positive regulation of interferon-gamma-mediated signaling pathway;positive regulation of type I interferon-mediated signaling pathway
Ctr9	9.98066	8.06788	7.44678	15.6079	11.325	10.9157	-0.901508	5.12085	0	0.597534	0.999974	NS	negative regulation of myeloid cell differentiation
Ikbkb	29.1791	19.4967	22.2467	11.696	8.52954	10.8005	0.925197	5.44673	0	0.574448	0.999974	NS	B cell homeostasis
Swap70	14.6397	16.5407	15.4988	16.1967	19.5249	10.7369	-0.290964	5.55632	0	0.963085	0.999974	NS	isotype switching;positive regulation of mast cell chemotaxis
Tfeb	20.4546	19.3971	23.1107	15.5668	7.33584	10.6823	0.956112	4.81528	0	0.54342	0.999974	NS	humoral immune response;regulation of defense response to bacterium, incompatible interaction
Pknox1	7.64287	11.2635	5.32726	5.70547	7.7663	10.6464	-0.418822	4.72375	0	0.926697	0.999974	NS	erythrocyte differentiation;hemopoiesis;T cell differentiation
Thoc1	14.1858	15.637	8.58191	7.08973	7.92821	10.5866	0.12213	3.63305	0	0.983367	0.999974	NS	negative regulation of isotype switching to IgA isotypes
Drosha	8.23469	7.94244	8.52635	9.26752	7.64355	10.514	-0.256491	4.94681	0	0.969942	0.999974	NS	regulation of regulatory T cell differentiation
Wasl	8.46916	7.54024	7.98088	16.1482	10.6747	10.4362	-0.816673	5.09569	0	0.677275	0.999974	NS	negative regulation of lymphocyte migration
Dcaf1	6.75278	9.99368	7.71646	4.47564	10.5469	10.4265	-0.238063	5.16991	0	0.973348	0.999974	NS	B cell differentiation;V(D)J recombination
Rbm14	5.50989	7.94231	9.23062	8.71209	7.75227	10.3071	-0.163954	4.43956	0	0.983197	0.999974	NS	activation of innate immune response
Ikbkg	11.7319	8.35195	6.80165	4.72848	8.94103	10.1894	-0.282126	3.2672	0	0.947256	0.999974	NS	B cell homeostasis
Pik3r6	4.44419	4.40893	5.24271	10.6398	7.33842	10.1214	-1.00241	4.08024	-0.0058469	0.497668	0.999974	NS	positive regulation of T cell differentiation;regulation of natural killer cell mediated cytotoxicity
Ythdf3	11.964	15.2602	11.994	9.34092	18.6699	10.028	-0.323365	5.36731	0	0.95599	0.999974	NS	negative regulation of type I interferon-mediated signaling pathway
Stxbp1	12.1851	10.3987	17.3588	9.41039	7.78861	10.014	0.57813	4.96168	0	0.855104	0.999974	NS	cellular response to interferon-gamma;positive regulation of mast cell degranulation
Ddx1	17.5764	17.3432	17.8361	11.9286	13.1071	9.84864	0.321668	4.83026	0	0.955974	0.999974	NS	defense response to virus;innate immune response;positive regulation of myeloid dendritic cell cytokine production
Mad2l2	3.77032	4.93527	3.70647	9.57353	6.22571	9.82377	-1.08637	2.86797	-0.184278	0.426902	0.999974	NS	positive regulation of isotype switching
Hpx	19.0232	9.98532	13.1524	3.06687	13.8074	9.79078	0.286224	3.67911	0	0.954838	0.999974	NS	positive regulation of humoral immune response mediated by circulating immunoglobulin;positive regulation of immunoglobulin production;positive regulation of interferon-gamma-mediated signaling pathway;positive regulation of response to interferon-gamma
Rock1	9.55758	12.0497	12.6481	9.07177	13.2932	9.77664	-0.0857767	5.68869	0	0.992305	0.999974	NS	leukocyte migration;leukocyte tethering or rolling
Shmt2	10.2548	12.0575	8.8921	11.5728	6.25226	9.76415	0.0492211	4.00135	0	0.994652	0.999974	NS	response to type I interferon
Setd2	13.7613	15.8627	16.0917	8.3196	10.0613	9.71698	0.530115	6.31766	0	0.878871	0.999974	NS	defense response to virus;response to type I interferon
Rnf26	6.45104	6.2221	5.4637	9.51621	3.93313	9.71159	-0.270781	3.54977	0	0.954323	0.999974	NS	negative regulation of defense response to virus
Rab4a	12.0731	8.59481	7.60808	11.6783	5.87843	9.70894	-0.189891	3.36697	0	0.96877	0.999974	NS	antigen processing and presentation
Enpp3	6.65761	11.2903	13.3221	2.97229	7.41562	9.68651	0.831334	4.10926	0	0.65948	0.999974	NS	basophil activation involved in immune response;negative regulation of mast cell activation involved in immune response
Kat6a	9.72423	10.9915	14.2583	8.84831	11.5979	9.67036	0.120301	6.19125	0	0.988399	0.999974	NS	embryonic hemopoiesis;myeloid cell differentiation
Stk3	10.8368	11.5187	9.67767	11.6056	11.405	9.56131	-0.345776	4.5604	0	0.948862	0.999974	NS	primitive hemopoiesis
Pla2g6	14.3091	7.55782	8.53622	10.8615	9.49147	9.51253	-0.46634	4.8082	0	0.909147	0.999974	NS	antibacterial humoral response
Cd276	9.73791	8.44519	11.349	7.3417	6.8393	9.50782	0.268807	5.10727	0	0.967771	0.999974	NS	negative regulation of T cell proliferation;positive regulation of T cell proliferation;regulation of immune response;T cell activation;T cell receptor signaling pathway
Setd1a	7.95118	7.73344	9.5496	6.89948	5.52501	9.47846	0.243512	5.22033	0	0.972399	0.999974	NS	regulation of erythrocyte differentiation;regulation of hematopoietic stem cell differentiation
Mtor	5.7201	6.66555	8.15677	7.98346	8.22049	9.46286	-0.348695	5.71121	0	0.949146	0.999974	NS	regulation of osteoclast differentiation;T-helper 1 cell lineage commitment
Cnot4	7.76075	5.5155	5.68338	4.14862	12.0366	9.46014	-0.822103	4.2814	0	0.669185	0.999974	NS	regulation of megakaryocyte differentiation
Tarbp2	21.245	14.3703	7.88671	11.2093	5.15169	9.319	0.18795	3.63666	0	0.970278	0.999974	NS	negative regulation of defense response to virus by host
Jagn1	7.22538	9.95566	8.01367	16.0168	7.95391	9.29685	-0.433698	3.17741	0	0.897229	0.999974	NS	neutrophil differentiation;neutrophil mediated immunity;neutrophil migration
Eif2b4	11.7762	16.2261	13.4264	9.41967	9.43505	9.09144	0.365619	3.83489	0	0.935441	0.999974	NS	T cell receptor signaling pathway
Nfatc1	12.2375	9.76204	13.0531	5.6072	7.60833	9.07461	0.510112	5.01238	0	0.890677	0.999974	NS	B-1a B cell differentiation;osteoclast differentiation
Ctnnbip1	9.49446	9.85009	3.54764	7.83346	6.66832	9.05454	-0.812276	3.91204	0	0.670177	0.999974	NS	positive regulation of monocyte differentiation
Fam3a	13.5605	11.4184	9.11515	11.1132	8.61221	9.01493	-0.153175	3.96977	0	0.9817	0.999974	NS	antifungal humoral response;antimicrobial humoral immune response mediated by antimicrobial peptide;negative regulation of antifungal innate immune response
Myo1e	5.20668	10.0438	12.8858	15.6817	15.5116	8.95283	-0.462567	4.6755	0	0.911639	0.999974	NS	hemopoiesis;post-embryonic hemopoiesis
Lyar	5.57557	3.95096	5.30045	8.66778	7.89138	8.91631	-0.95279	3.23005	0	0.542223	0.999974	NS	erythrocyte development;innate immune response
Sart3	3.00071	3.92786	6.35361	7.61933	4.76432	8.832	-0.362436	4.03317	0	0.940944	0.999974	NS	hematopoietic stem cell proliferation
Igf1	11.7908	14.0124	5.12686	8.19759	14.2277	8.81824	-0.89971	3.92399	0	0.594211	0.999974	NS	negative regulation of immune system process;positive regulation of activated T cell proliferation
Fam210b	6.52222	9.21146	4.93213	10.055	6.62755	8.8117	-0.603136	3.4036	0	0.815705	0.999974	NS	positive regulation of erythrocyte differentiation
Sppl2b	8.05156	11.094	9.28515	13.873	8.9486	8.74115	-0.267167	4.47079	0	0.966584	0.999974	NS	regulation of immune response
Tmem64	1.24437	6.17251	4.89319	9.32859	6.32233	8.64607	-0.715455	2.34367	0	0.722041	0.999974	NS	positive regulation of osteoclast differentiation
Rps6kb1	6.84104	8.39778	6.58411	4.96304	9.47935	8.64228	-0.358032	3.75463	0	0.937563	0.999974	NS	cellular response to interferon-gamma
Rab27a	8.48182	18.699	13.4694	7.69174	7.67611	8.59437	0.67383	4.44133	0	0.79004	0.999974	NS	antigen processing and presentation;cytotoxic T cell degranulation;natural killer cell degranulation
Med23	7.50256	6.94684	6.71738	6.16868	6.32768	8.57229	-0.192349	4.72272	0	0.979731	0.999974	NS	positive regulation of T cell extravasation
Dhrs7b	25.3319	29.0867	19.7946	19.1435	6.9715	8.556	0.962897	4.1123	0	0.535138	0.999974	NS	neutrophil differentiation
Fnip1	9.09349	10.4794	9.16871	3.99827	14.1405	8.50947	-0.165187	5.1496	0	0.983874	0.999974	NS	immature B cell differentiation;regulation of pro-B cell differentiation
Atg7	7.02733	11.4902	11.6202	11.6692	8.68799	8.49949	0.0691853	4.54719	0	0.993756	0.999974	NS	defense response to virus;regulation of hemopoiesis
Dnaja3	13.7194	17.3913	14.317	14.9297	7.14473	8.47326	0.510803	4.32287	0	0.884701	0.999974	NS	activation-induced cell death of T cells;negative regulation of interferon-gamma-mediated signaling pathway;positive regulation of T cell proliferation;response to interferon-gamma;T cell differentiation in thymus
Bnip3	15.7815	14.7382	5.83443	15.0536	10.0227	8.46082	-0.702407	3.84026	0	0.756969	0.999974	NS	defense response to virus
Runx1	8.76442	11.2137	7.76386	1.6653	6.99754	8.45783	0.596882	3.58676	0	0.824601	0.999974	NS	definitive hemopoiesis;embryonic hemopoiesis;hemopoiesis;myeloid cell differentiation;myeloid progenitor cell differentiation;negative regulation of CD4-positive, alpha-beta T cell differentiation;negative regulation of granulocyte differentiation;positive regulation of CD8-positive, alpha-beta T cell differentiation;positive regulation of granulocyte differentiation;regulation of T cell anergy
Klf10	18.9587	22.2042	23.2254	9.51329	10.4753	8.41593	0.996097	5.08181	0	0.503898	0.999974	NS	positive regulation of osteoclast differentiation
Bcl6	17.162	18.1101	8.22992	4.35267	15.5251	8.402	-0.14375	4.8486	0	0.986153	0.999974	NS	B cell differentiation;erythrocyte development;germinal center formation;negative regulation of isotype switching to IgE isotypes;negative regulation of mast cell cytokine production;negative regulation of T-helper 2 cell differentiation;negative regulation of type 2 immune response;positive regulation of B cell proliferation;positive regulation of regulatory T cell differentiation;regulation of …
Mcm3ap	9.88331	9.44176	10.1644	7.91371	8.81544	8.39307	0.00867362	5.53967	0	0.99926	0.999974	NS	somatic hypermutation of immunoglobulin genes
Dhx9	24.9644	29.4705	35.3073	12.0741	16.4546	8.33422	1.10658	5.96461	0.265772	0.395208	0.999974	NS	positive regulation of innate immune response;regulation of defense response to virus by host
Vps26b	9.91739	10.276	11.2794	7.96232	6.44963	8.26889	0.391269	4.66402	0	0.93575	0.999974	NS	cellular response to interferon-gamma
Snx10	16.2588	22.6826	12.295	0.737217	13.1655	8.2373	1.11905	3.32161	0.265977	0.39513	0.999974	NS	osteoclast differentiation
Prkx	8.23163	14.3667	10.3747	5.55717	7.31899	8.20847	0.480031	4.83019	0	0.903703	0.999974	NS	myeloid cell differentiation
Ppp4r2	16.101	16.2691	16.3196	11.1345	17.1504	8.17778	0.0791544	5.77331	0	0.992926	0.999974	NS	hematopoietic progenitor cell differentiation
Cplx2	2.86583	3.00104	2.77395	4.71263	4.95058	7.96486	-1.07718	3.04588	-0.168724	0.43301	0.999974	NS	mast cell degranulation
Ube2k	18.5492	16.436	12.6027	9.10939	8.40943	7.93121	0.459827	5.50766	0	0.912924	0.999974	NS	positive regulation of type I interferon-mediated signaling pathway
Apc	5.13863	5.5758	7.33455	4.6988	7.42449	7.87222	-0.195497	5.448	0	0.979717	0.999974	NS	regulation of osteoclast differentiation;T cell differentiation in thymus;thymus development
Sirt1	10.4066	7.69776	8.61505	7.41733	13.914	7.82263	-0.551228	4.23732	0	0.865698	0.999974	NS	macrophage cytokine production;macrophage differentiation;positive regulation of adaptive immune response
Ifi44l	5.32501	10.859	13.2079	9.52921	7.57541	7.81089	0.372711	3.24216	0	0.925058	0.999974	NS	defense response to virus;immune response
Il2rg	2.88917	15.5255	5.09788	3.84273	2.8135	7.8067	0.685968	3.63242	0	0.766191	0.999974	NS	positive regulation of B cell differentiation;positive regulation of CD4-positive, CD25-positive, alpha-beta regulatory T cell differentiation;positive regulation of lymphocyte differentiation;positive regulation of T cell differentiation in thymus
Creb1	10.0787	14.2344	7.24051	8.53059	6.72099	7.78095	0.0408032	3.02406	0	0.993025	0.999974	NS	positive regulation of osteoclast differentiation
Cnot7	18.994	13.9082	8.3718	6.82428	4.54947	7.75081	0.572761	4.24059	0	0.847156	0.999974	NS	defense response to virus;negative regulation of type I interferon-mediated signaling pathway
Eif2b1	6.1098	4.13273	5.20829	9.80531	6.91397	7.71849	-0.874643	3.72589	0	0.616129	0.999974	NS	T cell receptor signaling pathway
Slc25a38	1.46775	7.68503	8.21342	7.63125	5.96582	7.64862	0.0194403	3.17245	0	0.997541	0.999974	NS	erythrocyte differentiation
Exoc6	21.075	22.8438	24.9326	10.3063	10.2318	7.59278	1.09644	5.13693	0.241323	0.404653	0.999974	NS	erythrocyte differentiation
Ppp6c	21.6106	21.6944	24.0462	14.5582	17.4501	7.4481	0.488903	4.61392	0	0.899124	0.999974	NS	innate immune response
Ep300	8.7838	7.56435	10.9599	5.44315	6.27585	7.41697	0.437588	3.97301	0	0.912877	0.999974	NS	B cell differentiation;megakaryocyte development;platelet formation
Lmbr1l	6.07856	5.65345	3.90714	5.3286	5.21161	7.33241	-0.54274	3.07147	0	0.839613	0.999974	NS	hematopoietic stem cell differentiation;T cell differentiation;T cell proliferation
Nlrx1	1.94593	1.34062	2.35443	5.76458	2.47169	7.32366	-1.08851	2.83466	-0.187878	0.425491	0.999974	NS	innate immune response;negative regulation of innate immune response;negative regulation of RIG-I signaling pathway
Oxsr1	11.913	9.76233	10.5259	5.53431	11.3089	7.26079	0.0456753	5.03134	0	0.996088	0.999974	NS	positive regulation of T cell chemotaxis
Ssbp3	13.4889	10.9451	8.1603	8.33617	8.56671	7.2317	-0.106476	3.81942	0	0.987228	0.999974	NS	hematopoietic progenitor cell differentiation
Tec	6.21213	8.0704	5.9056	3.00452	6.42517	7.19379	0.0591293	3.9214	0	0.993615	0.999974	NS	adaptive immune response;B cell receptor signaling pathway;T cell receptor signaling pathway
Vamp4	5.19786	5.49086	4.06167	3.8757	5.17177	7.18966	-0.400406	3.74276	0	0.921742	0.999974	NS	cellular response to interferon-gamma
Klf11	7.12668	5.16824	6.80744	6.34944	7.05119	7.09456	-0.341978	4.31409	0	0.948356	0.999974	NS	hemopoiesis
Ncoa6	10.5959	7.06632	10.7691	9.53205	4.89901	7.03499	0.386401	5.41438	0	0.938865	0.999974	NS	myeloid cell differentiation
Rbm47	13.3144	6.5043	15.1941	1.75624	33.8234	7.00833	-0.156134	4.10575	0	0.983971	0.999974	NS	hematopoietic progenitor cell differentiation
Rbp4	13.5678	11.2168	7.75199	8.38489	12.638	6.98301	-0.428474	2.92242	0	0.891286	0.999974	NS	positive regulation of immunoglobulin secretion
Cdk6	6.63776	3.39708	7.17071	5.5035	4.81782	6.95461	-0.0943365	2.78696	0	0.98273	0.999974	NS	hematopoietic progenitor cell differentiation;hematopoietic stem cell differentiation;hemopoiesis;negative regulation of monocyte differentiation;negative regulation of myeloid cell differentiation;regulation of erythrocyte differentiation;regulation of hematopoietic stem cell differentiation;T cell differentiation in thymus
Dnm1l	19.3517	15.5541	15.6094	8.05956	9.1493	6.8474	0.672474	4.60741	0	0.791672	0.999974	NS	positive regulation of neutrophil chemotaxis
Rnf216	14.3317	16.5031	18.8886	10.0879	6.69645	6.8164	1.04613	5.63376	0.115722	0.453937	0.999974	NS	regulation of defense response to virus by host
Flt3lg	8.70297	6.29558	5.59404	6.31383	3.59268	6.71883	0.0809822	2.69954	0	0.983297	0.999974	NS	embryonic hemopoiesis;lymphocyte differentiation;positive regulation of natural killer cell differentiation;positive regulation of natural killer cell proliferation;regulation of myeloid dendritic cell activation
Trim44	6.12338	3.93738	6.17404	7.15719	8.81488	6.69707	-0.734898	2.85728	0	0.717039	0.999974	NS	positive regulation of defense response to virus by host
Dlg1	2.87672	5.54926	4.67709	6.43493	6.21175	6.66262	-0.597648	4.0476	0	0.837456	0.999974	NS	immunological synapse formation;negative regulation of T cell proliferation;T cell activation;T cell cytokine production
Nsd2	3.98339	4.04784	2.78633	6.68282	3.66824	6.63098	-0.845922	4.33156	0	0.646699	0.999974	NS	positive regulation of isotype switching to IgA isotypes
Ecsit	11.4402	12.6105	12.9767	9.6829	3.63279	6.624	1.01513	3.40105	0.0336337	0.486588	0.999974	NS	innate immune response
Slc11a2	5.12319	3.5667	5.3015	5.54255	6.5759	6.55727	-0.622979	4.49102	0	0.825823	0.999974	NS	erythrocyte development
Nlrp1a	10.0168	8.94364	11.6954	7.31546	9.05895	6.49584	0.211278	5.62185	0	0.977322	0.999974	NS	innate immune response
Siae	12.7099	7.23099	8.43309	5.55228	4.06201	6.48872	0.52609	4.27203	0	0.874983	0.999974	NS	regulation of immune system process
Txnrd2	10.3123	10.1239	6.0436	5.61102	4.25702	6.46851	0.283567	3.59746	0	0.95068	0.999974	NS	hemopoiesis
Taz	23.8417	12.4833	13.7022	15.1827	4.64346	6.44217	0.728693	3.99626	0	0.73835	0.999974	NS	hemopoiesis
Cdk13	10.9459	8.27355	8.7976	8.84855	9.53368	6.39814	-0.220668	4.97314	0	0.976054	0.999974	NS	hemopoiesis
Rc3h2	6.17671	5.9575	4.35946	3.81721	7.06101	6.35802	-0.507966	4.18924	0	0.885676	0.999974	NS	B cell homeostasis;lymph node development;negative regulation of T-helper 17 cell differentiation;spleen development;T cell homeostasis;T cell proliferation;T cell receptor signaling pathway;T follicular helper cell differentiation
Rc3h1	5.65075	5.01013	5.57363	3.1489	6.11648	6.35403	-0.148585	4.58029	0	0.985297	0.999974	NS	B cell homeostasis;lymph node development;negative regulation of activated T cell proliferation;negative regulation of B cell proliferation;negative regulation of germinal center formation;negative regulation of T-helper 17 cell differentiation;negative regulation of T-helper cell differentiation;regulation of germinal center formation;regulation of T cell receptor signaling pathway;spleen develo…
Sh3kbp1	13.6133	12.4681	14.4122	3.77618	9.56113	6.33671	0.781984	4.68526	0	0.706495	0.999974	NS	positive regulation of B cell activation
Foxo3	4.43307	8.68723	14.1542	6.07487	10.8863	6.2744	0.309259	4.17628	0	0.957521	0.999974	NS	positive regulation of erythrocyte differentiation
Egr3	14.6515	21.7742	23.9002	15.1849	10.6344	6.26157	0.892629	4.92619	0	0.605938	0.999974	NS	positive regulation of T cell differentiation in thymus;regulation of gamma-delta T cell differentiation
Sp1	6.98991	5.82941	6.1204	4.89311	8.22428	6.24837	-0.386846	5.27321	0	0.938771	0.999974	NS	definitive hemopoiesis;enucleate erythrocyte differentiation;megakaryocyte differentiation
Gfer	8.09298	14.9743	7.69365	8.94674	6.46146	6.24791	0.177498	3.06983	0	0.968653	0.999974	NS	negative regulation of natural killer cell mediated cytotoxicity
Paxip1	6.00247	5.73431	7.26255	13.5479	6.30272	6.17867	-0.413758	4.34219	0	0.926773	0.999974	NS	positive regulation of isotype switching;positive regulation of isotype switching to IgG isotypes
Socs5	8.71325	8.21931	7.70405	8.18526	6.38507	6.07996	-0.00953206	4.66107	0	0.999159	0.999974	NS	negative regulation of T-helper 2 cell differentiation;positive regulation of T-helper 1 cell differentiation
Igbp1	5.60927	8.81089	6.44746	8.95271	5.12987	6.06262	-0.0345405	3.77034	0	0.996077	0.999974	NS	B cell activation
Sos2	6.32844	8.58027	7.88666	4.52994	6.75217	5.9605	0.218541	4.86918	0	0.976271	0.999974	NS	B cell homeostasis;lymphocyte homeostasis;regulation of pro-B cell differentiation;regulation of T cell differentiation in thymus;regulation of T cell proliferation
Sp3	10.5815	14.7622	13.2029	6.71709	7.22426	5.87153	0.759728	3.9833	0	0.718174	0.999974	NS	B cell differentiation;definitive hemopoiesis;enucleate erythrocyte differentiation;erythrocyte differentiation;granulocyte differentiation;megakaryocyte differentiation;monocyte differentiation;natural killer cell differentiation;T cell differentiation
Pdpk1	14.3444	11.6508	4.56728	4.56428	7.4798	5.82846	-0.247059	3.48126	0	0.957486	0.999974	NS	negative regulation of toll-like receptor signaling pathway;regulation of mast cell degranulation
Matr3	10.7819	17.997	15.2816	6.77908	7.82569	5.82663	0.931423	5.17563	0	0.568272	0.999974	NS	activation of innate immune response;innate immune response
Wdfy1	2.82399	4.66931	4.55576	7.28444	3.10873	5.81377	-0.168494	2.49581	0	0.963706	0.999974	NS	positive regulation of toll-like receptor 3 signaling pathway;positive regulation of toll-like receptor 4 signaling pathway
Pdcd2	36.2777	24.4759	14.3789	11.193	8.8981	5.79454	0.698616	3.68256	0	0.754248	0.999974	NS	positive regulation of hematopoietic stem cell proliferation;regulation of hematopoietic progenitor cell differentiation
Pspc1	3.48975	6.37117	5.67377	4.32506	6.53813	5.72505	-0.186558	3.78044	0	0.97711	0.999974	NS	activation of innate immune response;innate immune response
Msh2	4.92735	5.56719	5.21651	6.5536	6.0083	5.70598	-0.414615	3.71445	0	0.917993	0.999974	NS	B cell differentiation;B cell mediated immunity;isotype switching;positive regulation of isotype switching to IgA isotypes;positive regulation of isotype switching to IgG isotypes;somatic hypermutation of immunoglobulin genes;somatic recombination of immunoglobulin gene segments;somatic recombination of immunoglobulin genes involved in immune response
Ttll12	10.5864	11.6694	8.18342	6.96912	4.78107	5.67562	0.497458	3.88428	0	0.882661	0.999974	NS	negative regulation of type I interferon-mediated signaling pathway
Casp8	9.79782	10.8001	16.5118	7.78508	9.77825	5.67305	0.574808	3.96232	0	0.849258	0.999974	NS	macrophage differentiation;positive regulation of macrophage differentiation
Ccl22	4.06471	17.25	4.4262	0.196591	10.9454	5.64843	0.580374	2.67019	0	0.813209	0.999974	NS	antimicrobial humoral immune response mediated by antimicrobial peptide;cellular response to interferon-gamma;lymphocyte chemotaxis;monocyte chemotaxis;neutrophil chemotaxis
Kmt2a	3.56737	4.0001	6.99531	4.75965	5.99997	5.55562	-0.126964	5.52115	0	0.988115	0.999974	NS	definitive hemopoiesis;embryonic hemopoiesis;spleen development
Alpk1	2.36093	3.81073	4.6419	0.734062	4.54108	5.53313	0.373875	4.35884	0	0.940585	0.999974	NS	cytoplasmic pattern recognition receptor signaling pathway;innate immune response
Nup85	5.18204	7.85421	4.31055	8.92874	3.45563	5.50085	-0.150407	3.31422	0	0.97605	0.999974	NS	macrophage chemotaxis
Fanca	3.77199	3.98461	3.51796	6.00511	4.39187	5.46007	-0.663108	4.01048	0	0.792115	0.999974	NS	regulation of regulatory T cell differentiation
Ppp3cb	15.8945	21.5356	14.6237	9.92959	7.57086	5.36847	0.852115	4.27362	0	0.640472	0.999974	NS	negative regulation of T cell mediated cytotoxicity;T cell differentiation;T cell homeostasis
Xrcc4	2.96155	4.89677	2.68745	4.29709	7.77423	5.33485	-1.09606	2.40398	-0.196214	0.422231	0.999974	NS	immunoglobulin V(D)J recombination;isotype switching;pro-B cell differentiation;T cell differentiation in thymus;V(D)J recombination
Tp53bp1	7.43422	4.34568	7.08686	4.52172	6.35246	5.30453	-0.0771529	4.84408	0	0.993183	0.999974	NS	positive regulation of isotype switching
Fbxw7	3.13933	4.97443	4.86664	3.03669	5.38317	5.30165	-0.130387	3.66412	0	0.98443	0.999974	NS	negative regulation of osteoclast development
Ptger4	2.88917	10.3504	6.11745	0.931572	7.82888	5.20447	0.527258	2.46456	0	0.838625	0.999974	NS	immune response;negative regulation of eosinophil extravasation;positive regulation of neutrophil extravasation;T-helper cell differentiation
Asxl2	5.26051	7.15166	7.84996	4.49486	4.9	5.14418	0.429013	4.20444	0	0.919709	0.999974	NS	positive regulation of osteoclast differentiation
Fer	3.15943	3.3085	5.06505	5.42464	6.90247	5.12217	-0.670597	4.07209	0	0.790836	0.999974	NS	diapedesis;Fc-epsilon receptor signaling pathway;negative regulation of mast cell activation involved in immune response;regulation of mast cell degranulation
Xrcc5	4.97361	3.80722	3.00885	9.88929	4.63277	5.1196	-1.03559	3.35082	-0.0796995	0.468241	0.999974	NS	activation of innate immune response;hematopoietic stem cell differentiation
Rpa1	8.62574	7.83778	7.96841	7.89272	5.92232	5.03939	0.131085	5.10223	0	0.98782	0.999974	NS	hemopoiesis
Cdc73	7.54201	8.88037	6.84396	6.46641	6.44456	5.02856	0.0340141	3.50636	0	0.995669	0.999974	NS	negative regulation of myeloid cell differentiation
Sipa1l3	2.3104	1.76313	3.54802	4.1259	3.65701	5.00797	-0.684545	4.3614	0	0.782953	0.999974	NS	hematopoietic progenitor cell differentiation
Stxbp3	14.051	21.8385	16.8306	12.3683	6.85337	4.98987	1.00893	4.52549	0.0220004	0.491224	0.999974	NS	cellular response to interferon-gamma;neutrophil degranulation
Lime1	4.50821	3.10587	6.81826	4.36082	3.43576	4.93058	0.240423	2.77593	0	0.951111	0.999974	NS	B cell receptor signaling pathway;T cell receptor signaling pathway
Appl1	6.07011	9.03294	8.07882	4.99091	6.63074	4.92053	0.287858	3.61085	0	0.954568	0.999974	NS	negative regulation of Fc-gamma receptor signaling pathway involved in phagocytosis;regulation of innate immune response;regulation of toll-like receptor 4 signaling pathway
Gpatch3	4.77906	2.63397	3.13208	3.27449	5.05858	4.91934	-0.742609	2.51782	0	0.700544	0.999974	NS	negative regulation of RIG-I signaling pathway
Ctc1	5.68504	7.83325	8.90156	7.11658	6.20161	4.90528	0.242751	4.4949	0	0.971467	0.999974	NS	bone marrow development;hematopoietic stem cell proliferation;spleen development;thymus development
Slc37a4	4.63373	7.11437	7.80902	6.08304	4.5404	4.85492	0.366987	3.31732	0	0.926549	0.999974	NS	myeloid progenitor cell differentiation;neutrophil chemotaxis;neutrophil homeostasis;post-embryonic hemopoiesis
Aen	2.39121	3.78899	2.53154	3.61411	3.94846	4.84588	-0.674009	2.74906	0	0.754825	0.999974	NS	defense response to virus
Lrrc14	5.83779	5.63061	3.53165	5.22342	4.00415	4.73221	-0.335039	3.23653	0	0.930646	0.999974	NS	negative regulation of toll-like receptor signaling pathway
Bloc1s6	10.6017	10.8996	8.14036	4.33868	7.45814	4.72191	0.356793	4.33603	0	0.943754	0.999974	NS	positive regulation of natural killer cell activation
Ireb2	8.80847	11.559	8.75446	2.73873	6.18026	4.69543	0.779508	4.13039	0	0.703483	0.999974	NS	erythrocyte homeostasis;osteoclast differentiation
Gzmm	7.59413	8.78954	2.7565	1.46917	0.771677	4.69023	1.11872	1.4534	0.205595	0.418676	0.999974	NS	innate immune response;T cell mediated cytotoxicity
Fbxo9	10.7113	10.8847	7.69497	5.99004	4.25169	4.65149	0.604309	3.5648	0	0.816597	0.999974	NS	innate immune response
Arid4a	7.85484	11.0394	14.2557	7.34477	6.38535	4.64911	0.847317	5.11626	0	0.649199	0.999974	NS	erythrocyte development
Armc6	5.26795	6.42901	3.18692	3.82179	1.91179	4.64793	0.288252	2.62571	0	0.927614	0.999974	NS	hematopoietic progenitor cell differentiation
Pithd1	2.00365	7.73016	5.15157	12.1134	5.34452	4.64054	-0.408992	2.67136	0	0.898228	0.999974	NS	positive regulation of megakaryocyte differentiation
Slc39a10	8.26505	8.62741	5.53036	1.87758	3.18126	4.64054	0.869595	4.42017	0	0.624677	0.999974	NS	positive regulation of B cell proliferation;positive regulation of B cell receptor signaling pathway
Tet2	5.30141	6.19637	5.75077	3.00612	5.2477	4.58672	0.190478	4.91937	0	0.980426	0.999974	NS	hemopoiesis;myeloid cell differentiation;myeloid progenitor cell differentiation;spleen development
Wdr7	6.23156	4.32084	4.98595	4.37504	5.77046	4.57807	-0.314564	4.81378	0	0.957709	0.999974	NS	hematopoietic progenitor cell differentiation
Klf13	9.42581	7.79253	8.5534	9.11765	5.38764	4.54804	0.212671	1.90527	0	0.942599	0.999974	NS	negative regulation of erythrocyte differentiation
C4b	2.13441	1.98514	9.20009	4.06474	5.55776	4.53145	0.0406892	4.09425	0	0.996304	0.999974	NS	complement activation;immunoglobulin mediated immune response
Plekha1	6.75337	12.7172	9.07899	5.17163	4.19371	4.48958	0.909739	4.30322	0	0.58719	0.999974	NS	B cell receptor signaling pathway
Dlg5	0.726485	1.2012	2.63698	3.39655	3.32198	4.48686	-0.968888	3.40942	0	0.52921	0.999974	NS	negative regulation of T cell proliferation
Ide	4.41411	5.62592	6.67593	6.53813	4.55547	4.47268	0.110779	4.44678	0	0.989393	0.999974	NS	antigen processing and presentation of endogenous peptide antigen via MHC class I
Nf1	2.58588	3.26959	3.22075	2.57491	6.1054	4.46241	-0.720003	4.71444	0	0.758481	0.999974	NS	negative regulation of osteoclast differentiation
Fech	8.13628	9.75994	8.25184	12.3841	4.01225	4.43388	0.395886	4.11028	0	0.928363	0.999974	NS	erythrocyte differentiation
Mavs	5.65736	8.83447	11.5509	7.29654	4.7906	4.36757	0.768733	4.01484	0	0.712441	0.999974	NS	activation of innate immune response;defense response to virus;innate immune response;positive regulation of defense response to virus by host;positive regulation of myeloid dendritic cell cytokine production;positive regulation of type I interferon-mediated signaling pathway;RIG-I signaling pathway
Kif16b	3.36956	4.97445	8.37224	3.02658	5.01367	4.36655	0.522397	4.43679	0	0.88318	0.999974	NS	cellular response to interferon-gamma
Bpgm	5.26237	4.35052	6.36708	7.27189	4.77442	4.35282	-0.11303	3.03623	0	0.981791	0.999974	NS	erythrocyte development
Nkap	2.59023	4.75868	5.74565	4.38471	3.50942	4.33268	0.240456	2.49478	0	0.947161	0.999974	NS	granulocyte differentiation;hematopoietic stem cell proliferation;hemopoiesis;positive regulation of alpha-beta T cell differentiation;T cell differentiation in thymus
Myh9	18.6986	5.27853	4.89725	3.7498	1.622	4.31307	0.832045	4.58973	0	0.657574	0.999974	NS	establishment of T cell polarity;monocyte differentiation;platelet formation
Kmt5b	7.6806	6.54215	5.7729	6.13496	3.54756	4.31239	0.264081	4.73848	0	0.967566	0.999974	NS	positive regulation of isotype switching
Top2a	1.26909	3.70711	2.53358	2.88485	1.93437	4.31092	-0.050071	3.54472	0	0.993864	0.999974	NS	hematopoietic progenitor cell differentiation
Rgcc	1.59391	12.2988	8.67834	3.46906	19.4359	4.30684	-0.203427	2.23147	0	0.959667	0.999974	NS	complement activation
Tnfrsf14	13.1095	10.6478	5.84371	0.834269	4.55725	4.26136	1.03676	3.06511	0.0779417	0.468945	0.999974	NS	negative regulation of adaptive immune memory response;negative regulation of alpha-beta T cell proliferation;positive regulation of cytokine secretion involved in immune response;positive regulation of T cell migration;T cell costimulation
Aplf	4.40383	5.30942	2.99717	2.79553	4.19526	4.24978	-0.283569	3.04299	0	0.942785	0.999974	NS	regulation of isotype switching
Ccl9	10.9883	12.4151	5.65037	1.0629	11.4448	4.24155	0.257024	2.68247	0	0.943781	0.999974	NS	cellular response to interferon-gamma;eosinophil chemotaxis;lymphocyte chemotaxis;monocyte chemotaxis;neutrophil chemotaxis
Braf	2.3993	3.14063	2.72154	2.1758	4.26657	4.16766	-0.50438	2.58663	0	0.850234	0.999974	NS	alpha-beta T cell differentiation;CD4-positive or CD8-positive, alpha-beta T cell lineage commitment;CD4-positive, alpha-beta T cell differentiation;myeloid progenitor cell differentiation;positive T cell selection;regulation of T cell differentiation;T cell receptor signaling pathway;thymus development
Ebp	17.4968	14.465	6.9209	5.85856	4.44483	4.15624	0.610437	2.73321	0	0.785111	0.999974	NS	hemopoiesis
Mthfd1	4.6818	7.62381	7.46701	4.94043	3.67617	4.10729	0.641445	3.80832	0	0.80311	0.999974	NS	neutrophil homeostasis
Mysm1	5.01463	4.91344	6.06734	4.04224	7.50187	4.08645	-0.211972	3.41368	0	0.969306	0.999974	NS	regulation of hemopoiesis
Zbtb24	1.88191	2.80047	3.07391	2.54854	3.44214	4.06802	-0.339565	3.15588	0	0.93335	0.999974	NS	hematopoietic progenitor cell differentiation
Rb1	12.2448	12.3726	11.6602	3.50948	6.22127	4.02635	1.03847	4.20528	0.0931673	0.462886	0.999974	NS	enucleate erythrocyte differentiation;positive regulation of macrophage differentiation
Flvcr1	0.800555	3.97103	2.17938	2.90393	3.05056	4.01727	-0.485836	1.95644	0	0.843944	0.999974	NS	erythrocyte differentiation;spleen development
Pdgfb	7.14161	6.61979	6.48062	2.66905	2.96875	4.00977	0.851123	3.05293	0	0.625412	0.999974	NS	hemopoiesis;monocyte chemotaxis
Slc39a3	4.97614	5.06325	4.86293	7.77559	3.30617	3.98942	-0.043339	3.85001	0	0.995139	0.999974	NS	T cell homeostasis
Wrnip1	3.26111	4.79295	6.74058	5.91468	3.728	3.98625	0.266754	3.28716	0	0.955274	0.999974	NS	innate immune response
Pgm3	4.0154	3.4777	3.64376	6.51978	5.6832	3.98565	-0.820094	3.1638	0	0.656353	0.999974	NS	hemopoiesis
Xrcc6	6.44225	4.61583	5.26139	6.23163	3.76412	3.97881	-0.00946005	3.15503	0	0.998532	0.999974	NS	activation of innate immune response;V(D)J recombination
Sos1	4.07208	6.55578	7.19589	3.57615	3.53894	3.971	0.712197	4.61008	0	0.763195	0.999974	NS	B cell homeostasis;lymphocyte homeostasis;regulation of pro-B cell differentiation;regulation of T cell differentiation in thymus;regulation of T cell proliferation
Hmgb3	6.53725	3.86036	1.9774	3.16176	2.13519	3.96539	-0.315645	2.10801	0	0.90725	0.999974	NS	negative regulation of B cell differentiation;negative regulation of myeloid cell differentiation;positive regulation of innate immune response
Exosc4	13.4126	16.9589	8.59146	9.34901	4.20903	3.95917	0.758738	3.58304	0	0.707617	0.999974	NS	defense response to virus
Cbl	14.9177	9.50657	14.2421	4.17118	6.98719	3.95887	0.986955	4.26201	0	0.512682	0.999974	NS	mast cell degranulation
Vps33a	10.1929	8.30457	9.11543	8.78795	5.62907	3.93453	0.345294	4.22802	0	0.945937	0.999974	NS	platelet formation
Tkfc	5.3893	4.45546	4.70936	3.18579	3.95513	3.92948	0.0979578	3.03453	0	0.983717	0.999974	NS	negative regulation of MDA-5 signaling pathway;regulation of innate immune response
Rnf8	9.28479	4.75178	4.81454	6.89631	4.71737	3.84	-0.28033	3.25413	0	0.946942	0.999974	NS	isotype switching
Ncbp3	1.97026	1.90033	4.61874	5.24106	3.00311	3.80267	-0.257264	2.92097	0	0.952328	0.999974	NS	defense response to virus
L3mbtl3	7.75465	4.70136	5.62953	5.62584	7.09189	3.79158	-0.365221	3.63932	0	0.933243	0.999974	NS	erythrocyte maturation;granulocyte differentiation;macrophage differentiation;myeloid cell differentiation
Hrg	5.25958	1.44941	2.50003	2.90722	4.58101	3.77044	-0.988509	2.32996	0	0.509172	0.999974	NS	antimicrobial humoral immune response mediated by antimicrobial peptide;positive regulation of immune response to tumor cell
Vegfa	2.80036	8.2683	7.2605	2.03161	5.69117	3.70615	0.675619	3.66147	0	0.780886	0.999974	NS	basophil chemotaxis;macrophage differentiation;monocyte differentiation;positive regulation of mast cell chemotaxis;primitive erythrocyte differentiation;regulation of hematopoietic progenitor cell differentiation;T-helper 1 type immune response
Irak4	11.7209	6.94935	8.5948	4.80993	4.33097	3.70175	0.677973	4.30043	0	0.783899	0.999974	NS	neutrophil mediated immunity;neutrophil migration
Dhx36	6.76232	7.52311	4.31823	2.36211	6.68064	3.67376	-0.0514937	4.45525	0	0.99524	0.999974	NS	defense response to virus;innate immune response;positive regulation of hematopoietic progenitor cell differentiation;positive regulation of myeloid dendritic cell cytokine production
Nfatc3	3.24513	6.25992	6.59068	5.43725	3.06199	3.66846	0.565736	4.45943	0	0.85949	0.999974	NS	T cell differentiation;thymus development
Ctps1	3.69011	3.34124	2.07293	3.69695	5.49063	3.66277	-1.10396	2.96411	-0.224281	0.411273	0.999974	NS	B cell proliferation;T cell proliferation
Eif2b3	5.32551	6.97098	3.02038	5.15141	2.53665	3.59746	0.0130862	2.87595	0	0.997508	0.999974	NS	T cell receptor signaling pathway
Cd9	33.6928	20.8109	4.21716	2.80959	6.19806	3.58778	0.375029	2.94343	0	0.900564	0.999974	NS	regulation of macrophage migration
Pms2	7.75712	8.14985	7.33246	3.16555	3.44855	3.55574	0.918233	3.60303	0	0.574376	0.999974	NS	positive regulation of isotype switching to IgA isotypes;positive regulation of isotype switching to IgG isotypes;somatic hypermutation of immunoglobulin genes;somatic recombination of immunoglobulin gene segments
Ung	5.29887	6.67535	6.18227	5.67481	1.34611	3.50641	1.09511	2.73044	0.193648	0.423236	0.999974	NS	isotype switching;somatic hypermutation of immunoglobulin genes;somatic recombination of immunoglobulin gene segments
LOC100911881	2.77338	4.2035	3.14586	4.52707	2.4659	3.47927	-0.0836487	2.5199	0	0.982572	0.999974	NS	innate immune response
F2	7.57129	3.60387	4.99675	2.99608	6.46958	3.45395	-0.24307	2.95726	0	0.9536	0.999974	NS	antimicrobial humoral immune response mediated by antimicrobial peptide;neutrophil mediated killing of gram-negative bacterium
Traf3ip1	0.587892	0.972048	1.60044	3.26986	1.64281	3.40396	-0.86562	1.77941	0	0.601685	0.999974	NS	negative regulation of defense response to virus
Ercc2	2.78466	3.61765	2.40659	4.71383	2.82963	3.37825	-0.516817	3.2252	0	0.859449	0.999974	NS	erythrocyte maturation;hematopoietic stem cell differentiation
Fzd5	1.31839	1.08994	1.99394	1.27528	2.34443	3.3079	-0.501606	1.72654	0	0.829348	0.999974	NS	positive regulation of T cell cytokine production;T cell differentiation in thymus
Irak3	5.82673	4.57006	2.7115	0.758723	2.61882	3.28724	0.473472	2.87964	0	0.86486	0.999974	NS	MyD88-dependent toll-like receptor signaling pathway;negative regulation of innate immune response;negative regulation of macrophage cytokine production;negative regulation of toll-like receptor signaling pathway;positive regulation of macrophage tolerance induction
Epg5	5.45812	6.01648	5.27249	2.55468	4.51752	3.26226	0.362578	4.79709	0	0.945191	0.999974	NS	toll-like receptor 9 signaling pathway
Rhbdd3	12.2755	5.70848	11.6034	4.63834	5.65215	3.25767	0.723827	3.27743	0	0.732515	0.999974	NS	negative regulation of natural killer cell activation
Vtn	6.71122	4.39242	4.31379	3.85451	5.1147	3.23823	-0.210927	2.65583	0	0.955128	0.999974	NS	immune response
Mlh1	10.4231	4.73936	5.83267	3.9069	2.25068	3.21872	0.735866	3.31822	0	0.718438	0.999974	NS	isotype switching;positive regulation of isotype switching to IgA isotypes;positive regulation of isotype switching to IgG isotypes;somatic hypermutation of immunoglobulin genes;somatic recombination of immunoglobulin gene segments;somatic recombination of immunoglobulin genes involved in immune response
Exosc5	8.30391	6.48364	4.60493	4.01621	2.46108	3.20537	0.514238	1.97658	0	0.82041	0.999974	NS	defense response to virus
Itfg2	6.97872	4.37081	2.49474	4.9095	3.38454	3.18363	-0.515654	2.88043	0	0.844316	0.999974	NS	germinal center B cell differentiation
Polr3b	1.37327	2.74367	1.5577	3.40395	3.57582	3.18055	-1.09492	3.07027	-0.210022	0.416828	0.999974	NS	positive regulation of innate immune response
Stk4	7.05358	10.9899	9.60111	5.64208	3.51483	3.14162	1.10566	4.64774	0.261181	0.396977	0.999974	NS	primitive hemopoiesis
Pias3	5.73165	4.87011	5.92354	5.65977	2.79077	3.13432	0.450686	3.43872	0	0.894864	0.999974	NS	negative regulation of osteoclast differentiation
Pcid2	1.4305	5.12474	4.90395	5.53495	1.33247	3.12905	0.813596	2.91957	0	0.656355	0.999974	NS	positive regulation of B cell differentiation;spleen development
Ttc4	5.2141	6.13066	4.20579	7.9017	4.15034	3.08612	-0.22646	4.00513	0	0.970662	0.999974	NS	defense response to virus;innate immune response
Dicer1	3.88535	4.60006	5.87623	4.6979	3.21696	3.0551	0.403045	5.01427	0	0.933471	0.999974	NS	defense response to virus;regulation of regulatory T cell differentiation;spleen development
Ncapg2	0.964892	1.91448	1.98466	2.24003	3.77482	3.05414	-0.901194	3.67128	0	0.593552	0.999974	NS	erythrocyte differentiation;negative regulation of erythrocyte differentiation
Jag1	2.7995	5.1899	5.69664	3.26188	4.52568	3.04541	0.287353	4.1407	0	0.961338	0.999974	NS	positive regulation of myeloid cell differentiation;T cell mediated immunity
RT1-N2	11.3771	26.6495	21.9387	17.1956	16.98	3.01926	0.647375	4.42996	0	0.810301	0.999974	NS	antigen processing and presentation of endogenous peptide antigen via MHC class I via ER pathway, TAP-independent;antigen processing and presentation of endogenous peptide antigen via MHC class Ib;immune response;positive regulation of T cell mediated cytotoxicity
Fga	6.76756	3.01264	2.99186	2.6437	3.83516	3.01423	-0.332817	2.97629	0	0.925355	0.999974	NS	adaptive immune response;induction of bacterial agglutination;innate immune response
Fadd	3.18385	6.62916	4.92229	4.5341	4.5833	3.0042	0.102888	3.80611	0	0.988568	0.999974	NS	defense response to virus;innate immune response;lymph node development;negative regulation of activation-induced cell death of T cells;positive regulation of activated T cell proliferation;positive regulation of adaptive immune response;positive regulation of CD8-positive, alpha-beta cytotoxic T cell extravasation;positive regulation of macrophage differentiation;positive regulation of T cell me…
Chid1	7.0717	5.26171	1.49734	3.76228	3.23366	3.00271	-0.754203	2.58089	0	0.687227	0.999974	NS	innate immune response
Ocstamp	0	1.16232	2.55161	0	8.75039	2.98485	-0.428305	1.03982	0	0.865687	0.999974	NS	multinuclear osteoclast differentiation;positive regulation of osteoclast differentiation
Heph	3.5651	2.41147	2.25479	3.84042	4.03433	2.87741	-0.894455	3.45729	0	0.595547	0.999974	NS	erythrocyte differentiation
Msh6	2.26198	3.74006	2.63908	3.59462	3.85821	2.86889	-0.512418	3.46762	0	0.871909	0.999974	NS	isotype switching;somatic hypermutation of immunoglobulin genes;somatic recombination of immunoglobulin gene segments
Glmn	3.69583	4.07391	2.42216	2.08542	1.40832	2.85324	0.410788	2.33439	0	0.876695	0.999974	NS	negative regulation of T cell proliferation
Rab11fip2	0	2.13197	1.27644	3.4016	2.32268	2.71484	-1.01382	1.38758	-0.0261854	0.489623	0.999974	NS	TRAM-dependent toll-like receptor 4 signaling pathway
Gpatch4	4.54432	1.66973	2.06186	3.47997	1.92404	2.63121	-0.468535	2.03618	0	0.845332	0.999974	NS	hematopoietic progenitor cell differentiation
Cd207	10.5864	7.69121	2.9111	0	12.9578	2.60047	0.11478	2.12766	0	0.97252	0.999974	NS	defense response to virus
Trim11	7.32803	3.53398	4.06375	2.95352	1.70646	2.59295	0.613804	2.68864	0	0.783125	0.999974	NS	defense response to virus;innate immune response
Acvr2a	1.57866	1.47913	2.38758	3.2068	3.1281	2.55937	-0.751232	3.07814	0	0.711791	0.999974	NS	positive regulation of erythrocyte differentiation
Exosc3	13.1655	4.98861	7.46686	5.96957	4.18066	2.54099	0.401146	2.0561	0	0.876961	0.999974	NS	isotype switching;positive regulation of isotype switching
Traf3	2.76821	3.67554	2.81649	1.58228	2.30148	2.42853	0.311802	3.52495	0	0.945483	0.999974	NS	innate immune response;regulation of defense response to virus;toll-like receptor signaling pathway
Il16	9.39083	13.1746	7.74696	4.61072	3.61457	2.41662	1.08883	4.53736	0.217794	0.413795	0.999974	NS	leukocyte chemotaxis
Lig4	3.55535	1.71458	1.61314	1.82703	1.69348	2.40169	-0.343327	2.45258	0	0.907068	0.999974	NS	immunoglobulin V(D)J recombination;isotype switching;pro-B cell differentiation;T cell differentiation in thymus;T cell receptor V(D)J recombination;V(D)J recombination
Rrs1	7.02269	5.322	2.38977	4.0334	4.01406	2.37196	-0.45119	2.40177	0	0.86238	0.999974	NS	hematopoietic progenitor cell differentiation
Lig3	4.91264	4.19033	4.17491	2.26287	3.74398	2.34782	0.256724	4.07635	0	0.965808	0.999974	NS	V(D)J recombination
Kdm5d	5.81387	5.47402	3.4439	2.51899	3.01542	2.33771	0.300268	4.05765	0	0.954711	0.999974	NS	T cell antigen processing and presentation
Rnf168	2.5769	2.84051	2.59822	3.21968	2.2912	2.32097	-0.139374	2.83822	0	0.974245	0.999974	NS	isotype switching
Plg	6.43057	1.06326	1.5561	1.8661	2.94049	2.31677	-0.954728	2.65066	0	0.536683	0.999974	NS	mononuclear cell migration
Ass1	1.28553	7.61658	0.583274	2.17613	2.61258	2.23301	-1.00072	1.98706	-0.00137268	0.499527	0.999974	NS	cellular response to interferon-gamma
Fut4	5.01266	2.76272	2.70757	1.90488	1.72819	2.21134	0.332434	3.05095	0	0.925186	0.999974	NS	positive regulation of leukocyte tethering or rolling
Gon4l	4.52287	6.04864	5.63329	2.44485	2.33175	2.208	1.06362	4.90916	0.158547	0.437013	0.999974	NS	B cell differentiation
Eif2ak4	1.8965	2.04696	1.57756	1.94916	1.88698	2.19619	-0.413738	3.79556	0	0.918352	0.999974	NS	positive regulation of adaptive immune response;positive regulation of defense response to virus by host;T cell activation involved in immune response
Syt11	2.33155	2.57007	2.11576	1.93314	1.52306	2.18571	0.142935	2.87074	0	0.972936	0.999974	NS	negative regulation of microglial cell activation
Pigr	5.25252	2.11552	3.05537	2.05186	4.31093	2.18347	-0.375384	3.08755	0	0.917295	0.999974	NS	Fc receptor signaling pathway;immunoglobulin transcytosis in epithelial cells mediated by polymeric immunoglobulin receptor
Cacnb3	2.81242	1.70507	0.680564	1.90433	1.42892	2.17123	-0.966009	1.84989	0	0.525046	0.999974	NS	T cell receptor signaling pathway
Patz1	2.97466	3.64329	3.19922	2.79748	1.59531	2.1689	0.510151	3.20911	0	0.86063	0.999974	NS	T cell differentiation
Zfp35	2.52417	1.94767	2.13784	1.09874	1.9237	2.14357	0.0844904	2.18485	0	0.980132	0.999974	NS	inflammatory response to antigenic stimulus;negative regulation of T-helper 2 cell differentiation;negative regulation of type 2 immune response
Camk1d	5.75361	7.57539	3.28735	2.24166	4.22249	2.09755	0.196916	3.75728	0	0.97322	0.999974	NS	positive regulation of neutrophil chemotaxis;regulation of granulocyte chemotaxis
Ampd3	1.4479	2.69329	1.86135	0.787819	1.19542	2.09588	0.55158	2.36649	0	0.815026	0.999974	NS	erythrocyte homeostasis
Ptprs	2.20696	2.29757	1.78017	0.948803	1.99342	2.08243	0.0175765	3.10552	0	0.99725	0.999974	NS	negative regulation of toll-like receptor 9 signaling pathway
Kcnn4	1.29788	1.43065	2.7481	0.627724	3.46196	2.00397	-0.0383094	1.7057	0	0.990653	0.999974	NS	immune system process;positive regulation of T cell receptor signaling pathway
Gramd4	2.07851	6.39609	2.61963	1.67546	2.11208	1.87208	0.562355	3.05963	0	0.831021	0.999974	NS	negative regulation of toll-like receptor 9 signaling pathway
Nipal3	2.59102	3.57009	4.50648	4.38605	2.96197	1.75027	0.230094	2.52235	0	0.950722	0.999974	NS	immunoglobulin production
Serpinc1	2.46639	0.566394	1.61641	1.39169	1.98409	1.74541	-0.687335	2.14243	0	0.730288	0.999974	NS	acute inflammatory response to antigenic stimulus
Crp	1.2135	1.1147	1.5906	1.36947	0.822066	1.71754	0.16437	1.93833	0	0.957157	0.999974	NS	complement activation, classical pathway;innate immune response
Agbl5	2.16116	2.62046	3.13781	1.77693	0.878423	1.66845	1.00991	2.38958	0.0196989	0.492174	0.999974	NS	defense response to virus
Ercc6	0.750772	1.18964	1.36257	2.22407	1.28739	1.66637	-0.478236	3.0588	0	0.877948	0.999974	NS	positive regulation of defense response to virus by host
RGD1563680	4.20789	1.30453	2.86382	1.90796	1.46982	1.62428	0.274411	2.22397	0	0.927375	0.999974	NS	erythrocyte differentiation
Prkdc	2.3321	3.30515	2.95604	1.58447	2.36976	1.58608	0.397678	4.53423	0	0.933554	0.999974	NS	activation of innate immune response;B cell lineage commitment;immunoglobulin production;immunoglobulin V(D)J recombination;lymphocyte differentiation;negative regulation of immunoglobulin production;positive regulation of immune system process;pro-B cell differentiation;spleen development;T cell differentiation in thymus;T cell lineage commitment;T cell receptor V(D)J recombination;thymus develo…
Clec4d	2.53923	9.21334	1.79217	0.102342	2.47273	1.47024	1.13754	2.30739	0.271292	0.393097	0.999974	NS	adaptive immune response;Fc-gamma receptor signaling pathway;innate immune response;positive regulation of myeloid dendritic cell activation;T cell differentiation involved in immune response
Gpam	4.65109	3.717	2.81374	2.36199	1.89048	1.43629	0.430323	2.72182	0	0.881131	0.999974	NS	defense response to virus;negative regulation of activation-induced cell death of T cells;positive regulation of activated T cell proliferation
Msh3	2.59001	2.54907	1.67878	2.14743	0.751952	1.42823	0.483799	2.46648	0	0.846616	0.999974	NS	somatic hypermutation of immunoglobulin genes;somatic recombination of immunoglobulin gene segments
Atp11c	1.18644	0.871871	1.67475	1.14765	1.507	1.37392	-0.190838	1.9668	0	0.952065	0.999974	NS	positive regulation of B cell differentiation;pre-B cell differentiation
Shpk	1.9896	3.70091	3.46045	0.721707	2.27444	1.344	0.924988	2.25353	0	0.559864	0.999974	NS	regulation of macrophage activation
Bach2	1.51154	1.97858	1.48595	1.46213	1.53595	1.3128	-0.0850241	2.28208	0	0.980915	0.999974	NS	primary adaptive immune response involving T cells and B cells
Satb1	1.12319	1.54761	2.15171	1.26754	1.90221	1.30068	0.0633533	2.27253	0	0.986794	0.999974	NS	activated T cell proliferation;CD4-positive, alpha-beta T cell differentiation;CD8-positive, alpha-beta T cell differentiation;T cell activation
Map3k7	3.38726	2.70698	1.74179	1.06487	1.89308	1.17676	0.196396	2.67597	0	0.95768	0.999974	NS	positive regulation of T cell cytokine production
RGD1307947	3.55535	2.12282	1.61314	1.71956	1.35479	1.14366	0.0930087	1.88731	0	0.975281	0.999974	NS	hematopoietic progenitor cell differentiation
Polr3a	3.15727	2.74404	3.08543	2.408	1.41903	1.12498	0.670322	3.3654	0	0.771208	0.999974	NS	innate immune response
Abcb9	0	0.287762	0.94758	0.694436	0.7295	1.10847	-0.412821	1.18183	0	0.868962	0.999974	NS	antigen processing and presentation of peptide antigen via MHC class I
Twsg1	1.77323	2.44328	1.07274	0.857629	2.25233	1.09517	-0.344502	2.30927	0	0.907616	0.999974	NS	hemopoiesis;negative regulation of CD4-positive, alpha-beta T cell activation;negative regulation of CD4-positive, alpha-beta T cell proliferation
Rif1	5.47791	2.10262	1.59779	1.51395	1.54069	1.05726	0.0661398	3.47856	0	0.990264	0.999974	NS	positive regulation of isotype switching
Ston2	5.34474	3.92766	7.40981	1.40021	4.29958	1.03156	1.06711	3.0527	0.148941	0.440803	0.999974	NS	hematopoietic progenitor cell differentiation
C1rl	1.82886	5.03986	6.26955	1.47422	4.02652	0.941271	1.01355	2.37736	0.0283569	0.488701	0.999974	NS	complement activation, classical pathway;innate immune response
Slamf6	9.67904	6.66824	1.28088	0.146291	2.15148	0.934046	0.792116	1.93516	0	0.64874	0.999974	NS	natural killer cell differentiation;natural killer cell proliferation;positive regulation of natural killer cell mediated cytotoxicity;T-helper 17 cell lineage commitment
Pibf1	7.24336	4.4528	5.05611	4.17698	3.68017	0.860305	0.462095	2.92928	0	0.877916	0.999974	NS	negative regulation of natural killer cell activation
Stxbp4	4.44175	2.60107	1.1756	2.014	1.26942	0.857275	-0.0594351	1.96211	0	0.984208	0.999974	NS	cellular response to interferon-gamma
Polr3f	2.15965	1.36033	0.8399	1.11913	1.09726	0.833643	-0.30205	2.18865	0	0.916341	0.999974	NS	positive regulation of innate immune response
Cd80	0.640011	4.14471	1.45194	0.309543	1.78845	0.741147	0.746841	2.06859	0	0.692509	0.999974	NS	immune response;negative regulation of T cell proliferation;positive regulation of alpha-beta T cell proliferation;positive regulation of T cell proliferation;T cell costimulation
Fancd2	0.325214	1.25469	1.08208	0.943745	0.330466	0.627676	0.817325	1.40271	0	0.630526	0.999974	NS	regulation of regulatory T cell differentiation
Elmod2	0.297397	1.39324	1.16944	0.791104	0.906599	0.573988	0.33107	1.69493	0	0.905084	0.999974	NS	regulation of defense response to virus
Atad5	0.700766	0.579339	0.847875	1.18625	0.771423	0.541002	-0.308685	1.96105	0	0.914667	0.999974	NS	B cell proliferation;immunoglobulin production;isotype switching;positive regulation of B cell proliferation;positive regulation of isotype switching to IgG isotypes
Lrp8	0.766181	1.0557	0.637328	0	0.583915	0.517565	1.13931	1.4887	0.25277	0.400276	0.999974	NS	regulation of innate immune response
Tcaf2	2.58453	2.93795	1.3681	1.71877	1.23106	0.498824	0.323269	2.46602	0	0.91579	0.999974	NS	hematopoietic progenitor cell differentiation
Il18rap	1.60443	3.83188	0.808851	0.323328	0.951032	0.309661	0.840834	2.03942	0	0.61922	0.999974	NS	neutrophil activation;positive regulation of natural killer cell mediated cytotoxicity;T-helper 1 cell cytokine production

## Sheet: Immune genes_iBAQ_proteomics
Protein ID	Gene	KC.A	KC.B	KC.C	KC.D	LSEC.A	LSEC.B	LSEC.C	logFC	AveExpr	t	P.Value	adj.P.Val	rank	LFP_limma	Term
B0BNJ9	Tmem14c	76.3113	71.8017	61.4547	84.8059	0	0	0	7.11905	3.11527	26.6629	5.45e-09	3.27e-06	34.3328	KC	erythrocyte differentiation
Q6MG88	Gpsm3	38.6591	35.8736	42.5788	35.2841	0	0	0	6.27313	2.58089	24.8542	8.97e-09	3.84e-06	23.2254	KC	immune response;positive regulation of leukocyte chemotaxis
Q8K3L6	Gimap5	0	0	0	0	25.0011	31.4491	35.8439	-6.01082	1.55055	-23.5991	1.31e-08	4.9e-06	-23.1265	LSEC	myeloid dendritic cell differentiation;negative regulation of T cell activation;positive regulation of CD4-positive, CD25-positive, alpha-beta regulatory T cell differentiation;positive regulation of gamma-delta T cell differentiation;positive regulation of humoral immune response mediated by circulating immunoglobulin;positive regulation of natural killer cell cytokine production;positive regula…
B1WC31;A0A0G2JT27;D4A2T5	Meis1;Meis2	0	0	0	0	26.9064	41.75	37.1394	-6.20428	1.63021	-23.1326	1.53e-08	5.09e-06	-24.3861	LSEC	definitive hemopoiesis;hemopoiesis;megakaryocyte development;negative regulation of myeloid cell differentiation
A0A0G2JSM7;Q63028;D3ZZ99	Add1;Add2	21.5744	21.6261	20.3827	34.8006	457.991	431.258	510.136	-4.38995	6.43554	-21.7527	2.29e-08	5.21e-06	-49.2934	LSEC	erythrocyte differentiation;hemopoiesis;leukocyte migration;leukocyte tethering or rolling
A0A0G2K0B4;A0A0G2K8P3;Q62940	Nedd4	1.67605	2.65669	2.12138	2.24481	67.9111	69.2079	73.8248	-4.76809	3.43748	-21.6591	2.39e-08	5.21e-06	-32.7304	LSEC	adaptive immune response;immune response;T cell activation
A0A0G2K876;F8WFW5;Q01062	Pde2a	28.3128	33.3299	28.0051	32.8548	551.445	450.058	526.746	-4.06685	6.68402	-21.0958	2.85e-08	5.58e-06	-50.403	LSEC	monocyte differentiation
Q6X9T7	Tyrobp	114.096	95.703	79.0247	139.606	0	0	0	7.58378	3.4103	20.9463	3.35e-08	5.9e-06	38.3937	KC	macrophage activation involved in immune response;microglial cell activation involved in immune response;myeloid leukocyte activation;negative regulation of B cell proliferation;neutrophil activation involved in immune response;osteoclast differentiation;positive regulation of natural killer cell activation;positive regulation of osteoclast development;regulation of osteoclast development
A0A0G2JZZ0;Q9WVT0	Adgrf5	1.0583	0.886725	0.638166	3.06526	85.8161	89.7026	82.47	-5.91375	3.20479	-20.5433	3.66e-08	5.94e-06	-39.8227	LSEC	erythrocyte development;negative regulation of macrophage activation
D3ZD31	Mrc1	340.846	322.258	321.545	446.01	2526.33	2329.05	2505.5	-2.88014	9.66617	-18.9746	6.14e-08	7.67e-06	-32.3337	LSEC	cellular response to interferon-gamma
A1A5R1	Rbfox2	0	0	0	0	11.4519	16.0612	16.6819	-4.97579	1.10453	-18.3046	8.37e-08	8.77e-06	-14.264	LSEC	regulation of definitive erythrocyte differentiation
Q63355	Myo1c;Myo1a	43.2528	56.131	43.3572	98.5911	1396	1124.32	1395.04	-4.68079	7.76999	-18.4166	7.93e-08	8.77e-06	-47.0164	LSEC	cellular response to interferon-gamma
G3V6S4;Q8VDA5	Zbp1	17.5837	16.1224	14.876	23.7066	0	0	0	5.07506	1.96737	17.9923	9.53e-08	8.92e-06	14.1521	KC	positive regulation of type I interferon-mediated signaling pathway
F1M7X5;A0A0G2JTX5;A0A0G2K238;P14740	Dpp4	482.69	376.881	412.791	553.031	3248.1	3265.08	3173.86	-2.92831	10.0358	-17.4038	1.16e-07	9.71e-06	-31.8038	LSEC	negative regulation of neutrophil chemotaxis;regulation of T cell mediated immunity;T cell activation;T cell costimulation
D3ZM19	Evi2b	35.1288	56.9702	34.8992	40.6478	0	0	0	6.35211	2.64401	16.9588	1.54e-07	1.01e-05	22.2187	KC	positive regulation of granulocyte differentiation
G3V8V1;P23785;F1LMP7	Grn	3561.33	4592.34	4161.69	3968.57	528.972	581.121	579.942	2.8291	10.7649	16.6936	1.58e-07	1.01e-05	26.9399	KC	astrocyte activation involved in immune response;microglial cell activation involved in immune response;negative regulation of innate immune response;negative regulation of microglial cell activation;negative regulation of neutrophil activation;negative regulation of respiratory burst involved in inflammatory response
Q62658	Fkbp1a	667.433	692.106	652.695	1129.37	5046.75	5263.3	5428.74	-2.92745	10.7689	-16.6912	1.58e-07	1.01e-05	-25.9169	LSEC	regulation of immune response;T cell proliferation
F1LP44	Itgal	74.8335	89.3716	93.8983	95.5221	1.27578	3.24287	1.80549	5.06913	4.25838	16.3647	1.92e-07	1.09e-05	31.6948	KC	activated T cell proliferation;memory T cell extravasation;positive regulation of T cell proliferation;T cell activation via T cell receptor contact with antigen bound to MHC molecule on antigen presenting cell
P38483	Apobec1	17.3616	16.7227	15.3244	10.8815	0	0	0	4.99592	1.82253	16.0382	2.22e-07	1.15e-05	12.1018	KC	defense response to virus
Q00729	H2bc1	0	0	0	0	105.931	46.0051	61.9758	-7.02162	2.03405	-15.8369	2.6e-07	1.24e-05	-29.4267	LSEC	mononuclear cell migration
A0A0H2UHK1;P31722	C1qc	88.1845	117.019	79.0671	89.6644	0	0	0.726477	7.01463	3.49292	15.7222	2.74e-07	1.26e-05	35.6907	KC	complement activation, classical pathway;innate immune response;negative regulation of granulocyte differentiation;negative regulation of macrophage differentiation
F1LQC7;Q62600	Nos3;LOC497963;Nos2;Nos1	2.27031	2.15461	1.05499	4.03114	143.471	135.032	212.554	-6.15436	3.95465	-15.07	3.64e-07	1.5e-05	-45.8639	LSEC	cellular response to interferon-gamma
D4A8D5;A0A0G2JXT8	Flnb	22.5647	25.9777	13.5764	55.9716	668.499	688.306	775.658	-5.04907	6.75757	-14.7525	4.1e-07	1.52e-05	-37.6129	LSEC	cellular response to interferon-gamma
D4AEG2	Rab32;Rab38;Rab29	237.487	288.134	242.991	188.153	9.1559	13.2549	9.96142	4.43059	5.99935	14.8208	3.9e-07	1.52e-05	35.0785	KC	antigen processing and presentation;positive regulation of T cell receptor signaling pathway;T cell activation
Z4YNI9;P97636	Il18	27.3659	45.0368	54.685	39.2625	0	0	0	6.38491	2.62985	14.8406	4.1e-07	1.52e-05	21.0931	KC	cellular response to interferon-gamma;natural killer cell activation;natural killer cell mediated cytotoxicity;negative regulation of neutrophil apoptotic process;neutrophil activation;positive regulation of activated T cell proliferation;positive regulation of natural killer cell proliferation;positive regulation of NK T cell proliferation;positive regulation of T-helper 1 cell cytokine producti…
F1LMP9;O88797	Dab2	57.3302	74.4052	54.6763	105.899	648.259	635.681	586.153	-3.27431	7.49304	-14.477	4.52e-07	1.63e-05	-30.9414	LSEC	hematopoietic stem cell proliferation;myeloid cell differentiation
G3V8L1	Pycard	1173.53	1088.67	1231.28	1627.43	43.3809	88.556	45.1421	4.35907	8.38087	14.4287	4.74e-07	1.67e-05	39.5549	KC	activation of innate immune response;defense response to virus;innate immune response;myeloid dendritic cell activation;myeloid dendritic cell activation involved in immune response;positive regulation of activated T cell proliferation;positive regulation of adaptive immune response;positive regulation of antigen processing and presentation of peptide antigen via MHC class II;positive regulation …
G3V8L7;A0A0G2K4L8	Itgad	70.1045	75.6426	97.3654	101.183	0	1.15802	0	6.73609	3.48606	14.0947	6.05e-07	1.93e-05	35.4215	KC	activated T cell proliferation;positive regulation of neutrophil degranulation
Q4V8C3;M0RCT5;M0RDD8	Eml1;Eml6;Eml5	0.592019	0.767346	1.92971	0.516905	75.2912	59.4254	88.5825	-5.64228	2.91427	-14.0504	5.97e-07	1.93e-05	-33.5912	LSEC	hematopoietic progenitor cell differentiation
B5DFK2	Sash3	16.8956	24.2389	24.9498	12.6417	0	0	0	5.40332	2.01929	13.9092	6.38e-07	1.99e-05	13.0328	KC	positive regulation of adaptive immune response;positive regulation of B cell proliferation;positive regulation of CD4-positive, alpha-beta T cell differentiation;positive regulation of immunoglobulin production;positive regulation of lymphocyte activation;positive regulation of T cell cytokine production;positive regulation of T cell proliferation
A0A0G2JSK5;P49134	Itgb1	133.641	133.891	120.958	165.513	766.101	725.036	844.746	-2.58344	8.17797	-13.6321	6.96e-07	2.11e-05	-26.1965	LSEC	leukocyte tethering or rolling
M0RAM5;P04041	Gpx1	3066.67	2775.03	2899.04	2398.98	203.941	352.636	258.339	3.35969	9.9867	13.5831	7.21e-07	2.12e-05	28.5356	KC	negative regulation of inflammatory response to antigenic stimulus
P06762	Hmox1	2320.06	2141.43	2196.82	1659.14	119.277	184.805	95.9615	4.03515	9.29614	13.5912	7.27e-07	2.12e-05	32.8943	KC	erythrocyte homeostasis;negative regulation of mast cell cytokine production;negative regulation of mast cell degranulation
Q6JE36	Ndrg1	4.90987	4.58044	3.26137	4.76265	147.215	226.068	306.527	-5.64239	4.62575	-13.3167	8.83e-07	2.43e-05	-43.4948	LSEC	mast cell activation
A0A0G2JWA2;P24135	Plcg2	23.5605	24.0772	21.6114	14.089	0.569669	0.295797	0.168981	4.78207	2.38986	13.1014	9.68e-07	2.49e-05	12.8819	KC	B cell differentiation;B cell receptor signaling pathway;follicular B cell differentiation;T cell receptor signaling pathway
G3V8C3;P31000	Vim;Des;Prph;Krt7;Gfap;Ina;Nefh	5661.58	6439.62	7234.49	7099.48	587.077	832.981	455.451	3.41261	11.2098	12.9787	1e-06	2.49e-05	30.173	KC	cellular response to interferon-gamma
P20411	Fcer1g	783.9	1105.04	1173.12	1113.47	58.1963	78.1661	41.9979	4.14117	8.23234	12.9332	1.05e-06	2.49e-05	38.792	KC	antigen processing and presentation of exogenous peptide antigen via MHC class I;antigen processing and presentation of exogenous peptide antigen via MHC class II;Fc receptor mediated stimulatory signaling pathway;Fc-epsilon receptor signaling pathway;Fc-gamma receptor signaling pathway;immunoglobulin mediated immune response;innate immune response;mast cell activation;negative regulation of mast…
Q3ZB99	Tjp2	1.50895	0.945819	0.646281	3.06247	52.4272	39.0524	53.7568	-4.95038	2.90879	-12.9383	1.07e-06	2.49e-05	-23.6274	LSEC	negative regulation of osteoclast development
P97520	C5ar1	27.2149	25.295	21.5465	14.1676	0	0	0.349567	5.23887	2.22621	12.584	1.31e-06	2.81e-05	14.1815	KC	complement component C5a signaling pathway;complement receptor mediated signaling pathway;microglial cell activation;neutrophil chemotaxis;positive regulation of macrophage chemotaxis;positive regulation of neutrophil chemotaxis
D3ZD88	Cd22	59.2658	55.1518	63.3291	35.4032	1.39149	2.271	1.37009	4.69666	3.7364	12.467	1.38e-06	2.88e-05	19.2295	KC	B cell activation;negative regulation of B cell receptor signaling pathway;negative regulation of immunoglobulin secretion;regulation of B cell proliferation;regulation of immune response
P17431	Zfp36l1	0	0	0	0	18.8047	8.87738	13.245	-4.72171	1.04013	-12.2358	1.59e-06	3.06e-05	-12.0762	LSEC	negative regulation of erythrocyte differentiation;positive regulation of monocyte differentiation;regulation of B cell differentiation;T cell differentiation in thymus
Q9Z2P5	Ripk3	122.094	83.0423	97.5283	63.5515	0.94431	2.20733	0.808771	5.74073	4.04199	12.3177	1.56e-06	3.06e-05	26.5476	KC	lymph node development;regulation of activated T cell proliferation;regulation of activation-induced cell death of T cells;regulation of adaptive immune response;regulation of CD8-positive, alpha-beta cytotoxic T cell extravasation;regulation of T cell mediated cytotoxicity;spleen development;T cell differentiation in thymus;T cell homeostasis;thymus development
A0A0G2K7B6;D4A6X1	Dysf	34.1589	35.9324	30.8389	30.8355	204.966	246.059	285.02	-2.91381	6.2897	-11.9792	1.78e-06	3.25e-05	-27.1873	LSEC	macrophage activation involved in immune response;monocyte activation involved in immune response;positive regulation of neutrophil chemotaxis
P18614	Itga1	18.8449	24.8083	10.7163	40.783	386.118	421.819	495.282	-4.58809	6.29442	-12.0371	1.78e-06	3.25e-05	-35.2451	LSEC	cellular extravasation;neutrophil chemotaxis
P21708	Mapk3;Mapk4;Mapk6	72.7133	65.1249	70.4531	71.7712	314.366	379.918	380.214	-2.39735	7.14242	-11.9429	1.81e-06	3.25e-05	-22.7005	LSEC	positive regulation of cytokine secretion involved in immune response;positive regulation of macrophage chemotaxis;thymus development
Q4KM75	Cd5l	181.289	224.439	201.922	231.189	0.462689	5.49524	1.42418	6.36678	4.90142	12.1145	1.8e-06	3.25e-05	49.8244	KC	regulation of complement activation
A0A0G2JXB1;A0A0G2JXN6;P08699	Lgals3	5134.09	4494.88	4426.86	4856.75	64.8418	179.285	37.6973	5.89459	9.65627	12.0311	1.86e-06	3.27e-05	29.702	KC	antimicrobial humoral immune response mediated by antimicrobial peptide;eosinophil chemotaxis;innate immune response;macrophage chemotaxis;monocyte chemotaxis;mononuclear cell migration;negative regulation of immunological synapse formation;negative regulation of T cell activation via T cell receptor contact with antigen bound to MHC molecule on antigen presenting cell;negative regulation of T ce…
Q5U1Y2	Rac2	1023.03	1089.29	1091.73	1034.8	8.94115	44.8652	12.1327	5.80462	7.51423	12.0502	1.83e-06	3.27e-05	34.9758	KC	positive regulation of neutrophil chemotaxis;regulation of mast cell chemotaxis;regulation of mast cell degranulation;regulation of neutrophil migration;regulation of T cell proliferation
G3V928	Lrp1	62.9514	80.4355	86.021	72.8944	0.833607	3.25849	0.7654	5.31403	3.94628	11.886	1.99e-06	3.43e-05	28.5415	KC	astrocyte activation involved in immune response
Q5MYT7;A0A0G2K4J7	Oas3	20.6871	36.7326	25.2823	18.6195	0	0.418457	0	5.38876	2.34945	11.8832	2e-06	3.43e-05	13.4835	KC	defense response to virus;immune response;innate immune response
A0A0G2KAH4;D3ZY19	Dock6;Dock7	0	0.317815	0	0	12.6432	9.76719	16.0063	-4.52465	1.11871	-11.7939	2.06e-06	3.46e-05	-12.1911	LSEC	hematopoietic progenitor cell differentiation
Q5PQW8;Q63663	Gbp2	2090.75	1826.04	1714.98	1777.99	41.5831	134.58	64.2631	4.57402	8.84226	11.7454	2.12e-06	3.53e-05	30.3397	KC	cellular response to interferon-gamma
D3ZCD0	Tek;Musk;Tie1	0.185398	0	0.338295	1.26129	16.0286	14.4444	20.0806	-4.58651	1.6184	-11.4529	2.54e-06	4.05e-05	-13.5501	LSEC	hemopoiesis;positive regulation of cytokine secretion involved in immune response
A0A096MJP6;F1M707	Ncf1	33.9999	60.9618	47.4777	35.9091	0.838665	1.59688	0.812892	4.86077	3.38606	11.3576	2.72e-06	4.27e-05	18.4266	KC	neutrophil mediated killing of fungus;neutrophil mediated killing of gram-positive bacterium;respiratory burst involved in defense response
A0A0G2QC21;O55043	Arhgef7	20.2876	18.3367	17.8447	28.1399	129.101	118.782	133.215	-2.69825	5.51851	-11.2896	2.72e-06	4.27e-05	-20.7603	LSEC	hematopoietic progenitor cell differentiation
A0A0G2JUR2;D3ZPU1	Irf5	18.3472	18.5349	17.3518	18.6941	0	0.792381	0	4.69311	2.1825	11.2161	2.96e-06	4.51e-05	13.5534	KC	defense response to virus;immune system process
P02793;M0R6L9;Q7TP54;M0R5T8;F1M5T1;M0R597;M0RCS3	Ftl1;Ripor2;LOC100359668;LOC100362384	51.3797	34.1215	48.0623	95.2222	548.684	476.131	636.243	-3.5557	7.18652	-10.925	3.48e-06	5.06e-05	-25.3571	LSEC	negative regulation of establishment of T cell polarity;negative regulation of T cell migration;negative regulation of T cell proliferation;positive regulation of neutrophil chemotaxis;positive regulation of neutrophil extravasation
A0A0G2K9R6;A3RLA8;Q63203	Fcgr2;Fcgr2a;Fcgr2b	14.1644	12.074	8.61003	1.3212	564.82	391.905	463.682	-5.58427	5.45666	-10.9569	3.6e-06	5.16e-05	-47.541	LSEC	antibody-dependent cellular cytotoxicity;antigen processing and presentation of exogenous peptide antigen via MHC class I;antigen processing and presentation of exogenous peptide antigen via MHC class II;Fc-gamma receptor signaling pathway;Fc-gamma receptor signaling pathway involved in phagocytosis;immune complex clearance;immunoglobulin mediated immune response;mast cell activation;negative reg…
G3V7N9;P31721	C1qb	203.929	269.919	206.589	152.397	3.511	8.50697	9.56763	4.79583	5.60167	10.8974	3.65e-06	5.19e-05	31.9941	KC	complement activation, classical pathway;immune response;innate immune response
Q6AYJ8	Tnfaip8l2	271.193	442.348	379.124	333.712	3.39275	14.1493	8.66871	5.33237	6.12283	10.9057	3.69e-06	5.22e-05	39.6123	KC	innate immune response;negative regulation of T cell activation
P50545	Hck	90.692	88.7509	83.1461	63.8788	0.578213	2.23247	0	6.2148	3.70632	10.9137	3.78e-06	5.27e-05	30.5519	KC	innate immune response
Q95574	RT1-DMa	142.115	71.8892	59.9464	165.528	0	0	0	7.42629	3.37522	10.8945	3.99e-06	5.49e-05	26.8398	KC	adaptive immune response;antigen processing and presentation;antigen processing and presentation of exogenous peptide antigen via MHC class II;antigen processing and presentation of peptide or polysaccharide antigen via MHC class II;immunoglobulin mediated immune response;peptide antigen assembly with MHC class II protein complex;positive regulation of germinal center formation;positive regulatio…
E9PTB7;A0A0G2JXZ9	Ptprj	11.1595	11.9802	13.9115	14.2446	0	0.603266	0.394325	3.94958	1.98527	10.7017	4.07e-06	5.56e-05	9.97243	KC	B cell differentiation;negative regulation of T cell receptor signaling pathway;positive regulation of Fc-gamma receptor signaling pathway involved in phagocytosis;positive regulation of macrophage chemotaxis
D4A7X9	Myo1f	118.361	109.56	123.542	80.5675	4.46455	7.71101	2.63354	4.48519	4.85257	10.4495	4.88e-06	6.41e-05	25.1405	KC	neutrophil degranulation;neutrophil mediated immunity;regulation of innate immune response
A0A0G2K1A2;D3ZGE2;D3ZYH8	Mpo;Epx	47.0143	53.8538	62.5755	41.1354	0	1.6802	0	5.95483	3.11683	10.4195	5.22e-06	6.71e-05	23.0061	KC	eosinophil migration;respiratory burst involved in defense response
A0A0G2K6E3	Myo1g	22.6599	22.6097	20.8696	17.5223	0.709576	0.859763	0	4.58884	2.48158	10.2818	5.5e-06	6.98e-05	12.983	KC	Fc-gamma receptor signaling pathway involved in phagocytosis;T cell meandering migration;T cell mediated immunity
D4A4S5	Folr2	305.745	369.329	295.561	244.85	8.40377	25.9381	17.6943	4.14028	6.42887	9.98589	6.68e-06	8.07e-05	28.4733	KC	monocyte chemotaxis
Q5XI38;A0A0G2K014	Lcp1	3109.07	2548.99	3449.38	3685.92	109.489	331.192	174.184	3.94946	9.87462	9.85864	7.28e-06	8.62e-05	24.4356	KC	T cell activation involved in immune response
G3V7P9;Q9Z2Q3	Hyal2	0	0	0	1.21601	7.40599	9.37337	8.65215	-4.03967	1.03709	-9.86484	7.26e-06	8.62e-05	-7.5409	LSEC	defense response to virus;hematopoietic progenitor cell differentiation;monocyte activation
P62804	H4c2;H4f16;Hist1h4m	12162	17023.4	14283.6	13892.1	55259.3	55795.6	54269.7	-1.9582	14.6342	-9.81043	7.36e-06	8.65e-05	-16.7433	LSEC	negative regulation of megakaryocyte differentiation
P97829;A0A0G2JTH4	Cd47	135.565	127.376	138.147	207.506	680.631	617.498	725.712	-2.28935	8.15571	-9.76322	7.62e-06	8.78e-05	-18.1968	LSEC	cellular response to interferon-gamma;monocyte extravasation;negative regulation of Fc-gamma receptor signaling pathway involved in phagocytosis;opsonization;positive regulation of T cell activation
Q68FX4	Hcls1	918.366	1162.71	1307.41	1181.81	27.2135	100.495	35.7467	4.5089	8.17407	9.72284	8.14e-06	9.21e-05	25.0007	KC	erythrocyte differentiation;positive regulation of granulocyte differentiation;positive regulation of macrophage differentiation
D3ZIP2	Cd180	387.864	354.686	407.191	240.883	4.16087	15.4278	2.43341	5.88789	5.91812	9.67634	8.8e-06	9.77e-05	33.4244	KC	B cell proliferation involved in immune response
A0A0G2K8U8;A0A0B4J2J1	Fcgr3a	132.355	149.091	176.382	119.544	10.6367	18.6269	10.0928	3.47744	5.68463	9.5371	9.1e-06	9.95e-05	21.8969	KC	Fc-epsilon receptor signaling pathway;Fc-gamma receptor signaling pathway;neutrophil activation
P10687;R9PXY3;F1M084	Plcb1	3.40377	1.94106	0.549444	1.00123	75.0798	51.1115	79.5914	-5.12772	3.16589	-9.58855	9.15e-06	9.97e-05	-27.5041	LSEC	negative regulation of monocyte extravasation
Q9WV57	Pfpl;Mpeg1	38.4128	30.4505	25.1675	14.051	0	0.684747	0	5.35973	2.43194	9.51761	9.72e-06	0.00010435	12.4771	KC	innate immune response
G3V837;Q63493	Cd1d1;Cd1d	68.595	59.9348	74.1174	91.1919	348.018	305.19	334.628	-2.24506	7.12251	-9.37994	1.01e-05	0.000106508	-18.7358	LSEC	antigen processing and presentation;antigen processing and presentation, endogenous lipid antigen via MHC class Ib;antigen processing and presentation, exogenous lipid antigen via MHC class Ib;immune response;innate immune response;NK T cell differentiation;positive regulation of macrophage activation;positive regulation of NK T cell activation;positive regulation of NK T cell differentiation;pos…
Q91ZN1	Coro1a	597.453	381.294	572.786	765.05	12.637	36.2264	22.0657	4.46145	7.13634	9.42408	1.01e-05	0.000106508	31.8999	KC	immunological synapse formation;leukocyte chemotaxis;natural killer cell degranulation;positive regulation of T cell activation;positive regulation of T cell proliferation;T cell differentiation;T cell homeostasis
Q3SWT0	Pecam1	9.97141	15.8984	6.25395	20.0739	140.359	134.912	136.715	-3.67735	5.12314	-9.36718	1.04e-05	0.000107867	-26.5691	LSEC	cellular response to interferon-gamma;diapedesis;monocyte extravasation;neutrophil extravasation;positive regulation of cellular extravasation;positive regulation of leukocyte migration
F1LRC2;P55009	Aif1	894.575	1141.42	1306.21	1576.61	19.7572	89.0621	32.8016	4.75281	8.11723	9.37768	1.06e-05	0.000109666	24.7901	KC	cellular response to interferon-gamma;macrophage activation;positive regulation of monocyte chemotaxis;positive regulation of mononuclear cell migration;positive regulation of T cell migration;positive regulation of T cell proliferation
Q4KM33;A0A0G2K393	Plek	59.0791	48.2269	55.5789	54.0112	278.206	257.106	334.488	-2.43801	6.80012	-9.23564	1.13e-05	0.000114422	-22.0189	LSEC	hematopoietic progenitor cell differentiation
Q811M5;F1M7F7	C6	44.2596	39.4906	28.8161	36.0856	2.29452	3.27759	2.34194	3.51793	3.68278	9.22376	1.15e-05	0.000116562	14.2761	KC	complement activation;complement activation, classical pathway;innate immune response;positive regulation of activation of membrane attack complex;positive regulation of complement activation
M0RBJ7;M0RBF1;P01026	C3	125.134	114.258	134.483	69.2607	8.44127	6.86182	3.73094	4.22566	5.01972	9.20924	1.18e-05	0.000119371	20.4569	KC	complement activation;complement activation, alternative pathway;complement activation, classical pathway;innate immune response;positive regulation of activation of membrane attack complex;positive regulation of type IIa hypersensitivity;tolerance induction
Q6AYC4	Capg	3212.86	4118.95	3544.99	3622.79	37.1588	247.965	75.6263	5.17399	9.53073	9.19075	1.23e-05	0.000123697	18.9063	KC	cellular response to interferon-gamma
P0DMW1;P0DMW0	Hspa1a;Hspa1b	2.2791	0.814951	0.979921	5.4386	31.9144	31.7836	40.0949	-4.22663	2.9114	-9.03696	1.35e-05	0.000134056	-15.1169	LSEC	positive regulation of erythrocyte differentiation;positive regulation of nucleotide-binding oligomerization domain containing 2 signaling pathway;positive regulation of T cell mediated cytotoxicity
Q6AYF8	Serpinb9;Serpinb9d	164.309	147.326	80.0975	254.653	1800.81	1705.84	2869.52	-4.05525	8.84838	-9.03036	1.35e-05	0.000134056	-25.7199	LSEC	acute inflammatory response to antigenic stimulus;immune response;mast cell mediated immunity;protection from natural killer cell mediated cytotoxicity;T cell mediated cytotoxicity
M0RBE8;G3V9K5	Was	98.1376	97.6004	102.187	48.1815	1.51051	5.11604	3.18953	4.6349	4.41546	9.01022	1.39e-05	0.000137436	19.7133	KC	cellular response to interferon-gamma;immune response;regulation of T cell antigen processing and presentation;T cell activation
Q5Y4N8	Adgre1	97.5282	99.141	98.0988	51.5153	0	3.13557	0.421065	6.12884	3.76024	9.06768	1.4e-05	0.000137637	24.6729	KC	adaptive immune response
B1WC33	Cdc42ep4	0	1.28022	0.158105	1.50225	39.6346	33.6816	21.1226	-5.05332	2.15521	-8.90606	1.53e-05	0.000149032	-17.4714	LSEC	cellular response to interferon-gamma
Q9ERL1	Cybb;Nox1	557.849	502.83	552.672	346.584	3.30963	26.2391	12.2406	5.35567	6.57043	8.8525	1.61e-05	0.000154966	28.4515	KC	innate immune response
P10716	Clec4f	645.323	712.661	799.751	659.205	4.30638	41.4239	7.24045	5.78865	6.91859	8.81704	1.68e-05	0.000160074	21.3639	KC	NK T cell activation
Q66HI5;P19132	Fth1	14.1098	8.33042	5.88196	29.7858	141.747	145.338	181.863	-3.99483	5.20815	-8.7306	1.71e-05	0.0001613	-18.9463	LSEC	immune response
A0A0G2K4R0;F1LWB1	Vav3	0	0	0	0	2.50268	3.25643	3.02215	-2.81553	0.187437	-8.6727	1.75e-05	0.000164401	-2.99304	LSEC	B cell receptor signaling pathway;neutrophil chemotaxis;positive regulation of B cell proliferation
D4A4X7;A0A0G2K8D1	Mospd2	78.0362	80.2499	77.0623	61.2344	8.76125	13.4291	11.0473	2.69472	5.05667	8.66665	1.76e-05	0.000164497	14.6992	KC	positive regulation of monocyte chemotaxis;positive regulation of neutrophil chemotaxis
F1LS42;A0A0G2K5Q0;F1LS36;P68403	Prkcb;Prkca	94.9226	117.886	95.3071	72.7956	0.286937	4.39779	2.77241	5.19954	4.27116	8.72677	1.77e-05	0.000165529	26.9994	KC	adaptive immune response;B cell activation;B cell receptor signaling pathway;neutrophil chemotaxis;positive regulation of B cell receptor signaling pathway;positive regulation of macrophage differentiation
B0BNN4	Cfp	139.687	175.953	152.048	157.524	0.274919	7.87701	1.17585	5.94878	4.65642	8.63318	1.96e-05	0.000180201	37.079	KC	complement activation, alternative pathway
Q5M852	Lpxn	115.946	126.69	148.183	137.776	0	3.79254	3.48077	5.73891	4.4681	8.59941	2e-05	0.000181647	38.8711	KC	negative regulation of B cell receptor signaling pathway
F1LPK1;P40190	Il6st	0	0.872284	1.07802	3.97838	45.9175	32.5412	28.6897	-4.80871	2.53255	-8.44886	2.19e-05	0.000196025	-16.4448	LSEC	positive regulation of T cell proliferation
B2RYB8	Itgb2	325.674	367.615	358.857	454.18	0.967928	17.3699	1.64466	6.38913	5.71507	8.50922	2.2e-05	0.000196294	32.2996	KC	activated T cell proliferation;cellular extravasation;leukocyte migration involved in inflammatory response;natural killer cell activation;neutrophil chemotaxis;neutrophil migration;positive regulation of neutrophil degranulation
A0A0G2KBC4;D4ACA7	Csf1r;Kit	30.9833	17.3385	10.9524	12.0901	0	0	0	5.06765	1.90075	8.40875	2.28e-05	0.000203049	10.0789	KC	B cell differentiation;dendritic cell cytokine production;embryonic hemopoiesis;erythrocyte differentiation;Fc receptor signaling pathway;hematopoietic progenitor cell differentiation;hemopoiesis;immature B cell differentiation;innate immune response;lymphoid progenitor cell differentiation;mast cell chemotaxis;mast cell cytokine production;mast cell degranulation;mast cell differentiation;megaka…
Q920G0	Skap2	179.547	211.429	233.619	178.988	3.94129	17.9617	3.3437	4.84864	5.55406	8.39179	2.3e-05	0.000203855	27.3605	KC	B cell activation
P63255	Crip1	2970.72	2246.88	3107.39	4137.65	66.7064	289.026	125.683	4.27042	9.64497	8.34335	2.35e-05	0.00020686	20.0191	KC	immune response
G3V679;Q99376	Tfrc	9.54987	6.73829	9.25815	3.17071	0	0	0	4.01372	1.19249	8.3088	2.4e-05	0.000210656	5.77095	KC	osteoclast differentiation;positive regulation of B cell proliferation;positive regulation of isotype switching;positive regulation of T cell proliferation
F7F7H4	Dock2	119.362	70.2828	91.3216	38.5703	0.648235	2.13564	0.120396	6.07185	3.68116	8.35923	2.46e-05	0.000211841	19.5736	KC	alpha-beta T cell activation;alpha-beta T cell proliferation;establishment of T cell polarity;immunological synapse formation;myeloid dendritic cell activation involved in immune response;negative thymic T cell selection;positive thymic T cell selection;T cell activation;T cell proliferation
P04157	Ptprc	88.676	81.6152	93.7562	95.2117	0.493925	6.71223	1.38426	5.06587	4.24756	8.31495	2.47e-05	0.000211841	28.4267	KC	B cell differentiation;B cell proliferation;B cell receptor signaling pathway;bone marrow development;defense response to virus;hematopoietic progenitor cell differentiation;immunoglobulin biosynthetic process;natural killer cell differentiation;negative regulation of T cell mediated cytotoxicity;negative thymic T cell selection;positive regulation of alpha-beta T cell proliferation;positive regu…
Q4FZY1	Cd68	1277.91	1406.23	1453.79	1221.36	20.977	127.835	30.1133	4.82854	8.27197	8.32587	2.43e-05	0.000211841	17.0778	KC	inflammatory response to antigenic stimulus;negative regulation of dendritic cell antigen processing and presentation
D4A5Q1	Pik3cd;LOC100910021;Pik3cb	5.23551	4.63095	6.55178	5.3679	0.31413	0.319431	0.222968	2.91775	1.314	8.11113	2.78e-05	0.000234552	3.88156	KC	B cell activation;B cell homeostasis;positive regulation of neutrophil apoptotic process
Q8CHN6	Sgpl1	124.323	118.921	108.673	74.1129	4.51094	13.2385	5.38844	3.83486	5.07408	8.00066	3.1e-05	0.000258248	18.6478	KC	hemopoiesis
Q62737	Cyba	485.267	574.928	502.168	430.644	18.5472	33.3127	4.30194	5.18247	6.77324	8.01869	3.18e-05	0.000261656	27.1469	KC	innate immune response;positive regulation of toll-like receptor 2 signaling pathway
D3ZIE4	Fyb1	124.909	139.012	128.727	97.7145	0	5.96861	0.233193	6.4117	4.13887	8.05249	3.22e-05	0.000263896	33.8272	KC	immune response;mast cell activation;T cell receptor signaling pathway
Q9R010	Cib1	0	0	0	1.0386	6.44804	5.20093	9.25303	-3.75276	0.887895	-7.94313	3.25e-05	0.000264184	-5.86714	LSEC	negative regulation of megakaryocyte differentiation;platelet formation
Q5U2R8	Mnda	433.545	369.423	305.197	286.805	1.98573	21.2129	3.40802	5.72512	5.91939	7.98971	3.32e-05	0.000268843	24.7616	KC	activation of innate immune response;B cell receptor signaling pathway;negative regulation of B cell proliferation
P35284;D4A376	Rab12	6.31705	5.74715	5.71954	9.265	32.9272	43.1867	32.9762	-2.49433	3.84484	-7.83892	3.5e-05	0.000275568	-10.322	LSEC	cellular response to interferon-gamma
Q5M8B4;Q9WTS8	Fcna;Fcn1	259.634	473.434	367.231	405.84	0.999288	16.5573	5.63821	5.8414	5.91359	7.84458	3.78e-05	0.000294863	32.6175	KC	cell surface pattern recognition receptor signaling pathway;complement activation;complement activation, lectin pathway;defense response to virus;innate immune response
Q68FP3	Ccl6	118.834	138.695	136.924	105.079	0	6.00239	0	6.64399	4.07792	7.79941	4.05e-05	0.000310752	35.1695	KC	cellular response to interferon-gamma;eosinophil chemotaxis;lymphocyte chemotaxis;monocyte chemotaxis;neutrophil chemotaxis
D4A748	Wdfy4	42.7757	19.8822	34.9332	30.9194	1.52654	1.59071	1.5509	3.90337	3.28923	7.68971	4.07e-05	0.000312021	12.1737	KC	antigen processing and presentation;CD8-positive, alpha-beta T cell activation
D3ZV82	LOC685067;Gbp4;Gbp3	358.698	251.604	265.236	197.389	15.4058	25.5142	34.3205	3.39271	6.56621	7.6631	4.12e-05	0.000314308	20.1119	KC	cellular response to interferon-gamma
Q4G075	Serpinb1a	90.2166	115.33	86.4761	98.6688	0	2.42366	4.52809	5.36028	4.18733	7.68607	4.27e-05	0.000323137	31.8615	KC	regulation of innate immune response
G3V8B1;Q8R2H5	Gpld1	38.8369	49.5414	51.4296	61.0571	5.70557	7.67923	3.35805	3.06575	4.31408	7.57684	4.43e-05	0.00033245	14.4362	KC	complement receptor mediated signaling pathway
D3ZDZ1	Apbb1ip	51.917	54.5205	64.1541	51.9763	7.44467	8.39008	3.43952	3.15737	4.47747	7.52016	4.66e-05	0.00034763	15.082	KC	T cell activation via T cell receptor contact with antigen bound to MHC molecule on antigen presenting cell
Q9Z1P2;Q6T487;Q6GMN8	Actn1;Actn3	1650.25	2079.32	1872.42	2276.29	406.633	558.351	503.826	1.91702	10.0727	7.45724	4.89e-05	0.000363542	14.5206	KC	platelet formation
Q4V8H9	Ifit2	16.1555	37.6411	25.0382	54.4273	195.998	219.021	260.433	-3.06336	6.16991	-7.4609	4.91e-05	0.0003636	-17.0298	LSEC	defense response to virus
M0R6B7;G3V6H7;Q923U9	Slc40a1;Slc40a1	42.6532	55.2114	67.0059	34.0285	1.93444	5.17159	3.86525	3.66062	4.04734	7.44601	5.03e-05	0.000371512	13.9376	KC	lymphocyte homeostasis;spleen development;spleen trabecula formation
A0A0U1RRR5;Q6MG46	Lst1	82.4047	77.5839	109.259	55.5042	2.41738	9.04976	2.93836	4.15224	4.54684	7.36543	5.48e-05	0.000399799	17.5176	KC	immune response;negative regulation of lymphocyte proliferation
A0A0G2K134;A0A0G2K6M9	Btk	29.8023	37.2971	40.6425	29.2968	1.23903	4.88387	1.76553	3.60475	3.54685	7.3363	5.56e-05	0.000404072	12.9483	KC	B cell affinity maturation;histamine secretion by mast cell;negative regulation of B cell proliferation;positive regulation of type I hypersensitivity;positive regulation of type III hypersensitivity
Q6P7B6	Efnb1	0	0	1.20089	0	17.4861	13.2587	12.9591	-4.26293	1.35255	-7.2421	6.16e-05	0.000442777	-12.6556	LSEC	positive regulation of T cell proliferation;T cell costimulation
D3ZS72	Prex1	17.5923	13.3867	18.3431	12.8099	0.266445	1.77707	0.836507	3.52019	2.45217	7.1504	6.59e-05	0.000466575	9.36051	KC	neutrophil chemotaxis;T cell differentiation
A0A0G2K064;A0A0G2K163;G3V9T9;P81718	Ptpn6	263.074	305.454	311.617	166.131	0.43432	14.4297	0.79909	6.55845	5.16361	7.24002	6.68e-05	0.000468687	22.915	KC	B cell receptor signaling pathway;hematopoietic progenitor cell differentiation;megakaryocyte development;natural killer cell mediated cytotoxicity;negative regulation of humoral immune response mediated by circulating immunoglobulin;negative regulation of T cell proliferation;negative regulation of T cell receptor signaling pathway;platelet formation;regulation of B cell differentiation
A0A0H2UHJ1;P50116	S100a9	90.6157	62.5777	138.306	158.945	1.57706	5.7728	1.55536	4.99019	4.52365	7.1804	6.68e-05	0.000468687	22.5648	KC	antimicrobial humoral immune response mediated by antimicrobial peptide;innate immune response;leukocyte chemotaxis;leukocyte migration involved in inflammatory response;neutrophil chemotaxis
Q62844;A0A0G2K2E3;A0A096MKC1	Fyn	1.7482	2.4657	0	0.19832	46.3144	33.6468	45.3471	-5.03178	2.48291	-7.18593	6.65e-05	0.000468687	-21.2909	LSEC	activated T cell proliferation;T cell receptor signaling pathway
P29067	Arrb2	45.0599	58.063	55.7052	61.1531	210.667	188.968	195.36	-1.88037	6.57744	-7.08092	6.92e-05	0.000481892	-14.2597	LSEC	negative regulation of natural killer cell mediated cytotoxicity;negative regulation of toll-like receptor signaling pathway
P10960;F7EPE0	Psap	11109.2	10361.4	12063.9	13796.7	3890.12	3489.55	3245.64	1.69102	12.7783	7.04131	7.18e-05	0.000496678	11.6863	KC	antigen processing and presentation;NK T cell differentiation
A0A0G2JSL8;Q64640;A0A0G2K6X9	Adk	99.2029	81.1064	84.1816	112.722	305.278	455.334	382.507	-2.12716	7.41244	-7.03796	7.21e-05	0.000497418	-15.0657	LSEC	positive regulation of T cell proliferation
A0A0A0MY22;P82450	Siae	155.224	193.501	198.339	146.627	695.433	629.305	718.253	-1.93715	8.27858	-7.02341	7.3e-05	0.000501857	-15.8684	LSEC	regulation of immune system process
G3V904	Pld4	518.875	406.189	722.923	616.464	63.1848	89.8151	74.5482	2.81749	7.88224	6.93844	7.96e-05	0.000538155	20.9246	KC	hematopoietic progenitor cell differentiation
Q9JHY1	F11r	12.4943	19.3301	5.53322	32.288	147.77	153.93	154.13	-3.66444	5.34186	-6.90807	8.31e-05	0.000557175	-17.4251	LSEC	memory T cell extravasation
G3V887;Q6P735	Tcirg1	372.633	491.815	348.725	244.481	34.784	53.6576	19.5691	3.49218	7.01406	6.85541	8.71e-05	0.000580025	17.054	KC	B cell differentiation;immunoglobulin mediated immune response;immunoglobulin production;memory T cell activation;myeloid cell differentiation;osteoclast differentiation;T cell differentiation;T cell homeostasis;T-helper 1 cell activation
P14669	Anxa3	11525.1	15414.6	16093.9	13517.1	213.788	1646.24	630.683	4.36427	11.8332	6.84225	9.03e-05	0.000598286	13.2132	KC	neutrophil degranulation
A0A0G2JUF9;D3Z8V4	Nckap1l	85.8446	84.0025	88.3414	38.98	1.06233	6.98854	1.01537	4.85269	4.10817	6.82785	9.3e-05	0.000613566	16.0984	KC	B cell homeostasis;B cell receptor signaling pathway;erythrocyte development;erythrocyte homeostasis;myeloid cell homeostasis;neutrophil chemotaxis;positive regulation of B cell differentiation;positive regulation of B cell proliferation;positive regulation of CD4-positive, alpha-beta T cell differentiation;positive regulation of CD8-positive, alpha-beta T cell differentiation;positive regulation…
Q6IMX5;A0A0G2JYC5;A0A096MJ39;Q07969;A0A096MJJ0;F7F5B5;D4A8Z2	LOC103690020;RGD1565355;Cd36	123.546	125.164	163.338	99.6953	0	8.25564	1.95478	5.6551	4.47953	6.84538	9.4e-05	0.00061753	28.175	KC	immune response;pattern recognition receptor signaling pathway;positive regulation of macrophage cytokine production;regulation of toll-like receptor signaling pathway
P42335	Itpkb	0.0920873	0	0.575179	0	4.83844	5.65839	6.4305	-3.20518	0.740054	-6.75546	9.55e-05	0.000624489	-4.72784	LSEC	myeloid cell homeostasis;negative regulation of myeloid cell differentiation;negative regulation of neutrophil apoptotic process;positive regulation of alpha-beta T cell differentiation;positive thymic T cell selection;T cell differentiation;thymic T cell selection
P31720	C1qa	297.092	366.907	271.359	271.226	3.13448	32.4086	11.5027	4.53235	6.1998	6.6928	0.00010499	0.000669252	18.7672	KC	complement activation, classical pathway;innate immune response;microglial cell activation
Q6AXW2	Tmod3;Tmod1;Tmod2	73.0225	88.4477	87.9708	139.595	345.505	338.663	309.136	-1.92064	7.34104	-6.56125	0.000114352	0.000724309	-11.8658	LSEC	erythrocyte development
F7FEU1	Vsig4	1214.12	1395.75	984.973	665.974	3.37545	69.5617	17.1612	5.76289	7.46373	6.6388	0.000115608	0.00072918	13.4117	KC	negative regulation of complement activation, alternative pathway;negative regulation of macrophage activation;negative regulation of T cell proliferation
P04550	Ptms	223.056	178.789	282.883	383.839	1157.99	1227.12	990.855	-2.23901	8.91663	-6.52099	0.000119143	0.000748326	-14.6523	LSEC	immune system process
D3ZZR3;Q02765	Ctss	1975.3	1226.91	854.936	1567.29	32.657	121.418	53.0536	4.25624	8.46979	6.55112	0.000119807	0.000750922	20.3484	KC	adaptive immune response;antigen processing and presentation of peptide antigen;immune response
P05540	Cd4	42.1617	32.7477	29.4007	14.6534	0	2.27689	0	5.05713	2.68103	6.52602	0.000126136	0.000784034	11.4509	KC	adaptive immune response;helper T cell enhancement of adaptive immune response;macrophage differentiation;positive regulation of monocyte differentiation;positive regulation of T cell activation;positive regulation of T cell proliferation;regulation of T cell activation;T cell activation;T cell differentiation;T cell selection
G3V7N4;Q64725;D3ZH44	Syk;Zap70;Ankk1	69.5265	45.8378	54.1076	41.0336	2.27595	5.81858	0.685663	4.29771	3.88421	6.48828	0.000127766	0.000790882	15.8507	KC	adaptive immune response;B cell receptor signaling pathway;beta selection;immune response;innate immune response;leukocyte activation involved in immune response;macrophage activation involved in immune response;negative thymic T cell selection;neutrophil activation involved in immune response;neutrophil chemotaxis;positive regulation of alpha-beta T cell differentiation;positive regulation of al…
Q2IBC6;P41350	Cav1	19.0014	8.33682	13.0035	29.496	167.107	98.1441	137.104	-3.2018	5.31549	-6.43476	0.000131262	0.000810849	-16.2139	LSEC	positive regulation of toll-like receptor 3 signaling pathway;T cell costimulation
M0R4H8;P54100	Vav1	62.2094	65.3365	28.1938	46.541	0.802613	3.11263	1.00182	4.53029	3.60444	6.45992	0.000132441	0.000813102	16.0754	KC	immune response;immune response-regulating cell surface receptor signaling pathway;neutrophil chemotaxis;positive regulation of natural killer cell mediated cytotoxicity;T cell activation;T cell differentiation
Q6MGA7	RT1-DMb	219.803	77.9566	91.6411	87.7355	0	2.6532	2.3252	5.81525	4.17448	6.36736	0.000152303	0.000921815	21.038	KC	adaptive immune response;antigen processing and presentation;antigen processing and presentation of exogenous peptide antigen via MHC class II;antigen processing and presentation of peptide or polysaccharide antigen via MHC class II;peptide antigen assembly with MHC class II protein complex;positive regulation of T cell activation via T cell receptor contact with antigen bound to MHC molecule on …
B0BN99	Hmgb3	69.4868	20.7993	42.1126	88.2927	400.388	436.815	356.36	-3.24975	6.90373	-6.28053	0.00015376	0.000928759	-14.3285	LSEC	negative regulation of B cell differentiation;negative regulation of myeloid cell differentiation;positive regulation of innate immune response
A0A0G2K2L1;Q9WTQ2	Podxl	6.83395	6.57764	0	31.6314	242.659	306.672	301.817	-6.50531	4.87605	-6.34763	0.000159468	0.000954884	-14.934	LSEC	leukocyte migration
P63025	Vamp3;Vamp1	284.625	260.812	194.05	263.361	1067.61	869.094	978.539	-2.01419	8.79899	-6.19434	0.000166076	0.000989194	-15.8848	LSEC	cellular response to interferon-gamma;positive regulation of immunoglobulin secretion;regulation of histamine secretion by mast cell
D3Z8M8;P62501;A0A0G2K4L6;D3ZDW3;Q9EQZ1	Tsc22d1;Tsc22d2;Tsc22d3	0.738756	0	0	17.5922	26.7355	42.2675	31.2701	-5.29324	2.52309	-6.17955	0.000181446	0.001068	-3.2459	LSEC	negative regulation of activation-induced cell death of T cells
P20059	Hpx	7.5858	11.4037	11.2077	10.0778	0	0	1.16716	3.71357	1.75407	6.12754	0.000182094	0.00106971	7.55122	KC	positive regulation of humoral immune response mediated by circulating immunoglobulin;positive regulation of immunoglobulin production;positive regulation of interferon-gamma-mediated signaling pathway;positive regulation of response to interferon-gamma
Q499S4;P18588	Mx1;Mx2;Mx3	43.3203	120.517	77.778	83.2399	3.87695	5.75392	5.05463	3.79825	4.61419	6.12429	0.000183115	0.00107254	16.3857	KC	cellular response to type I interferon;defense response to virus;innate immune response;response to type I interferon
Q6P7C7	Gpnmb	98.8753	139.427	188.294	170.275	18.4725	23.8552	21.1852	2.70729	6.00437	6.10383	0.000183291	0.00107254	16.1575	KC	negative regulation of T cell activation;negative regulation of T cell proliferation
Q63135;A0A0G2K7Y0	Cr1l	40.2954	53.2503	35.7589	52.4472	172.664	163.201	203.797	-2.07749	6.35296	-6.08896	0.000185425	0.0010808	-14.3838	LSEC	complement activation, classical pathway;innate immune response;negative regulation of complement activation;regulation of complement activation
D3ZZW1	Dock1	3.02051	4.10978	4.48477	2.14363	17.9606	22.0846	22.2585	-2.38267	2.99321	-6.08072	0.000187288	0.00108954	-8.63637	LSEC	hematopoietic progenitor cell differentiation
D3ZCR3;A0A0G2K6P4;P63159;D3ZXR5;D3ZLG3	LOC108349189;Hmg1l1;Hmgb1;LOC108350839	2266.05	2224.2	2158.77	2283.08	5426.96	6156.1	5791.1	-1.41682	11.7133	-5.9302	0.000219279	0.00125136	-9.96488	LSEC	activation of innate immune response;adaptive immune response;inflammatory response to antigenic stimulus;macrophage activation involved in immune response;MyD88-dependent toll-like receptor signaling pathway;myeloid dendritic cell activation;negative regulation of CD4-positive, alpha-beta T cell differentiation;neutrophil clearance;plasmacytoid dendritic cell activation;positive regulation of ac…
O08816;F1LSG0	Wasl	5.5292	10.2488	2.81028	6.91787	64.7364	45.3013	52.721	-3.18998	3.98784	-5.93221	0.000221417	0.00126115	-14.8622	LSEC	negative regulation of lymphocyte migration
A0A0G2JU13	Clec4g	4.64421	5.74156	0	22.5492	130.459	168.759	174.581	-5.89499	4.34563	-6.01018	0.000221959	0.00126184	-16.3504	LSEC	negative regulation of T cell mediated immunity;negative regulation of T cell proliferation
D3ZAS0	Ly86	160.472	139.963	166.361	149.305	2.76514	12.0858	0	5.88206	4.77643	6.00132	0.000223961	0.00127081	28.6257	KC	immune response
P85973	Pnp	11585.6	12980.6	11234	11437.4	2813.8	3560.23	4047.46	1.72349	12.763	5.90283	0.000225825	0.00127655	11.2738	KC	immune response;positive regulation of alpha-beta T cell differentiation;positive regulation of T cell proliferation
G3V9L3;A0A0G2K3I9	Dusp3	58.6948	76.5005	73.3025	167.775	353.949	325.433	357.147	-2.19677	7.29353	-5.8898	0.000229233	0.00129337	-8.88569	LSEC	negative regulation of T cell activation;negative regulation of T cell receptor signaling pathway
F1M981;P97573	Inpp5d	25.6961	18.9762	20.8621	16.3244	3.84601	3.79401	3.28766	2.35965	3.37539	5.78418	0.000257194	0.00142431	6.48185	KC	immune system process;immunoglobulin mediated immune response;negative regulation of B cell activation;negative regulation of B cell proliferation;negative regulation of granulocyte differentiation;negative regulation of immune response;negative regulation of monocyte differentiation;negative regulation of neutrophil differentiation;negative regulation of osteoclast differentiation;positive regul…
D3Z898;D4A2W9	Samhd1	296.734	362.933	237.41	399.849	21.9569	58.8953	45.3048	2.80499	7.02274	5.77152	0.000261848	0.00144475	16.597	KC	defense response to virus;negative regulation of type I interferon-mediated signaling pathway;regulation of innate immune response;somatic hypermutation of immunoglobulin genes
F1M754;A0A0G2K7W4;A0A0G2K382;A0A0G2JV77;F1LN69;D3ZZQ0;A0A0G2K490;F1LP90	Map4k4;Mink1;Tnik	0	0	0	0	3.16339	4.18289	1.74497	-2.75301	0.181037	-5.73802	0.000271443	0.00148673	-2.98017	LSEC	negative thymic T cell selection
Q6MG98	RT1-Da	356.226	96.0516	188.772	251.876	3.35732	7.38522	1.40405	5.5957	5.21021	5.78736	0.000279289	0.00152692	22.8946	KC	adaptive immune response;antigen processing and presentation of peptide or polysaccharide antigen via MHC class II;peptide antigen assembly with MHC class II protein complex
P07895	Sod2	1119.19	952.967	845.041	1010.87	182.236	285.509	154.178	2.22229	8.95406	5.64819	0.000298366	0.00161647	14.2207	KC	hemopoiesis
Q6AYA6	Cybc1	126.452	184.712	121.505	132.402	15.6138	30.9887	24.889	2.49438	6.02276	5.62231	0.000307571	0.00165734	13.7921	KC	innate immune response;respiratory burst after phagocytosis
A0A0G2K4N5;G3V787;Q63688	Cyp7b1	0	1.02366	0	0	11.116	12.76	5.42874	-3.78361	1.06319	-5.63823	0.000309338	0.00166387	-7.92811	LSEC	B cell chemotaxis
P30904;D3ZE63	Mif	572.867	535.859	518.696	455.07	2022.17	1605.01	1627.66	-1.70943	9.76884	-5.59212	0.000317154	0.00170286	-13.106	LSEC	innate immune response;negative regulation of macrophage chemotaxis;negative regulation of mature B cell apoptotic process;positive regulation of B cell proliferation;positive regulation of immune response;positive regulation of myeloid leukocyte cytokine production involved in immune response;positive regulation of prostaglandin secretion involved in immune response
P02091;A0A0G2JSW3	Hbb;Hbe1	6782.83	1656.1	2558.01	1079.93	61.3713	62.0848	22.3641	5.95221	8.7506	5.66005	0.00032592	0.00174367	17.2518	KC	erythrocyte development;hemopoiesis
A0A0G2JZT3;F1LSN8;P70553	Slc11a1	319.139	326.343	241.657	230.988	0	16.2542	8.02368	5.69067	5.51504	5.62814	0.000334339	0.00177603	27.7045	KC	antigen processing and presentation of peptide antigen;macrophage activation;positive regulation of dendritic cell antigen processing and presentation;positive regulation of T-helper 1 type immune response;response to interferon-gamma;T cell cytokine production;T cell proliferation involved in immune response
Q4QRB8;P20673	Asl	20.1419	22.8312	20.3917	23.6982	71.169	74.3357	65.6278	-1.7167	5.18993	-5.50456	0.000349801	0.00184833	-9.22002	LSEC	cellular response to interferon-gamma
D3ZDR7	Themis2	22.4719	26.8422	22.4299	11.3486	1.36913	3.07158	3.04426	2.8808	3.13501	5.45719	0.000371727	0.00195043	7.01154	KC	T cell receptor signaling pathway
G3V645	Oasl	40.2916	57.5643	43.879	46.5706	13.1209	7.55281	7.43377	2.35099	4.57194	5.43478	0.000379203	0.00197925	9.17005	KC	defense response to virus;innate immune response
F1LPG2	Dock8	25.2743	21.5884	25.5828	17.0686	5.80641	3.19553	3.57842	2.41987	3.50909	5.42571	0.000383307	0.00199027	6.35086	KC	dendritic cell migration;immunological synapse formation;memory T cell proliferation;positive regulation of establishment of T cell polarity;positive regulation of T cell migration
A0A0G2JVV1;Q0H8B9	Clec2g;Clec2d11;Clec2d;Clec2dl1;Clec2d6;Clec2d2;Ocil	24.6985	23.0824	27.061	20.5271	99.8875	97.6254	77.7325	-1.87407	5.42133	-5.37688	0.00040432	0.00208852	-11.4907	LSEC	negative regulation of osteoclast differentiation;protection from natural killer cell mediated cytotoxicity
P50115	S100a8	24.3277	11.573	52.8825	145.672	0	0	0	5.93993	2.59392	5.42289	0.000425909	0.00218497	10.8022	KC	innate immune response;leukocyte migration involved in inflammatory response;neutrophil chemotaxis
Q6AYE7	Ifit3	10.7882	45.5405	37.4412	45.7655	218.217	249.283	294.995	-3.12328	6.24908	-5.32732	0.000432876	0.00221692	-15.7947	LSEC	defense response to virus
G3V637;Q62753	Stxbp2	126.228	100.073	86.2967	59.5009	7.55785	8.80829	18.7032	2.99941	5.21091	5.2546	0.00046977	0.00238952	11.5289	KC	cellular response to interferon-gamma;neutrophil degranulation;positive regulation of mast cell degranulation;regulation of mast cell degranulation
A0A0G2JSV6;P01946	Hba-a2;Hba1;Hbz	6358.97	1536.36	2443.56	873.55	51.0896	74.59	20.3381	5.86407	8.64969	5.30937	0.000484104	0.00244996	15.3902	KC	erythrocyte development;erythrocyte maturation
Q4KLZ0	Vnn1	6.25473	12.6626	14.0136	19.4952	73.4712	54.7807	73.1084	-2.49399	4.69351	-5.19556	0.000499903	0.00252533	-11.7287	LSEC	innate immune response;positive regulation of T cell differentiation in thymus
Q6AXX6	Prxl2a	186.059	112.55	104.432	75.3075	4.31766	17.5823	2.48471	4.18865	5.04919	5.21713	0.00050613	0.00254424	12.546	KC	regulation of osteoclast differentiation
Q5PQP4	Cdc42ep2	2.56485	4.98633	0	0	51.3719	35.9246	41.3452	-4.72074	2.62034	-5.10524	0.000588541	0.00290011	-17.551	LSEC	cellular response to interferon-gamma
P20037;Q6MGA0	RT1-Ba	65.917	54.7655	132.489	70.5984	5.00979	9.74264	6.5467	3.39016	4.81202	5.02917	0.000617444	0.00302265	13.4069	KC	adaptive immune response;antigen processing and presentation;antigen processing and presentation of exogenous peptide antigen via MHC class II;antigen processing and presentation of peptide antigen;antigen processing and presentation of peptide or polysaccharide antigen via MHC class II;negative regulation of T cell proliferation;positive regulation of T cell differentiation;response to interfero…
A0A0G2JW69	Krt79;Kb15;Krt75;Krt5;Krt76;Krt84;Krt78;Krt4;Krt6a	1.56359	0.927229	0	2.43023	23.2248	10.0721	18.4998	-3.82707	2.04683	-5.0366	0.000619349	0.00302703	-9.29932	LSEC	antimicrobial humoral immune response mediated by antimicrobial peptide;hematopoietic progenitor cell differentiation
Q5XIW9;A0A0G2JXA8;Q9Z2S9	Flot2	8.51338	17.8774	14.6238	14.1798	69.2637	60.6472	55.0016	-2.14303	4.71707	-4.9526	0.00066501	0.00320824	-11.3624	LSEC	positive regulation of establishment of T cell polarity;regulation of toll-like receptor 3 signaling pathway
A0A0H2UHM3;P06866	Hp	871.258	205.727	331.4	262.699	9.15915	16.355	5.1715	5.20297	6.24589	5.01735	0.000666064	0.00320824	17.4849	KC	immune system process
Q6P6U0	Fgr	14.766	20.4516	11.5453	17.0783	0	2.56577	0	3.9862	2.23766	4.9572	0.000684684	0.00329264	9.19	KC	innate immune response;negative regulation of natural killer cell activation;positive regulation of mast cell degranulation;regulation of innate immune response
A0A0G2QC06;P12346	Tf;Srprb	169.782	167.941	186.463	206.725	52.232	63.9622	43.4208	1.73335	6.74819	4.89977	0.000708032	0.0033886	10.6392	KC	osteoclast differentiation
G3V915	Rnasel	7.88666	7.82962	8.53862	7.72862	1.82933	1.26972	1.72649	2.02818	2.22019	4.85372	0.000749055	0.00356217	3.3527	KC	defense response to virus
D4A648	Stk4;Stk3	20.9483	18.214	14.9088	28.6093	4.3579	3.40195	2.93461	2.24288	3.35466	4.77827	0.000822072	0.00387253	6.38282	KC	primitive hemopoiesis
F1M953;P48721	Hspa9	225.516	230.438	221.302	231.22	75.6529	84.2487	75.0048	1.49771	7.17364	4.77348	0.000825591	0.003883	9.45525	KC	erythrocyte differentiation;negative regulation of erythrocyte differentiation;negative regulation of hematopoietic stem cell differentiation;negative regulation of hemopoiesis;regulation of erythrocyte differentiation
F1M7W8;Q63661	Muc4	0.495941	0.783084	0.859838	1.71513	5.7891	5.15677	4.77171	-2.15241	1.35652	-4.77153	0.000828508	0.00389061	-2.68752	LSEC	hematopoietic progenitor cell differentiation;negative regulation of T cell mediated cytotoxicity directed against tumor cell target
Q5XI26	Stat2	49.7938	55.2966	56.9504	44.3796	15.9539	14.1157	15.3027	1.77092	4.95408	4.61813	0.00100077	0.00456361	7.17544	KC	defense response to virus;type I interferon signaling pathway
A0A0G2JVW6	Samd9	1.82344	1.70935	1.77431	1.05824	0	0	0	2.10713	0.169318	4.60946	0.00101252	0.0045962	1.15248	KC	hematopoietic progenitor cell differentiation;spleen development
Q6P9V1;Q62745	Cd81	23.6604	30.705	30.4755	33.8575	144.112	93.264	101.774	-1.89798	5.71674	-4.58964	0.00103729	0.00468735	-11.1026	LSEC	CD4-positive, alpha-beta T cell costimulation;humoral immune response mediated by circulating immunoglobulin;immunological synapse formation;osteoclast fusion;positive regulation of adaptive immune memory response;positive regulation of B cell activation;positive regulation of B cell proliferation;positive regulation of B cell receptor signaling pathway;positive regulation of CD4-positive, alpha-…
F1M9F6	Gbp5	12.4984	15.2506	11.6945	13.8905	0.192683	2.59927	1.5218	2.88425	2.46437	4.55244	0.00109656	0.00490341	7.57732	KC	cellular response to interferon-gamma;positive regulation of innate immune response
D3ZDJ4;A0A0G2JW71	Unc93b1	57.3341	59.6213	45.6013	47.6153	11.4798	16.3248	11.1195	1.96043	4.86748	4.43381	0.00126345	0.00555846	8.24141	KC	antigen processing and presentation;antigen processing and presentation of exogenous peptide antigen via MHC class II;toll-like receptor 3 signaling pathway;toll-like receptor 7 signaling pathway;toll-like receptor 9 signaling pathway;toll-like receptor signaling pathway
A0A0B4J2J0;A0A0G2K3P6	Fcgr1a	44.5725	52.0558	58.0775	37.5122	0.440385	10.8583	3.09474	3.67537	3.94193	4.40531	0.00134905	0.00587464	10.8205	KC	antibody-dependent cellular cytotoxicity;antigen processing and presentation of exogenous antigen;antigen processing and presentation of exogenous peptide antigen via MHC class I;Fc-gamma receptor signaling pathway;positive regulation of type IIa hypersensitivity;positive regulation of type III hypersensitivity;regulation of immune response
Q5PQU0;O08775;A0A0G2JW10	Kdr	0.74093	0	0	0.884102	5.62281	6.69322	3.09445	-2.95006	0.869566	-4.35375	0.00141479	0.00613417	-3.63394	LSEC	embryonic hemopoiesis;hemopoiesis;regulation of hematopoietic progenitor cell differentiation
P16228	Ctse	71.3678	6.36233	18.5216	30.1348	0	0	0	5.34641	2.1618	4.40518	0.00143995	0.00621627	8.73045	KC	antigen processing and presentation of exogenous peptide antigen via MHC class II
D3Z8L7	Rras	56.2122	62.5855	60.1295	65.8547	149.571	169.036	173.389	-1.47198	6.55084	-4.306	0.00148832	0.00641193	-9.36975	LSEC	leukocyte differentiation
P70705	Atp7a	1.9738	2.13989	2.0796	1.94306	0.354475	0	0	2.13829	0.448021	4.30522	0.00149169	0.00641193	1.63969	KC	T-helper cell differentiation
A0A0G2K890;P31977	Ezr	62.4241	213.735	72.2214	122.362	5.44993	10.5364	5.6186	3.7253	5.07058	4.26838	0.00161423	0.0069089	13.777	KC	negative regulation of T cell receptor signaling pathway
P70600	Ptk2b	6.30221	2.7679	2.44644	1.34139	0	0	0	2.82673	0.559161	4.21911	0.00168179	0.00717757	2.72867	KC	adaptive immune response;marginal zone B cell differentiation;negative regulation of myeloid cell differentiation;positive regulation of B cell chemotaxis;regulation of macrophage chemotaxis
P10247	Cd74	315.605	90.2584	81.3607	193.995	2.7802	11.5004	2.77322	4.59586	5.11091	4.2575	0.00169231	0.00720429	14.032	KC	antigen processing and presentation;antigen processing and presentation of exogenous peptide antigen via MHC class II;immunoglobulin mediated immune response;negative regulation of mature B cell apoptotic process;negative regulation of T cell differentiation;negative thymic T cell selection;positive regulation of B cell proliferation;positive regulation of dendritic cell antigen processing and pr…
G3V6S2;Q63270	Aco1;Ireb2	262.459	275.564	303.531	230.813	71.7214	97.9926	91.3528	1.62108	7.3667	4.20518	0.00169726	0.00721277	8.92522	KC	erythrocyte homeostasis;osteoclast differentiation
F7FPF5;A0A0G2K6R2	Sp100	86.9382	139.064	129.611	138.977	14.4891	35.2824	26.2111	2.2058	5.93269	4.18895	0.00173668	0.00736983	10.6752	KC	response to interferon-gamma;response to type I interferon
P21272	Cebpb	23.8597	30.9488	36.3997	29.3951	4.47031	9.27171	2.51919	2.5395	3.84069	4.09337	0.00197663	0.00831739	7.15437	KC	granuloma formation;negative regulation of T cell proliferation;regulation of dendritic cell differentiation;regulation of osteoclast differentiation;T-helper 1 cell activation
A0A0G2K4A0;A0A0G2K1W1	Rab11fip5	5.30702	5.60627	5.44064	5.87841	0	0	1.3047	2.84711	1.32052	4.07394	0.00203844	0.00852957	3.87199	KC	cellular response to interferon-gamma
B2RYN0;D3ZFX4	Pgm3	24.1524	15.9978	29.5479	28.8363	98.079	78.1581	96.1436	-1.93759	5.42386	-4.06144	0.00205317	0.00857923	-10.0299	LSEC	hemopoiesis
P18211	RT1-Db1	177.73	34.4071	95.4003	91.0805	0	9.48073	0	5.77257	3.86037	4.05156	0.00234585	0.00966035	10.1116	KC	adaptive immune response;antigen processing and presentation of exogenous peptide antigen via MHC class II;antigen processing and presentation of peptide or polysaccharide antigen via MHC class II;humoral immune response mediated by circulating immunoglobulin;immune response;immunoglobulin production involved in immunoglobulin mediated immune response;inflammatory response to antigenic stimulus;m…
Q9Z1E1	Flot1	17.477	21.806	23.7509	21.0283	81.3727	77.9512	57.5497	-1.72693	5.16912	-3.94023	0.00241448	0.0099229	-9.02501	LSEC	positive regulation of toll-like receptor 3 signaling pathway;regulation of toll-like receptor 4 signaling pathway
Q925D4	Tmem176b	36.6261	41.7156	42.2097	31.5331	9.86208	8.33593	13.2394	1.85219	4.47556	3.87371	0.00264268	0.0107428	6.16606	KC	negative regulation of dendritic cell differentiation
Q04970	Nras	95.5557	108.063	86.2693	108.038	310.729	262.034	255.175	-1.50276	7.26653	-3.81459	0.00286355	0.0115623	-10.3895	LSEC	T cell receptor signaling pathway;T-helper 1 type immune response
Q9JK59	Bak1	77.2024	55.8049	41.2815	56.6716	21.2861	5.01025	3.59211	2.97044	4.6082	3.8205	0.00287987	0.0116125	6.25664	KC	B cell homeostasis;B cell negative selection;leukocyte homeostasis;myeloid cell homeostasis
A0A0G2KAT3;Q7TP21	Rpa1	0.799326	0.834919	2.27945	1.86482	5.87957	8.22169	11.6234	-2.35917	1.84412	-3.72846	0.00323476	0.0129046	-4.09773	LSEC	hemopoiesis
D3ZRX9	Cnn2	19.9862	17.7537	17.6607	48.9725	73.2252	74.3252	69.2209	-1.83617	5.27301	-3.70914	0.0033118	0.0131419	-5.00446	LSEC	hemopoiesis
A0A0G2JX07	Dapk2;Dapk3	9.93245	11.3256	11.5158	11.5737	31.0008	32.8485	32.7593	-1.53178	4.17429	-3.65638	0.00356205	0.0139867	-5.48637	LSEC	cellular response to interferon-gamma;neutrophil migration;positive regulation of eosinophil chemotaxis;positive regulation of neutrophil chemotaxis
Q07936	Anxa2	309.612	202.887	315.191	468.06	1134.31	889.996	912.87	-1.75961	8.98585	-3.60673	0.00381819	0.0148562	-8.68956	LSEC	osteoclast development
G3V762;B0BNN0	Tsta3	96.1155	81.2996	91.2353	74.5536	27.6425	27.7211	30.2811	1.5733	5.75354	3.56562	0.00404378	0.0156527	6.97646	KC	T cell mediated cytotoxicity
Q5U316	Rab35	97.8431	65.962	93.2091	60.8869	198.461	317.026	321.106	-1.80994	7.06291	-3.47068	0.00462461	0.0176726	-9.8595	LSEC	antigen processing and presentation
A0A0G2K527;Q9Z272	Git1	14.1898	12.9899	12.9319	10.6179	35.8685	37.86	49.7747	-1.6592	4.42155	-3.40277	0.0050921	0.0191898	-6.48571	LSEC	immunological synapse formation
P12785	Fasn	9.06796	7.63842	9.08127	6.68671	2.00224	2.51541	1.00127	1.99027	2.27004	3.39736	0.00513626	0.0193077	2.87783	KC	monocyte differentiation;neutrophil differentiation
F1M121	Pram1	7.0283	1.93064	2.53721	1.07906	0	0	0	2.7331	0.493638	3.3911	0.00523309	0.0196225	2.62959	KC	regulation of neutrophil degranulation;T cell receptor signaling pathway
H9KVF6;E9PTG8;A0A0G2K7Z9	Stk10	47.1362	56.1263	67.1757	49.6557	19.7197	18.4502	13.8703	1.69741	5.07902	3.33439	0.00561572	0.0208743	6.25384	KC	regulation of lymphocyte migration
P07150	Anxa1	300.343	130.804	278.738	363.12	34.8263	60.2019	39.2489	2.34984	6.89721	3.27258	0.00616441	0.0227326	11.4085	KC	adaptive immune response;alpha-beta T cell differentiation;granulocyte chemotaxis;innate immune response;monocyte chemotaxis;negative regulation of T-helper 2 cell differentiation;neutrophil clearance;neutrophil homeostasis;positive regulation of neutrophil apoptotic process;positive regulation of T cell proliferation;positive regulation of T-helper 1 cell differentiation;regulation of leukocyte …
Q6IRF8;O54715	Atp6ap1	54.9163	58.3024	56.2125	60.0369	18.5903	23.3799	18.2941	1.45375	5.21144	3.15656	0.00726185	0.0264035	6.10692	KC	positive regulation of osteoclast development
Q4W1H3;Q4W1H4;A0A0G2JYG5;Q63358	Myo9b	8.94892	8.68026	8.78506	7.87871	0.743065	1.69113	2.94425	2.00009	2.27858	3.11321	0.00774671	0.0279292	3.22112	KC	macrophage chemotaxis;monocyte chemotaxis
D4A6L1	Tapbpl	62.1446	26.4819	19.6886	39.0558	2.68353	6.56688	4.23059	2.63333	3.87115	3.07272	0.00829642	0.0297322	7.16042	KC	negative regulation of antigen processing and presentation of peptide antigen via MHC class I;peptide antigen assembly with MHC class I protein complex
A0A1B0GWY5;A0A0G2K0V4;Q5FVC2	Arhgef2	12.478	10.6617	12.3025	4.92402	2.50194	1.69908	2.77727	2.01323	2.53307	3.04114	0.00861201	0.0306432	3.27709	KC	innate immune response
Q5BK16	Trex1	89.438	76.7748	84.2552	73.0191	20.5007	20.1501	0.614401	3.5928	4.89782	3.03652	0.00906097	0.0320857	6.58138	KC	activation of immune response;adaptive immune response;cellular response to type I interferon;defense response to virus;immune complex formation;immune response;immune response in brain or nervous system;immunoglobulin biosynthetic process involved in immune response;inflammatory response to antigenic stimulus;innate immune response;lymphoid progenitor cell differentiation;macrophage activation i…
F1M9D6;A0A0G2JX93	Stat1	413.419	395.277	375.115	298.496	103.625	126.698	158.156	1.51548	7.87167	2.9412	0.0099666	0.0349825	7.36173	KC	cellular response to interferon-gamma;defense response to virus;interferon-gamma-mediated signaling pathway;positive regulation of defense response to virus by host;positive regulation of erythrocyte differentiation;response to type I interferon;type I interferon signaling pathway
F7F389;Q62930	C9	1.16626	0.905884	2.48744	2.32721	0	0	0	2.01146	0.186624	2.91765	0.0103376	0.0360554	1.39187	KC	complement activation, alternative pathway;complement activation, classical pathway;immune response;innate immune response
Q920L0	Lcp2	25.9249	22.2073	23.1579	11.5753	3.34486	2.35041	8.13334	2.23709	3.42159	2.90569	0.0105482	0.0367469	4.4212	KC	mast cell activation;T cell receptor signaling pathway
A0A0A0MY07;Q9R085	Usp15	6.00962	4.888	7.48937	3.70332	1.27468	1.42038	1.28046	1.77354	1.82902	2.81929	0.0119541	0.041261	2.06857	KC	positive regulation of RIG-I signaling pathway
Q63768	Crk	82.3427	102.744	83.2802	147.529	262.911	244.351	233.296	-1.40745	7.21522	-2.70824	0.0141116	0.0480668	-6.65129	LSEC	helper T cell diapedesis;negative regulation of natural killer cell mediated cytotoxicity;regulation of leukocyte migration;regulation of T cell migration
Q63691	Cd14	61.7074	48.9693	40.5668	68.2636	7.99551	17.5352	15.7603	1.79391	4.90481	2.69187	0.0144726	0.0491609	7.12929	KC	innate immune response;toll-like receptor 4 signaling pathway
D4A3X3	Isg15	63.6054	31.7324	51.7542	23.6857	135.865	134.548	247.595	-1.9708	6.20568	-2.69016	0.0145253	0.049284	-7.33657	LSEC	defense response to virus;positive regulation of erythrocyte differentiation;response to type I interferon
F1M9C0	Mapkapk2;Tssk3;Prkx;Mapkapk3	25.0446	26.5391	25.8401	38.1724	1.71087	7.86139	9.19121	2.08069	3.8442	2.59274	0.0168469	0.0562689	5.96216	NS	myeloid cell differentiation;toll-like receptor signaling pathway
A0A0H2UHD8;Q925Q9;M0RBZ7	Sh3kbp1	6.53167	6.12268	6.30781	9.30277	1.5956	2.32116	1.61011	1.56628	2.17752	2.58444	0.0170091	0.0567476	2.30585	NS	positive regulation of B cell activation
A0A0G2JY08;D3ZFD0	Myo18a	11.2811	7.84618	8.82714	8.61989	29.5015	25.0202	24.7819	-1.49183	3.89579	-2.53599	0.0183017	0.0603211	-4.56644	NS	cellular response to interferon-gamma;positive regulation of opsonization;regulation of macrophage activation
F1M8I7;A0A0G2K217;O08719	Evl	38.886	21.7373	33.2125	43.8849	8.81289	8.39575	9.84044	1.71722	4.2949	2.49714	0.01942	0.0633464	5.55	NS	cellular response to interferon-gamma
Q99JC6	Tapbp	530.887	400.837	327.511	493.677	84.7898	127.743	165.268	1.6559	7.97126	2.48622	0.0197409	0.0642168	8.3178	NS	antigen processing and presentation of endogenous peptide antigen via MHC class I;antigen processing and presentation of exogenous peptide antigen via MHC class I, TAP-dependent;peptide antigen stabilization
Q4QQW2	Cd40	6.66361	1.90969	12.2376	3.54922	32.9767	23.8	30.7653	-2.28622	3.49038	-2.48501	0.0199124	0.0646344	-6.05882	NS	B cell activation;defense response to virus;immune response-regulating cell surface receptor signaling pathway;positive regulation of B cell proliferation;positive regulation of isotype switching to IgG isotypes;regulation of immune response;regulation of immunoglobulin secretion;response to interferon-gamma
A0A0G2JX83;P29826;Q6AYB1	RT1-Bb	100.812	42.0708	94.6663	100.868	1.19887	15.3157	20.524	2.89628	4.92173	2.49748	0.0199374	0.0646454	6.58321	NS	adaptive immune response;antigen processing and presentation;antigen processing and presentation of exogenous peptide antigen via MHC class II;antigen processing and presentation of peptide antigen;antigen processing and presentation of peptide or polysaccharide antigen via MHC class II;B cell affinity maturation;cellular response to interferon-gamma;humoral immune response mediated by circulatin…
A0A0G2K8V5;P48199	Crp	9.98274	8.48551	12.6085	12.6553	1.97667	3.10101	3.71615	1.6453	2.74575	2.46828	0.020285	0.0657016	3.3986	NS	complement activation, classical pathway;innate immune response
P38438	Tgfbr2	4.38089	0.823906	6.53874	4.06372	17.1486	16.2413	18.3784	-2.2634	2.87756	-2.41168	0.02226	0.0716336	-5.87262	NS	embryonic hemopoiesis;myeloid dendritic cell differentiation;positive regulation of B cell tolerance induction;positive regulation of CD4-positive, alpha-beta T cell proliferation;positive regulation of NK T cell differentiation;positive regulation of T cell tolerance induction;positive regulation of tolerance induction to self antigen
F1LS29;P97571	Capn1	49.0606	62.9536	60.1382	53.2957	133.967	141.888	138.348	-1.29132	6.37607	-2.36455	0.0237418	0.0758321	-7.19599	NS	positive regulation of leukocyte tethering or rolling
D4A5K6	Zmpste24	48.8486	57.5212	53.8852	45.9042	17.9077	21.6741	19.4215	1.36739	5.11058	2.36194	0.0238365	0.0760535	4.97585	NS	regulation of defense response to virus;thymus development
Q01714	Sp1	0	8.0122	0	8.37941	22.0296	11.0211	14.8942	-3.3543	2.31489	-2.37582	0.0246667	0.07812	-2.73172	NS	definitive hemopoiesis;enucleate erythrocyte differentiation;megakaryocyte differentiation
D3ZN37;D4A5S0;Q63644	Rock1	4.64856	3.27673	3.3972	2.72087	1.1683	0.928598	0	2.01717	1.16917	2.33905	0.0247606	0.0783345	1.6466	NS	leukocyte migration;leukocyte tethering or rolling
Q569C9;Q9ERE4	Golph3	34.3365	3.61492	1.41844	19.9974	39.6677	49.0733	49.2103	-2.92025	4.1508	-2.34777	0.0251618	0.0794361	-2.01212	NS	leukocyte tethering or rolling
Q4FZT0	Stoml2	21.3681	39.3363	46.888	35.0704	9.38818	14.4969	4.32998	2.01719	4.28145	2.30049	0.0262618	0.0823877	4.79025	NS	CD4-positive, alpha-beta T cell activation;T cell receptor signaling pathway
F1LPS8;P86252	Pura	94.8044	129.321	111.706	103.639	312.908	251.646	275.31	-1.32695	7.35497	-2.29745	0.0262949	0.0824054	-8.00928	NS	lymphocyte proliferation
P04797;M0R590;D3ZGY4;M0R660	Gapdh;LOC108351137;LOC303448	10479	11209.5	10994.7	9904.37	4669.32	4657.18	4887.29	1.16501	12.8765	2.16862	0.0319947	0.0979659	5.92863	NS	antimicrobial humoral immune response mediated by antimicrobial peptide;cellular response to interferon-gamma
A0A0G2JV65;P63102	Ywhaz	1223.13	1267.25	1260.85	1710.31	2672.28	2937.1	2982.96	-1.1847	10.8648	-2.13388	0.0337324	0.102601	-5.90718	NS	histamine secretion by mast cell
P63045	Vamp2	23.0139	19.1608	26.224	32.6215	99.2305	86.9782	47.6122	-1.5971	5.33166	-2.04793	0.0384561	0.115793	-6.28137	NS	eosinophil degranulation;natural killer cell degranulation;neutrophil degranulation;regulation of histamine secretion by mast cell
G3V9P3	Vsir	16.474	32.4147	17.1726	28.498	7.88473	9.68388	0	2.83559	3.36332	1.95705	0.0461002	0.137429	3.51941	NS	negative regulation of CD4-positive, alpha-beta T cell proliferation;negative regulation of CD8-positive, alpha-beta T cell proliferation;negative regulation of T cell cytokine production;positive regulation of regulatory T cell differentiation;regulation of immune response
G3V7I0;Q9Z0V6	Prdx3	161.668	155.383	176.223	160.488	67.6108	68.9141	70.6107	1.22097	6.82583	1.90597	0.0476668	0.141536	5.97269	NS	myeloid cell differentiation
Q4V8I7	Lrrc8a	0	0	0	1.46822	0.210375	2.69102	6.12175	-2.37988	0.269252	-1.91508	0.0479295	0.142092	-2.04587	NS	pre-B cell differentiation
P32577	Csk;Matk	59.2957	91.9096	86.4082	65.7405	23.4477	31.6044	29.9392	1.39942	5.63391	1.87461	0.0499794	0.147817	5.1599	NS	adaptive immune response;regulation of Fc receptor mediated stimulatory signaling pathway
D3ZWA8	Appl1	6.21194	7.22488	3.32014	11.2479	19.7209	15.9468	17.3539	-1.58699	3.38855	-1.86193	0.0509661	0.1497	-3.22592	NS	negative regulation of Fc-gamma receptor signaling pathway involved in phagocytosis;regulation of innate immune response;regulation of toll-like receptor 4 signaling pathway
P62836	Rap1a	62.2979	42.8307	35.0747	81.6998	130.825	115.151	127.581	-1.41748	6.25934	-1.76073	0.0593052	0.17167	-4.29104	NS	positive regulation of Fc-gamma receptor signaling pathway involved in phagocytosis
A0A0G2K670;P62483	Kcnab2	3.68956	12.2347	13.1577	11.8106	0	2.38462	3.15222	2.23909	2.2183	1.76156	0.0602434	0.173942	3.37965	NS	hematopoietic progenitor cell differentiation
P52631	Stat3	43.4874	41.6604	46.5429	43.2991	110.561	89.7639	117.643	-1.26781	6.00589	-1.74572	0.0606452	0.174873	-6.57382	NS	positive regulation of erythrocyte differentiation;T-helper 17 cell lineage commitment
Q4FZU0	Acp6	8.74318	9.18743	14.1862	5.64929	3.91519	3.19419	2.43617	1.56434	2.65185	1.74137	0.0610725	0.17572	2.14314	NS	hematopoietic progenitor cell differentiation
A0A0G2K7Q1;Q5U351;P58195;A0A0G2K0E4	Plscr1;Plscr2	27.9442	13.8923	38.0017	16.255	0	5.64303	10.9372	2.53492	3.30647	1.7118	0.0661995	0.189069	2.9909	NS	defense response to virus;immune response;myeloid cell differentiation;positive regulation of innate immune response;regulation of Fc receptor mediated stimulatory signaling pathway;regulation of mast cell activation
F1LNG5;Q63787;M0RC47	Pik3r1	35.13	31.1989	37.9341	45.8951	14.2881	18.4649	7.354	1.49006	4.57809	1.65815	0.069104	0.196428	4.07697	NS	B cell differentiation;negative regulation of osteoclast differentiation
Q4KLZ6	Tkfc	6.37544	8.28654	5.35239	9.19332	20.6897	14.1168	23.0673	-1.43948	3.5109	-1.64432	0.0705243	0.199708	-3.44027	NS	negative regulation of MDA-5 signaling pathway;regulation of innate immune response
A0A0G2K477;A0A0G2K9Y0;F1LPQ6;F1LN61;P20759	Ighm;Igg-2a	0.455159	0	0.753524	2.58074	10.7821	2.40393	2.12168	-2.03557	1.04393	-1.64959	0.0707296	0.199939	-2.07411	NS	antibacterial humoral response;B cell receptor signaling pathway;complement activation, classical pathway;innate immune response;positive regulation of B cell activation
A0A0G2JSH4;A0A0G2KB98;P18266	Gsk3b	0	0	0	4.75607	0	6.19757	7.95911	-2.6503	0.602588	-1.62888	0.0759764	0.212535	-1.34922	NS	positive regulation of osteoclast differentiation
P67779	Phb	198.212	193.644	231.735	235.634	180.801	55.1459	44.9203	1.59695	7.11202	1.55454	0.0805645	0.224114	2.26068	NS	positive regulation of complement activation
O35186	Ctsk	0	0	11.9812	0	8.3534	10.0163	10.8908	-2.75615	1.52747	-1.55962	0.085478	0.236684	-1.18633	NS	immune response
Q63798	Psme2	1485.62	1185.21	1142.91	1239.63	427.423	538.531	578.639	1.22867	9.73964	1.50206	0.0868709	0.239528	6.34032	NS	antigen processing and presentation of exogenous antigen
Q01177;Q7TP84	Plg	4.98106	0	2.87902	0	0.757172	28.6655	30.7178	-2.93752	1.76739	-1.46625	0.100911	0.273849	-3.31034	NS	mononuclear cell migration
Q91XJ1	Becn1	4.8772	5.08064	8.10617	0	35.5015	19.3207	12.3164	-1.94266	2.88164	-1.4036	0.101474	0.275128	-4.41386	NS	defense response to virus
A0A0G2K1C0;Q4V7C7	Actr3;Actr3b	2049.85	2137.95	2286.75	1924.18	959.221	1007.92	943.55	1.12067	10.5573	1.3437	0.109033	0.294555	5.36514	NS	cellular response to interferon-gamma
P43527;F1LQZ4	Casp1	178.659	146.748	149.256	131.887	43.2067	75.5323	67.2126	1.25977	6.67742	1.28632	0.118208	0.313893	5.12746	NS	cellular response to interferon-gamma;microglial cell activation
P02696	Rbp1	44.0492	80.3159	66.3937	117.661	129.065	266.987	138.525	-1.38992	6.70891	-1.22226	0.129262	0.339412	-3.69939	NS	regulation of granulocyte differentiation
D3ZV15	Cbl	38.703	39.0294	45.1591	35.3597	13.7321	14.1535	21.8372	1.24275	4.78007	1.13944	0.144711	0.375046	3.48865	NS	mast cell degranulation
A0A0G2JUF8;A0A0G2JWP8;P41516	Top2a	2.20073	1.67605	0.884091	1.45799	5.09184	5.56097	3.2321	-1.36738	1.56803	-1.12483	0.14765	0.381343	-1.50997	NS	hematopoietic progenitor cell differentiation
P63095;Q63803	Gnal;Gnas	83.3801	102.987	89.4241	110.681	171.949	180.754	326.533	-1.28044	7.09374	-1.12288	0.147993	0.381608	-5.17035	NS	positive regulation of osteoclast differentiation
F1MAJ0;A0A0G2JY48;P54759;F1LQK6;D3ZBN3;D3ZZK3;M0RDA4;D3ZH39;P09759;P54758	Ephb2;Epha7;Epha2;Epha4;Ephb4;Ephb3;Ephb1;Epha6	2.3481	0	3.04962	0	9.96477	8.30987	2.38492	-1.95613	1.34182	-1.13965	0.148957	0.382688	-2.83921	NS	immunological synapse formation;osteoclast differentiation;positive regulation of T cell costimulation;thymus development
A0A0G2K151;P02650	Apoe	180.106	125.689	91.3456	100.933	75.6877	49.7247	26.834	1.43459	6.33373	1.11823	0.149064	0.382688	3.00288	NS	regulation of innate immune response
P61765	Stxbp1	10.5984	10.1921	9.43435	7.0091	21.0242	21.947	24.389	-1.20743	3.80937	-1.11397	0.149768	0.383508	-3.32984	NS	cellular response to interferon-gamma;positive regulation of mast cell degranulation
P51146	Rab4b;Rab4a	3.4037	7.95363	9.2073	3.08277	21.6448	22.1253	12.1474	-1.44506	3.2563	-1.11049	0.15065	0.385109	-3.76361	NS	antigen processing and presentation
G3V6P7;Q62812	Myh9	441.421	708.38	499.027	734.78	1394.14	1019.49	1514.77	-1.22835	9.67842	-1.07945	0.156852	0.397572	-5.30101	NS	establishment of T cell polarity;monocyte differentiation;platelet formation
D3ZD46	Dhx58	7.53891	10.7181	7.28096	8.21293	3.02249	3.00052	3.48036	1.23916	2.59927	1.04499	0.164187	0.413713	1.76648	NS	negative regulation of innate immune response;negative regulation of MDA-5 signaling pathway;negative regulation of RIG-I signaling pathway;positive regulation of MDA-5 signaling pathway;positive regulation of RIG-I signaling pathway;regulation of innate immune response
D4A0U0;A0A140UHX0;P09215	Prkcd;Prkcq	9.13584	14.4447	16.0539	18.9676	112.477	0.273652	0	2.62916	2.9931	1.1202	0.167978	0.421141	-0.711816	NS	B cell proliferation;immune system process;immunoglobulin mediated immune response;neutrophil activation;positive regulation of T cell activation;positive regulation of T cell proliferation;positive regulation of T-helper 17 type immune response;positive regulation of T-helper 2 cell activation
A0A0G2K290;A0A0G2K3A6;A0A0G2JUY4;A0A0G2K4A4;M0RBL2;A0A0G2JWW4	LOC100360344;LOC100359993;AABR07065792.2;AABR07065656.3;AABR07065699.1;AABR07065651.3;AABR07065693.2;AABR07065656.4;AABR07065684.1;AABR07065656.8;AABR07065705.2;AABR07065699.4;AABR07065651.7;AABR07065714.1	14.6947	13.1848	16.0771	26.665	60.6033	21.9759	60.3358	-1.41729	4.69502	-0.992373	0.176158	0.439441	-3.54064	NS	B cell receptor signaling pathway;complement activation, classical pathway;innate immune response;positive regulation of B cell activation
Q66HA7	Cbfb	22.4734	19.9391	32.1448	49.2472	12.2115	12.0998	7.99498	1.29568	4.27864	0.965387	0.182188	0.452224	3.27011	NS	definitive hemopoiesis;lymphocyte differentiation;myeloid cell differentiation;negative regulation of CD4-positive, alpha-beta T cell differentiation;positive regulation of CD8-positive, alpha-beta T cell differentiation
Q63616	Vps33b	1.44915	5.33734	3.47511	0	2.16688	0	0.295845	1.72645	0.654979	0.916887	0.198611	0.486541	0.569687	NS	megakaryocyte development
A0A0G2K8G8;A0A0G2K4X1	RT1-A1	48.9317	4.76954	79.921	49.1379	5.10111	0	34.9118	2.66575	3.80282	1.01096	0.201056	0.492126	1.14968	NS	antigen processing and presentation of endogenous peptide antigen via MHC class I via ER pathway, TAP-independent;antigen processing and presentation of endogenous peptide antigen via MHC class Ib;antigen processing and presentation of peptide antigen via MHC class I;immune response;negative regulation of natural killer cell mediated cytotoxicity;positive regulation of T cell mediated cytotoxicit…
Q99PV2	Stxbp3	11.1241	18.8414	14.0284	23.1954	36.5013	27.7551	43.3134	-1.21457	4.53189	-0.83899	0.21365	0.516206	-2.91823	NS	cellular response to interferon-gamma;neutrophil degranulation
P04897	Gnai2;Gnat1;Gnat2;Gnao1;Gnat3;Gnas	980.537	818.008	852.173	763.929	1467.99	1990.33	1977.44	-1.11367	10.194	-0.822559	0.217996	0.524591	-5.47142	NS	positive regulation of osteoclast differentiation
B4F779	Appl2	1.70851	1.28847	39.247	30.6715	21.0307	33.0432	24.6208	-1.88034	3.77197	-0.841626	0.226119	0.540234	-0.355255	NS	positive regulation of Fc-gamma receptor signaling pathway involved in phagocytosis;regulation of innate immune response;regulation of toll-like receptor 4 signaling pathway
Q4KM65	Nudt21	152.746	158.114	91.8746	143.382	280.89	277.274	289.126	-1.16134	7.5285	-0.762419	0.234496	0.556695	-4.64971	NS	positive regulation of pro-B cell differentiation
Q9ES53	Ufd1	10.776	12.8851	11.2301	5.46522	4.61127	4.14264	4.29929	1.20976	2.88541	0.763041	0.234345	0.556695	1.70357	NS	negative regulation of RIG-I signaling pathway
Q9QZK8	Dnase2	57.8974	43.924	46.2216	75.3615	107.972	118.66	100.84	-1.12276	6.20763	-0.74248	0.240141	0.568744	-3.90667	NS	erythrocyte differentiation;regulation of immune response
Q2PQA9	Kif5b;Kif5a;Kif5c	19.3185	26.6475	23.2453	18.8553	52.0859	41.1653	58.1914	-1.14501	4.98403	-0.723284	0.245666	0.579997	-4.27533	NS	cellular response to interferon-gamma
B2RZC6;A0A0H2UHX8;Q7TP98	Ilf2	28.327	36.5849	34.2864	26.3876	59.8265	77.7955	67.6843	-1.10069	5.46119	-0.62857	0.274095	0.636088	-4.4901	NS	immune response
Q66H68	Rbm47	2.32708	0.272695	0.926952	0	0	0	0	1.34149	-0.337113	0.634409	0.273692	0.636088	0.6692	NS	hematopoietic progenitor cell differentiation
Q642E3;Q9JLH7	Cdk5rap3;Prdm1	18.0383	17.7933	18.5258	11.1533	9.25044	6.94472	6.95609	1.13908	3.61119	0.595718	0.284414	0.65597	1.79458	NS	negative regulation of B cell proliferation;positive regulation of B cell differentiation;regulation of extrathymic T cell differentiation;regulation of natural killer cell differentiation;regulation of NK T cell differentiation
F1LW83;M0RDF8;M0R672	Gbp6	44.9451	40.4442	22.2336	104.142	77.5744	44.8933	0	2.00329	4.69556	0.669388	0.30271	0.694958	0.135096	NS	cellular response to interferon-gamma
A0A0G2KB63;Q5XIH7	Phb2	143.012	123.446	132.602	113.715	134.95	47.449	36.9687	1.19195	6.5576	0.527065	0.306846	0.703375	1.27158	NS	regulation of complement activation
A0A0G2K6C7;D4A0Y0;Q6AYT1	Trim30c;Trim5	5.42553	5.80565	3.42215	2.66989	3.02115	0.933307	1.67204	1.20179	1.75916	0.522842	0.308325	0.705146	0.766425	NS	activation of innate immune response;defense response to virus;innate immune response;pattern recognition receptor signaling pathway
M0RCF3;A0A0G2JWK0	Itgb3	9.79869	10.6192	9.2473	9.88062	15.6622	26.6336	21.2705	-1.10746	3.81729	-0.516322	0.310217	0.707919	-2.52527	NS	positive regulation of leukocyte migration;positive regulation of T cell migration
F1LNN8;A0A0G2K5V8	Dapk1	2.32717	4.01297	4.59154	3.0331	3.25545	0	2.19582	1.34544	1.4546	0.523559	0.311913	0.709556	0.430976	NS	cellular response to interferon-gamma
A0A0G2K2T6;F1LRU1;A0A0G2K4U6;Q9JIL3	Ilf3;Strbp	14.0725	15.1133	12.4649	9.68401	26.0596	31.1322	26.8973	-1.0788	4.19501	-0.429031	0.339948	0.766931	-2.96756	NS	defense response to virus
P36506	Map2k2	10.1159	12.9695	14.7441	9.45271	30.5216	21.2477	30.0798	-1.09613	4.10536	-0.413655	0.345332	0.777281	-3.00725	NS	thymus development
A0A0G2JVD9	Ikzf1	6.98436	0	7.12406	3.65278	0	3.0247	0	1.62977	0.958001	0.510044	0.346244	0.778205	1.43043	NS	B cell differentiation;erythrocyte differentiation;hemopoiesis;lymph node development;lymphocyte differentiation;natural killer cell differentiation;Peyer's patch development;positive regulation of neutrophil differentiation;positive regulation of NK T cell differentiation;T cell differentiation;thymus development
B5DEY8	Snx6;Snx32	122.61	110.723	100.633	179.83	235.552	238.76	234.669	-1.05841	7.36552	-0.400244	0.350037	0.786141	-3.83294	NS	regulation of histamine secretion by mast cell
D3ZK73	Cul4b;Cul4a	1.72917	0	0	0.456562	3.19351	5.64042	0	-1.42125	0.370822	-0.431367	0.359074	0.801031	-1.56299	NS	hemopoiesis;negative regulation of granulocyte differentiation
F1M0F4;O54923	Exoc6	1.97195	3.11688	3.37267	3.2014	7.48636	5.68223	6.75692	-1.07992	2.2124	-0.337502	0.372486	0.82603	-1.50411	NS	erythrocyte differentiation
B1WBS4	Vps26b	43.7421	45.6873	41.0961	40.9701	97.2599	76.2387	95.1001	-1.04806	5.88588	-0.317006	0.379919	0.837554	-4.55234	NS	cellular response to interferon-gamma
Q5RK30	Sbds	67.2928	43.3608	43.0059	44.0692	21.0372	21.7186	24.1752	1.0695	5.14092	0.296962	0.38727	0.849385	3.07203	NS	bone marrow development;leukocyte chemotaxis
F7ES73	Nub1	10.5783	8.57759	8.05711	2.88883	2.19723	4.40522	3.57578	1.09124	2.46611	0.243167	0.407503	0.887912	1.23754	NS	response to interferon-gamma
P97710;Q499T3	Sirpa	11.3627	17.2257	13.4408	17.944	33.5327	23.0706	34.4979	-1.04941	4.35706	-0.213776	0.418209	0.905967	-2.70565	NS	cellular response to interferon-gamma;granulocyte migration;hematopoietic progenitor cell differentiation;monocyte extravasation;positive regulation of T cell activation
Q5XIF3	Ndufs4	41.5143	38.0523	40.7997	50.17	26.6156	23.748	12.8012	1.04355	4.96957	0.17555	0.432659	0.930543	2.55131	NS	innate immune response
P05708	Hk1	14.4381	11.6425	8.681	15.2406	83.4443	13.9102	18.6161	-1.08767	4.16787	-0.151204	0.44574	0.953202	-2.56213	NS	innate immune response;positive regulation of cytokine secretion involved in immune response
Q9ES54;F1LQX9;A0A0G2JU66	Nploc4	10.8521	11.4122	13.4225	18.5239	6.53544	6.05561	5.09735	1.02785	3.30578	0.133132	0.448794	0.95905	2.03856	NS	negative regulation of RIG-I signaling pathway
A0A096MJM1;Q32PX6;A0A096MK75	Rhog	527.737	622.085	646.35	517.472	409.849	444.362	413.846	0.464297	8.97911	0	0.999212	1	1.12081	NS	regulation of neutrophil migration
A0A096MK30;O35763	Msn	1630.73	1704.13	1857.12	1801.42	1871.79	1657.45	1998.23	-0.0949598	10.8017	0	0.999991	1	-0.226857	NS	immunological synapse formation;leukocyte migration;regulation of lymphocyte migration;T cell migration;T cell proliferation
A0A0G2JSH9;P35704	Prdx2	1574.71	1457.13	1496.83	1725.92	776.609	863.213	891.764	0.817622	10.2272	0	0.963947	1	3.67502	NS	leukocyte activation;negative regulation of T cell differentiation;respiratory burst involved in inflammatory response;T cell proliferation;thymus development
A0A0G2JSR1;Q7TP14;A0JPQ9	Chid1;LOC100911881	12.813	13.366	11.2886	10.0234	7.9362	5.07665	9.83175	0.664348	3.34401	0	0.874697	1	0.788302	NS	innate immune response
A0A0G2JSR3;P27364;A0A0G2KAA4;A0A140TAJ4;P22072	Hsd3b5;Hsd3b3;Hsd3b6;Hsd3b;Hsd3b1	9.01864	17.5252	22.9393	30.2098	9.23441	27.2187	5.4691	0.555835	3.93822	0	0.786126	1	0.394143	NS	granulocyte differentiation
A0A0G2JXI4;A0A0G2JSR4;P52632;G3V8K7;Q62771	Stat5b;Stat5a	10.8947	12.0193	11.8529	11.6278	19.1431	16.017	36.8495	-0.982915	3.99261	0	0.520915	1	-1.99601	NS	mast cell migration;natural killer cell differentiation;negative regulation of erythrocyte differentiation;negative regulation of mast cell apoptotic process;Peyer's patch development;positive regulation of activated T cell proliferation;positive regulation of B cell differentiation;positive regulation of erythrocyte differentiation;positive regulation of gamma-delta T cell differentiation;positi…
A0A0G2JSR7;P43244	Matr3	69.4988	69.8076	74.2583	70.6788	107.573	110.747	120.977	-0.691893	6.44577	0	0.986303	1	-2.48143	NS	activation of innate immune response;innate immune response
A0A0G2JT93;Q9WU82	Ctnnb1	190.526	196.791	192.111	142.948	310.121	323.503	342.745	-0.823106	7.85681	0	0.899271	1	-3.57928	NS	hemopoiesis;negative regulation of osteoclast differentiation;osteoclast differentiation;regulation of osteoclast differentiation;regulation of T cell proliferation;T cell differentiation;T cell differentiation in thymus;thymus development
D3ZFD2;A0A0G2JU25	Galnt2	8.48262	8.19348	7.16572	8.74026	5.78718	5.35577	7.388	0.312434	2.94505	0	0.994101	1	0.276237	NS	immunoglobulin biosynthetic process
G3V7X3;A0A0G2JUA7	Nck1	13.8065	21.6177	24.4187	17.2855	14.1576	15.001	15.9911	0.346434	4.13843	0	0.987959	1	0.347853	NS	positive regulation of T cell proliferation;T cell activation
A0A0G2JUK2;B2GV58	Lsm14a	14.8567	19.2561	20.2838	20.5581	23.7725	14.2559	17.0169	0.0673253	4.23341	0	0.999143	1	0	NS	defense response to virus;positive regulation of type I interferon-mediated signaling pathway;RIG-I signaling pathway
A0A0G2JV54;Q9Z118	Ptbp3	152.685	163.513	142.124	100.638	212.273	169.166	198.568	-0.404232	7.3157	0	0.995348	1	-1.25866	NS	erythrocyte maturation
A0A0G2JVM2	Mia3	4.15093	3.71783	2.80691	2.71821	3.18863	2.83616	3.4517	0.0607382	1.90136	0	0.998731	1	0	NS	negative regulation of lymphocyte migration;positive regulation of leukocyte migration
A0A0G2JWD6;D3ZIF5	Ap3b1;Ap3b2	46.2634	50.2942	50.6851	40.6099	28.5767	29.3828	28.9943	0.703881	5.27119	0	0.962308	1	1.58425	NS	antigen processing and presentation;antigen processing and presentation, exogenous lipid antigen via MHC class Ib;positive regulation of NK T cell differentiation
M0R4L7;G3V9C7;G3V8B3;D3ZWM5;A0A0G2JXE0;D3ZNH4;A0A0G2JXI9;Q00715;D3ZLY9;A0A0G2K7R1	Hist1h2bl;Hist1h2bk;Hist1h2bq;Hist1h2bd;LOC102549061;Hist1h2bo;Hist1h2bh	19088.4	18732.1	19264	15039.4	39919.3	33419.7	36070.9	-0.972661	14.568	0	0.598143	1	-5.00288	NS	antibacterial humoral response;antimicrobial humoral immune response mediated by antimicrobial peptide;innate immune response in mucosa
A0A0G2JYN7;Q4KLH4	Pspc1	10.3879	14.4545	9.76293	5.74353	16.297	13.9001	15.1783	-0.500061	3.60539	0	0.952993	1	-0.870219	NS	activation of innate immune response;innate immune response
Q6TXE9;A0A0G2JZI2	Eprs	49.2468	48.324	39.3993	33.7958	33.5318	35.2741	45.0605	0.164529	5.34624	0	0.998608	1	0.164194	NS	cellular response to interferon-gamma
F1LXQ8;A0A0G2K0I8;F1M784	Pik3ap1	5.0909	6.18899	7.73238	4.18543	3.88882	3.84535	5.66636	0.392761	2.48172	0	0.97255	1	0.168528	NS	negative regulation of toll-like receptor signaling pathway;positive regulation of toll-like receptor signaling pathway;toll-like receptor 2 signaling pathway;toll-like receptor 4 signaling pathway;toll-like receptor 7 signaling pathway;toll-like receptor 9 signaling pathway
A0A0G2K0X2;F1LTB1;M0R8W0;M0RAE8;A0A0G2K7N5;A0A0G2K939	Dock10	7.43807	3.64253	4.8973	3.85836	0.744694	15.3761	0.459182	0.89614	1.97711	0	0.580858	1	-0.0544152	NS	B cell homeostasis;marginal zone B cell differentiation
A0A0G2K110;Q3KRD8	Eif6	44.8622	64.342	63.8073	49.4238	66.133	64.7009	71.0581	-0.261898	5.91669	0	0.998749	1	-0.600422	NS	regulation of megakaryocyte differentiation
F1M5Z5;A0A0G2K1M7	Ano6	14.6709	16.9586	16.7732	10.1015	7.23406	7.17015	9.90248	0.865516	3.54787	0	0.705268	1	1.19092	NS	dendritic cell chemotaxis;positive regulation of monocyte chemotaxis
D3ZBP2;A0A0G2K3H5	Sin3a	0.866283	1.03612	1.5173	3.77932	2.8047	2.14848	1.7464	-0.562117	1.21095	0	0.893964	1	-0.106813	NS	activation of innate immune response;hematopoietic progenitor cell differentiation;positive regulation of defense response to virus by host
A0A0G2K4S5;D3ZQG9;Q95II0	RT1-CE5;RT1-CE4	32.8134	1.94349	0	40.8061	3.43028	6.18904	11.2847	-1.05791	2.71293	-0.040115	0.581539	1	0.745806	NS	antigen processing and presentation of endogenous peptide antigen via MHC class I via ER pathway, TAP-independent;antigen processing and presentation of endogenous peptide antigen via MHC class Ib;antigen processing and presentation of exogenous peptide antigen via MHC class Ib;antigen processing and presentation of peptide antigen via MHC class I;immune response;negative regulation of natural ki…
A0A0G2K562;Q10743	Adam10	21.5234	20.1786	16.4663	16.7154	37.6832	33.8554	40.6656	-0.996727	4.67742	0	0.507056	1	-2.96771	NS	monocyte activation;positive regulation of T cell chemotaxis;regulation of osteoclast differentiation
E9PTF9;A0A0G2K5T9;A0A0G2JVH7	Wasf2;Wasf1	118.361	138.662	143.284	84.6314	96.659	100.762	114.546	0.271191	6.81477	0	0.998018	1	0.297159	NS	megakaryocyte development
A0A0G2K6E2;F1M6X5;Q9Z0J5	Txnrd2	4.27268	9.69672	3.18915	6.12085	4.72751	4.08627	7.15	-0.060548	2.53343	0	0.99013	1	0.0182285	NS	hemopoiesis
A0A0G2K6Z6;P29288	Acp5	48.862	34.7546	47.0551	28.6655	25.1688	18.185	19.2	1.00075	4.91552	0.00305502	0.498848	1	1.9308	NS	osteoclast differentiation
A0A0G2K719;D3ZN21	Ddx3x;Ddx3y	57.9681	60.1862	62.2972	50.8749	72.6769	58.1994	53.4179	-0.0257574	5.89568	0	0.999959	1	-0.193953	NS	innate immune response;positive regulation of toll-like receptor 7 signaling pathway;positive regulation of toll-like receptor 8 signaling pathway
A0A0G2K7Q7;P35559	Ide	11.3719	8.27041	7.91068	10.3113	14.3483	13.8086	17.8062	-0.759766	3.59059	0	0.848946	1	-1.28289	NS	antigen processing and presentation of endogenous peptide antigen via MHC class I
F1MAB9;A0A0G2K865	Tpd52	379.202	538.175	479.821	488.002	459.751	609.121	484.195	-0.174305	8.92872	0	0.999783	1	-0.350189	NS	B cell differentiation
A0A0G2K8H6;P00786;A0A0H2UHL6	Ctsh	311.585	324.895	403.509	248.874	302.792	279.154	279.927	0.223991	8.25083	0	0.999313	1	0.210621	NS	adaptive immune response;immune response-regulating signaling pathway;T cell mediated cytotoxicity
A0A0G2K8K0	Sfpq	208.74	205.125	240.4	203.043	399.476	317.039	277.896	-0.57341	8.00713	0	0.989323	1	-2.27785	NS	activation of innate immune response
Q70AM4;A0A0G2K8Z9	Kif13b;Kif13a;Kif1c;Kif16b;Stard9	5.94665	3.85778	5.02069	3.09745	7.26397	9.64619	4.80394	-0.545775	2.54724	0	0.909311	1	-0.702227	NS	cellular response to interferon-gamma
G3V8U3;A0A0G2K948	Dpf2	5.96142	4.67921	2.31461	5.68727	6.8129	5.27896	0	0.889543	1.94115	0	0.583095	1	0.0355371	NS	negative regulation of myeloid progenitor cell differentiation
A0A0G2K9E8;Q63356	Myo1e	5.43638	4.78377	4.73563	4.51629	6.41034	3.07469	8.36776	-0.16887	2.49447	0	0.982666	1	-0.21543	NS	hemopoiesis;post-embryonic hemopoiesis
A0A0G2K9I8;Q63009	LOC100361025;Prmt1;Prmt8	64.2063	34.9815	52.2111	26.616	55.5274	76.8276	85.0538	-0.701386	5.73509	0	0.833018	1	-1.46243	NS	negative regulation of megakaryocyte differentiation;positive regulation of erythrocyte differentiation;regulation of megakaryocyte differentiation
A0A0G2KA71;Q5FVC5	Nectin2	12.5448	13.7443	10.2714	15.8469	22.0526	20.3424	19.7689	-0.740913	4.03081	0	0.903107	1	-1.23078	NS	positive regulation of immunoglobulin mediated immune response;positive regulation of mast cell activation;positive regulation of natural killer cell mediated cytotoxicity;positive regulation of natural killer cell mediated cytotoxicity directed against tumor cell target;positive regulation of T cell receptor signaling pathway;susceptibility to natural killer cell mediated cytotoxicity;susceptibi…
A0A0G2KAB9;Q3MQ06;D3ZJZ1	Atg5	24.2375	20.5657	22.5576	11.1153	20.5255	17.8113	22.7284	0.0209095	4.31673	0	0.99949	1	-0.0660126	NS	antigen processing and presentation of endogenous antigen;immune system process;negative thymic T cell selection;regulation of cytokine secretion involved in immune response
A0A0H2UHH2;P23680	Apcs	50.9468	50.7623	62.951	37.0848	35.736	37.1972	21.0181	0.813263	5.34681	0	0.756534	1	1.29667	NS	complement activation, classical pathway;innate immune response;negative regulation of monocyte differentiation
A0A0H2UHH9;D4ACJ1;P62850	LOC100363469;Rps24	173.27	180.665	150.816	101.04	180.804	148.633	97.6192	0.233828	7.16981	0	0.992372	1	0.0651654	NS	erythrocyte homeostasis
A0A0H2UHI2;Q01986	Map2k1	64.5676	52.1133	64.7793	57.9945	84.7313	69.0828	50.0032	-0.117951	5.97604	0	0.998939	1	-0.351925	NS	thymus development
A0A0H2UHP9;Q9WVB1;A0A0G2JT78	Rab6a;Rab6b;Rab42;Rab39a	516.862	540.253	509.64	391.525	627.174	670.027	758.787	-0.468424	9.13642	0	0.998073	1	-1.5399	NS	antigen processing and presentation
A0A0H2UHQ8;D3ZFA8;P04644;D3ZKG6;D3ZHU9	Rps17;LOC100362366;Rps17;RGD1562381	496.781	498.78	537.644	465.748	477.298	458.314	469.554	0.0987137	8.9253	0	0.999993	1	0.0862156	NS	erythrocyte homeostasis
D4A6G6;A0A0H2UI38;P17074;F1M8C7;D3ZGN8;F1M764;F1LYF3	LOC100362339;Rps19l2;Rps19;LOC103690015	650.566	639.693	754.329	747.729	653.476	585.41	548.551	0.21345	9.3464	0	0.999953	1	0.378046	NS	antimicrobial humoral immune response mediated by antimicrobial peptide;erythrocyte differentiation;monocyte chemotaxis;negative regulation of respiratory burst involved in inflammatory response;positive regulation of respiratory burst involved in inflammatory response
A0A140TAG9;Q63692;A0A0G2K3C1	Cdc37	86.6442	73.0822	73.916	82.1237	78.6707	86.493	84.7465	-0.13549	6.34227	0	0.999925	1	-0.191925	NS	regulation of interferon-gamma-mediated signaling pathway;regulation of type I interferon-mediated signaling pathway
A0A140TAI1;Q9JJP9	Ubqln1	84.9437	85.0638	84.8308	105.985	57.7434	77.811	82.7695	0.20504	6.36003	0	0.999666	1	0.490324	NS	negative regulation of toll-like receptor 3 signaling pathway
A0A140TAJ3;Q32PX7	Fubp1	56.8872	72.4872	70.674	99.888	135.57	132.62	103.228	-0.81668	6.5252	0	0.853123	1	-2.52794	NS	hematopoietic stem cell proliferation
A1A5Q1	Parp9	9.80424	10.1964	7.4543	12.4636	8.93672	9.79955	9.56027	-0.0626274	3.34368	0	0.999413	1	0	NS	positive regulation of defense response to virus by host;positive regulation of interferon-gamma-mediated signaling pathway;regulation of response to interferon-gamma
A1L1J8	Rab5b	108.072	122.546	112.28	113.036	182.797	167.147	176.2	-0.631929	7.1032	0	0.995184	1	-2.43061	NS	antigen processing and presentation
A2RUW1	Tollip	16.4923	25.9517	20.2523	55.9464	45.7785	48.9042	38.9369	-0.957786	5.06663	0	0.560649	1	-1.07657	NS	innate immune response
A2VD09;Q9QZM5	Abi1;Abi2	31.2119	45.1284	36.7471	30.2953	43.9059	44.837	44.9552	-0.299434	5.30631	0	0.998204	1	-0.644344	NS	megakaryocyte development
B0BMY6	Otulin	12.7442	13.1491	11.861	13.3912	7.19984	7.2862	5.99992	0.831827	3.36114	0	0.81145	1	1.4207	NS	innate immune response;nucleotide-binding oligomerization domain containing 2 signaling pathway
B2RYF7;A0A0G2K6R7	Washc1	72.3341	83.7311	82.4488	80.8106	140.445	147.793	52.2526	-0.313565	6.48211	0	0.956692	1	-0.998422	NS	dendritic cell antigen processing and presentation;regulation of immune response;T cell proliferation
B2RYG6	Otub1	265.74	267.661	290.682	269.411	195.621	207.004	218.504	0.377803	7.92472	0	0.999842	1	0.906302	NS	adaptive immune response
B5DFK6	Ap3d1	21.8521	19.743	14.2689	9.83479	12.4332	11.3274	16.4705	0.302469	3.91681	0	0.977862	1	0.227255	NS	antigen processing and presentation;antigen processing and presentation, exogenous lipid antigen via MHC class Ib;positive regulation of NK T cell differentiation
B5DFL6	Cmtm3	80.102	84.5354	74.8631	62.0836	94.5875	100.843	102.829	-0.387639	6.41023	0	0.99886	1	-1.0418	NS	positive regulation of B cell receptor signaling pathway
D3Z8E0	Rps6ka3;Rps6ka6;Mastl;Mast3;Mast2;Mast1	39.5982	38.9525	47.7545	34.4727	18.7947	21.7711	24.6613	0.878019	4.96409	0	0.739903	1	2.15987	NS	toll-like receptor signaling pathway
D3Z8X6	Dtx3l	20.5381	17.4782	12.1478	21.8365	11.5114	15.3283	12.6223	0.271351	3.99857	0	0.990007	1	0.520534	NS	positive regulation of defense response to virus by host
D3ZAC0;D3ZXC1	Itga2b	6.47658	17.1888	9.82424	11.9697	12.3231	18.606	10.5968	-0.35601	3.62347	0	0.951734	1	-0.311826	NS	positive regulation of leukocyte migration
D3ZAS8	Sart3	4.39842	1.90148	4.28892	2.44824	3.73431	4.30675	3.64742	-0.251566	1.96788	0	0.975501	1	-0.122152	NS	hematopoietic stem cell proliferation
D3ZBM3	Fech	5.39622	10.4649	10.0466	5.77373	5.97668	10.7182	12.7031	-0.274769	3.13835	0	0.970572	1	-0.341035	NS	erythrocyte differentiation
D3ZIY3	Ythdf3;Ythdf1;Ythdf2	14.9842	8.37996	13.9073	13.9428	15.6752	9.05996	6.02527	0.413125	3.54043	0	0.933482	1	0.266642	NS	hematopoietic stem cell proliferation;negative regulation of type I interferon-mediated signaling pathway;regulation of antigen processing and presentation;regulation of hematopoietic stem cell differentiation
D3ZKI0;F1M9F3;Q6MG38	RT1-CE3;RT1-M2	17.3005	0	183.728	7.65926	5.01746	12.4436	8.18559	0.529261	3.28349	0	0.826288	1	1.4904	NS	antigen processing and presentation of endogenous peptide antigen via MHC class I via ER pathway, TAP-independent;antigen processing and presentation of endogenous peptide antigen via MHC class Ib;immune response;positive regulation of T cell mediated cytotoxicity
D3ZN51	Itga9	11.4174	12.8701	11.938	15.1084	10.0138	13.9688	20.2568	-0.280527	3.79163	0	0.990281	1	-0.231713	NS	neutrophil chemotaxis
D3ZP47	Phpt1	71.0353	87.8057	90.4322	85.8857	114.769	118.249	123.763	-0.530263	6.6089	0	0.997387	1	-1.67653	NS	negative regulation of T cell receptor signaling pathway
D3ZRE7	Swap70	24.2702	19.8544	24.0064	24.7543	48.8415	35.3853	31.9711	-0.70256	4.86607	0	0.918114	1	-1.85094	NS	isotype switching;positive regulation of mast cell chemotaxis
D3ZUC9	Oxsr1	19.7668	18.7032	16.3253	17.3466	26.222	22.6731	23.8915	-0.43131	4.38816	0	0.995236	1	-0.801691	NS	positive regulation of T cell chemotaxis
D3ZX38	Pfdn1	44.288	82.0338	87.8569	124.011	71.9517	80.4687	68.1432	0.00283753	6.27095	0	0.99991	1	0.178579	NS	B cell activation
D3ZXS8	Ube2k	107.211	105.65	117.972	122.371	63.5013	65.427	68.8408	0.728576	6.49555	0	0.977009	1	2.55128	NS	positive regulation of type I interferon-mediated signaling pathway
D3ZYS7	G3bp1	42.8802	49.587	56.8605	41.7808	54.8235	39.3189	37.6708	0.207044	5.52698	0	0.998376	1	0.0920964	NS	defense response to virus
D4A1Q9	Ttll12	9.62835	8.7299	10.6729	10.0694	12.3066	14.6129	13.6081	-0.486345	3.54934	0	0.99043	1	-0.661498	NS	negative regulation of type I interferon-mediated signaling pathway
D4A238	Rtp4	14.021	19.2021	18.7942	12.5623	12.1908	32.4321	26.0687	-0.483552	4.22522	0	0.927202	1	-0.807969	NS	defense response to virus
D4A4Y0	Exosc4	5.74994	10.2449	7.19626	4.86215	9.39645	4.4024	5.2569	0.302293	2.79458	0	0.967669	1	0.0584358	NS	defense response to virus
G3V9A4;D4A5A2;Q5MYW5;Q05961;Q5MYX1	Oas1a;Oas1i	63.8138	77.9673	74.6076	39.8714	25.2837	37.7438	37.7318	0.968061	5.58135	0	0.550617	1	2.12619	NS	defense response to virus;immune response;innate immune response
D4A7U1	Zyx	250.111	293.515	305.957	327.21	187.826	220.951	241.185	0.372727	8.00711	0	0.999519	1	1.01857	NS	cellular response to interferon-gamma
D4A9D6	Dhx9	80.9147	80.1517	78.142	54.4637	121.238	119.948	109.785	-0.618726	6.48335	0	0.981836	1	-2.11886	NS	positive regulation of innate immune response;regulation of defense response to virus by host
D4A9N5	Trim25	65.0933	64.0366	59.8888	41.5783	112.603	84.8951	85.5844	-0.618825	6.14628	0	0.963304	1	-2.08715	NS	innate immune response;RIG-I signaling pathway
D4ACF2	Trim21	16.7265	21.027	14.9248	5.84184	10.4273	14.9328	18.2566	0.0511818	3.82483	0	0.99478	1	0	NS	innate immune response;response to interferon-gamma
D4ACQ9	Gabpa	14.2088	12.9753	11.1996	6.25096	18.1861	25.9029	23.1007	-0.94292	3.92023	0	0.587487	1	-2.09184	NS	negative regulation of megakaryocyte differentiation
D4ADT5	Ddx58	95.5485	95.8288	106.01	105.726	52.2175	74.2681	79.0888	0.496851	6.41435	0	0.993856	1	1.29376	NS	antiviral innate immune response;defense response to virus;innate immune response;positive regulation of defense response to virus by host;positive regulation of myeloid dendritic cell cytokine production;RIG-I signaling pathway
D4AE96	Ipo7	30.4875	31.4709	36.6942	18.1937	32.9496	34.3481	49.1915	-0.3375	5.0308	0	0.986074	1	-0.705304	NS	innate immune response
E9PST5	Acin1	11.28	11.6312	11.5069	9.35966	17.0647	13.6188	11.1878	-0.259749	3.64962	0	0.996505	1	-0.519103	NS	erythrocyte differentiation;positive regulation of monocyte differentiation
E9PTZ7;E9PTZ9;A0A0G2K8R6	RT1-CE1;LOC100364500;RT1-CE4	9.51929	29.1391	12.4117	16.4512	16.1441	19.9193	13.2616	-0.0938969	4.02563	0	0.987573	1	0	NS	antibacterial humoral response;antigen processing and presentation;antigen processing and presentation of endogenous peptide antigen via MHC class I;antigen processing and presentation of endogenous peptide antigen via MHC class I via ER pathway, TAP-dependent;antigen processing and presentation of endogenous peptide antigen via MHC class I via ER pathway, TAP-independent;antigen processing and p…
E9PU13	Snx4	6.95339	5.60539	3.45202	3.18549	4.43833	5.91572	2.03658	0.298608	2.24299	0	0.942245	1	0.0210112	NS	positive regulation of histamine secretion by mast cell
[truncated: 143 more rows]
