# Supplementary material for: Transcriptome and proteome profiling reveal complementary scavenger and immune features of rat liver sinusoidal endothelial cells and liver macrophages
Source: BMC Mol Cell Biol. 2020 Nov 27;21:85. doi: 10.1186/s12860-020-00331-9 (PMC7694354; doi:10.1186/s12860-020-00331-9)
Supplement: Supplementary file 4 — Additional file 4. Scavenger receptors and C-type lectins. Excel file (.xls) with the list of genes and proteins presented in the two heatmaps in Fig. 6a, along with their associated expression values (RPKM, or iBAQ). The two worksheets are named “SRs&lections_RPKM_RNAseq) and “SRs&lectins_iBAQ_proteomics”. For visualization, log2(RPKM+ 1) and log2(iBAQ+ 1) were used in Fig. 6. [file 12860_2020_331_MOESM4_ESM.xlsx]

## Sheet: SRs&lectins_RPKM_RNAseq
Gene	KC.1	KC.2	KC.3	LSEC.1	LSEC.2	LSEC.3	DEG	rank	Class	logFC	AveExpr	t	P.Value	adj.P.Val
Cd209f	97.0092	174.347	62.9397	2.03995	0.714317	1.0854	KC	25.4148		5.68004	3.32898	8.77853	8.59e-19	3.33e-17
Marco	2810.42	3781.73	6509.79	291.949	105.552	93.9601	KC	16.7594	SR-A6	5.12328	9.90849	9.69158	1.73e-22	9.95e-21
Clec4a2	27.6204	31.0548	16.041	0.534348	0.561329	0	KC	16.1992		4.6274	1.93558	6.69311	1.11e-11	1.89e-10
Clec4a1	153.644	215.55	209.135	9.28878	12.1972	3.36975	KC	21.9897		4.29148	5.60228	7.81922	2.72e-15	6.92e-14
Cd36	142.242	91.2277	90.0873	2.30005	8.4747	1.31512	KC	12.4694	SR-B2	4.21592	7.13047	7.8672	1.86e-15	4.9e-14
Siglec5	142.645	120.963	104.379	3.17053	9.59219	4.65598	KC	21.3609		3.90236	5.77	6.98003	1.5e-12	2.81e-11
Cd163	600.593	485.056	749.331	37.0344	57.088	12.8511	KC	13.1609	SR-I1	3.90124	8.8238	6.9048	2.55e-12	4.67e-11
Clec4a3	526.278	373.863	209.315	18.4957	19.8922	2.81173	KC	16.0757		3.89545	5.23322	6.70535	1.02e-11	1.75e-10
Clec4b2	8.48001	14.3551	5.49653	0	0.307748	0	KC	6.98919		3.83332	0.823888	5.02116	2.58e-07	2.55e-06
Clec4a	45.3261	15.8666	13.3398	0.296245	1.24481	0	KC	10.4125		3.7863	1.81021	5.08935	1.8e-07	1.81e-06
Clec4f	7171.65	5652.81	6632.06	459.774	616.073	130.364	KC	12.4336		3.69571	11.1234	6.21819	2.54e-10	3.7e-09
Lgals3	773.298	1132.82	1077.48	60.0182	108.842	33.2786	KC	14.5566		3.65354	7.70594	6.44925	5.68e-11	8.97e-10
Clec2d2	1.47424	3.25009	2.11816	0	0.187255	0	KC	6.20211		3.61089	0.780286	4.64409	1.71e-06	1.51e-05
Cd5l	3458.75	3138.54	4269.12	279.504	402.738	114.533	KC	13.2199	SR-I	3.55219	10.4752	5.91909	1.63e-09	2.15e-08
Clec12a	72.9179	42.0153	10.694	1.0687	0.561329	0.852935	KC	8.7294		3.4721	1.77462	4.42897	4.75e-06	3.99e-05
Cd68	811.599	913.209	942.558	87.3523	93.5053	33.5346	KC	14.9334	SR-D1	3.40599	7.88072	5.83464	2.72e-09	3.46e-08
Siglec1	104.671	93.0645	148.508	12.4173	15.5528	4.49777	KC	11.1836		3.26991	7.54535	5.52836	1.63e-08	1.87e-07
Lrp1	262.044	173.198	308.946	30.0059	27.4554	13.7696	KC	13.4957		3.19879	9.73988	5.16162	1.23e-07	1.27e-06
Clec10a	40.8421	74.0332	42.2781	3.73121	6.45582	2.10205	KC	14.6689		3.15659	4.12698	4.79706	8.08e-07	7.43e-06
Clec7a	36.6195	43.9364	25.9025	0.953678	4.72292	3.04455	KC	14.5192	SR-E2	3.14877	4.23646	4.78824	8.44e-07	7.73e-06
Olr1	13.5246	20.8093	20.0002	7.17719	184.481	89.0405	LSEC	-3.35397	SR-E1	-1.95887	6.46775	-2.35608	0.00923679	0.0456568
Clec4m	11.1623	4.14598	5.87199	34.1526	32.0551	41.0267	LSEC	-11.3641		-2.87666	5.14898	-4.5454	2.75e-06	2.37e-05
Colec12	0	0.812453	0.743151	6.41662	8.98748	5.5005	LSEC	-10.3745	SR-A4	-3.33583	2.0961	-4.82259	7.11e-07	6.58e-06
Colec10	2.80476	0.687039	0.848388	6.40584	12.7461	6.61624	LSEC	-7.29511		-3.60894	3.54703	-5.65242	7.96e-09	9.61e-08
Clec4g	49.3273	31.874	26.2397	403.106	542.288	538.392	LSEC	-24.6152		-4.3704	6.4315	-8.13633	2.09e-16	6.13e-15
Clec1a	2.15002	1.54048	0.520274	19.4455	13.4362	24.3998	LSEC	-18.6247		-4.51172	3.70688	-7.38922	7.52e-14	1.63e-12
Clec14a	13.1016	5.85143	2.32313	185.728	70.2383	80.5681	LSEC	-12.898		-5.08882	5.91083	-9.40203	2.81e-21	1.41e-19
Stab1	7.83748	3.59968	3.40407	223.209	186.236	259.635	LSEC	-36.6665	SR-H1	-6.10694	7.47922	-12.1154	4.99e-34	1.51e-31
Stab2	14.7361	6.32266	6.54505	422.443	422.212	463.701	LSEC	-36.6566	SR-H2	-6.24566	8.51574	-12.4135	1.28e-35	4.87e-33
Dmbt1	0.351657	0.0969076	0	8.67408	8.66539	7.0586	LSEC	-21.0498	SR-I	-6.28842	2.06694	-10.5714	2.18e-26	2.11e-24
Loxl2	3.15381	1.91204	1.90794	147.501	138.765	164.835	LSEC	-45.3818	SR-A	-6.3476	5.08938	-11.4727	1.01e-30	1.62e-28
Loxl4	0.960775	0.397147	0.145308	27.4162	36.977	38.941	LSEC	-35.0629	SR-A	-6.86235	3.34282	-11.6725	9.87e-32	2.03e-29
Ackr3	5.12918	2.42309	1.32984	212.635	194.706	223.729	LSEC	-43.8755	SR-D	-7.03854	5.21038	-12.655	6.14e-37	2.88e-34
Clec1b	2.96155	0.816128	0	127.839	82.0056	128.608	LSEC	-36.1897		-7.63616	3.13822	-13.2215	3.97e-40	4.1e-37
Lgalsl	0.809001	0.89176	1.22354	6.35824	3.90481	2.02982	NS	-3.97842		-1.95833	2.49135	-2.01228	0.0220983	0.0994088
Siglec8	14.028	11.1141	3.18241	0.848088	0.89091	0.338433	NS	5.32041		2.11442	1.78255	1.99727	0.022901	0.10275
Clec9a	17.0755	32.5771	11.522	3.1764	4.11537	3.71816	NS	6.96104		1.79848	4.42361	1.89603	0.0289814	0.12555
Cd302	228.615	128.908	103.196	22.1141	40.5047	17.1969	NS	7.1198		1.70323	5.85221	1.75435	0.039689	0.1648
Lgals4	12.1131	18.5448	10.5849	1.95285	2.73528	4.67577	NS	3.70287		1.83082	2.48643	1.63717	0.0508014	0.202773
Cd69	12.1916	39.1165	5.79503	1.26354	3.09713	2.68918	NS	4.30637		1.78237	2.9284	1.59713	0.0551219	0.218152
Cd14	82.709	65.3845	85.4148	15.1524	40.7489	24.1866	NS	3.26501		1.26612	5.87854	0.664585	0.25316	0.741422
Mrc1	242.891	179.812	253.702	465.968	322.979	280.855	NS	-1.95813		-0.806061	10.1685	0	0.673609	0.999974
Clec2g	204.366	196.531	127.897	184.051	145.367	111.53	NS	0.0534774		-0.236767	7.96941	0	0.96891	0.999974
Msr1	116.364	126.339	154.886	103.686	144.799	97.2903	NS	-0.00894814	SR-A1	0.03078	9.14649	0	0.996395	0.999974
Lgals3bp	140.697	109.025	157.543	186.197	80.338	91.181	NS	0	SR-G	0.243631	7.72707	0	0.967991	0.999974
Scarb2	40.9842	47.7271	53.587	102.468	55.2482	54.3502	NS	-1.57932	SR-B3	-0.550161	6.58275	0	0.866773	0.999974
Lgals9	69.062	81.9068	107.08	62.8453	42.3663	42.0611	NS	1.18867		0.847595	7.12971	0	0.64546	0.999974
Cxcl16	95.6816	121.978	73.2357	25.3516	43.5407	37.8973	NS	3.39849	SR-G	0.984883	6.27733	0	0.515018	0.999974
Lgals8	37.4356	28.1354	21.4462	21.9465	32.4206	23.6462	NS	-0.0637638		-0.455884	5.73948	0	0.914145	0.999974
Scarb1	18.562	26.041	17.8648	19.7234	14.1463	18.0212	NS	0.0698195	SR-B1	0.0675791	5.23344	0	0.994142	0.999974
Clec16a	1.82162	3.76493	3.58154	5.50644	4.28052	5.80105	NS	-1.68365		-0.631747	3.30155	0	0.801303	0.999974
Vtn	6.71122	4.39242	4.31379	3.85451	5.1147	3.23823	NS	0.0389512	SR-F	-0.210927	2.65583	0	0.955128	0.999974
Cd207	10.5864	7.69121	2.9111	0	12.9578	2.60047	NS	0.0551099		0.11478	2.12766	0	0.97252	0.999974
Clec4d	2.53923	9.21334	1.79217	0.102342	2.47273	1.47024	NS	1.24209		1.13754	2.30739	0.271292	0.393097	0.999974
Scarf1	14.6138	16.9717	21.7863	124.195	75.3098	108.389	LSEC		SR-F	-2.40938	5.50747	-3.47966	0.00025128	0.00164113

## Sheet: SRa&lectins_iBAQ_proteomics
Protein IDs	Gene	KC.A	KC.B	KC.C	KC.D	LSEC.A	LSEC.B	LSEC.C	logFC	AveExpr	t	P.Value	adj.P.Val	rank	LFP_limma	Class
A0A0G2JXB1;A0A0G2JXN6;P08699	Lgals3	5134.09	4494.88	4426.86	4856.75	64.8418	179.285	37.6973	5.89459	9.65627	12.0311	1.86e-06	3.27e-05	29.702	KC
Q4FZY1	Cd68	1277.91	1406.23	1453.79	1221.36	20.977	127.835	30.1133	4.82854	8.27197	8.32587	2.43e-05	0.000211841	17.0778	KC	SR-D1
A0A0G2JVY2;D3Z9U2	Cd163	1271.45	1339.31	1340.95	1198.31	6.94668	62.3165	11.2764	6.04906	7.67787	9.60365	9.34e-06	0.000101333	21.1801	KC	SR-I1
P10716	Clec4f	645.323	712.661	799.751	659.205	4.30638	41.4239	7.24045	5.78865	6.91859	8.81704	1.68e-05	0.000160074	21.3639	KC
D3ZD31	Mrc1	340.846	322.258	321.545	446.01	2526.33	2329.05	2505.5	-2.88014	9.66617	-18.9746	6.14e-08	7.67e-06	-32.3337	LSEC
M0R9F7	Marco	213.334	201.221	159.484	332.472	2.27795	1.25338	0.666666	6.85603	4.80059	15.136	3.6e-07	1.5e-05	44.1544	KC	SR-A6
P27615	Scarb2	210.21	283.512	289.333	297.123	685.748	627.366	623.32	-1.289	8.6096	-2.3398	0.0246531	0.07812	-7.83316	NS	SR-B3
Q4KM75	Cd5l	181.289	224.439	201.922	231.189	0.462689	5.49524	1.42418	6.36678	4.90142	12.1145	1.8e-06	3.25e-05	49.8244	KC	SR-I
O70513	Lgals3bp	129.431	134.671	163.755	156.11	102.891	109.581	110.41	0.396896	7.00267	0	0.99928	1	1.00987	NS	SR-G
P11762	Lgals1	40.212	48.438	156.593	148.067	29.8809	52.4148	58.952	0.679996	6.00215	0	0.717174	1	1.50686	NS
Q6IMX5;A0A0G2JYC5;A0A096MJ39;Q07969;A0A096MJJ0;F7F5B5;D4A8Z2;A0A096MIY7	LOC103690020;RGD1565355;Cd36	123.546	125.164	163.338	99.6953	0	8.25564	1.95478	5.6551	4.47953	6.84538	9.4e-05	0.00061753	28.175	KC	SR-B2
D3ZDS2	Msr1	73.6536	73.7659	74.6581	97.6339	168.312	154.87	247.639	-1.33353	6.84421	-1.69076	0.0658217	0.188529	-6.06278	NS	SR-A1
A0A0G2K320;D3ZVM6	Siglec1	110.444	172.286	126.281	96.0714	3.76162	6.29347	3.97427	4.64399	4.97478	11.3746	2.68e-06	4.24e-05	27.5243	KC
G3V928	Lrp1	62.9514	80.4355	86.021	72.8944	0.833607	3.25849	0.7654	5.31403	3.94628	11.886	1.99e-06	3.43e-05	28.5415	KC
Q63691	Cd14	61.7074	48.9693	40.5668	68.2636	7.99551	17.5352	15.7603	1.79391	4.90481	2.69187	0.0144726	0.0491609	7.12929	KC
F1LQ10;Q5FVR3	Cd302	67.2967	82.8435	54.8014	68.0063	1.82295	11.2889	3.81924	3.62708	4.46252	5.87787	0.000236976	0.00133205	15.7939	KC
F1LZZ6;Q8CFM6	Stab2	9.04042	8.62599	4.95136	24.0097	459.547	462.568	489.862	-5.82892	5.73491	-17.3306	1.29e-07	9.71e-06	-49.1182	LSEC	SR-H2
Q6P7Q6;G3V7N8;P97840;G3V7N2;P47967	Lgals9;Lgals5	47.0304	63.7151	59.5777	23.5015	34.4052	63.2919	48.1219	0.0726821	5.54195	0	0.995529	1	-0.0266371	NS
A0A0G2JU13	Clec4g	4.64421	5.74156	0	22.5492	130.459	168.759	174.581	-5.89499	4.34563	-6.01018	0.000221959	0.00126184	-16.3504	LSEC
A0A0G2JVV1;Q0H8B9;M0R923;A0A0G2JWN5;M3ZCP5;Q925N7;A4KWA8;A4KWA5	Clec2g;Clec2d11;Clec2d;Clec2dl1;Clec2d6;Clec2d2;Ocil	24.6985	23.0824	27.061	20.5271	99.8875	97.6254	77.7325	-1.87407	5.42133	-5.37688	0.00040432	0.00208852	-11.4907	LSEC
F1LM87	Clec4m	2.595	3.53286	4.55024	13.7374	94.9477	73.7896	52.3515	-3.93872	4.04647	-8.23378	2.55e-05	0.00021683	-16.6381	LSEC
D3ZWH1	Stab1	2.2933	3.56631	1.6773	9.06895	235.236	210.017	208.47	-6.0955	4.45608	-17.5148	1.2e-07	9.71e-06	-53.5916	LSEC	SR-H1
P38552	Lgals4	8.33858	11.9315	6.07084	6.9206	0	0	0	4.09061	1.34105	9.62104	8.67e-06	9.7e-05	6.92446	KC
D3Z9T4	Siglec5	6.2109	3.94549	4.19274	2.81049	0	0	0	3.26987	0.836616	7.70183	3.98e-05	0.000306989	3.66924	KC
D3ZGU3	Clec1a	0	0	0	0	6.12198	38.8757	20.5416	-5.33663	1.20309	-7.13561	7.05e-05	0.000489905	-11.2836	LSEC
Q642B4	Clec14a	0	0	0	0	17.1926	22.6932	19.5963	-5.38165	1.28708	-22.6025	1.77e-08	5.21e-06	-18.9821	LSEC
