# Supplementary material for: Transcriptome and proteome profiling reveal complementary scavenger and immune features of rat liver sinusoidal endothelial cells and liver macrophages
Source: BMC Mol Cell Biol. 2020 Nov 27;21:85. doi: 10.1186/s12860-020-00331-9 (PMC7694354; doi:10.1186/s12860-020-00331-9)
Supplement: Supplementary file 6 — Additional file 6. Immune regulatory factors. Excel file (.xls) with the list of expressed genes annotated to cytokine receptor binding (GO:0005126), cytokine receptor activity (GO:0004896), complement activation (GO:0006956), or complement receptor activity (GO:0004875) in rat LSECs and KCs. The file shows their corresponding abundance in the RNA-seq datasets (RPKM values; worksheet named “Immunereg.factors_RPKM_RNAseq”) and label-free proteomics datasets (iBAQ values; worksheet named “Immunereg.factors_iBAQ_LFP”) along with differential expression analysis outputs. For visualization of the selected genes shown in Fig. 7, log2(RPKM+ 1) was used. [file 12860_2020_331_MOESM6_ESM.xlsx]

## Sheet: Immunoreg.factors_RPKM_RNAseq
Gene	KC.1	KC.2	KC.3	LSEC.1	LSEC.2	LSEC.3	rank	logFC_limma	AveExpr	t	P.Value	adj.P.Val	RNAseq_limma	Term
Il1r1	0.718089	1.08838	0.108604	31.6048	79.9005	73.3161	-29.4892	-7.67294	4.182	-13.1901	6.02e-40	5.64e-37	LSEC	interleukin-1 receptor activity;interleukin-1, type I, activating receptor activity
Ackr3	5.12918	2.42309	1.32984	212.635	194.706	223.729	-43.8755	-7.03854	5.21038	-12.655	6.14e-37	2.88e-34	LSEC	C-C chemokine receptor activity;C-X-C chemokine receptor activity
Osmr	0.980362	0.135081	0.148271	6.99379	60.2697	69.6306	-14.3178	-7.11425	3.10083	-12.1774	2.35e-34	7.8e-32	LSEC	cytokine receptor activity;oncostatin-M receptor activity
Cxcl11	0	9.29578	0	28.4406	125.297	86.5718	-7.58579	-7.0402	3.25275	-11.9993	2.03e-33	5.37e-31	LSEC	chemokine activity;chemokine receptor binding;CXCR chemokine receptor binding;CXCR3 chemokine receptor binding
Nes	0.466256	0	0	5.69403	6.57377	5.57933	-20.8282	-6.67111	2.12269	-11.3454	4.33e-30	6.28e-28	LSEC	CCR5 chemokine receptor binding
Tgfbr3	3.9894	2.19875	1.84557	96.2474	60.4497	57.3401	-29.5749	-5.29926	6.0026	-9.99517	8.51e-24	5.69e-22	LSEC	transforming growth factor beta receptor binding;type II transforming growth factor beta receptor binding
Fzd4	2.48584	1.02755	0.6266	30.1072	33.364	32.5448	-26.8681	-5.57472	5.08979	-9.96792	1.12e-23	7.29e-22	LSEC	cytokine receptor activity
Lifr	4.73914	1.95898	2.86701	78.6955	82.6022	65.1451	-30.2615	-5.10538	6.01296	-9.65664	2.43e-22	1.39e-20	LSEC	ciliary neurotrophic factor receptor activity;ciliary neurotrophic factor receptor binding;cytokine receptor activity;leukemia inhibitory factor receptor activity;oncostatin-M receptor activity
Eng	54.6868	26.0188	32.0938	939.972	714.334	892.373	-29.8681	-4.92736	8.70233	-9.31049	6.67e-21	3.2e-19	LSEC	type I transforming growth factor beta receptor binding;type II transforming growth factor beta receptor binding
Bmp6	0.932665	0.514037	0.564228	52.5516	27.0102	37.0816	-25.1808	-5.60433	2.83271	-9.21106	1.69e-20	7.73e-19	LSEC	transforming growth factor beta receptor binding
Vsig4	2558.88	2173.07	2471.25	77.0165	111.277	22.105	18.4351	4.79513	8.69495	9.08334	5.49e-20	2.44e-18	KC	negative regulation of complement activation, alternative pathway
Xcr1	11.7432	18.2148	6.08934	0	0.0852349	0	19.1565	5.82963	1.88615	8.9492	1.86e-19	8.03e-18	KC	C-C chemokine receptor activity
Csf2	0	3.54581	0	10.1126	93.1577	124.169	-8.74859	-5.48245	1.64888	-8.90741	2.72e-19	1.13e-17	LSEC	granulocyte macrophage colony-stimulating factor receptor binding
Cxcl1	251.239	38.4171	59.3134	943.577	1007.57	2839.63	-8.35919	-4.70291	7.96202	-8.90257	2.84e-19	1.17e-17	LSEC	chemokine activity;CXCR chemokine receptor binding
Il6st	15.9545	17.5866	9.78978	234.58	257.078	278.015	-30.5531	-4.66921	7.20717	-8.85295	4.43e-19	1.78e-17	LSEC	ciliary neurotrophic factor receptor activity;ciliary neurotrophic factor receptor binding;cytokine receptor activity;interleukin-11 receptor activity;interleukin-6 receptor activity;interleukin-6 receptor binding;leukemia inhibitory factor receptor activity;oncostatin-M receptor activity
Dab2ip	0.680811	0.812995	0.274577	17.6163	10.2041	19.9727	-26.1354	-5.13489	3.91464	-8.6725	2.19e-18	8.09e-17	LSEC	death receptor binding;vascular endothelial growth factor receptor 2 binding
Ecm1	4.34039	3.5883	5.68918	97.7898	117.613	83.4919	-29.1827	-4.57533	5.05674	-8.25406	7.88e-17	2.4e-15	LSEC	interleukin-2 receptor binding
Ccl24	15.8449	8.47604	4.22893	146.958	88.791	135.997	-18.8026	-4.55485	5.27726	-8.08575	3.17e-16	9.16e-15	LSEC	CCR chemokine receptor binding;CCR3 chemokine receptor binding;chemokine activity
Inhbb	0	0.37601	0.137575	2.19975	12.7095	23.5256	-10.1706	-5.04416	1.92959	-8.06273	3.83e-16	1.1e-14	LSEC	transforming growth factor beta receptor binding
Kitlg	0	0.218313	0.239629	2.74594	13.5509	7.03338	-12.5016	-4.92002	2.26382	-7.91694	1.25e-15	3.37e-14	LSEC	stem cell factor receptor binding
Cxcl10	85.065	71.0147	79.0838	1359.2	1295.94	1311.98	-33.8335	-4.31163	8.17172	-7.91043	1.31e-15	3.54e-14	LSEC	chemokine activity;CXCR chemokine receptor binding;CXCR3 chemokine receptor binding
Cntfr	0.76186	0	0.691346	21.5559	13.7414	19.1155	-19.5493	-4.9474	2.27176	-7.88297	1.64e-15	4.35e-14	LSEC	ciliary neurotrophic factor receptor activity;cytokine receptor activity
Il13ra2	0	0.446092	0.326433	18.7902	12.611	7.29001	-16.2098	-4.8908	2.13077	-7.78286	3.63e-15	9.05e-14	LSEC	cytokine receptor activity
Cxcl9	20.8198	31.2949	12.0227	160.655	259.642	298.085	-17.5618	-4.09513	6.33762	-7.49792	3.31e-14	7.49e-13	LSEC	chemokine activity;CXCR chemokine receptor binding;CXCR3 chemokine receptor binding
Cfh	92.4405	84.5937	100.24	2.95249	8.41855	1.90757	15.9548	4.07503	6.15475	7.49281	3.44e-14	7.72e-13	KC	complement activation;regulation of complement activation
Tnfsf13b	36.1548	19.5644	30.4224	1.74864	0.500982	0.253746	20.3735	4.82804	3.02565	7.30656	1.4e-13	2.91e-12	KC	tumor necrosis factor receptor binding
Il10ra	97.5632	111.665	124.937	5.33865	8.50278	2.47403	21.8879	4.0722	5.21599	7.18443	3.43e-13	6.92e-12	KC	cytokine receptor activity;interleukin-10 receptor activity
Masp1	1.97574	0.544464	0.597626	12.6614	15.5593	12.3931	-16.3379	-4.48819	3.08491	-7.18264	3.48e-13	7e-12	LSEC	complement activation;complement activation, lectin pathway;negative regulation of complement activation
Il18	226.804	236.419	156.383	5.45067	13.9569	2.71889	21.8494	4.17137	4.83798	7.11528	5.68e-13	1.11e-11	KC	interleukin-18 receptor binding
C6	496.339	525.75	678.46	30.9787	51.3961	14.7798	15.7194	3.93473	8.23418	7.06456	8.18e-13	1.59e-11	KC	complement activation;complement activation, classical pathway;positive regulation of activation of membrane attack complex;positive regulation of complement activation
Colec11	6.02188	3.79309	2.08172	53.2572	38.9002	39.5164	-19.5989	-4.17976	4.08558	-6.92876	2.15e-12	3.96e-11	LSEC	complement activation;complement activation, lectin pathway
Ccl21	0	0.935228	1.02654	43.497	30.1748	10.4801	-10.2385	-4.47214	1.74336	-6.89224	2.79e-12	5.08e-11	LSEC	CCR chemokine receptor binding;CCR7 chemokine receptor binding;chemokine activity;chemokine receptor binding
Il33	1.73988	0.479467	0.70171	13.1835	12.9652	17.4618	-16.678	-4.31823	2.90252	-6.7909	5.65e-12	9.86e-11	LSEC	interleukin-33 receptor binding
C2	827.507	676.913	1003.86	37.8094	103.102	16.6126	9.91743	3.80201	8.55048	6.69335	1.1e-11	1.89e-10	KC	complement activation;complement activation, classical pathway
Flt3	30.2027	48.508	18.8425	0.456489	2.99711	0	13.1095	4.28193	3.34879	6.63787	1.61e-11	2.7e-10	KC	cytokine receptor activity
Pycard	264.741	396.408	261.994	20.3536	23.7139	10.6327	21.0169	3.66056	5.74041	6.4363	6.19e-11	9.69e-10	KC	interleukin-6 receptor binding
Cxcr4	78.675	183.058	105.005	3.92283	15.2473	3.13084	11.0462	3.69203	5.17805	6.39117	8.32e-11	1.28e-09	KC	C-C chemokine receptor activity;chemokine receptor activity;C-X-C chemokine receptor activity;C-X-C motif chemokine 12 receptor activity
Plcg1	5.63937	4.19598	4.09394	46.913	39.0386	50.285	-22.4512	-3.58696	5.85152	-6.27865	1.72e-10	2.57e-09	LSEC	neurotrophin TRKA receptor binding
Cmklr1	97.002	103.217	146.537	8.54239	12.3923	5.84378	17.3494	3.5285	5.97081	6.19666	2.91e-10	4.21e-09	KC	complement receptor activity
Tnfsf10	3.32048	6.10027	3.90594	78.6029	34.5846	42.1547	-17.4554	-3.54315	5.47352	-6.13046	4.42e-10	6.24e-09	LSEC	tumor necrosis factor receptor binding;tumor necrosis factor receptor superfamily binding
Il6r	52.7687	62.0786	69.3535	3.65663	6.34984	4.05	19.8291	3.50389	5.93114	6.12589	4.55e-10	6.4e-09	KC	ciliary neurotrophic factor receptor activity;cytokine receptor activity;interleukin-6 receptor activity;interleukin-6 receptor binding
Fcnb	12.1624	40.8293	22.7424	0.802147	1.40442	0.4268	10.6454	4.16898	2.34237	6.0052	9.63e-10	1.3e-08	KC	complement activation, lectin pathway
Cd5l	3458.75	3138.54	4269.12	279.504	402.738	114.533	13.2199	3.55219	10.4752	5.91909	1.63e-09	2.15e-08	KC	regulation of complement activation
Bmp2	14.2125	8.93474	9.94148	148.971	80.108	57.6044	-14.0411	-3.40676	6.29224	-5.88784	1.97e-09	2.56e-08	LSEC	transforming growth factor beta receptor binding
C5ar1	56.7434	56.7343	73.7164	7.3888	6.09862	1.12325	14.9063	3.54995	4.59459	5.83236	2.75e-09	3.5e-08	KC	complement component C5a receptor activity;complement receptor activity
Csf3r	1.73125	7.34715	4.08463	0.418662	0.0879602	0.133655	7.1198	4.08376	1.72581	5.6597	7.63e-09	9.22e-08	KC	cytokine receptor activity
Ccr5	60.4449	68.1024	67.1473	3.75132	9.648	1.85832	12.9976	3.35169	5.12158	5.62021	9.6e-09	1.15e-07	KC	C-C chemokine receptor activity
Osm	42.0853	70.1516	64.1159	1.61348	8.214	10.8962	8.48181	3.3266	5.27134	5.58585	1.17e-08	1.38e-07	KC	oncostatin-M receptor binding
Cd300lf	127.93	118.696	93.192	8.05457	15.3841	1.461	10.4682	3.30369	5.26051	5.53599	1.56e-08	1.8e-07	KC	interleukin-4 receptor binding
Smad6	7.24295	4.84736	6.2596	97.5857	39.4281	59.9108	-16.3891	-3.39546	4.41927	-5.512	1.78e-08	2.05e-07	LSEC	type I transforming growth factor beta receptor binding
C1qb	3067.7	3100.69	3628.89	406.72	332.754	138.539	13.5766	3.32795	9.63534	5.47569	2.19e-08	2.48e-07	KC	complement activation, classical pathway
Ccl6	4812.24	3903.85	3113.91	268.649	411.78	119.161	14.0282	3.31411	10.0207	5.41524	3.08e-08	3.41e-07	KC	CCR chemokine receptor binding;CCR1 chemokine receptor binding;chemokine activity
Cx3cr1	4.27929	15.0356	14.8857	1.81098	0.271775	0.825919	5.38661	3.83557	1.79755	5.21176	9.4e-08	9.8e-07	KC	C-C chemokine receptor activity;chemokine receptor activity;C-X3-C chemokine receptor activity;cytokine receptor activity
Ifnlr1	0	1.18732	0	0.868265	2.82753	5.12797	-3.56369	-3.72106	1.27346	-5.13161	1.44e-07	1.48e-06	LSEC	cytokine receptor activity
Tgfb3	82.8726	44.3317	49.3157	2.7507	6.32958	4.39071	16.4978	3.12306	5.02864	5.01665	2.64e-07	2.59e-06	KC	transforming growth factor beta receptor binding;type I transforming growth factor beta receptor binding;type II transforming growth factor beta receptor binding;type III transforming growth factor beta receptor binding
Syk	83.5246	60.0801	78.942	7.67929	9.82959	3.91426	14.3874	3.02071	6.5444	4.99148	3.01e-07	2.94e-06	KC	interleukin-15 receptor binding
Fkbp1a	46.4333	30.031	22.931	165.682	164.178	199.354	-12.7921	-2.98898	6.47033	-4.88718	5.13e-07	4.83e-06	LSEC	transforming growth factor beta receptor binding;type I transforming growth factor beta receptor binding
C1qc	3875.73	3568.9	3761.48	554.547	391.121	197.432	13.2061	3.08275	9.94159	4.87751	5.39e-07	5.04e-06	KC	complement activation, classical pathway
Gdf2	4.22827	1.01955	1.27897	13.8039	10.4728	9.99688	-8.0313	-3.26515	3.32307	-4.85302	6.1e-07	5.69e-06	LSEC	transforming growth factor beta receptor binding
Tnfsf9	15.2302	18.2872	9.54277	0.526152	0.27636	2.09963	8.49218	3.63988	1.97312	4.80585	7.73e-07	7.13e-06	KC	tumor necrosis factor receptor binding;tumor necrosis factor receptor superfamily binding
Cd4	563.703	400.76	640.577	53.1543	93.7506	23.7944	9.3752	2.96543	7.79588	4.76175	9.63e-07	8.77e-06	KC	interleukin-16 receptor activity
Csf1	17.1716	15.8379	10.0702	76.695	66.2346	100.372	-13.9863	-2.91344	6.74477	-4.69601	1.33e-06	1.19e-05	LSEC	macrophage colony-stimulating factor receptor binding
Il31ra	3.19357	7.74458	4.82998	0.154458	0.324514	0.246549	6.79663	3.51345	1.33669	4.53453	2.89e-06	2.49e-05	KC	cytokine receptor activity
Fcna	1161.62	688.69	1224.21	153.571	159.72	51.2217	9.08098	2.82354	8.44482	4.36772	6.29e-06	5.19e-05	KC	complement activation;complement activation, lectin pathway
Ghr	1.80769	0.124538	0.546793	3.82504	3.90337	5.58225	-5.41554	-3.21331	2.13846	-4.32562	7.62e-06	6.21e-05	LSEC	cytokine receptor activity;growth hormone receptor activity
Spred2	0.836923	4.84332	2.02523	20.239	16.3709	23.5833	-11.6171	-2.9612	3.19314	-4.28622	9.11e-06	7.35e-05	LSEC	stem cell factor receptor binding
Ifngr1	507.814	410.121	432.494	80.6008	48.7094	48.2822	14.1802	2.71889	7.90846	4.1749	1.49e-05	0.000116091	KC	cytokine receptor activity
Cflar	13.6701	14.2124	12.4049	23.2908	105.602	111.052	-7.33352	-2.67765	5.74381	-4.13213	1.8e-05	0.00013859	LSEC	death receptor binding
C1s	0.940394	0.647871	0.284452	2.38783	5.25569	2.72249	-4.18969	-3.13683	1.88365	-4.11541	1.94e-05	0.000148475	LSEC	complement activation, classical pathway
Cfp	1837.06	1338.88	1307.61	204.02	212.128	80.7668	11.5214	2.70856	9.10975	4.05752	2.48e-05	0.000187576	KC	complement activation, alternative pathway
Il17rc	0	0.500972	0.733183	6.1547	4.61819	5.84776	-9.09006	-2.93236	1.62066	-3.79673	7.34e-05	0.000518929	LSEC	interleukin-17 receptor activity
C1qa	2305.2	2019.53	2528.31	383.314	440.15	133.239	8.45225	2.59983	9.37292	3.77339	8.06e-05	0.000566479	KC	complement activation, classical pathway
C5ar2	79.0577	57.6876	88.9178	16.4255	11.8804	5.15778	10.1456	2.56727	4.80129	3.76381	8.38e-05	0.00058662	KC	complement component C5a receptor activity;complement receptor activity
C3ar1	12.6221	20.097	34.3616	3.22194	5.166	2.43611	6.2699	2.61148	3.79398	3.64304	0.000134886	0.00092184	KC	complement component C3a receptor activity;complement receptor activity
Gdf1	0	0.148134	0.162598	3.24982	1.50212	2.28247	-5.14518	-2.99868	0.698115	-3.60197	0.000158091	0.00106769	LSEC	transforming growth factor beta receptor binding
Il10	366.086	204.061	166.102	17.6053	42.8009	15.2553	10.4043	2.44728	5.30256	3.53959	0.000200593	0.00132435	KC	interleukin-10 receptor binding
Il2rb	9.92382	11.2269	8.05739	1.51569	0.663426	2.41937	7.19881	2.69065	3.03818	3.40569	0.000330302	0.00211697	KC	cytokine receptor activity;interleukin-15 receptor activity;interleukin-2 receptor activity
Csf2ra	195.246	196.443	233.465	38.8546	41.5914	23.9445	10.8917	2.3696	6.5342	3.39005	0.000349726	0.00223037	KC	cytokine receptor activity;granulocyte colony-stimulating factor receptor activity
Lif	4.46096	4.39045	4.62637	1.23289	69.7757	34.4393	-3.83455	-2.40212	3.88278	-3.30541	0.000474591	0.00296074	LSEC	leukemia inhibitory factor receptor binding
Tgfbr1	29.7453	28.4564	19.7504	2.74862	5.22191	2.52042	11.9658	2.2905	5.42799	3.18143	0.00073329	0.00442464	KC	type II transforming growth factor beta receptor binding
Tlr5	1.66696	1.10249	1.21014	0.322493	0	0.128692	2.87954	2.82843	0.813702	3.1505	0.000815538	0.00489513	KC	interleukin-1 receptor binding
Smad3	1.97143	1.55222	1.44821	6.87874	6.29598	5.32691	-7.53736	-2.24391	3.70212	-2.84445	0.00222552	0.0123712	LSEC	transforming growth factor beta receptor binding
Cxcl12	1.04635	1.51382	1.81988	7.59103	7.90787	4.3419	-7.62227	-2.21043	3.73755	-2.83	0.00232851	0.012902	LSEC	chemokine activity;chemokine receptor binding;CXCR chemokine receptor binding
Tradd	45.7608	46.9228	73.3937	15.9559	13.5174	6.16186	6.56491	2.14733	4.70373	2.78951	0.00264057	0.0144908	KC	tumor necrosis factor receptor binding
Tnfsf13	78.1702	61.2238	42.5611	10.3473	9.19746	7.62298	12.0822	2.1358	4.98723	2.75592	0.0029277	0.0158888	KC	tumor necrosis factor receptor binding
Cfd	188.483	121.847	155.606	49.6928	28.081	15.8641	6.92228	2.0792	5.70577	2.6809	0.0036727	0.019551	KC	complement activation, alternative pathway
Tnf	10.9837	21.6534	23.2565	5.92525	3.6488	3.58751	4.69386	2.161	3.57221	2.5796	0.00494743	0.0257777	KC	tumor necrosis factor receptor binding
Ighm	12.1431	47.2262	38.3301	9.70945	8.20952	6.65296	4.1396	2.03997	6.43351	2.5736	0.00503407	0.0261497	KC	complement activation, classical pathway
Vegfb	0	2.18883	1.20128	9.98806	4.84264	7.66495	-5.84602	-2.25607	1.90163	-2.52819	0.00573451	0.0294469	LSEC	vascular endothelial growth factor receptor 1 binding;vascular endothelial growth factor receptor binding
LOC100360218	21.0407	20.1414	11.389	43.1158	55.4204	33.7698	-4.91364	-2.00995	4.79091	-2.47525	0.0066592	0.0338578	LSEC	cytokine receptor activity
Il15ra	5.37597	11.8518	14.8385	1.95008	2.38997	4.92852	2.79308	2.13261	3.20024	2.4352	0.00744397	0.0375331	KC	interleukin-15 receptor activity
Crlf2	168.079	146.983	109.816	29.536	24.4803	29.8446	10.1453	1.93969	5.96911	2.33898	0.00967059	0.0475501	KC	cytokine receptor activity
Il27	14.0852	6.65405	9.73834	0.486598	3.067	0	3.13829	2.17786	0.999746	2.05619	0.0198851	0.0903597		interleukin-27 receptor binding
Il1a	139.405	110.025	133.586	333.882	532.06	207.927	-4.81912	-1.84075	7.69189	-2.02714	0.0213274	0.0962771		interleukin-1 receptor binding
Stat3	24.9886	30.8114	31.4941	69.6484	99.7781	125.272	-7.82816	-1.82004	7.52395	-1.98671	0.0234805	0.104848		CCR5 chemokine receptor binding
Siva1	5.61974	3.31855	2.18555	13.9783	6.11839	12.0859	-3.42954	-1.92412	3.10713	-1.97017	0.0244126	0.108167		CD27 receptor binding;tumor necrosis factor receptor binding
Nucb2	14.9364	7.92347	10.5043	29.5282	26.1814	33.4403	-6.14378	-1.75606	5.75011	-1.88301	0.0298528	0.128729		tumor necrosis factor receptor binding
Ccl7	13.3514	15.1771	10.6012	5.65026	76.3143	57.3353	-2.76846	-1.79878	3.75066	-1.87517	0.0303882	0.130534		CCR chemokine receptor binding;CCR1 chemokine receptor binding;CCR2 chemokine receptor binding;chemokine activity
Il1b	630.03	537.662	281.248	31.946	163.149	60.4069	4.53202	1.75054	7.60501	1.82898	0.0337047	0.143064		interleukin-1 receptor binding;positive regulation of complement activation
LOC103694380	0	6.48839	1.01742	6.1005	7.04938	2.92131	-1.1333	-1.82919	1.7994	-1.66185	0.0482748	0.194603		tumor necrosis factor receptor binding
Cd69	12.1916	39.1165	5.79503	1.26354	3.09713	2.68918	4.30637	1.78237	2.9284	1.59713	0.0551219	0.218152		complement activation, lectin pathway
Il11ra1	4.14064	8.67202	5.76135	28.2372	12.6225	20.1388	-5.29296	-1.60535	3.89109	-1.43188	0.0760929	0.286837		cytokine receptor activity;interleukin-11 receptor activity
Gpr35	33.8858	20.7984	25.1587	1.86239	14.8688	2.97277	2.62431	1.61629	3.05177	1.32868	0.091981	0.334849		C-X-C chemokine receptor activity
Tmbim1	0	1.26377	0.809178	2.31042	3.00958	1.91773	-2.8779	-1.64042	1.74859	-1.29077	0.098395	0.354442		death receptor binding
Ccr1	8.4531	19.0592	13.2494	1.11501	9.95614	1.7798	1.56786	1.57143	3.18934	1.27466	0.101219	0.363599		C-C chemokine receptor activity;chemokine receptor activity
Ccl2	168.191	335.681	175.749	124.074	851.948	926.631	-2.51151	-1.51963	7.69877	-1.25492	0.104757	0.373055		CCR chemokine receptor binding;CCR2 chemokine receptor binding;chemokine activity
Cxcl3	8.70891	3.4666	4.09777	0.93602	25.5653	23.5319	-1.78851	-1.56497	3.00117	-1.22996	0.109359	0.387171		chemokine activity;CXCR chemokine receptor binding
Cd74	3840.68	5692.73	3143.41	468.089	2034.51	657.416	3.20011	1.5343	11.0048	1.22511	0.11027	0.38986		cytokine receptor activity
Bex3	7.40775	18.3725	7.2823	37.6192	18.348	30.7391	-3.36599	-1.53675	3.38287	-1.20431	0.114238	0.40059		death receptor binding;nerve growth factor receptor binding
Ccr7	13.9272	7.9501	0.601817	0.481138	9.35049	8.832	0	-1.60807	2.29515	-1.15098	0.124873	0.430849		C-C chemokine receptor activity;C-C motif chemokine 19 receptor activity;C-C motif chemokine 21 receptor activity
Ripk1	24.4475	30.8353	26.9251	37.8221	88.461	65.3326	-3.93099	-1.46807	7.18097	-1.14141	0.126854	0.435784		death receptor binding
Cd44	9.64051	26.0748	12.9603	0.777111	11.8824	4.82392	1.26665	1.46039	4.54725	1.13312	0.128586	0.440267		cytokine receptor activity;type II transforming growth factor beta receptor binding
Cklf	34.0801	21.7181	10.9529	4.12074	2.7055	5.75539	3.66548	1.58789	2.35861	1.11439	0.13256	0.450434		chemokine activity
Trip6	22.2132	21.7415	11.8163	4.26036	4.47548	3.84373	5.78901	1.46095	3.70293	1.03483	0.150376	0.496495		interleukin-1 receptor binding
Stat1	51.2561	72.5762	86.1461	33.895	23.5798	23.5984	3.26491	1.42539	8.00352	1.02575	0.152509	0.501038		CCR5 chemokine receptor binding;tumor necrosis factor receptor binding
Jak1	79.0122	66.6878	78.5992	141.985	180.816	199.841	-5.06927	-1.41825	8.58575	-0.996213	0.159576	0.519287		CCR5 chemokine receptor binding;growth hormone receptor binding
Tgfb2	4.27185	3.07887	8.9457	1.90717	2.67129	1.01475	1.93455	1.42182	3.36347	0.960053	0.168517	0.541118		transforming growth factor beta receptor binding;type II transforming growth factor beta receptor binding;type III transforming growth factor beta receptor binding
Ebi3	11.7823	3.89627	4.63309	1.13971	29.632	13.6441	-1.13245	-1.43141	2.80403	-0.923133	0.177972	0.564189		cytokine receptor activity;interleukin-27 receptor binding
Clcf1	6.91379	10.0459	4.18259	0.151994	4.31106	1.4557	1.72292	1.42646	2.42556	0.853922	0.196577	0.610035		ciliary neurotrophic factor receptor binding
Usp15	14.0163	19.7619	16.5644	4.65074	7.36976	4.7813	4.37398	1.30306	5.04888	0.755665	0.224927	0.679197		transforming growth factor beta receptor binding
Ccl5	13.0145	30.8437	20.4706	7.55343	4.62864	24.1138	0.53855	1.3676	2.65914	0.741663	0.229149	0.689118		CCR chemokine receptor binding;CCR1 chemokine receptor binding;CCR4 chemokine receptor binding;CCR5 chemokine receptor binding;chemokine activity;chemokine receptor binding
Il21r	11.2258	8.46652	6.07632	0.428636	3.75232	4.78937	1.81402	1.3209	3.05259	0.677707	0.248981	0.732933		cytokine receptor activity
Traf6	6.81256	8.23153	7.60864	11.152	19.7027	13.7553	-3.09055	-1.23781	4.49994	-0.589114	0.277894	0.793345		tumor necrosis factor receptor binding
Phb	25.2882	20.4567	16.2854	58.7863	25.6965	39.9903	-3.19297	-1.22126	5.2896	-0.553543	0.289947	0.820032		positive regulation of complement activation
Cr1l	48.5305	38.9211	26.9126	77.0361	51.2109	66.7669	-2.49664	-1.21836	6.45935	-0.54138	0.294124	0.827305		complement activation, classical pathway;negative regulation of complement activation;regulation of complement activation
Erap1	25.3772	41.105	38.9777	15.7513	16.6183	9.14273	2.82744	1.20317	6.41749	0.503725	0.307229	0.850698		interleukin-6 receptor binding;tumor necrosis factor receptor binding
Sdcbp	85.3231	123.873	108.69	163.893	252.173	236.706	-3.73111	-1.2029	7.91779	-0.488411	0.312631	0.86034		interleukin-5 receptor binding
Tyk2	21.0389	18.321	17.9037	8.14043	5.8435	7.90462	4.24139	1.19177	5.55807	0.480709	0.315363	0.865045		growth hormone receptor binding
Casp3	12.1099	24.6315	12.21	20.6389	37.7952	21.1465	-1.78197	-1.17178	5.27635	-0.430652	0.333362	0.898482		death receptor binding
Il4r	54.5762	69.0514	85.4335	104.332	161.009	206.67	-3.80626	-1.13133	8.16274	-0.314771	0.376469	0.978534		cytokine receptor activity
Serping1	435.563	477.43	537.448	223.919	189.821	220.889	2.92573	1.12263	8.89304	0.291563	0.385311	0.993251		complement activation, classical pathway;negative regulation of complement activation, lectin pathway
Tnfsf12	9.22356	14.4881	17.8557	38.3647	25.7744	33.1114	-4.39397	-1.06931	4.67	-0.172875	0.431375	0.999974		tumor necrosis factor receptor binding
Lrg1	174.595	192.742	330.388	662.479	304.931	441.277	-2.67518	-0.73736	8.4111	0	0.734769	0.999974		transforming growth factor beta receptor binding
Fem1b	6.70581	7.05581	7.00715	13.1206	10.6858	13.8837	-2.85243	-0.968859	4.12127	0	0.530178	0.999974		death receptor binding
Cdh5	176.926	141.704	207.778	291.743	308.623	295.219	-2.61348	-0.910052	9.4971	0	0.583489	0.999974		vascular endothelial growth factor receptor 2 binding
Tgfbr2	146.75	95.4846	129.468	191.241	200.25	224.62	-2.43943	-0.977305	8.44109	0	0.521641	0.999974		type I transforming growth factor beta receptor binding;type III transforming growth factor beta receptor binding
Ddt	22.0505	29.0325	20.7507	53.0278	22.7178	42.5584	-1.92591	-0.717038	4.77797	0	0.759967	0.999974		cytokine receptor binding
Myd88	27.1361	41.686	39.1198	48.1696	55.5887	59.7284	-1.93021	-0.676415	6.41399	0	0.788494	0.999974		interleukin-1 receptor binding
Rnf41	15.2931	16.6889	14.6177	22.7813	19.1142	28.0994	-2.04203	-0.72912	5.1258	0	0.751814	0.999974		erythropoietin receptor binding;interleukin-3 receptor binding
Smurf2	8.14738	9.15354	7.29851	12.8066	10.9855	12.4588	-2.01329	-0.812333	5.16041	0	0.681219	0.999974		transforming growth factor beta receptor binding
Smad7	11.2298	10.4672	10.8897	17.0927	14.6834	15.2992	-2.00349	-0.73718	5.47604	0	0.745448	0.999974		type I transforming growth factor beta receptor binding
Sh2b3	27.2489	34.1981	42.6017	19.1334	15.4291	17.7417	1.89407	1.02143	6.38034	0.0532001	0.478787	0.999974		stem cell factor receptor binding
Tgfb1	113.354	136.824	154.394	69.7324	59.7815	70.623	2.09764	0.984311	7.3184	0	0.515283	0.999974		transforming growth factor beta receptor binding;type I transforming growth factor beta receptor binding;type II transforming growth factor beta receptor binding;type III transforming growth factor beta receptor binding
Irak1	22.6901	25.1363	25.5316	10.8644	10.8366	14.1888	2.32046	0.92804	5.40298	0	0.571667	0.999974		interleukin-1 receptor binding
Ifnar2	76.3792	54.3744	55.5923	24.435	32.1365	32.247	2.22741	0.673355	5.90784	0	0.793583	0.999974		cytokine receptor activity;type I interferon receptor activity
Irak4	11.7209	6.94935	8.5948	4.80993	4.33097	3.70175	1.9026	0.677973	4.30043	0	0.783899	0.999974		interleukin-1 receptor binding
Itch	27.0534	22.3657	27.9716	10.2297	12.6206	12.9111	2.58982	0.910135	5.32314	0	0.58921	0.999974		CXCR chemokine receptor binding
Ifnar1	45.8168	61.2166	57.8497	29.2102	24.9537	17.2837	2.61219	1.04888	6.84813	0.120429	0.452072	0.999974		cytokine receptor activity;interferon receptor activity;type I interferon receptor activity
Smad2	16.6202	16.1651	12.864	8.86591	5.33978	5.28338	2.67283	0.932648	4.50377	0	0.565519	0.999974		transforming growth factor beta receptor binding;type I transforming growth factor beta receptor binding
Cxcl16	95.6816	121.978	73.2357	25.3516	43.5407	37.8973	3.39849	0.984883	6.27733	0	0.515018	0.999974		chemokine activity;chemokine receptor binding
Cnih4	32.3761	32.401	12.628	10.7139	11.0385	6.24871	2.53591	0.520777	4.29069	0	0.87725	0.999974		CCR5 chemokine receptor binding
C3	30.8982	33.6823	21.8352	6.6124	10.8362	13.6157	3.52115	1.09616	6.10785	0.240218	0.405081	0.999974		complement activation;complement activation, alternative pathway;complement activation, classical pathway;positive regulation of activation of membrane attack complex
Il18rap	1.60443	3.83188	0.808851	0.323328	0.951032	0.309661	1.758	0.840834	2.03942	0	0.61922	0.999974		interleukin-18 receptor activity
Gdf15	48.2194	35.5776	43.286	94.4144	59.2719	39.6278	-1.58574	-0.81946	5.1948	0	0.674857	0.999974		transforming growth factor beta receptor binding
Il13ra1	12.4437	8.68009	14.5855	16.3626	15.6083	18.6131	-1.58557	-0.595935	5.34302	0	0.845139	0.999974		cytokine receptor activity;interleukin-13 receptor activity
Ccrl2	171.477	133.563	239.196	51.9204	128.345	73.5765	1.53848	0.94585	7.54364	0	0.552258	0.999974		C-C chemokine receptor activity;CCR chemokine receptor binding;chemokine receptor binding
Ccdc88a	4.47785	7.73295	6.95294	2.02135	3.41262	3.68744	1.53757	1.01868	4.0339	0.0449094	0.48209	0.999974		vascular endothelial growth factor receptor 2 binding
Prdm4	5.80306	7.26897	7.02127	5.61334	11.6595	14.0511	-1.46683	-0.698043	4.12271	0	0.770202	0.999974		death receptor binding
Timm50	17.195	12.8992	12.7139	28.4144	15.7739	18.4372	-1.44084	-0.789615	4.3312	0	0.697151	0.999974		interleukin-2 receptor binding
Il1rap	1.25354	2.87868	2.14864	2.72824	4.98896	3.22583	-1.43231	-0.93586	2.89355	0	0.55631	0.999974		interleukin-1 receptor activity;interleukin-1 receptor binding;interleukin-33 receptor activity
Tollip	20.1112	24.0159	21.4041	24.6774	34.8168	28.0333	-1.36469	-0.684211	6.24222	0	0.783724	0.999974		interleukin-1, type I receptor binding
Il17ra	136.14	128.004	145.301	27.2121	86.4146	83.1702	1.3594	0.936516	8.07791	0	0.560782	0.999974		interleukin-17 receptor activity
C1qbp	43.1061	33.1171	26.8679	22.7437	14.9326	19.1604	1.25973	0.480111	4.4479	0	0.898972	0.999974		complement activation, classical pathway;regulation of complement activation
Phb2	120.506	159.341	83.1333	76.4325	40.2802	82.8313	1.18133	0.640882	6.51545	0	0.814438	0.999974		regulation of complement activation
Jak2	47.7009	52.6623	49.5593	7.52306	36.8803	26.7616	1.17898	0.929354	6.88653	0	0.568982	0.999974		growth hormone receptor binding;interleukin-12 receptor binding
Traf5	4.22953	8.15885	4.34981	3.273	3.00848	0.979578	1.15488	0.757053	2.27049	0	0.685326	0.999974		tumor necrosis factor receptor binding
Snx6	58.6798	48.7141	40.3802	39.5556	23.292	25.1991	1.07077	0.427068	5.83773	0	0.924993	0.999974		type I transforming growth factor beta receptor binding
Shc1	98.5182	107.738	133.57	65.0696	66.6735	74.1035	1.04043	0.669551	7.97991	0	0.787413	0.999974		neurotrophin TRKA receptor binding
Adam17	72.0903	73.7343	80.6192	51.2105	54.0604	29.1652	0.956626	0.513009	7.52877	0	0.881756	0.999974		interleukin-6 receptor binding
Epor	0.802366	3.09556	2.66971	5.04487	1.63065	5.26523	-0.915847	-0.226323	1.99205	0	0.941625	0.999974		erythropoietin receptor activity
Trim37	2.75606	2.7125	3.69191	4.66542	3.30067	4.5594	-0.887536	-0.403001	3.37346	0	0.915438	0.999974		tumor necrosis factor receptor binding
Pibf1	7.24336	4.4528	5.05611	4.17698	3.68017	0.860305	0.78249	0.462095	2.92928	0	0.877916	0.999974		interleukin-4 receptor binding
Pdcl3	22.2001	24.0632	27.7558	21.1164	13.9111	12.2828	0.749022	0.577329	4.89151	0	0.855267	0.999974		vascular endothelial growth factor receptor 2 binding
Spred1	6.94108	8.60753	14.6969	2.93744	7.27358	6.36336	0.714887	0.939753	3.23329	0	0.554247	0.999974		stem cell factor receptor binding
Il1rn	11.8215	27.7864	20.4031	2.6906	76.6676	17.1791	-0.670823	-0.325834	4.79859	0	0.955542	0.999974		interleukin-1 receptor antagonist activity;interleukin-1 receptor binding;interleukin-1 type I receptor antagonist activity;interleukin-1 type II receptor antagonist activity;interleukin-1, type I receptor binding;interleukin-1, type II receptor binding
Il3ra	29.3221	54.8912	69.1202	38.8775	25.1722	34.7363	0.670691	0.860598	5.46014	0	0.636851	0.999974		cytokine receptor activity;interleukin-3 receptor activity
Cd2ap	50.0289	37.3692	55.7526	26.5845	27.7596	40.6559	0.657465	0.534686	6.02993	0	0.877881	0.999974		vascular endothelial growth factor receptor binding
C1rl	1.82886	5.03986	6.26955	1.47422	4.02652	0.941271	0.623121	1.01355	2.37736	0.0283569	0.488701	0.999974		complement activation, classical pathway
Casp8	9.79782	10.8001	16.5118	7.78508	9.77825	5.67305	0.594269	0.574808	3.96232	0	0.849258	0.999974		death receptor binding;tumor necrosis factor receptor binding
Ifngr2	28.8065	45.2335	38.4706	18.0069	24.5772	32.7292	0.578169	0.520856	5.95563	0	0.884862	0.999974		cytokine receptor activity
Traf1	20.179	38.9257	12.0041	2.76523	20.8466	16.3574	0.517485	0.316289	4.6098	0	0.955973	0.999974		tumor necrosis factor receptor binding
Dnaja3	13.7194	17.3913	14.317	14.9297	7.14473	8.47326	0.511493	0.510803	4.32287	0	0.884701	0.999974		interferon-gamma receptor binding
Il1r2	3.94325	7.87827	5.66561	3.09914	11.2695	7.61062	-0.500173	-0.446013	2.84115	0	0.887938	0.999974		interleukin-1 receptor activity;interleukin-1, type II, blocking receptor activity
Vegfa	2.80036	8.2683	7.2605	2.03161	5.69117	3.70615	0.448472	0.675619	3.66147	0	0.780886	0.999974		vascular endothelial growth factor receptor 1 binding;vascular endothelial growth factor receptor 2 binding;vascular endothelial growth factor receptor binding
Creb3	60.2314	60.4473	45.4113	75.4365	51.1556	48.9286	-0.434856	-0.409185	6.13294	0	0.930293	0.999974		CCR1 chemokine receptor binding
Traf3	2.76821	3.67554	2.81649	1.58228	2.30148	2.42853	0.398518	0.311802	3.52495	0	0.945483	0.999974		tumor necrosis factor receptor binding
Il2rg	2.88917	15.5255	5.09788	3.84273	2.8135	7.8067	0.392226	0.685968	3.63242	0	0.766191	0.999974		cytokine receptor activity;interleukin-15 receptor activity
Ccl9	10.9883	12.4151	5.65037	1.0629	11.4448	4.24155	0.355089	0.257024	2.68247	0	0.943781	0.999974		CCR chemokine receptor binding;chemokine activity
Traf2	16.4473	16.619	21.7657	12.4294	24.3731	20.1045	-0.336742	-0.184906	4.90857	0	0.981288	0.999974		CD40 receptor binding;tumor necrosis factor receptor binding
Pik3r1	43.3703	30.7734	36.877	23.8666	30.1034	28.2097	0.322337	0.114154	6.69925	0	0.988593	0.999974		neurotrophin TRKA receptor binding
Ccl4	258.537	227.369	356.333	115.8	675.628	150.998	-0.319763	-0.224983	6.967	0	0.97206	0.999974		CCR chemokine receptor binding;CCR1 chemokine receptor binding;CCR5 chemokine receptor binding;chemokine activity
Rgcc	1.59391	12.2988	8.67834	3.46906	19.4359	4.30684	-0.310745	-0.203427	2.23147	0	0.959667	0.999974		complement activation
Cd59	114.71	119.069	66.504	116.046	88.6362	98.5209	-0.307168	-0.522864	6.85544	0	0.880435	0.999974		negative regulation of activation of membrane attack complex;negative regulation of complement activation;regulation of complement activation
Ccl3	597.792	873.772	1405.76	230.212	1313.43	331.299	0.297826	0.72678	8.59613	0	0.741516	0.999974		CCR chemokine receptor binding;CCR1 chemokine receptor binding;CCR5 chemokine receptor binding;chemokine activity
Il10rb	39.296	27.5056	32.093	14.0642	26.7535	32.1573	0.273061	0.183018	5.29644	0	0.981569	0.999974		cytokine receptor activity;interleukin-10 receptor activity
Snx25	3.05949	4.77766	2.3136	2.83615	4.27473	3.54296	-0.228006	-0.557398	2.94711	0	0.830798	0.999974		type I transforming growth factor beta receptor binding
C4b	2.13441	1.98514	9.20009	4.06474	5.55776	4.53145	-0.2095	0.0406892	4.09425	0	0.996304	0.999974		complement activation
Tgfbrap1	8.85824	8.71823	9.56948	12.9754	6.87956	6.741	-0.191992	-0.0275065	5.28372	0	0.997665	0.999974		transforming growth factor beta receptor binding
Ccl22	4.06471	17.25	4.4262	0.196591	10.9454	5.64843	0.182567	0.580374	2.67019	0	0.813209	0.999974		CCR chemokine receptor binding;chemokine activity
Socs2	12.9779	6.32743	12.9846	8.44954	9.12979	14.6434	-0.17052	-0.0913507	3.57249	0	0.988389	0.999974		growth hormone receptor binding
Zfp110	6.32014	10.1333	9.55863	6.11351	6.56816	7.31887	0.163204	0.331719	3.90267	0	0.947005	0.999974		neurotrophin p75 receptor binding
Itgb3	13.0526	14.8784	21.1766	10.6172	17.785	18.7796	-0.160148	0.063661	4.89787	0	0.994478	0.999974		vascular endothelial growth factor receptor 2 binding
C1r	20.485	39.5159	51.7393	30.0944	56.8531	21.7452	-0.158533	0.0275074	6.22409	0	0.997449	0.999974		complement activation, classical pathway
Traf4	3.53938	3.90145	4.71063	4.62195	4.13602	3.55219	-0.125824	-0.119327	2.74903	0	0.978281	0.999974		tumor necrosis factor receptor binding
Crp	1.2135	1.1147	1.5906	1.36947	0.822066	1.71754	-0.0557898	0.16437	1.93833	0	0.957157	0.999974		complement activation, classical pathway
Frs2	4.9503	3.61803	3.9713	2.86267	4.37412	3.98787	-0.0479422	-0.202299	4.36682	0	0.977182	0.999974		neurotrophin TRKA receptor binding
Cxcl2	1438.43	799.355	969.068	257.929	1542.01	805.031	0.0461409	-0.0780932	9.47706	0	0.990461	0.999974		chemokine activity;CXCR chemokine receptor binding
Fadd	3.18385	6.62916	4.92229	4.5341	4.5833	3.0042	0.0399566	0.102888	3.80611	0	0.988568	0.999974		death receptor binding;tumor necrosis factor receptor binding;tumor necrosis factor receptor superfamily binding
Csf2rb	113.64	104.505	108.787	39.7293	96.1211	145.891	0.0047942	0.170532	7.96165	0	0.979814	0.999974		cytokine receptor activity

## Sheet: Immunoreg.factors_iBAQ_LFP
Protein IDs	Gene	KC.A	KC.B	KC.C	KC.D	LSEC.A	LSEC.B	LSEC.C	logFC	AveExpr	t	P.Value	adj.P.Val	rank	LFP_limma	Term
Q62658	Fkbp1a	667.433	692.106	652.695	1129.37	5046.75	5263.3	5428.74	-2.92745	10.7689	-16.6912	1.58e-07	1.01e-05	-25.9169	LSEC	transforming growth factor beta receptor binding;type I transforming growth factor beta receptor binding
M0RA19;M0RBA8	Eng	4.79933	4.95857	2.04612	9.11099	219.77	226.802	266.699	-5.80493	4.73438	-15.7353	2.62e-07	1.24e-05	-55.5264	LSEC	type I transforming growth factor beta receptor binding;type II transforming growth factor beta receptor binding
A0A0H2UHK1;P31722	C1qc	88.1845	117.019	79.0671	89.6644	0	0	0.726477	7.01463	3.49292	15.7222	2.74e-07	1.26e-05	35.6907	KC	complement activation, classical pathway
Z4YNI9;P97636	Il18	27.3659	45.0368	54.685	39.2625	0	0	0	6.38491	2.62985	14.8406	4.1e-07	1.52e-05	21.0931	KC	interleukin-18 receptor binding
G3V8L1	Pycard	1173.53	1088.67	1231.28	1627.43	43.3809	88.556	45.1421	4.35907	8.38087	14.4287	4.74e-07	1.67e-05	39.5549	KC	interleukin-6 receptor binding
G3V7K2;O70535	Lifr	0	0	0	0	5.21552	5.58506	5.41983	-3.58985	0.526529	-13.1812	9e-07	2.43e-05	-5.50574	LSEC	ciliary neurotrophic factor receptor activity;ciliary neurotrophic factor receptor binding;cytokine receptor activity;leukemia inhibitory factor receptor activity;oncostatin-M receptor activity
P97520	C5ar1	27.2149	25.295	21.5465	14.1676	0	0	0.349567	5.23887	2.22621	12.584	1.31e-06	2.81e-05	14.1815	KC	complement component C5a receptor activity;complement receptor activity
Q4KM75	Cd5l	181.289	224.439	201.922	231.189	0.462689	5.49524	1.42418	6.36678	4.90142	12.1145	1.8e-06	3.25e-05	49.8244	KC	regulation of complement activation
G3V7N9;P31721	C1qb	203.929	269.919	206.589	152.397	3.511	8.50697	9.56763	4.79583	5.60167	10.8974	3.65e-06	5.19e-05	31.9941	KC	complement activation, classical pathway
G3V9W2	Jak1	10.6729	6.44812	6.97297	13.2152	72.7436	84.0578	85.0902	-3.27753	4.56769	-10.6771	4.08e-06	5.56e-05	-20.5274	LSEC	CCR5 chemokine receptor binding;growth hormone receptor binding
Q811M5;F1M7F7	C6	44.2596	39.4906	28.8161	36.0856	2.29452	3.27759	2.34194	3.51793	3.68278	9.22376	1.15e-05	0.000116562	14.2761	KC	complement activation;complement activation, classical pathway;positive regulation of activation of membrane attack complex;positive regulation of complement activation
M0RBJ7;M0RBF1;P01026	C3	125.134	114.258	134.483	69.2607	8.44127	6.86182	3.73094	4.22566	5.01972	9.20924	1.18e-05	0.000119371	20.4569	KC	complement activation;complement activation, alternative pathway;complement activation, classical pathway;positive regulation of activation of membrane attack complex
B0BNN4	Cfp	139.687	175.953	152.048	157.524	0.274919	7.87701	1.17585	5.94878	4.65642	8.63318	1.96e-05	0.000180201	37.079	KC	complement activation, alternative pathway
F1LPK1;P40190	Il6st	0	0.872284	1.07802	3.97838	45.9175	32.5412	28.6897	-4.80871	2.53255	-8.44886	2.19e-05	0.000196025	-16.4448	LSEC	ciliary neurotrophic factor receptor activity;ciliary neurotrophic factor receptor binding;cytokine receptor activity;interleukin-11 receptor activity;interleukin-6 receptor activity;interleukin-6 receptor binding;leukemia inhibitory factor receptor activity;oncostatin-M receptor activity
Q5M8B4;Q9WTS8	Fcna;Fcn1	259.634	473.434	367.231	405.84	0.999288	16.5573	5.63821	5.8414	5.91359	7.84458	3.78e-05	0.000294863	32.6175	KC	complement activation;complement activation, lectin pathway
Q68FP3	Ccl6	118.834	138.695	136.924	105.079	0	6.00239	0	6.64399	4.07792	7.79941	4.05e-05	0.000310752	35.1695	KC	CCR chemokine receptor binding;CCR1 chemokine receptor binding;chemokine activity
P31720	C1qa	297.092	366.907	271.359	271.226	3.13448	32.4086	11.5027	4.53235	6.1998	6.6928	0.00010499	0.000669252	18.7672	KC	complement activation, classical pathway
F7FEU1	Vsig4	1214.12	1395.75	984.973	665.974	3.37545	69.5617	17.1612	5.76289	7.46373	6.6388	0.000115608	0.00072918	13.4117	KC	negative regulation of complement activation, alternative pathway
P05540	Cd4	42.1617	32.7477	29.4007	14.6534	0	2.27689	0	5.05713	2.68103	6.52602	0.000126136	0.000784034	11.4509	KC	interleukin-16 receptor activity
G3V7N4;Q64725;D3ZH44;A0A0R4J8U1;D3ZDY2	Syk;Zap70;Ankk1	69.5265	45.8378	54.1076	41.0336	2.27595	5.81858	0.685663	4.29771	3.88421	6.48828	0.000127766	0.000790882	15.8507	KC	interleukin-15 receptor binding
A0A0G2KAL6;M0R536	Csf2ra	24.6808	36.2855	31.9251	27.6025	1.12879	2.99692	0	4.48686	3.02812	6.33551	0.000150114	0.000912256	13.606	KC	cytokine receptor activity;granulocyte colony-stimulating factor receptor activity
Q63135;A0A0G2K7Y0	Cr1l	40.2954	53.2503	35.7589	52.4472	172.664	163.201	203.797	-2.07749	6.35296	-6.08896	0.000185425	0.0010808	-14.3838	LSEC	complement activation, classical pathway;negative regulation of complement activation;regulation of complement activation
P30904;D3ZE63;D4A3P7;F1LTZ6	Mif	572.867	535.859	518.696	455.07	2022.17	1605.01	1627.66	-1.70943	9.76884	-5.59212	0.000317154	0.00170286	-13.106	LSEC	cytokine receptor binding
A0A0G2K0I6;F1M7E5	Cdh5	4.01717	6.87342	5.56977	5.53956	30.6377	22.7814	28.5668	-2.21646	3.51669	-5.46944	0.000364342	0.00191504	-8.22663	LSEC	vascular endothelial growth factor receptor 2 binding
P10247	Cd74	315.605	90.2584	81.3607	193.995	2.7802	11.5004	2.77322	4.59586	5.11091	4.2575	0.00169231	0.00720429	14.032	KC	cytokine receptor activity
Q9JI85;G3V8R1	Nucb2	119.7	118.583	105.981	193.341	315.14	453.991	363.17	-1.68759	7.68214	-4.08144	0.00199839	0.00837369	-8.20505	LSEC	tumor necrosis factor receptor binding
F1M9D6;A0A0G2JX93	Stat1	413.419	395.277	375.115	298.496	103.625	126.698	158.156	1.51548	7.87167	2.9412	0.0099666	0.0349825	7.36173	KC	CCR5 chemokine receptor binding;tumor necrosis factor receptor binding
F7F389;Q62930	C9	1.16626	0.905884	2.48744	2.32721	0	0	0	2.01146	0.186624	2.91765	0.0103376	0.0360554	1.39187	KC	complement activation, alternative pathway;complement activation, classical pathway
A0A0A0MY07;Q9R085;A0A0G2K1U1	Usp15	6.00962	4.888	7.48937	3.70332	1.27468	1.42038	1.28046	1.77354	1.82902	2.81929	0.0119541	0.041261	2.06857	KC	transforming growth factor beta receptor binding
A0A0G2K8V5;P48199	Crp	9.98274	8.48551	12.6085	12.6553	1.97667	3.10101	3.71615	1.6453	2.74575	2.46828	0.020285	0.0657016	3.3986	NS	complement activation, classical pathway
P38438	Tgfbr2	4.38089	0.823906	6.53874	4.06372	17.1486	16.2413	18.3784	-2.2634	2.87756	-2.41168	0.02226	0.0716336	-5.87262	NS	type I transforming growth factor beta receptor binding;type III transforming growth factor beta receptor binding
P62994;Q63058	Grb2;rCG_54231	221.257	311.544	326.498	337.377	97.6848	129.33	95.7573	1.4171	7.57981	2.3522	0.024193	0.0770267	7.16989	NS	neurotrophin TRKA receptor binding
P52631	Stat3	43.4874	41.6604	46.5429	43.2991	110.561	89.7639	117.643	-1.26781	6.00589	-1.74572	0.0606452	0.174873	-6.57382	NS	CCR5 chemokine receptor binding
F1LNG5;Q63787;M0RC47	Pik3r1	35.13	31.1989	37.9341	45.8951	14.2881	18.4649	7.354	1.49006	4.57809	1.65815	0.069104	0.196428	4.07697	NS	neurotrophin TRKA receptor binding
A0A0G2K477;A0A0G2K9Y0;F1LPQ6;F1LN61;P20759;P20760	Ighm;Igg-2a	0.455159	0	0.753524	2.58074	10.7821	2.40393	2.12168	-2.03557	1.04393	-1.64959	0.0707296	0.199939	-2.07411	NS	complement activation, classical pathway
P67779;D3ZFH6	Phb	198.212	193.644	231.735	235.634	180.801	55.1459	44.9203	1.59695	7.11202	1.55454	0.0805645	0.224114	2.26068	NS	positive regulation of complement activation
Q9JI92	Sdcbp	2.53547	0	4.11375	0	5.90213	6.16285	6.12101	-1.93633	1.42137	-1.18089	0.140109	0.364382	-1.96501	NS	interleukin-5 receptor binding
A0A0G2K290;A0A0G2K3A6;A0A0G2JUY4;A0A0G2K4A4;M0RBL2;A0A0G2JWW4;D3ZE00;F1LYU3;A0A0G2K304;F1M3X3;M0R8Q9;M0R5S4;A0A0G2JYX2;A0A0G2JT95	LOC100360344;LOC100359993;AABR07065792.2;AABR07065656.3;AABR07065699.1;AABR07065651.3;AABR07065693.2;AABR07065656.4;AABR07065684.1;AABR07065656.8;AABR07065705.2;AABR07065699.4;AABR07065651.7;AABR07065714.1	14.6947	13.1848	16.0771	26.665	60.6033	21.9759	60.3358	-1.41729	4.69502	-0.992373	0.176158	0.439441	-3.54064	NS	complement activation, classical pathway
A0A0G2KB63;Q5XIH7	Phb2	143.012	123.446	132.602	113.715	134.95	47.449	36.9687	1.19195	6.5576	0.527065	0.306846	0.703375	1.27158	NS	regulation of complement activation
M0RCF3;A0A0G2JWK0	Itgb3	9.79869	10.6192	9.2473	9.88062	15.6622	26.6336	21.2705	-1.10746	3.81729	-0.516322	0.310217	0.707919	-2.52527	NS	vascular endothelial growth factor receptor 2 binding
B5DEY8;F1LU14	Snx6;Snx32	122.61	110.723	100.633	179.83	235.552	238.76	234.669	-1.05841	7.36552	-0.400244	0.350037	0.786141	-3.83294	NS	type I transforming growth factor beta receptor binding
D3ZTY0	Cnih4	0	143.807	0	0	13.3347	0	68.3422	-1.53766	1.86692	-0.212896	0.591585	1	0.0490133	NS	CCR5 chemokine receptor binding
O70436;A0A0G2K0P2;G3V603;A0A0G2JSQ6;P84025;O54835;Q9R1V3;P97588	Smad2;LOC103691556;Smad1;Smad3;Smad5;Smad9	3.69541	4.12106	4.57837	2.96359	7.90301	4.10604	10.8309	-0.760147	2.45575	0	0.741292	1	-1.17544	NS	transforming growth factor beta receptor binding;type I transforming growth factor beta receptor binding
Q6P7Q1	Babam2	11.7235	6.22889	9.87495	3.46748	4.45434	4.91694	5.39842	0.643969	2.71881	0	0.823804	1	0.552108	NS	tumor necrosis factor receptor binding
Q9JHX4	Casp8	11.3218	9.87759	9.52265	10.4077	6.67852	6.10816	6.93287	0.570335	3.16758	0	0.972673	1	0.777425	NS	death receptor binding;tumor necrosis factor receptor binding
Q8R2E7	Fadd	16.7891	10.3858	38.3915	12.971	13.6624	15.6157	30.5615	-0.0561153	4.19725	0	0.98486	1	-0.0335946	NS	death receptor binding;tumor necrosis factor receptor binding;tumor necrosis factor receptor superfamily binding
D3ZJX5	Timm50	23.2744	16.4567	25.0181	18.2466	23.0098	21.3694	20.1185	-0.0361769	4.41843	0	0.999633	1	-0.0965131	NS	interleukin-2 receptor binding
P55213	Casp3	33.0515	21.8301	24.2035	31.0547	39.3665	31.8865	48.1973	-0.610741	5.01369	0	0.934533	1	-1.17888	NS	death receptor binding
A0A0H2UHH2;P23680	Apcs	50.9468	50.7623	62.951	37.0848	35.736	37.1972	21.0181	0.813263	5.34681	0	0.756534	1	1.29667	NS	complement activation, classical pathway
A2RUW1	Tollip	16.4923	25.9517	20.2523	55.9464	45.7785	48.9042	38.9369	-0.957786	5.06663	0	0.560649	1	-1.07657	NS	interleukin-1, type I receptor binding
D3ZZC5	Tradd	91.9739	106.702	180.524	136.561	81.9998	80.846	62.2352	0.76137	6.65105	0	0.800434	1	1.91246	NS	tumor necrosis factor receptor binding
Q4KMA8;Q9JJ22;A0A0G2K2Y3	Erap1	116.143	131.823	99.6362	93.7816	86.6006	119.006	123.596	-0.0189394	6.77421	0	0.999926	1	-0.0352949	NS	interleukin-6 receptor binding;tumor necrosis factor receptor binding
F1LRS8	Cd2ap	179.289	222.816	189.292	237.929	169.729	137.103	138.481	0.439786	7.48475	0	0.998355	1	1.1349	NS	vascular endothelial growth factor receptor binding
O35796	C1qbp	491.768	354.445	445.676	434.273	227.37	212.964	191.905	1.01061	8.30546	0.0685406	0.47357	1	4.22597	NS	complement activation, classical pathway;regulation of complement activation
