# Supplementary material for: Transcriptome and proteome profiling reveal complementary scavenger and immune features of rat liver sinusoidal endothelial cells and liver macrophages
Source: BMC Mol Cell Biol. 2020 Nov 27;21:85. doi: 10.1186/s12860-020-00331-9 (PMC7694354; doi:10.1186/s12860-020-00331-9)
Supplement: Supplementary file 7 — Additional file 7. Genes annotated to antigen processing and presentation and lymphocyte co-stimulation. Excel file (.xls) with the list of expressed genes associated with antigen processing and presentation (GO:0019882), and lymphocyte co-stimulation (GO:0031294) in LSECs and KCs. The file shows their corresponding abundance in the RNA-seq datasets (RPKM values; worksheet named “Immuneactivation_RPKM_RNAseq”) and label-free proteomics datasets (iBAQ values; worksheet named “Immuneactivation_iBAQ_LFP”) along with differential expression analysis outputs. For visualization of the selected genes and proteins shown in Fig. 8, log2 (RPKM+ 1), and log2 (iBAQ+ 1) were used. [file 12860_2020_331_MOESM7_ESM.xlsx]

## Sheet: Immuneactivation_RPKM_RNAseq
Gene	KC.1	KC.2	KC.3	LSEC.1	LSEC.2	LSEC.3	rank	logFC_limma	AveExpr	t	P.Value	adj.P.Val	DGE
Ephb4	5.26051	2.4161	1.90945	157.405	69.8473	93.9489	-26.6457	-5.64008	5.79916	-10.4939	4.96e-26	4.49e-24	LSEC
Cav1	0	0.458474	0	15.959	12.8202	13.0581	-23.8282	-6.12038	1.93943	-10.2389	7.1e-25	5.59e-23	LSEC
Efnb2	4.01108	2.48704	1.6177	49.3076	48.0611	42.4494	-26.8955	-4.83381	5.21293	-8.68711	1.93e-18	7.19e-17	LSEC
Dpp4	7.58133	10.5265	3.52802	104.29	79.1117	72.8236	-19.3368	-4.31949	6.50724	-8.02007	5.42e-16	1.53e-14	LSEC
Wdfy4	49.9551	65.5743	43.714	1.80356	3.82501	1.35796	21.2811	4.01757	6.3985	7.37461	8.4e-14	1.8e-12	KC
Tnfsf13b	36.1548	19.5644	30.4224	1.74864	0.500982	0.253746	20.3735	4.82804	3.02565	7.30656	1.4e-13	2.91e-12	KC
Clec4a2	27.6204	31.0548	16.041	0.534348	0.561329	0	16.1992	4.6274	1.93558	6.69311	1.11e-11	1.89e-10	KC
Ctse	23.6857	40.398	11.2308	0.619226	0.325246	0.49421	16.0339	4.5753	2.71657	6.66401	1.35e-11	2.28e-10	KC
Ctss	1521.75	2462.43	3109.43	196.821	248.985	60.8427	11.2464	3.79432	8.80387	6.64208	1.57e-11	2.62e-10	KC
Flt3	30.2027	48.508	18.8425	0.456489	2.99711	0	13.1095	4.28193	3.34879	6.63787	1.61e-11	2.7e-10	KC
Pycard	264.741	396.408	261.994	20.3536	23.7139	10.6327	21.0169	3.66056	5.74041	6.4363	6.19e-11	9.69e-10	KC
Efnb1	1.73899	2.1565	1.84105	31.9607	19.5483	35.577	-23.2014	-3.85002	4.2867	-6.40565	7.57e-11	1.17e-09	LSEC
Cd68	811.599	913.209	942.558	87.3523	93.5053	33.5346	14.9334	3.40599	7.88072	5.83464	2.72e-09	3.46e-08	KC
Fgl2	79.2806	97.4662	97.3206	4.93264	13.0032	5.05097	14.017	3.30356	6.19602	5.67686	6.91e-09	8.38e-08	KC
Fcer1g	555.294	618.294	692.265	76.6565	74.2449	37.3156	15.6975	3.11846	6.5888	5.2281	8.6e-08	9.04e-07	KC
Clec4b2	8.48001	14.3551	5.49653	0	0.307748	0	6.98919	3.83332	0.823888	5.02116	2.58e-07	2.55e-06	KC
Fcgr2b	154.552	157.047	86.8863	861.663	799.173	635.073	-13.6447	-3.13297	9.83128	-4.97284	3.31e-07	3.21e-06	LSEC
Nod2	13.9169	16.3156	16.6244	0.627464	3.89495	0.728413	7.53763	2.97503	4.41578	4.6011	2.11e-06	1.84e-05	KC
Slc11a1	204.887	196.18	224.439	14.8362	40.4335	15.6389	10.622	2.84542	7.00784	4.53454	2.89e-06	2.49e-05	KC
Card11	14.3464	21.2736	16.2215	1.32165	2.86355	0.791116	13.4425	2.96596	4.07518	4.41393	5.09e-06	4.26e-05	KC
Unc93b1	247.593	192.437	226.338	34.5176	28.4505	16.1054	13.7824	2.78983	7.25108	4.39214	5.63e-06	4.68e-05	KC
Cd274	9.50108	25.5783	13.7063	18.3809	201.074	97.6116	-4.97255	-2.71854	5.65665	-4.2331	1.15e-05	9.13e-05	LSEC
Cd320	15.2302	3.29768	2.30343	28.6753	14.6471	19.3166	-2.99046	-2.89815	3.41708	-4.05926	2.47e-05	0.000186322	LSEC
Spn	8.80652	23.6618	13.652	0.709884	3.54221	1.55805	7.10885	2.73235	3.90856	3.89506	4.92e-05	0.000356826	KC
Icos	11.3969	12.9323	15.6145	1.29698	1.53278	2.07026	9.24223	2.9039	3.02876	3.89221	4.97e-05	0.000360533	KC
Was	57.1023	47.6574	45.6485	6.11535	10.1543	2.83396	11.6115	2.46786	4.55435	3.47801	0.000252835	0.00164893	KC
Tap1	16.1382	17.7891	18.2163	73.1031	76.4943	98.6077	-13.2908	-2.35209	6.75101	-3.31803	0.000453664	0.00283533	LSEC
Ptpn22	8.77901	18.0734	4.99857	0.874175	1.31188	0.797356	7.06884	2.39384	2.8096	2.79646	0.00258448	0.0142132	KC
Ighm	12.1431	47.2262	38.3301	9.70945	8.20952	6.65296	4.1396	2.03997	6.43351	2.5736	0.00503407	0.0261497	KC
Rab32	104.056	113.733	100.534	9.3434	41.603	17.7952	4.5881	1.91403	6.84591	2.2544	0.012088	0.0578362	NS
Ifi30	653.694	540.734	452.198	134.722	103.004	109.69	9.53478	1.87187	7.96213	2.11296	0.0173052	0.0799405	NS
Psme2	196.142	244.84	143.032	31.2797	40.9392	60.1606	7.12273	1.79891	6.57506	1.98251	0.0237146	0.105528	NS
Cd81	228.026	213.287	173.429	802.751	455.897	624.602	-7.31466	-1.82912	8.49405	-1.98029	0.023839	0.105944	NS
Psap	3431.01	3189.51	3411.38	1033.83	990.605	688.319	6.55858	1.62334	11.7709	1.41711	0.0782297	0.294461	NS
Icam1	252.801	325.993	285.414	508.022	877.003	854.836	-5.32241	-1.5702	9.89277	-1.32663	0.0923188	0.335722	NS
Rab34	4.99062	4.12586	6.03828	23.2322	11.0933	16.8562	-4.58631	-1.60243	3.0852	-1.3229	0.092938	0.337617	NS
Cd74	3840.68	5692.73	3143.41	468.089	2034.51	657.416	3.20011	1.5343	11.0048	1.22511	0.11027	0.38986	NS
Cd86	87.1798	83.4536	56.2104	5.17813	42.1568	14.1693	2.51467	1.4682	5.60529	1.17075	0.120852	0.418376	NS
Ccr7	13.9272	7.9501	0.601817	0.481138	9.35049	8.832	0	-1.60807	2.29515	-1.15098	0.124873	0.430849	NS
Rab10	90.4589	100.721	114.194	27.3126	40.5137	32.6976	4.70015	1.42883	6.95737	1.0555	0.145602	0.482966	NS
Hfe	5.95543	5.57996	2.70211	10.5133	7.26193	3.90803	-1.07827	-1.28078	3.4095	-0.632122	0.263656	0.764127	NS
Traf6	6.81256	8.23153	7.60864	11.152	19.7027	13.7553	-3.09055	-1.23781	4.49994	-0.589114	0.277894	0.793345	NS
Erap1	25.3772	41.105	38.9777	15.7513	16.6183	9.14273	2.82744	1.20317	6.41749	0.503725	0.307229	0.850698	NS
Relb	14.5496	23.4555	19.5844	12.4906	47.3105	74.9769	-2.37519	-1.04017	5.32572	-0.100797	0.459856	0.999974	NS
Nod1	13.3796	18.719	23.8675	27.5437	46.5391	40.5226	-3.26245	-1.05121	6.41364	-0.126455	0.449687	0.999974	NS
Trex1	23.6663	19.1818	20.2125	45.7851	28.9996	38.6909	-2.89007	-1.01201	4.50872	-0.0296792	0.488162	0.999974	NS
Bag6	58.5889	67.4079	67.1223	89.5263	94.6979	127.779	-2.38142	-0.779249	7.95762	0	0.702747	0.999974	NS
Tap2	16.3728	24.171	21.5786	38.7453	30.1549	30.0201	-2.39046	-0.760329	5.63929	0	0.726116	0.999974	NS
Rab5b	38.8474	36.9274	39.2127	25.1219	17.7414	16.8487	1.82912	0.777658	6.14086	0	0.71056	0.999974	NS
Rab6a	32.6393	31.9306	31.2227	20.3246	16.4795	12.7565	1.85712	0.699301	5.97191	0	0.774142	0.999974	NS
Tnfrsf14	13.1095	10.6478	5.84371	0.834269	4.55725	4.26136	2.04696	1.03676	3.06511	0.0779417	0.468945	0.999974	NS
Ap3b1	20.4546	22.2154	20.4721	11.7842	12.8377	11.1468	1.45454	0.555487	5.88732	0	0.86738	0.999974	NS
Kdm5d	5.81387	5.47402	3.4439	2.51899	3.01542	2.33771	1.2312	0.300268	4.05765	0	0.954711	0.999974	NS
Psmb8	50.1242	36.1407	28.2464	73.2264	31.7463	53.8043	-1.18894	-0.747101	6.1409	0	0.736413	0.999974	NS
Psmb9	68.0673	138.977	52.4086	157.871	78.9913	134.955	-1.18536	-0.836489	6.14039	0	0.658485	0.999974	NS
Rab27a	8.48182	18.699	13.4694	7.69174	7.67611	8.59437	0.914878	0.67383	4.44133	0	0.79004	0.999974	NS
Fcgrt	765.12	657.007	684.892	530.512	411.29	370.944	0.909407	0.434287	9.39586	0	0.909056	0.999974	NS
Thbs1	7.37431	32.8356	11.2704	8.91652	41.8053	27.8661	-0.881421	-0.987931	5.66546	0	0.512041	0.999974	NS
Calr	655.667	678.093	476.492	755.081	612.151	748.12	-0.794553	-0.568963	9.89498	0	0.843143	0.999974	NS
Cd80	0.640011	4.14471	1.45194	0.309543	1.78845	0.741147	0.631377	0.746841	2.06859	0	0.692509	0.999974	NS
Atg5	16.8356	19.3647	17.9343	15.0461	10.2273	11.0195	0.611391	0.439094	4.5065	0	0.917865	0.999974	NS
Cd1d1	34.7882	52.4074	28.7623	34.5856	24.5486	19.9935	0.50283	0.170897	5.49905	0	0.983086	0.999974	NS
Rab8b	31.4457	29.357	32.3205	12.8809	29.019	20.6846	0.492746	0.304832	6.43817	0	0.958208	0.999974	NS
Tapbpl	30.8388	37.7245	39.3603	24.3737	28.0885	25.5501	0.411399	0.321582	5.51297	0	0.956307	0.999974	NS
Tapbp	87.6265	134.808	139.623	103.116	78.3496	83.6291	0.357247	0.46166	7.37054	0	0.905311	0.999974	NS
Ythdf1	24.8794	18.7908	19.65	22.6175	21.4187	20.0965	-0.356972	-0.360315	5.69174	0	0.946187	0.999974	NS
Rftn1	15.0593	15.3548	15.6394	14.8097	14.4098	17.6328	-0.347859	-0.179095	5.11964	0	0.982094	0.999974	NS
Rab35	38.0463	28.8326	26.5102	26.9447	18.1222	24.6518	0.31978	0.128484	5.4611	0	0.98811	0.999974	NS
Psme1	470.97	383.498	199.1	332.417	173.339	325.813	0.143708	-0.163479	7.8704	0	0.981307	0.999974	NS
Washc1	25.4226	25.221	26.6583	32.7887	19.8055	20.608	-0.139687	-0.0263255	5.04348	0	0.99776	0.999974	NS
Rab4a	12.0731	8.59481	7.60808	11.6783	5.87843	9.70894	-0.112603	-0.189891	3.36697	0	0.96877	0.999974	NS
Ide	4.41411	5.62592	6.67593	6.53813	4.55547	4.47268	-0.0783481	0.110779	4.44678	0	0.989393	0.999974	NS
Lgals8	37.4356	28.1354	21.4462	21.9465	32.4206	23.6462	-0.0637638	-0.455884	5.73948	0	0.914145	0.999974	NS
Ap3d1	48.2998	42.0668	53.1184	40.5202	41.3543	40.971	0.0236613	0.0583701	7.37558	0	0.994066	0.999974	NS
B2m	1736.15	1792.65	1549.39	1473.79	1322.55	1638.56	-0.0108853	-0.0315372	11.151	0	0.995788	0.999974	NS

## Sheet: Immuneactivation_iBAQ_LFP
ID	Gene	KC.A	KC.B	KC.C	KC.D	LSEC.A	LSEC.B	LSEC.C	logFC	AveExpr	t	P.Value	adj.P.Val	DGE	Annotated Term
A0A0G2K9R6;A3RLA8;Q63203	Fcgr2;Fcgr2a;Fcgr2b	14.1644	12.074	8.61003	1.3212	564.82	391.905	463.682	-5.58427	5.45666	-10.9569	3.6e-06	5.16e-05	LSEC	antigen processing and presentation of exogenous peptide antigen via MHC class II
Q6P7B6	Efnb1	0	0	1.20089	0	17.4861	13.2587	12.9591	-4.26293	1.35255	-7.2421	6.16e-05	0.000442777	LSEC	T cell costimulation
Q2IBC6;P41350	Cav1	19.0014	8.33682	13.0035	29.496	167.107	98.1441	137.104	-3.2018	5.31549	-6.43476	0.000131262	0.000810849	LSEC	T cell costimulation
F1M7X5;A0A0G2JTX5;A0A0G2K238;P14740	Dpp4	482.69	376.881	412.791	553.031	3248.1	3265.08	3173.86	-2.92831	10.0358	-17.4038	1.16e-07	9.71e-06	LSEC	T cell costimulation
G3V837;Q63493	Cd1d1;Cd1d	68.595	59.9348	74.1174	91.1919	348.018	305.19	334.628	-2.24506	7.12251	-9.37994	1.01e-05	0.000106508	LSEC	antigen processing and presentation;antigen processing and presentation, endogenous lipid antigen via MHC class Ib;antigen processing and presentation, exogenous lipid antigen via MHC class Ib
Q6P9V1;Q62745	Cd81	23.6604	30.705	30.4755	33.8575	144.112	93.264	101.774	-1.89798	5.71674	-4.58964	0.00103729	0.00468735	LSEC	CD4-positive, alpha-beta T cell costimulation
Q5U316	Rab35	97.8431	65.962	93.2091	60.8869	198.461	317.026	321.106	-1.80994	7.06291	-3.47068	0.00462461	0.0176726	LSEC	antigen processing and presentation
P10960;F7EPE0	Psap	11109.2	10361.4	12063.9	13796.7	3890.12	3489.55	3245.64	1.69102	12.7783	7.04131	7.18e-05	0.000496678	KC	antigen processing and presentation
D3ZDJ4;A0A0G2JW71	Unc93b1	57.3341	59.6213	45.6013	47.6153	11.4798	16.3248	11.1195	1.96043	4.86748	4.43381	0.00126345	0.00555846	KC	antigen processing and presentation;antigen processing and presentation of exogenous peptide antigen via MHC class II
D4A6L1	Tapbpl	62.1446	26.4819	19.6886	39.0558	2.68353	6.56688	4.23059	2.63333	3.87115	3.07272	0.00829642	0.0297322	KC	negative regulation of antigen processing and presentation of peptide antigen via MHC class I;peptide antigen assembly with MHC class I protein complex
Q5BK16	Trex1	89.438	76.7748	84.2552	73.0191	20.5007	20.1501	0.614401	3.5928	4.89782	3.03652	0.00906097	0.0320857	KC	T cell antigen processing and presentation
D4A748	Wdfy4	42.7757	19.8822	34.9332	30.9194	1.52654	1.59071	1.5509	3.90337	3.28923	7.68971	4.07e-05	0.000312021	KC	antigen processing and presentation
P20411	Fcer1g	783.9	1105.04	1173.12	1113.47	58.1963	78.1661	41.9979	4.14117	8.23234	12.9332	1.05e-06	2.49e-05	KC	antigen processing and presentation of exogenous peptide antigen via MHC class I;antigen processing and presentation of exogenous peptide antigen via MHC class II
D3ZZR3;Q02765	Ctss	1975.3	1226.91	854.936	1567.29	32.657	121.418	53.0536	4.25624	8.46979	6.55112	0.000119807	0.000750922	KC	antigen processing and presentation of peptide antigen
G3V8L1	Pycard	1173.53	1088.67	1231.28	1627.43	43.3809	88.556	45.1421	4.35907	8.38087	14.4287	4.74e-07	1.67e-05	KC	positive regulation of antigen processing and presentation of peptide antigen via MHC class II
D4AEG2	Rab32;Rab38;Rab29	237.487	288.134	242.991	188.153	9.1559	13.2549	9.96142	4.43059	5.99935	14.8208	3.9e-07	1.52e-05	KC	antigen processing and presentation
P10247	Cd74	315.605	90.2584	81.3607	193.995	2.7802	11.5004	2.77322	4.59586	5.11091	4.2575	0.00169231	0.00720429	KC	antigen processing and presentation;antigen processing and presentation of exogenous peptide antigen via MHC class II;positive regulation of dendritic cell antigen processing and presentation
M0RBE8;G3V9K5	Was	98.1376	97.6004	102.187	48.1815	1.51051	5.11604	3.18953	4.6349	4.41546	9.01022	1.39e-05	0.000137436	KC	regulation of T cell antigen processing and presentation
Q4FZY1	Cd68	1277.91	1406.23	1453.79	1221.36	20.977	127.835	30.1133	4.82854	8.27197	8.32587	2.43e-05	0.000211841	KC	negative regulation of dendritic cell antigen processing and presentation
P16228	Ctse	71.3678	6.36233	18.5216	30.1348	0	0	0	5.34641	2.1618	4.40518	0.00143995	0.00621627	KC	antigen processing and presentation of exogenous peptide antigen via MHC class II
A0A0G2JZT3;F1LSN8;P70553	Slc11a1	319.139	326.343	241.657	230.988	0	16.2542	8.02368	5.69067	5.51504	5.62814	0.000334339	0.00177603	KC	antigen processing and presentation of peptide antigen;positive regulation of dendritic cell antigen processing and presentation
Q99JC6	Tapbp	530.887	400.837	327.511	493.677	84.7898	127.743	165.268	1.6559	7.97126	2.48622	0.0197409	0.0642168	NS	antigen processing and presentation of endogenous peptide antigen via MHC class I;antigen processing and presentation of exogenous peptide antigen via MHC class I, TAP-dependent;peptide antigen stabilization
A0A0G2K477;A0A0G2K9Y0;F1LPQ6;F1LN61;P20759	Ighm;Igg-2a	0.455159	0	0.753524	2.58074	10.7821	2.40393	2.12168	-2.03557	1.04393	-1.64959	0.0707296	0.199939	NS	antigen processing and presentation
Q63798	Psme2	1485.62	1185.21	1142.91	1239.63	427.423	538.531	578.639	1.22867	9.73964	1.50206	0.0868709	0.239528	NS	antigen processing and presentation of exogenous antigen
F1MAJ0;A0A0G2JY48;P54759;F1LQK6;D3ZBN3;D3ZZK3;M0RDA4;D3ZH39;P09759;P54758	Ephb2;Epha7;Epha2;Epha4;Ephb4;Ephb3;Ephb1;Epha6	2.3481	0	3.04962	0	9.96477	8.30987	2.38492	-1.95613	1.34182	-1.13965	0.148957	0.382688	NS	positive regulation of T cell costimulation
P51146	Rab4b;Rab4a	3.4037	7.95363	9.2073	3.08277	21.6448	22.1253	12.1474	-1.44506	3.2563	-1.11049	0.15065	0.385109	NS	antigen processing and presentation
A0A0G2JWD6;D3ZIF5	Ap3b1;Ap3b2	46.2634	50.2942	50.6851	40.6099	28.5767	29.3828	28.9943	0.703881	5.27119	0	0.962308	1	NS	antigen processing and presentation;antigen processing and presentation, exogenous lipid antigen via MHC class Ib
A0A0G2K7Q7;P35559	Ide	11.3719	8.27041	7.91068	10.3113	14.3483	13.8086	17.8062	-0.759766	3.59059	0	0.848946	1	NS	antigen processing and presentation of endogenous peptide antigen via MHC class I
A0A0G2KAB9;Q3MQ06;D3ZJZ1	Atg5	24.2375	20.5657	22.5576	11.1153	20.5255	17.8113	22.7284	0.0209095	4.31673	0	0.99949	1	NS	antigen processing and presentation of endogenous antigen
A0A0H2UHP9;Q9WVB1;A0A0G2JT78	Rab6a;Rab6b;Rab42;Rab39a	516.862	540.253	509.64	391.525	627.174	670.027	758.787	-0.468424	9.13642	0	0.998073	1	NS	antigen processing and presentation
A1L1J8	Rab5b	108.072	122.546	112.28	113.036	182.797	167.147	176.2	-0.631929	7.1032	0	0.995184	1	NS	antigen processing and presentation
B2RYF7;A0A0G2K6R7	Washc1	72.3341	83.7311	82.4488	80.8106	140.445	147.793	52.2526	-0.313565	6.48211	0	0.956692	1	NS	dendritic cell antigen processing and presentation
B5DFK6	Ap3d1	21.8521	19.743	14.2689	9.83479	12.4332	11.3274	16.4705	0.302469	3.91681	0	0.977862	1	NS	antigen processing and presentation;antigen processing and presentation, exogenous lipid antigen via MHC class Ib
D3ZIY3	Ythdf3;Ythdf1;Ythdf2	14.9842	8.37996	13.9073	13.9428	15.6752	9.05996	6.02527	0.413125	3.54043	0	0.933482	1	NS	regulation of antigen processing and presentation
P07151	B2m	2017.86	2299.39	2096.76	2787.82	1405.27	1649.68	1700.07	0.427755	10.929	0	0.999763	1	NS	antigen processing and presentation of endogenous peptide antigen via MHC class I;antigen processing and presentation of exogenous protein antigen via MHC class Ib, TAP-dependent;antigen processing and presentation of peptide antigen via MHC class I
P11762	Lgals1	40.212	48.438	156.593	148.067	29.8809	52.4148	58.952	0.679996	6.00215	0	0.717174	1	NS	T cell costimulation
P13599	Fcgrt	741.417	698.825	630.877	812.899	1476.58	1420.89	1259.56	-1.00264	9.89371	-0.0250906	0.490317	1	NS	antigen processing and presentation of endogenous peptide antigen via MHC class I via ER pathway, TAP-independent;antigen processing and presentation of endogenous peptide antigen via MHC class Ib
P18418	Calr;Calr4	3921.27	4888.72	3944.08	5274.85	3113.87	3508.35	3438.01	0.328976	11.9475	0	0.999876	1	NS	peptide antigen assembly with MHC class I protein complex
P28064	Psmb8	275.693	239.042	189.616	231.621	87.5425	151.458	154.575	0.748304	7.48966	0	0.849358	1	NS	antigen processing and presentation
P97949;P36370	Tap1	43.5488	33.9389	33.7433	31.0328	15.1213	21.4676	23.9772	0.763095	4.81138	0	0.848183	1	NS	antigen processing and presentation of endogenous peptide antigen via MHC class I;antigen processing and presentation of exogenous peptide antigen via MHC class I, TAP-dependent
P70550	Rab8b	51.567	52.1936	66.4736	61.8916	63.5435	48.4983	67.6648	-0.0554213	5.87961	0	0.999759	1	NS	antigen processing and presentation
Q00238	Icam1	36.7332	32.081	28.7072	44.3887	41.0383	52.7476	54.1402	-0.619619	5.35484	0	0.969124	1	NS	T cell antigen processing and presentation
Q499T2	Ifi30	872.984	541.128	724.237	801.835	1456.44	1225.26	1143.05	-0.845381	9.84695	0	0.790305	1	NS	antigen processing and presentation of exogenous peptide antigen via MHC class I;antigen processing and presentation of exogenous peptide antigen via MHC class II
Q4KMA8;Q9JJ22;A0A0G2K2Y3	Erap1	116.143	131.823	99.6362	93.7816	86.6006	119.006	123.596	-0.0189394	6.77421	0	0.999926	1	NS	antigen processing and presentation of endogenous peptide antigen via MHC class I
Q5RKJ9;P35281	Rab10	326.786	325.797	382.686	360.261	234.569	263.679	196.04	0.58492	8.18889	0	0.993243	1	NS	antigen processing and presentation
Q6MG49;A0A0G2K7C1	Bag6	3.46092	3.2102	4.37143	3.22894	5.76628	7.92905	8.88294	-0.995687	2.43049	0	0.507244	1	NS	antigen processing and presentation of peptide antigen via MHC class I
P36372;Q6MGA3	Tap2	71.5753	56.7588	61.9299	57.0899	29.0543	37.0379	49.2443	0.645382	5.65354	0	0.937803	1	NS	antigen processing and presentation of endogenous peptide antigen via MHC class I;antigen processing and presentation of endogenous peptide antigen via MHC class I via ER pathway, TAP-dependent;antigen processing and presentation of endogenous peptide antigen via MHC class Ib via ER pathway, TAP-dependent;antigen processing and presentation of exogenous protein antigen via MHC class Ib, TAP-depen…
Q6MGA6;P28077	Psmb9	195.165	194.63	309.23	336.094	123.804	166.513	172.517	0.599712	7.66665	0	0.942499	1	NS	antigen processing and presentation
Q6P9V7;Q63797	Psme1;rCG_63136	2305.83	2351.03	2169.89	2616.7	1347.34	1553.15	1437.35	0.635684	10.8994	0	0.998916	1	NS	antigen processing and presentation of exogenous antigen
